# Supplementary material for: Multi-trait analysis for genome-wide association study of five psychiatric disorders
Source: Transl Psychiatry. 2020 Jun 30;10:209. doi: 10.1038/s41398-020-00902-6 (PMC7326916; doi:10.1038/s41398-020-00902-6)
Supplement: Supplementary file 2 — Supplementary Table S1 [file 41398_2020_902_MOESM2_ESM.xlsx]

## Sheet: Sheet1
Lead SNPs of ADHD
GWAS
No	GenomicLocus	uniqID	rsID	chr	pos	p	nIndSigSNPs	IndSigSNPs
1	1	1:43983679:A:AT	rs35947542	1	43983679	8.788e-09	7	rs35947542;rs2842198;rs34898652;rs3001723;rs673253;rs3791036;rs3952787
2	1	1:44184192:G:GT	rs11420276	1	44184192	2.143e-13	9	rs11420276;rs2842198;rs34898652;rs3001723;rs673253;rs492929;rs3791036;rs35025013;rs113551349
3	2	1:96602440:A:G	rs1222063	1	96602440	3.068e-08	1	rs1222063
4	3	1:96978961:A:G	rs2391769	1	96978961	3.962e-08	1	rs2391769
5	4	2:215181889:A:G	rs9677504	2	215181889	1.391e-08	1	rs9677504
6	5	3:20669071:G:T	rs4858241	3	20669071	1.74e-08	2	rs4858241;rs1021938
7	6	4:31151456:C:T	rs28411770	4	31151456	1.152e-08	1	rs28411770
8	7	5:87854395:A:C	rs4916723	5	87854395	1.576e-08	1	rs4916723
9	8	5:88215594:A:G	rs304132	5	88215594	4.225e-08	1	rs304132
10	9	7:114086133:G:GTC	rs5886709	7	114086133	1.658e-08	2	rs5886709;rs34291892
11	10	8:34352610:A:G	rs74760947	8	34352610	1.348e-08	1	rs74760947
12	11	10:106747354:A:T	rs11591402	10	106747354	1.336e-08	1	rs11591402
13	12	12:89760744:A:G	rs1427829	12	89760744	1.822e-09	1	rs1427829
14	13	15:47754018:C:T	rs281324	15	47754018	2.678e-08	1	rs281324
15	14	16:72578131:A:G	rs212178	16	72578131	7.677e-09	1	rs212178
MTAG
No	GenomicLocus	uniqID	rsID	chr	pos	p	nIndSigSNPs	IndSigSNPs
1	1	1:44188465:A:C	rs12410155	1	44188465	7.87057e-14	9	rs12410155;rs2782657;rs34898652;rs35947542;rs673253;rs492929;rs11210887;rs150623615;rs3791101
2	1	1:44323244:C:T	rs3952787	1	44323244	3.489e-08	5	rs3952787;rs35947542;rs11210887;rs150623615;rs3791101
3	2	1:73814159:A:G	rs10789368	1	73814159	1.11673e-08	2	rs10789368;rs7543202
4	3	1:96602440:A:G	rs1222063	1	96602440	3.068e-08	1	rs1222063
5	4	2:22539738:A:G	rs7585730	2	22539738	2.30833e-08	2	rs7585730;rs12618781
6	5	2:215181889:A:G	rs9677504	2	215181889	1.33558e-08	1	rs9677504
7	6	3:20573468:C:G	rs1021938	3	20573468	2.15e-08	2	rs1021938;rs4858241
8	7	4:31151456:C:T	rs28411770	4	31151456	1.152e-08	1	rs28411770
9	8	5:87883838:C:G	rs56022653	5	87883838	1.906e-08	1	rs56022653
10	9	5:103904226:A:G	rs12658032	5	103904226	1.45386e-10	3	rs12658032;rs1899386;rs325502
11	10	7:114158954:A:G	rs9969232	7	114158954	7.83926e-09	2	rs9969232;rs10262192
12	11	8:34352610:A:G	rs74760947	8	34352610	4.46083e-09	1	rs74760947
13	12	10:8820088:A:G	rs1334561	10	8820088	2.83327e-08	1	rs1334561
14	13	10:106569253:A:G	rs11192193	10	106569253	1.40178e-09	2	rs11192193;rs11596241
15	13	10:106745104:G:T	rs6584649	10	106745104	1.13465e-11	2	rs6584649;rs11596241
16	14	11:28607245:C:T	rs7952220	11	28607245	1.12128e-08	1	rs7952220
17	15	12:89748583:A:AGGG	rs35928531	12	89748583	2.039e-09	1	rs35928531
18	16	13:78904797:C:T	rs2243517	13	78904797	1.08486e-08	1	rs2243517
19	17	15:47685504:C:T	rs281297	15	47685504	7.48293e-09	2	rs281297;rs281324
20	18	16:72587093:A:T	rs12596294	16	72587093	2.474e-08	1	rs12596294
21	19	18:50726559:A:G	rs8084351	18	50726559	4.18349e-09	1	rs8084351
Lead SNPs of ASD
GWAS
No	GenomicLocus	uniqID	rsID	chr	pos	p	nIndSigSNPs	IndSigSNPs
1	1	8:10576775:C:G	rs10099100	8	10576775	1.065e-08	1	rs10099100
2	2	20:14836243:G:GTTTTTTT	rs71190156	20	14836243	2.752e-08	1	rs71190156
3	3	20:21248116:A:G	rs910805	20	21248116	2.041e-09	5	rs910805;rs774711958;rs12625304;rs551846666;rs6035820
MTAG
No	GenomicLocus	uniqID	rsID	chr	pos	p	nIndSigSNPs	IndSigSNPs
1	1	3:157856146:A:C	rs1589526	3	157856146	1.61972e-08	2	rs1589526;rs11707386
2	2	5:103991476:A:C	rs416223	5	103991476	1.08995e-10	1	rs416223
3	3	5:153601262:A:G	rs34509057	5	153601262	1.0876e-08	1	rs34509057
4	4	7:24526039:C:T	rs6461809	7	24526039	8.07305e-09	1	rs6461809
5	5	8:10576775:C:G	rs10099100	8	10576775	1.065e-08	1	rs10099100
6	6	10:106745104:G:T	rs6584649	10	106745104	6.2574e-09	2	rs6584649;rs1021362
7	7	16:6342641:C:T	rs6500768	16	6342641	3.61529e-08	1	rs6500768
8	8	18:50747191:A:C	rs6508210	18	50747191	2.69245e-08	1	rs6508210
9	9	20:14836243:G:GTTTTTTT	rs71190156	20	14836243	2.752e-08	1	rs71190156
10	10	20:21248116:A:G	rs910805	20	21248116	9.93038e-11	9	rs910805;rs774711958;rs551846666;rs73128919;rs6035821;rs3761290;rs397757;rs59154329;rs8182800
Lead SNPs of DEP
GWAS
No	GenomicLocus	uniqID	rsID	chr	pos	p	nIndSigSNPs	IndSigSNPs
1	1	1:8484823:A:G	rs301807	1	8484823	1.487e-10	2	rs301807;rs301795
2	2	1:80797910:C:T	rs12073845	1	80797910	3.32e-08	1	rs12073845
3	3	2:22435356:A:G	rs11124319	2	22435356	1.936e-08	1	rs11124319
4	4	2:58200748:A:G	rs12713370	2	58200748	1.594e-09	3	rs12713370;rs11688767;rs848293
5	5	3:11590751:A:G	rs6442260	3	11590751	4.89e-08	1	rs6442260
6	6	3:77591192:A:C	rs775766	3	77591192	1.521e-08	2	rs775766;rs935526
7	7	3:78593913:G:T	rs73117594	3	78593913	1.52e-08	1	rs73117594
8	8	3:157857110:A:G	rs6441175	3	157857110	1.55e-09	2	rs6441175;rs1656369
9	9	4:123122856:A:G	rs77087420	4	123122856	1.561e-10	1	rs77087420
10	10	5:26972683:A:G	rs1946473	5	26972683	2.893e-08	1	rs1946473
11	11	5:87988733:A:G	rs2304607	5	87988733	1.368e-09	3	rs2304607;rs6882046;rs454214
12	12	5:140212538:C:T	rs3806843	5	140212538	1.461e-09	1	rs3806843
13	13	5:164484948:G:T	rs4543289	5	164484948	3.745e-08	1	rs4543289
14	14	5:166991270:C:G	rs2098651	5	166991270	2.233e-10	1	rs2098651
15	15	6:26467182:C:T	rs3799380	6	26467182	7.803e-09	3	rs3799380;rs9379850;rs13218591
16	15	6:27815823:G:T	rs200990	6	27815823	3.954e-10	3	rs200990;rs2064219;rs7775835
17	16	7:2079744:C:G	rs2056477	7	2079744	4.447e-08	1	rs2056477
18	17	7:12258755:C:G	rs3823612	7	12258755	4.639e-11	2	rs3823612;rs14978
19	18	7:24749429:A:G	rs2721811	7	24749429	3.756e-08	1	rs2721811
20	19	7:38939254:C:T	rs10274968	7	38939254	1.124e-08	1	rs10274968
21	20	9:23737627:A:G	rs3793577	9	23737627	2.717e-12	2	rs3793577;rs10811965
22	21	9:96301800:G:T	rs12376738	9	96301800	1.598e-08	1	rs12376738
23	22	9:120501644:G:T	rs2149351	9	120501644	2.802e-08	1	rs2149351
24	23	10:106635997:A:G	rs1961639	10	106635997	3.849e-09	1	rs1961639
25	24	11:57448032:C:G	rs10896636	11	57448032	2.554e-09	1	rs10896636
26	25	11:88874152:C:G	rs10830220	11	88874152	1.09e-09	3	rs10830220;rs1150313;rs501301
27	26	11:99520508:G:T	rs586533	11	99520508	1.648e-09	2	rs586533;rs642986
28	27	12:24279585:C:G	rs17487383	12	24279585	3.764e-08	1	rs17487383
29	28	12:74335356:C:T	rs17828731	12	74335356	1.444e-08	1	rs17828731
30	29	12:84709216:A:G	rs2956287	12	84709216	4.945e-11	2	rs2956287;rs4480613
31	30	12:121363835:C:T	rs77741769	12	121363835	7.706e-09	2	rs77741769;rs1151849
32	31	12:127197682:C:T	rs1706497	12	127197682	3.024e-08	1	rs1706497
33	32	13:53625781:A:G	rs12552	13	53625781	1.936e-10	3	rs12552;rs8181889;rs1322944
34	33	13:66941792:A:G	rs9592461	13	66941792	1.638e-12	2	rs9592461;rs4883777
35	34	13:68202087:A:T	rs6562505	13	68202087	4.586e-08	1	rs6562505
36	35	15:37761910:A:C	rs28802424	15	37761910	2.658e-08	1	rs28802424
37	36	15:47717163:A:G	rs72733826	15	47717163	3.406e-09	2	rs72733826;rs117319730
38	37	15:78067633:C:T	rs7170398	15	78067633	1.931e-08	2	rs7170398;rs11629621
39	38	16:6315880:A:G	rs7193263	16	6315880	9.286e-11	2	rs7193263;rs10500337
40	39	16:7667797:G:T	rs2191130	16	7667797	1.067e-09	2	rs2191130;rs7184911
41	40	17:79045773:A:G	rs55748329	17	79045773	1.056e-09	1	rs55748329
42	41	18:35152563:A:G	rs11665070	18	35152563	1.581e-09	3	rs11665070;rs4799936;rs1427027
43	42	18:50752610:A:G	rs8099160	18	50752610	2.214e-14	10	rs8099160;rs149735550;rs62097899;rs4291980;rs12968428;rs1431181;rs6508220;rs1367635;rs9807529;rs8089865
44	43	18:52767977:A:C	rs12963231	18	52767977	3.297e-08	1	rs12963231
45	43	18:52903085:A:G	rs1261070	18	52903085	1.189e-08	1	rs1261070
46	43	18:53164693:C:T	rs4801157	18	53164693	3.914e-08	2	rs4801157;rs1452788
47	44	20:47750377:A:C	rs6066975	20	47750377	4.466e-08	1	rs6066975
48	44	20:48041211:C:T	rs3787317	20	48041211	9.416e-10	2	rs3787317;rs6019826
49	45	22:41418297:C:T	rs9611460	22	41418297	2.192e-08	1	rs9611460
MTAG
No	GenomicLocus	uniqID	rsID	chr	pos	p	nIndSigSNPs	IndSigSNPs
1	1	1:8497307:A:T	rs301802	1	8497307	3.039e-10	2	rs301802;rs301790
2	2	1:73736562:A:G	rs4571923	1	73736562	3.88911e-11	4	rs4571923;rs2422321;rs10749815;rs7543202
3	3	2:22435356:A:G	rs11124319	2	22435356	3.97472e-10	3	rs11124319;rs7425354;rs12619197
4	4	2:57987593:C:T	rs11682175	2	57987593	1.32722e-11	3	rs11682175;rs12713370;rs848293
5	5	2:161904823:A:G	rs197261	2	161904823	7.42916e-09	1	rs197261
6	6	3:11541885:A:G	rs2454478	3	11541885	9.59835e-09	1	rs2454478
7	7	3:44224673:G:T	rs11707506	3	44224673	3.77653e-08	1	rs11707506
8	8	3:76264742:A:G	rs4856019	3	76264742	2.05146e-09	1	rs4856019
9	9	3:77581257:C:G	rs775756	3	77581257	4.865e-08	1	rs775756
10	10	3:157856421:C:T	rs4318510	3	157856421	2.07001e-11	3	rs4318510;rs6806967;rs7649643
11	11	4:24483311:C:T	rs4697062	4	24483311	1.84724e-08	1	rs4697062
12	12	4:42134066:C:T	rs6447132	4	42134066	1.40649e-08	1	rs6447132
13	13	4:123388893:C:G	rs45534736	4	123388893	1.817e-09	1	rs45534736
14	14	5:87988733:A:G	rs2304607	5	87988733	1.1685e-09	1	rs2304607
15	15	5:103912319:A:G	rs10078807	5	103912319	7.88546e-10	2	rs10078807;rs12658032
16	16	5:140191243:C:T	rs9716546	5	140191243	1.035e-08	1	rs9716546
17	17	5:166991270:C:G	rs2098651	5	166991270	2.233e-10	1	rs2098651
18	18	6:26467182:C:T	rs3799380	6	26467182	2.66405e-12	12	rs3799380;rs7749823;rs10484439;rs11966360;rs9379850;rs12199613;rs13218591;rs3799383;rs3999471;rs6904071;rs3800316;rs7746199
19	18	6:27491299:A:G	rs6904596	6	27491299	8.63304e-14	10	rs6904596;rs3799383;rs3999471;rs6904071;rs3800316;rs7746199;rs2064219;rs200956;rs17720293;rs853676
20	18	6:29244219:G:T	rs144447022	6	29244219	3.00273e-12	2	rs144447022;rs853676
21	19	6:99598756:A:G	rs2388840	6	99598756	1.01227e-08	1	rs2388840
22	20	7:1971226:A:G	rs61409925	7	1971226	4.24759e-08	2	rs61409925;rs2056477
23	21	7:12258755:C:G	rs3823612	7	12258755	4.639e-11	2	rs3823612;rs14978
24	22	7:24749429:A:G	rs2721811	7	24749429	3.09079e-10	5	rs2721811;rs6952491;rs1476520;rs6976667;rs10951029
25	23	7:38939254:C:T	rs10274968	7	38939254	3.40067e-08	1	rs10274968
26	24	7:82388714:G:T	rs13438494	7	82388714	8.33534e-09	2	rs13438494;rs12707530
27	25	9:23736400:A:G	rs10119773	9	23736400	5.4612e-12	2	rs10119773;rs10966061
28	26	9:96301800:G:T	rs12376738	9	96301800	1.64566e-10	2	rs12376738;rs2001589
29	26	9:96330499:A:G	rs6479494	9	96330499	1.79951e-08	1	rs6479494
30	27	9:120501644:G:T	rs2149351	9	120501644	1.42175e-08	1	rs2149351
31	28	10:106544216:A:G	rs11596241	10	106544216	9.50926e-09	4	rs11596241;rs11599236;rs61278749;rs17118088
32	28	10:106636596:C:T	rs2496024	10	106636596	4.83515e-13	6	rs2496024;rs11599236;rs61278749;rs1873306;rs10786832;rs17118088
33	29	11:28497639:C:T	rs4417256	11	28497639	4.61229e-09	1	rs4417256
34	30	11:46231956:A:G	rs55702830	11	46231956	1.16199e-08	1	rs55702830
35	31	11:57433327:C:T	rs527528	11	57433327	2.68185e-12	1	rs527528
36	32	11:88695846:A:G	rs1150313	11	88695846	3.71076e-10	4	rs1150313;rs6483416;rs10830221;rs645592
37	33	11:99519604:A:G	rs680022	11	99519604	2.66635e-09	1	rs680022
38	34	11:112826867:C:T	rs2212450	11	112826867	5.29732e-09	1	rs2212450
39	35	11:113377488:A:C	rs7111031	11	113377488	2.34425e-09	3	rs7111031;rs1116313;rs10750025
40	36	11:118341649:C:T	rs7948661	11	118341649	3.93091e-08	1	rs7948661
41	37	12:24172260:C:T	rs17481131	12	24172260	7.95452e-09	2	rs17481131;rs17487383
42	38	12:74489288:C:T	rs753044	12	74489288	1.14692e-09	1	rs753044
43	39	12:84766776:C:G	rs7955525	12	84766776	4.047e-10	2	rs7955525;rs41466449
44	40	12:117672339:C:T	rs1875140	12	117672339	7.3298e-09	1	rs1875140
45	41	12:121340599:A:G	rs1151849	12	121340599	1.47506e-09	2	rs1151849;rs77741769
46	42	13:53625781:A:G	rs12552	13	53625781	3.96888e-11	2	rs12552;rs1322944
47	43	13:66941792:A:G	rs9592461	13	66941792	1.638e-12	2	rs9592461;rs4883777
48	44	13:68202087:A:T	rs6562505	13	68202087	4.586e-08	1	rs6562505
49	45	14:64686207:A:G	rs915057	14	64686207	4.35487e-08	1	rs915057
50	46	15:47717163:A:G	rs72733826	15	47717163	2.67561e-09	2	rs72733826;rs117319730
51	47	15:78067633:C:T	rs7170398	15	78067633	3.00788e-08	2	rs7170398;rs11629621
52	48	16:6315880:A:G	rs7193263	16	6315880	5.27307e-13	3	rs7193263;rs10500337;rs4786850
53	49	16:7667332:C:G	rs11077206	16	7667332	4.375e-09	1	rs11077206
54	50	16:66165067:C:T	rs13334594	16	66165067	2.43361e-09	2	rs13334594;rs75283386
55	51	17:79045773:A:G	rs55748329	17	79045773	4.84675e-09	1	rs55748329
56	52	18:35152563:A:G	rs11665070	18	35152563	9.71856e-10	3	rs11665070;rs4799936;rs1427027
57	53	18:50747191:A:C	rs6508210	18	50747191	5.15578e-17	11	rs6508210;rs149735550;rs34569535;rs16956187;rs9959914;rs3794923;rs7505772;rs965943;rs16956659;rs10164055;rs8089865
58	54	18:52767977:A:C	rs12963231	18	52767977	1.68109e-10	1	rs12963231
59	54	18:53101598:A:G	rs12958048	18	53101598	3.87864e-09	1	rs12958048
60	55	20:48042970:C:T	rs6019826	20	48042970	5.50604e-11	5	rs6019826;rs3787317;rs6019831;rs6090982;rs34500768
61	55	20:48097481:C:T	rs6090988	20	48097481	3.35565e-09	6	rs6090988;rs3787317;rs6019831;rs6090982;rs34500768;rs7267020
62	56	22:41418297:C:T	rs9611460	22	41418297	5.68054e-10	3	rs9611460;rs9611525;rs11090045
63	57	22:42664201:A:C	rs134879	22	42664201	2.39127e-08	1	rs134879
Lead SNPs of BD
GWAS
No	GenomicLocus	uniqID	rsID	chr	pos	p	nIndSigSNPs	IndSigSNPs
1	1	2:194378649:A:C	rs2439202	2	194378649	7.57e-09	1	rs2439202
2	2	3:36856030:C:T	rs9834970	3	36856030	3.704e-12	3	rs9834970;rs7652637;rs13314421
3	3	5:133906609:A:G	rs329319	5	133906609	2.215e-08	1	rs329319
4	4	10:111935550:A:T	rs72830427	10	111935550	2.932e-08	2	rs72830427;rs4595478
5	5	12:2387099:C:T	rs10744560	12	2387099	1.228e-08	1	rs10744560
6	6	19:19358207:C:T	rs111444407	19	19358207	8.674e-10	2	rs111444407;rs10412176
7	7	20:14475757:A:G	rs6079463	20	14475757	2.079e-08	1	rs6079463
8	8	22:41119899:A:G	rs6519227	22	41119899	4.134e-09	1	rs6519227
MTAG
No	GenomicLocus	uniqID	rsID	chr	pos	p	nIndSigSNPs	IndSigSNPs
1	1	1:95586773:C:T	rs1023330	1	95586773	2.18449e-08	1	rs1023330
2	2	1:150143302:A:G	rs78676616	1	150143302	4.38321e-11	1	rs78676616
3	3	1:163752688:G:T	rs8179328	1	163752688	2.09372e-08	1	rs8179328
4	4	2:22604140:A:G	rs2339519	2	22604140	1.88983e-10	3	rs2339519;rs12712388;rs11887562
5	5	2:28033538:A:C	rs12474906	2	28033538	3.51709e-08	1	rs12474906
6	6	2:57987593:C:T	rs11682175	2	57987593	1.0243e-09	2	rs11682175;rs7596038
7	6	2:58071593:A:C	rs80256351	2	58071593	9.19241e-11	2	rs80256351;rs80284681
8	7	2:97416153:A:G	rs4619651	2	97416153	1.37754e-09	1	rs4619651
9	8	2:185462041:C:T	rs10497655	2	185462041	1.94385e-08	3	rs10497655;rs7597593;rs11693094
10	8	2:185811940:A:C	rs4380187	2	185811940	8.07277e-09	3	rs4380187;rs7597593;rs11693094
11	9	2:193848340:A:C	rs59979824	2	193848340	1.5104e-09	1	rs59979824
12	10	2:194378649:A:C	rs2439202	2	194378649	6.20685e-11	2	rs2439202;rs7575761
13	11	2:198304577:A:G	rs6434928	2	198304577	8.21289e-10	1	rs6434928
14	12	2:200730028:A:G	rs769950	2	200730028	3.30284e-11	5	rs769950;rs11890894;rs11688415;rs1367858;rs6708345
15	13	2:233788350:C:T	rs778353	2	233788350	1.31745e-08	1	rs778353
16	14	3:2521322:A:G	rs35346733	3	2521322	4.57037e-10	4	rs35346733;rs62233819;rs67775967;rs36067464
17	15	3:36856030:C:T	rs9834970	3	36856030	5.55036e-16	4	rs9834970;rs78136662;rs7652637;rs13314421
18	16	3:52815905:C:T	rs2710323	3	52815905	3.61464e-12	7	rs2710323;rs187084;rs610060;rs2535629;rs35004449;rs2256332;rs2255107
19	17	4:103198082:A:G	rs13135092	4	103198082	1.04108e-08	1	rs13135092
20	18	5:60642595:C:T	rs4604142	5	60642595	3.64531e-08	1	rs4604142
21	19	5:133906609:A:G	rs329319	5	133906609	2.215e-08	1	rs329319
22	20	5:137712121:C:T	rs10043984	5	137712121	1.62878e-08	1	rs10043984
23	21	5:152187123:G:T	rs72799190	5	152187123	1.35176e-12	2	rs72799190;rs4404733
24	21	5:152540354:C:T	rs2910032	5	152540354	4.23361e-08	1	rs2910032
25	22	6:25384361:C:T	rs215011	6	25384361	5.12641e-09	8	rs215011;rs35789010;rs13212936;rs6456701;rs35367169;rs34661691;rs9467714;rs28551159
26	22	6:26364056:C:T	rs10946817	6	26364056	1.80425e-08	6	rs10946817;rs28551159;rs13218591;rs3799380;rs9393737;rs13217239
27	22	6:26408551:G:T	rs75782365	6	26408551	3.14558e-18	16	rs75782365;rs35789010;rs13212936;rs6456701;rs35367169;rs34661691;rs9467714;rs28551159;rs13218591;rs3799380;rs9393737;rs9379945;rs13194053;rs6932590;rs13217239;rs7746199
28	22	6:27311658:A:G	rs6922815	6	27311658	2.47331e-08	2	rs6922815;rs7746199
29	22	6:27805255:A:C	rs34706883	6	27805255	7.13692e-20	13	rs34706883;rs9379945;rs13194053;rs6932590;rs13217239;rs7746199;rs6940116;rs200991;rs200979;rs4713135;rs735765;rs16894116;rs13215804
30	22	6:29244219:G:T	rs144447022	6	29244219	6.98046e-20	3	rs144447022;rs16894116;rs13215804
31	23	6:33537546:A:G	rs169738	6	33537546	1.48067e-08	2	rs169738;rs9461856
32	24	6:84373058:A:G	rs60730	6	84373058	1.40259e-09	1	rs60730
33	25	6:98584733:A:C	rs9320913	6	98584733	1.13518e-08	1	rs9320913
34	26	7:2029867:C:T	rs58120505	7	2029867	7.1989e-09	1	rs58120505
35	27	7:24774468:G:T	rs80195870	7	24774468	1.82452e-10	3	rs80195870;rs78849264;rs76881352
36	28	7:86427626:A:G	rs12704290	7	86427626	1.00944e-09	1	rs12704290
37	29	7:110178950:A:C	rs2966422	7	110178950	3.50809e-08	1	rs2966422
38	30	7:140666965:C:T	rs13236223	7	140666965	1.91299e-09	1	rs13236223
39	31	8:34021138:C:T	rs75836205	8	34021138	3.36679e-08	1	rs75836205
40	32	8:38284581:C:T	rs6984358	8	38284581	1.20057e-08	1	rs6984358
41	33	8:143310815:A:G	rs11167136	8	143310815	1.03767e-09	1	rs11167136
42	34	10:18727999:A:G	rs10764493	10	18727999	8.00401e-09	1	rs10764493
43	35	10:104628234:C:T	rs7098825	10	104628234	1.07227e-12	7	rs7098825;rs4244354;rs4147157;rs7085104;rs12764899;rs12414777;rs7092200
44	36	10:111935550:A:T	rs72830427	10	111935550	2.932e-08	1	rs72830427
45	37	11:66483265:A:G	rs12805133	11	66483265	3.46247e-08	1	rs12805133
46	38	11:113392994:C:T	rs2514218	11	113392994	5.293e-09	1	rs2514218
47	39	12:2408194:A:G	rs4298967	12	2408194	3.26146e-16	7	rs4298967;rs10848624;rs68089646;rs3829331;rs2239037;rs1860002;rs4765914
48	39	12:2499849:A:C	rs740417	12	2499849	6.89778e-09	2	rs740417;rs1860002
49	40	12:99498640:A:G	rs4762559	12	99498640	6.33427e-09	1	rs4762559
50	41	14:30187405:C:T	rs10149407	14	30187405	2.12095e-08	1	rs10149407
51	42	14:72442612:A:G	rs7161596	14	72442612	1.22575e-08	2	rs7161596;rs7143919
52	43	14:99712945:A:G	rs11624408	14	99712945	3.23132e-09	3	rs11624408;rs12885251;rs10150710
53	44	14:104261723:A:C	rs722637	14	104261723	1.07935e-10	2	rs722637;rs12887734
54	45	15:78908565:C:T	rs28681284	15	78908565	2.61654e-08	1	rs28681284
55	46	15:85109237:A:G	rs12906474	15	85109237	4.49642e-12	2	rs12906474;rs35630683
56	47	15:91426560:A:G	rs4702	15	91426560	5.39063e-11	1	rs4702
57	48	16:9926966:G:T	rs11647445	16	9926966	2.18499e-09	2	rs11647445;rs9922678
58	49	16:29939877:A:G	rs12691307	16	29939877	1.16602e-09	1	rs12691307
59	50	19:19359500:C:G	rs10423874	19	19359500	7.747e-09	2	rs10423874;rs8113006
60	51	20:14493210:A:T	rs2068756	20	14493210	2.798e-08	1	rs2068756
61	52	20:48090779:A:G	rs6125656	20	48090779	1.96451e-08	1	rs6125656
62	53	22:41119899:A:G	rs6519227	22	41119899	3.68639e-09	3	rs6519227;rs133047;rs80533
63	54	22:42571028:A:G	rs760648	22	42571028	2.77216e-09	1	rs760648
Lead SNPs of SCZ
GWAS
No	GenomicLocus	uniqID	rsID	chr	pos	p	nIndSigSNPs	IndSigSNPs
1	1	1:44100084:A:G	rs11210892	1	44100084	4.639e-11	1	rs11210892
2	2	1:98552832:A:T	rs1198588	1	98552832	3.756e-16	7	rs1198588;rs75641275;rs6689552;rs4271249;rs2154402;rs1702285;rs1198575
3	3	1:243667900:G:T	rs9428966	1	243667900	1.323e-08	3	rs9428966;rs12093576;rs2953329
4	4	2:57961602:C:G	rs13011472	2	57961602	1.095e-08	1	rs13011472
5	5	2:60718347:C:T	rs7599488	2	60718347	2.362e-09	1	rs7599488
6	6	2:110284236:A:G	rs9330316	2	110284236	4.592e-08	1	rs9330316
7	7	2:185601420:C:T	rs11693094	2	185601420	6.24e-11	3	rs11693094;rs7597593;rs4380187
8	8	2:198304577:A:G	rs6434928	2	198304577	1.923e-09	2	rs6434928;rs2564388
9	9	2:200825240:A:T	rs281768	2	200825240	5.891e-11	3	rs281768;rs76438423;rs11688415
10	10	2:220045035:A:G	rs7577690	2	220045035	4.598e-08	1	rs7577690
11	11	2:233592501:A:G	rs6704768	2	233592501	1.716e-08	1	rs6704768
12	12	3:2561556:A:G	rs17620999	3	2561556	4.863e-10	6	rs17620999;rs6796313;rs35346733;rs67775967;rs9845120;rs73000081
13	13	3:36858583:C:T	rs75968099	3	36858583	2.395e-10	2	rs75968099;rs9834970
14	14	3:52845105:C:T	rs2535627	3	52845105	3.699e-08	1	rs2535627
15	15	3:63842629:C:T	rs832190	3	63842629	3.301e-09	1	rs832190
16	16	3:136309710:C:T	rs940174	3	136309710	3.359e-09	1	rs940174
17	17	3:180590297:C:T	rs34312605	3	180590297	1.423e-08	1	rs34312605
18	18	4:103188709:C:T	rs13107325	4	103188709	5.029e-09	1	rs13107325
19	19	4:170202862:C:T	rs7653924	4	170202862	4.669e-08	1	rs7653924
20	20	5:60550041:C:T	rs6868457	5	60550041	2.156e-10	3	rs6868457;rs7701440;rs72761442
21	21	5:87727104:C:T	rs35017470	5	87727104	1.175e-09	1	rs35017470
22	21	5:88746331:A:G	rs16867576	5	88746331	2.002e-09	2	rs16867576;rs16867571
23	22	5:137851192:C:T	rs3849046	5	137851192	2.093e-08	1	rs3849046
24	23	5:152007075:A:C	rs13361438	5	152007075	4.1e-08	1	rs13361438
25	24	5:152664721:A:T	rs13176930	5	152664721	2.221e-08	1	rs13176930
26	25	5:153680747:A:T	rs11740474	5	153680747	1.516e-09	1	rs11740474
27	26	6:25170668:A:G	rs73388146	6	25170668	1.384e-08	8	rs73388146;rs1880275;rs76426173;rs4712936;rs13212936;rs1892250;rs35367169;rs13196986
28	26	6:25444614:A:T	rs6918354	6	25444614	1.585e-09	3	rs6918354;rs76426173;rs4712936
29	26	6:26173478:G:T	rs34661691	6	26173478	5.728e-22	19	rs34661691;rs1880275;rs76426173;rs4712936;rs13212936;rs1892250;rs1892252;rs35367169;rs13196986;rs6918586;rs9467711;rs9467714;rs9379850;rs41266839;rs6456727;rs6920256;rs9393741;rs9368467;rs72842197
30	26	6:26196593:A:G	rs67575965	6	26196593	2.033e-09	11	rs67575965;rs1892250;rs6918586;rs9467711;rs9467714;rs9379850;rs41266839;rs1977200;rs6456727;rs6920256;rs72842197
31	26	6:26376832:C:T	rs13218591	6	26376832	2.09e-12	12	rs13218591;rs1892250;rs9467714;rs9379850;rs10946817;rs77631260;rs3799378;rs41266839;rs6456727;rs6920256;rs9393741;rs72842197
32	26	6:27103580:A:G	rs2022272	6	27103580	4.459e-08	21	rs2022272;rs9467714;rs9379850;rs10946817;rs77631260;rs41266839;rs6456727;rs6920256;rs9393741;rs9368467;rs62402013;rs72842197;rs13217239;rs3823427;rs7749305;rs6940116;rs7759217;rs200986;rs200965;rs34130214;rs9461434
33	26	6:27261324:C:T	rs7746199	6	27261324	6.511e-23	23	rs7746199;rs9467711;rs9467714;rs9379850;rs41266839;rs6456727;rs6920256;rs9393741;rs9368467;rs62402013;rs72842197;rs13217239;rs3823427;rs6923811;rs764284;rs7749305;rs6940116;rs200991;rs200965;rs34130214;rs9461434;rs1150687;rs34787248
34	26	6:28561227:A:G	rs144478515	6	28561227	6.71e-09	1	rs144478515
35	26	6:28680776:C:T	rs185053056	6	28680776	1.296e-13	1	rs185053056
36	26	6:28712247:A:G	rs115329265	6	28712247	1.471e-27	34	rs115329265;rs7759217;rs200991;rs200986;rs200965;rs34130214;rs1150687;rs34787248;rs6921919;rs6922374;rs2531805;rs13215804;rs2213806;rs116260720;rs116735144;rs116663187;rs146359807;rs144911693;rs114374770;rs115601603;rs116668069;rs116200175;rs144101101;rs138868753;rs145403921;rs114827547;rs115221895;rs115661163;rs116494131;rs115937317;rs115725324;rs114187207;rs115123779;rs138488080
37	26	6:28713968:A:T	rs185071033	6	28713968	3.16e-09	8	rs185071033;rs200965;rs34130214;rs146359807;rs116668069;rs116200175;rs144101101;rs138868753
38	26	6:29412968:A:G	rs145501595	6	29412968	1.493e-10	14	rs145501595;rs2213806;rs116735144;rs116663187;rs146359807;rs116668069;rs116200175;rs144101101;rs138868753;rs145403921;rs115221895;rs114187207;rs115123779;rs138488080
39	26	6:29610281:A:C	rs115374247	6	29610281	1.956e-13	4	rs115374247;rs116668069;rs114827547;rs138488080
40	27	6:33195383:C:G	rs114460660	6	33195383	2.945e-08	1	rs114460660
41	27	6:33517031:C:T	rs210155	6	33517031	2.63e-11	3	rs210155;rs9461856;rs4711350
42	28	6:93148341:A:G	rs12190758	6	93148341	3.922e-08	1	rs12190758
43	29	7:2145629:C:T	rs111611027	7	2145629	2.493e-10	2	rs111611027;rs55689856
44	30	7:86427626:A:G	rs12704290	7	86427626	5.577e-09	2	rs12704290;rs35182064
45	31	7:87244960:C:T	rs13233308	7	87244960	1.81e-08	1	rs13233308
46	32	7:104653265:A:G	rs2192932	7	104653265	3.453e-08	1	rs2192932
47	33	7:111025948:C:T	rs12532143	7	111025948	2.01e-10	2	rs12532143;rs37667
48	34	8:89588626:G:T	rs7819570	8	89588626	2.629e-08	1	rs7819570
49	35	8:143316970:A:G	rs13262595	8	143316970	4.677e-09	1	rs13262595
50	36	10:18745105:G:T	rs7893279	10	18745105	7.522e-09	2	rs7893279;rs12784387
51	37	10:104628873:A:G	rs7085104	10	104628873	2.679e-15	10	rs7085104;rs5011218;rs4147157;rs12764899;rs7476196;rs12414777;rs7090337;rs7092200;rs34747231;rs116821290
52	37	10:104636655:C:G	rs3740393	10	104636655	2.146e-08	9	rs3740393;rs5011218;rs4147157;rs12764899;rs7476196;rs12414777;rs7090337;rs7092200;rs34747231
53	37	10:104952499:C:T	rs79780963	10	104952499	3.481e-14	1	rs79780963
54	38	11:24375179:C:T	rs11027827	11	24375179	1.007e-09	1	rs11027827
55	39	11:46548754:C:G	rs61882743	11	46548754	1.222e-09	1	rs61882743
56	40	11:109378071:C:T	rs12421382	11	109378071	5.729e-09	1	rs12421382
57	41	11:113392994:C:T	rs2514218	11	113392994	2.923e-08	1	rs2514218
58	42	11:124613957:A:G	rs55661361	11	124613957	1.123e-10	1	rs55661361
59	43	11:130718214:G:T	rs35274053	11	130718214	1.387e-09	3	rs35274053;rs10750446;rs10791097
60	44	11:133822569:A:G	rs75059851	11	133822569	3.665e-10	2	rs75059851;rs612823
61	45	12:2402246:A:G	rs1024582	12	2402246	1.333e-13	5	rs1024582;rs3829331;rs882195;rs1860002;rs4765913
62	45	12:2511831:A:C	rs2239063	12	2511831	1.253e-08	1	rs2239063
63	46	12:29917265:A:C	rs679087	12	29917265	2.924e-09	1	rs679087
64	47	12:53605344:C:T	rs3741434	12	53605344	4.27e-08	1	rs3741434
65	48	12:57622371:G:T	rs12826178	12	57622371	6.018e-11	2	rs12826178;rs73115999
66	49	12:110723245:C:T	rs4766428	12	110723245	5.402e-09	1	rs4766428
67	50	12:123665113:C:G	rs2851447	12	123665113	1.489e-09	1	rs2851447
68	50	12:123747783:A:C	rs7312955	12	123747783	3.619e-08	1	rs7312955
69	51	14:30190316:C:T	rs2068012	14	30190316	3.133e-08	1	rs2068012
70	52	14:71535493:A:C	rs34542576	14	71535493	1.802e-08	2	rs34542576;rs221923
71	53	14:72417326:C:G	rs2332700	14	72417326	3.552e-08	1	rs2332700
72	54	14:99722290:C:G	rs34053174	14	99722290	3.742e-08	2	rs34053174;rs941521
73	55	14:104214342:C:G	rs4906364	14	104214342	2.406e-10	3	rs4906364;rs12887734;rs12433009
74	56	15:78894759:C:G	rs3743078	15	78894759	1.196e-12	5	rs3743078;rs77438389;rs147144681;rs62010330;rs11072768
75	57	15:85105982:C:G	rs12902973	15	85105982	3.927e-10	1	rs12902973
76	58	15:91426560:A:G	rs4702	15	91426560	4.635e-12	3	rs4702;rs8032315;rs6226
77	59	16:13750694:C:T	rs7185124	16	13750694	3.155e-10	1	rs7185124
78	60	18:52750688:G:T	rs11874716	18	52750688	3.039e-09	1	rs11874716
79	60	18:52987161:A:T	rs76641465	18	52987161	3.733e-08	1	rs76641465
80	60	18:53200117:A:G	rs9636107	18	53200117	7.527e-11	3	rs9636107;rs587136;rs784255
81	60	18:53580677:A:G	rs72936314	18	53580677	2.281e-11	4	rs72936314;rs72930787;rs587136;rs72932579
82	60	18:53791119:C:G	rs1789567	18	53791119	4.083e-09	1	rs1789567
83	61	20:37425958:A:G	rs2103655	20	37425958	5.233e-12	4	rs2103655;rs997848;rs2757515;rs4381836
84	62	22:39975691:A:G	rs8139773	22	39975691	1.311e-09	4	rs8139773;rs5757717;rs5757730;rs5995756
85	63	22:41587556:A:T	rs9607782	22	41587556	4.867e-09	1	rs9607782
86	64	22:42340844:C:T	rs1023500	22	42340844	7.778e-09	2	rs1023500;rs1058167
87	64	22:42571028:A:G	rs760648	22	42571028	4.645e-09	2	rs760648;rs1058167
MTAG
No	GenomicLocus	uniqID	rsID	chr	pos	p	nIndSigSNPs	IndSigSNPs
1	1	1:30437268:A:G	rs6694545	1	30437268	1.05104e-08	2	rs6694545;rs1009080
2	2	1:44100084:A:G	rs11210892	1	44100084	1.89146e-10	1	rs11210892
3	3	1:73278615:G:T	rs35998080	1	73278615	3.79404e-09	3	rs35998080;rs11210193;rs2340400
4	4	1:95586773:C:T	rs1023330	1	95586773	8.7883e-09	1	rs1023330
5	5	1:98552832:A:T	rs1198588	1	98552832	3.756e-16	5	rs1198588;rs12073487;rs17379561;rs1702293;rs1702285
6	6	1:150031490:C:T	rs140505938	1	150031490	1.178e-10	2	rs140505938;rs78681982
7	7	1:163727923:A:G	rs7521492	1	163727923	3.06903e-09	1	rs7521492
8	8	1:239210058:A:C	rs72769124	1	239210058	2.68837e-08	1	rs72769124
9	9	1:243820128:A:G	rs12691548	1	243820128	6.5549e-09	2	rs12691548;rs12093576
10	10	2:22641152:A:G	rs11903391	2	22641152	5.21774e-09	3	rs11903391;rs2339519;rs1509378
11	11	2:28033538:A:C	rs12474906	2	28033538	8.85389e-09	1	rs12474906
12	12	2:57987593:C:T	rs11682175	2	57987593	5.33742e-12	3	rs11682175;rs1356545;rs7596038
13	12	2:58071593:A:C	rs80256351	2	58071593	1.72528e-10	2	rs80256351;rs77534782
14	13	2:73631564:A:G	rs11899902	2	73631564	4.6717e-08	1	rs11899902
15	14	2:97416153:A:G	rs4619651	2	97416153	3.16835e-08	1	rs4619651
16	15	2:185601420:C:T	rs11693094	2	185601420	3.95253e-11	5	rs11693094;rs11888068;rs7597593;rs62200788;rs4380187
17	16	2:193848340:A:C	rs59979824	2	193848340	1.29616e-09	1	rs59979824
18	17	2:194468524:C:T	rs6748251	2	194468524	1.61036e-09	1	rs6748251
19	18	2:198304577:A:G	rs6434928	2	198304577	8.38186e-12	2	rs6434928;rs2564388
20	19	2:200716119:A:C	rs796364	2	200716119	3.05715e-13	6	rs796364;rs74938253;rs1653290;rs11688415;rs1367858;rs6708345
21	20	2:233790171:A:C	rs747462	2	233790171	8.16364e-09	1	rs747462
22	21	3:2547786:G:T	rs17194490	3	2547786	2.13411e-11	6	rs17194490;rs11708578;rs35346733;rs13061721;rs9845120;rs71309902
23	22	3:36856030:C:T	rs9834970	3	36856030	4.18312e-14	3	rs9834970;rs75968099;rs7624498
24	23	3:52837793:C:T	rs4481150	3	52837793	1.58899e-12	8	rs4481150;rs353547;rs9311474;rs6765687;rs7620039;rs4687554;rs2710314;rs2255107
25	24	3:63833050:C:T	rs832187	3	63833050	5.02063e-09	2	rs832187;rs3774726
26	25	3:76221679:A:G	rs7636341	3	76221679	2.0009e-08	1	rs7636341
27	26	3:136290529:C:G	rs10935185	3	136290529	5.023e-09	1	rs10935185
28	27	3:180651870:C:G	rs13097727	3	180651870	3.458e-08	1	rs13097727
29	28	4:103188709:C:T	rs13107325	4	103188709	7.66876e-11	1	rs13107325
30	29	4:170202862:C:T	rs7653924	4	170202862	4.669e-08	1	rs7653924
31	30	5:60549520:C:G	rs62366215	5	60549520	4.002e-10	3	rs62366215;rs4604142;rs72761442
32	31	5:87550095:C:G	rs454822	5	87550095	1.617e-09	1	rs454822
33	32	5:137712121:C:T	rs10043984	5	137712121	4.8543e-08	1	rs10043984
34	32	5:137938573:G:T	rs4835691	5	137938573	5.25614e-09	1	rs4835691
35	33	5:152190705:A:G	rs72799198	5	152190705	2.18505e-12	2	rs72799198;rs2964223
36	33	5:152540354:C:T	rs2910032	5	152540354	2.61176e-09	2	rs2910032;rs13176930
37	34	5:153680747:A:T	rs11740474	5	153680747	1.516e-09	2	rs11740474;rs73279685
38	35	6:25384361:C:T	rs215011	6	25384361	2.64001e-12	14	rs215011;rs73388146;rs6942227;rs6918354;rs35789010;rs13212936;rs1892250;rs1892252;rs35367169;rs13196986;rs34661691;rs9467711;rs9467714;rs9379850
39	35	6:26211146:G:T	rs9358912	6	26211146	3.46816e-08	1	rs9358912
40	35	6:26364056:C:T	rs10946817	6	26364056	1.68235e-11	9	rs10946817;rs9379850;rs13218591;rs2072804;rs3799378;rs3799380;rs6920256;rs9393741;rs13217239
41	35	6:26408551:G:T	rs75782365	6	26408551	3.48039e-25	26	rs75782365;rs35789010;rs13212936;rs1892250;rs1892252;rs35367169;rs13196986;rs34661691;rs67575965;rs9467711;rs9467714;rs9379850;rs13218591;rs2072804;rs3799378;rs1977200;rs3799380;rs6920256;rs9393741;rs9368467;rs62402013;rs13194053;rs6932590;rs13217239;rs7746199;rs2393923
42	35	6:27311658:A:G	rs6922815	6	27311658	2.89455e-10	2	rs6922815;rs7746199
43	35	6:27805255:A:C	rs34706883	6	27805255	1.72481e-26	30	rs34706883;rs62402013;rs13194053;rs6932590;rs13217239;rs7746199;rs2393923;rs6940116;rs9468219;rs200991;rs200986;rs200979;rs4713135;rs2622320;rs735765;rs11967137;rs6921919;rs9468366;rs13215804;rs116260720;rs116735144;rs116663187;rs146359807;rs144911693;rs114374770;rs115601603;rs115329265;rs185071033;rs116668069;rs116200175
44	35	6:28561227:A:G	rs144478515	6	28561227	6.71e-09	1	rs144478515
45	35	6:28680776:C:T	rs185053056	6	28680776	1.296e-13	1	rs185053056
46	35	6:29244219:G:T	rs144447022	6	29244219	8.89719e-28	26	rs144447022;rs6921919;rs9468366;rs13215804;rs116260720;rs116735144;rs116663187;rs146359807;rs144911693;rs114374770;rs115601603;rs115329265;rs185071033;rs116668069;rs116200175;rs138868753;rs145403921;rs114827547;rs115221895;rs115661163;rs116494131;rs115937317;rs115725324;rs145501595;rs115123779;rs138488080
47	35	6:29356587:A:G	rs114187207	6	29356587	2.004e-08	23	rs114187207;rs9468366;rs116260720;rs116735144;rs116663187;rs146359807;rs144911693;rs114374770;rs115601603;rs115329265;rs116668069;rs116200175;rs138868753;rs145403921;rs114827547;rs115221895;rs115661163;rs116494131;rs115937317;rs115725324;rs145501595;rs115123779;rs138488080
48	35	6:29610281:A:C	rs115374247	6	29610281	1.956e-13	4	rs115374247;rs116668069;rs114827547;rs138488080
49	36	6:33195383:C:G	rs114460660	6	33195383	2.945e-08	1	rs114460660
50	36	6:33537546:A:G	rs169738	6	33537546	8.07517e-12	4	rs169738;rs9461856;rs210152;rs4559081
51	37	6:84283733:A:C	rs2016358	6	84283733	7.02845e-09	1	rs2016358
52	38	6:93148341:A:G	rs12190758	6	93148341	3.60235e-08	1	rs12190758
53	39	7:2145629:C:T	rs111611027	7	2145629	2.493e-10	2	rs111611027;rs59574136
54	40	7:21520212:G:T	rs73060317	7	21520212	3.86562e-08	1	rs73060317
55	41	7:24717969:C:T	rs79210963	7	24717969	1.98349e-09	2	rs79210963;rs78849264
56	42	7:86427626:A:G	rs12704290	7	86427626	1.55918e-10	3	rs12704290;rs35182064;rs10268818
57	43	7:87244960:C:T	rs13233308	7	87244960	2.39417e-09	1	rs13233308
58	44	7:104605530:A:C	rs7776707	7	104605530	3.67971e-09	1	rs7776707
59	45	7:111134057:A:T	rs12668724	7	111134057	3.648e-10	2	rs12668724;rs2396358
60	46	7:137070298:A:G	rs7785663	7	137070298	2.31073e-08	1	rs7785663
61	47	7:140666965:C:T	rs13236223	7	140666965	2.08113e-08	1	rs13236223
62	48	8:33998571:C:T	rs74804370	8	33998571	1.3437e-08	1	rs74804370
63	49	8:38272582:A:C	rs4647903	8	38272582	3.90935e-08	1	rs4647903
64	50	8:89588626:G:T	rs7819570	8	89588626	2.629e-08	1	rs7819570
65	51	8:143312933:A:C	rs4129585	8	143312933	1.40906e-11	2	rs4129585;rs13282237
66	52	10:18745105:G:T	rs7893279	10	18745105	4.04723e-10	2	rs7893279;rs12784387
67	53	10:104628873:A:G	rs7085104	10	104628873	2.23657e-16	11	rs7085104;rs11191365;rs4147157;rs619824;rs12764899;rs7476196;rs12414777;rs7090337;rs7092200;rs2274341;rs12413046
68	53	10:104642237:G:T	rs72841270	10	104642237	6.05532e-09	8	rs72841270;rs11191365;rs4147157;rs12764899;rs7476196;rs12414777;rs7092200;rs12413046
69	53	10:104952499:C:T	rs79780963	10	104952499	3.481e-14	1	rs79780963
70	54	10:106569207:A:G	rs61867294	10	106569207	2.07125e-08	2	rs61867294;rs2496024
71	55	11:24374545:A:T	rs12363019	11	24374545	1.035e-09	1	rs12363019
72	56	11:46548754:C:G	rs61882743	11	46548754	1.222e-09	1	rs61882743
73	57	11:109555838:A:G	rs3858402	11	109555838	9.30488e-09	1	rs3858402
74	58	11:113392994:C:T	rs2514218	11	113392994	6.96369e-11	1	rs2514218
75	59	11:124613957:A:G	rs55661361	11	124613957	4.16455e-10	1	rs55661361
76	60	11:130731437:C:T	rs73022874	11	130731437	5.17048e-10	2	rs73022874;rs10791099
77	61	11:133842973:A:T	rs11223656	11	133842973	1.172e-09	2	rs11223656;rs612823
78	62	12:2408194:A:G	rs4298967	12	2408194	3.02916e-17	8	rs4298967;rs10848626;rs2238051;rs68089646;rs3829331;rs882195;rs1860002;rs4765913
79	62	12:2500431:A:G	rs10491964	12	2500431	9.62695e-10	1	rs10491964
80	63	12:29917266:A:T	rs672107	12	29917266	2.924e-09	1	rs672107
81	64	12:53605344:C:T	rs3741434	12	53605344	4.27e-08	1	rs3741434
82	65	12:57622371:G:T	rs12826178	12	57622371	3.31602e-08	1	rs12826178
83	66	12:99494986:C:T	rs10735362	12	99494986	5.37527e-09	1	rs10735362
84	67	12:103596455:C:T	rs10860964	12	103596455	4.82837e-08	1	rs10860964
85	68	12:123665113:C:G	rs2851447	12	123665113	1.489e-09	1	rs2851447
86	68	12:123747783:A:C	rs7312955	12	123747783	3.619e-08	1	rs7312955
87	69	14:30187405:C:T	rs10149407	14	30187405	4.18199e-09	1	rs10149407
88	70	14:71535493:A:C	rs34542576	14	71535493	1.802e-08	1	rs34542576
89	71	14:72434002:A:G	rs7143919	14	72434002	8.57595e-10	3	rs7143919;rs12888615;rs7161596
90	72	14:99719219:A:G	rs2693698	14	99719219	8.60674e-10	5	rs2693698;rs1257414;rs10129264;rs10150710;rs34611983
91	73	14:104096031:C:T	rs61637848	14	104096031	2.78845e-12	7	rs61637848;rs7140558;rs35311561;rs1535099;rs8009147;rs11160763;rs10132641
92	74	15:78894759:C:G	rs3743078	15	78894759	1.196e-12	4	rs3743078;rs77438389;rs147144681;rs62010330
93	75	15:85149575:C:T	rs748455	15	85149575	5.54368e-13	2	rs748455;rs306206
94	76	15:91426560:A:G	rs4702	15	91426560	7.54997e-14	3	rs4702;rs8027450;rs6226
95	77	16:9946319:A:G	rs9922678	16	9946319	3.21311e-09	2	rs9922678;rs11647445
96	78	16:13753384:A:G	rs8055219	16	13753384	5.26965e-11	1	rs8055219
97	79	16:29939877:A:G	rs12691307	16	29939877	5.05697e-10	1	rs12691307
98	80	18:50746748:C:T	rs4632195	18	50746748	5.24789e-09	1	rs4632195
99	81	18:52750688:G:T	rs11874716	18	52750688	2.38861e-09	1	rs11874716
100	81	18:52987161:A:T	rs76641465	18	52987161	3.733e-08	1	rs76641465
101	81	18:53200117:A:G	rs9636107	18	53200117	1.03154e-11	3	rs9636107;rs581653;rs784255
102	81	18:53554733:C:T	rs144158419	18	53554733	8.614e-11	3	rs144158419;rs72930787;rs55827906
103	81	18:53791119:C:G	rs1789567	18	53791119	4.083e-09	1	rs1789567
104	82	20:37483430:A:G	rs4812322	20	37483430	7.08834e-11	4	rs4812322;rs997848;rs2748660;rs4456761
105	83	20:48131036:C:T	rs7267348	20	48131036	5.04587e-09	3	rs7267348;rs6090982;rs6125656
106	84	22:40000313:C:T	rs5995756	22	40000313	1.61603e-09	5	rs5995756;rs5757717;rs3788556;rs8139773;rs2092179
107	85	22:41027819:C:T	rs133047	22	41027819	2.52565e-09	1	rs133047
108	86	22:41617897:A:G	rs5758265	22	41617897	8.39694e-10	2	rs5758265;rs11090045
109	87	22:42340508:C:G	rs1023497	22	42340508	8.611e-09	3	rs1023497;rs2860372;rs1058167
110	87	22:42571028:A:G	rs760648	22	42571028	1.06302e-11	3	rs760648;rs2860372;rs1058167
