# Supplementary material for: Multi-trait analysis for genome-wide association study of five psychiatric disorders
Source: Transl Psychiatry. 2020 Jun 30;10:209. doi: 10.1038/s41398-020-00902-6 (PMC7326916; doi:10.1038/s41398-020-00902-6)
Supplement: Supplementary file 3 — Supplementary Table S2 [file 41398_2020_902_MOESM3_ESM.xlsx]

## Sheet: Sheet1
Note:Genomic risk loci defined by independent lead SNPs and maximum distance between their LD block. Genomic locus = Index of genomic rick loci.uniqID = Unique ID of SNPs consists of chr: position:allele1:allele2 where alleles are alphabetically ordered. rsID= rsID of the top lead SNP based on dbSNP build 146. chr=chromosome of top lead SNP. pos= the position of top lead SNP on hg19. p = P-value …
Genenomic Risk Loci of ADHD
GWAS
GenomicLocus	uniqID	rsID	chr	pos	p	start	end	nSNPs	nGWASSNPs	nIndSigSNPs	IndSigSNPs	nLeadSNPs	LeadSNPs
1	1:44184192:G:GT	rs11420276	1	44184192	2.143e-13	43788858	44480093	493	492	11	rs35947542;rs2842198;rs34898652;rs3001723;rs673253;rs3791036;rs3952787;rs11420276;rs492929;rs35025013;rs113551349	2	rs35947542;rs11420276
2	1:96602440:A:G	rs1222063	1	96602440	3.068e-08	96597502	96604591	4	4	1	rs1222063	1	rs1222063
3	1:96978961:A:G	rs2391769	1	96978961	3.962e-08	96978961	97031756	6	6	1	rs2391769	1	rs2391769
4	2:215181889:A:G	rs9677504	2	215181889	1.391e-08	215081228	215219808	20	20	1	rs9677504	1	rs9677504
5	3:20669071:G:T	rs4858241	3	20669071	1.74e-08	20573468	20717763	23	23	2	rs4858241;rs1021938	1	rs4858241
6	4:31151456:C:T	rs28411770	4	31151456	1.152e-08	31107765	31160819	62	62	1	rs28411770	1	rs28411770
7	5:87854395:A:C	rs4916723	5	87854395	1.576e-08	87792844	87932809	27	27	1	rs4916723	1	rs4916723
8	5:88215594:A:G	rs304132	5	88215594	4.225e-08	88215594	88223420	3	3	1	rs304132	1	rs304132
9	7:114086133:G:GTC	rs5886709	7	114086133	1.658e-08	114012911	114287116	92	92	2	rs5886709;rs34291892	1	rs5886709
10	8:34352610:A:G	rs74760947	8	34352610	1.348e-08	33790200	34820687	47	47	1	rs74760947	1	rs74760947
11	10:106747354:A:T	rs11591402	10	106747354	1.336e-08	106563924	106830537	134	134	1	rs11591402	1	rs11591402
12	12:89760744:A:G	rs1427829	12	89760744	1.822e-09	89726027	89776845	13	13	1	rs1427829	1	rs1427829
13	15:47754018:C:T	rs281324	15	47754018	2.678e-08	47730870	47904808	65	65	1	rs281324	1	rs281324
14	16:72578131:A:G	rs212178	16	72578131	7.677e-09	72308631	72741267	18	18	1	rs212178	1	rs212178
MTAG
GenomicLocus	uniqID	rsID	chr	pos	p	start	end	nSNPs	nGWASSNPs	nIndSigSNPs	IndSigSNPs	nLeadSNPs	LeadSNPs
1	1:44188465:A:C	rs12410155	1	44188465	7.87057e-14	43788858	44480093	488	488	10	rs12410155;rs2782657;rs34898652;rs35947542;rs673253;rs492929;rs11210887;rs150623615;rs3791101;rs3952787	2	rs12410155;rs3952787
2	1:73814159:A:G	rs10789368	1	73814159	1.11673e-08	73435629	74077588	717	716	2	rs10789368;rs7543202	1	rs10789368
3	1:96602440:A:G	rs1222063	1	96602440	3.068e-08	96597502	96604591	4	4	1	rs1222063	1	rs1222063
4	2:22539738:A:G	rs7585730	2	22539738	2.30833e-08	22430795	22566548	133	133	2	rs7585730;rs12618781	1	rs7585730
5	2:215181889:A:G	rs9677504	2	215181889	1.33558e-08	215081228	215219808	20	20	1	rs9677504	1	rs9677504
6	3:20573468:C:G	rs1021938	3	20573468	2.15e-08	20573468	20717763	23	23	2	rs1021938;rs4858241	1	rs1021938
7	4:31151456:C:T	rs28411770	4	31151456	1.152e-08	31107765	31160819	62	62	1	rs28411770	1	rs28411770
8	5:87883838:C:G	rs56022653	5	87883838	1.906e-08	87792844	87933568	50	50	1	rs56022653	1	rs56022653
9	5:103904226:A:G	rs12658032	5	103904226	1.45386e-10	103671867	104082179	221	221	3	rs12658032;rs1899386;rs325502	1	rs12658032
10	7:114158954:A:G	rs9969232	7	114158954	7.83926e-09	114012911	114287116	94	94	2	rs9969232;rs10262192	1	rs9969232
11	8:34352610:A:G	rs74760947	8	34352610	4.46083e-09	33790200	34820687	47	47	1	rs74760947	1	rs74760947
12	10:8820088:A:G	rs1334561	10	8820088	2.83327e-08	8784773	8838901	53	53	1	rs1334561	1	rs1334561
13	10:106745104:G:T	rs6584649	10	106745104	1.13465e-11	106473048	106830537	193	193	3	rs11192193;rs11596241;rs6584649	2	rs11192193;rs6584649
14	11:28607245:C:T	rs7952220	11	28607245	1.12128e-08	28591168	28694440	171	171	1	rs7952220	1	rs7952220
15	12:89748583:A:AGGG	rs35928531	12	89748583	2.039e-09	89726027	89776845	13	13	1	rs35928531	1	rs35928531
16	13:78904797:C:T	rs2243517	13	78904797	1.08486e-08	78821529	78971323	152	152	1	rs2243517	1	rs2243517
17	15:47685504:C:T	rs281297	15	47685504	7.48293e-09	47675569	47904808	93	93	2	rs281297;rs281324	1	rs281297
18	16:72587093:A:T	rs12596294	16	72587093	2.474e-08	72308631	72741267	19	19	1	rs12596294	1	rs12596294
19	18:50726559:A:G	rs8084351	18	50726559	4.18349e-09	50620087	50907127	149	149	1	rs8084351	1	rs8084351
Genenomic Risk Loci of ASD
GWAS
GenomicLocus	uniqID	rsID	chr	pos	p	start	end	nSNPs	nGWASSNPs	nIndSigSNPs	IndSigSNPs	nLeadSNPs	LeadSNPs
1	8:10576775:C:G	rs10099100	8	10576775	1.065e-08	10571591	10583506	6	6	1	rs10099100	1	rs10099100
2	20:14836243:G:GTTTTTTT	rs71190156	20	14836243	2.752e-08	14697386	14836243	47	47	1	rs71190156	1	rs71190156
3	20:21248116:A:G	rs910805	20	21248116	2.041e-09	21095936	21474473	367	367	5	rs910805;rs774711958;rs12625304;rs551846666;rs6035820	1	rs910805
MTAG
GenomicLocus	uniqID	rsID	chr	pos	p	start	end	nSNPs	nGWASSNPs	nIndSigSNPs	IndSigSNPs	nLeadSNPs	LeadSNPs
1	3:157856146:A:C	rs1589526	3	157856146	1.61972e-08	157828781	158284861	502	502	2	rs1589526;rs11707386	1	rs1589526
2	5:103991476:A:C	rs416223	5	103991476	1.08995e-10	103791044	104082179	178	178	1	rs416223	1	rs416223
3	5:153601262:A:G	rs34509057	5	153601262	1.0876e-08	153601262	153687444	95	95	1	rs34509057	1	rs34509057
4	7:24526039:C:T	rs6461809	7	24526039	8.07305e-09	24526039	24536700	8	8	1	rs6461809	1	rs6461809
5	8:10576775:C:G	rs10099100	8	10576775	1.065e-08	10571591	10583506	6	6	1	rs10099100	1	rs10099100
6	10:106745104:G:T	rs6584649	10	106745104	6.2574e-09	106563924	106830537	172	172	2	rs6584649;rs1021362	1	rs6584649
7	16:6342641:C:T	rs6500768	16	6342641	3.61529e-08	6310645	6345984	15	15	1	rs6500768	1	rs6500768
8	18:50747191:A:C	rs6508210	18	50747191	2.69245e-08	50620087	50879700	62	62	1	rs6508210	1	rs6508210
9	20:14836243:G:GTTTTTTT	rs71190156	20	14836243	2.752e-08	14697386	14836243	47	47	1	rs71190156	1	rs71190156
10	20:21248116:A:G	rs910805	20	21248116	9.93038e-11	21095936	21549424	401	401	9	rs910805;rs774711958;rs551846666;rs73128919;rs6035821;rs3761290;rs397757;rs59154329;rs8182800	1	rs910805
Genenomic Risk Loci of DEP
GWAS
GenomicLocus	uniqID	rsID	chr	pos	p	start	end	nSNPs	nGWASSNPs	nIndSigSNPs	IndSigSNPs	nLeadSNPs	LeadSNPs
1	1:8484823:A:G	rs301807	1	8484823	1.487e-10	8404093	8781396	205	164	2	rs301807;rs301795	1	rs301807
2	1:80797910:C:T	rs12073845	1	80797910	3.32e-08	80784642	80871734	248	167	1	rs12073845	1	rs12073845
3	2:22435356:A:G	rs11124319	2	22435356	1.936e-08	22430795	22545027	104	83	1	rs11124319	1	rs11124319
4	2:58200748:A:G	rs12713370	2	58200748	1.594e-09	57942325	58484172	257	210	3	rs12713370;rs11688767;rs848293	1	rs12713370
5	3:11590751:A:G	rs6442260	3	11590751	4.89e-08	11292682	11597087	153	113	1	rs6442260	1	rs6442260
6	3:77591192:A:C	rs775766	3	77591192	1.521e-08	77527527	77648565	84	72	2	rs775766;rs935526	1	rs775766
7	3:78593913:G:T	rs73117594	3	78593913	1.52e-08	78415051	78593913	92	83	1	rs73117594	1	rs73117594
8	3:157857110:A:G	rs6441175	3	157857110	1.55e-09	157829953	158352440	376	277	2	rs6441175;rs1656369	1	rs6441175
9	4:123122856:A:G	rs77087420	4	123122856	1.561e-10	123122856	123558330	13	9	1	rs77087420	1	rs77087420
10	5:26972683:A:G	rs1946473	5	26972683	2.893e-08	26953414	27055365	158	127	1	rs1946473	1	rs1946473
11	5:87988733:A:G	rs2304607	5	87988733	1.368e-09	87936379	88102281	110	87	3	rs2304607;rs6882046;rs454214	1	rs2304607
12	5:140212538:C:T	rs3806843	5	140212538	1.461e-09	140024042	140222641	263	205	1	rs3806843	1	rs3806843
13	5:164484948:G:T	rs4543289	5	164484948	3.745e-08	164467717	164678946	199	145	1	rs4543289	1	rs4543289
14	5:166991270:C:G	rs2098651	5	166991270	2.233e-10	166985224	167055936	87	72	1	rs2098651	1	rs2098651
15	6:27815823:G:T	rs200990	6	27815823	3.954e-10	26342311	29346329	826	695	6	rs3799380;rs9379850;rs13218591;rs200990;rs2064219;rs7775835	2	rs3799380;rs200990
16	7:2079744:C:G	rs2056477	7	2079744	4.447e-08	1872921	2110850	88	70	1	rs2056477	1	rs2056477
17	7:12258755:C:G	rs3823612	7	12258755	4.639e-11	12233848	12286050	155	123	2	rs3823612;rs14978	1	rs3823612
18	7:24749429:A:G	rs2721811	7	24749429	3.756e-08	24607175	24801999	35	24	1	rs2721811	1	rs2721811
19	7:38939254:C:T	rs10274968	7	38939254	1.124e-08	38824932	38965365	112	99	1	rs10274968	1	rs10274968
20	9:23737627:A:G	rs3793577	9	23737627	2.717e-12	23720380	23741776	25	20	2	rs3793577;rs10811965	1	rs3793577
21	9:96301800:G:T	rs12376738	9	96301800	1.598e-08	96167126	96381916	160	138	1	rs12376738	1	rs12376738
22	9:120501644:G:T	rs2149351	9	120501644	2.802e-08	120489821	120534073	22	18	1	rs2149351	1	rs2149351
23	10:106635997:A:G	rs1961639	10	106635997	3.849e-09	106569253	106640384	38	33	1	rs1961639	1	rs1961639
24	11:57448032:C:G	rs10896636	11	57448032	2.554e-09	57404779	57681828	96	78	1	rs10896636	1	rs10896636
25	11:88874152:C:G	rs10830220	11	88874152	1.09e-09	88620462	89055293	245	180	3	rs10830220;rs1150313;rs501301	1	rs10830220
26	11:99520508:G:T	rs586533	11	99520508	1.648e-09	99489910	99558965	276	214	2	rs586533;rs642986	1	rs586533
27	12:24279585:C:G	rs17487383	12	24279585	3.764e-08	24272070	24285197	6	6	1	rs17487383	1	rs17487383
28	12:74335356:C:T	rs17828731	12	74335356	1.444e-08	74127563	74540482	249	200	1	rs17828731	1	rs17828731
29	12:84709216:A:G	rs2956287	12	84709216	4.945e-11	84368751	84997620	365	304	2	rs2956287;rs4480613	1	rs2956287
30	12:121363835:C:T	rs77741769	12	121363835	7.706e-09	121188641	121378566	168	133	2	rs77741769;rs1151849	1	rs77741769
31	12:127197682:C:T	rs1706497	12	127197682	3.024e-08	127197682	127213751	10	8	1	rs1706497	1	rs1706497
32	13:53625781:A:G	rs12552	13	53625781	1.936e-10	53613990	53864444	150	131	3	rs12552;rs8181889;rs1322944	1	rs12552
33	13:66941792:A:G	rs9592461	13	66941792	1.638e-12	66913378	66974706	43	37	2	rs9592461;rs4883777	1	rs9592461
34	13:68202087:A:T	rs6562505	13	68202087	4.586e-08	68202087	68236187	13	11	1	rs6562505	1	rs6562505
35	15:37761910:A:C	rs28802424	15	37761910	2.658e-08	37625252	37837016	126	91	1	rs28802424	1	rs28802424
36	15:47717163:A:G	rs72733826	15	47717163	3.406e-09	47689943	47862385	10	9	2	rs72733826;rs117319730	1	rs72733826
37	15:78067633:C:T	rs7170398	15	78067633	1.931e-08	78055692	78146382	77	65	2	rs7170398;rs11629621	1	rs7170398
38	16:6315880:A:G	rs7193263	16	6315880	9.286e-11	6302145	6343315	24	23	2	rs7193263;rs10500337	1	rs7193263
39	16:7667797:G:T	rs2191130	16	7667797	1.067e-09	7654531	7674376	46	42	2	rs2191130;rs7184911	1	rs2191130
40	17:79045773:A:G	rs55748329	17	79045773	1.056e-09	79045773	79097769	15	12	1	rs55748329	1	rs55748329
41	18:35152563:A:G	rs11665070	18	35152563	1.581e-09	35086406	35278126	114	98	3	rs11665070;rs4799936;rs1427027	1	rs11665070
42	18:50752610:A:G	rs8099160	18	50752610	2.214e-14	50358109	51055069	987	778	10	rs8099160;rs149735550;rs62097899;rs4291980;rs12968428;rs1431181;rs6508220;rs1367635;rs9807529;rs8089865	1	rs8099160
43	18:52903085:A:G	rs1261070	18	52903085	1.189e-08	52765283	53164693	82	63	4	rs12963231;rs1261070;rs4801157;rs1452788	3	rs12963231;rs1261070;rs4801157
44	20:48041211:C:T	rs3787317	20	48041211	9.416e-10	47511792	48079726	272	213	3	rs6066975;rs3787317;rs6019826	2	rs6066975;rs3787317
45	22:41418297:C:T	rs9611460	22	41418297	2.192e-08	41408754	41713111	146	110	1	rs9611460	1	rs9611460
MTAG
GenomicLocus	uniqID	rsID	chr	pos	p	start	end	nSNPs	nGWASSNPs	nIndSigSNPs	IndSigSNPs	nLeadSNPs	LeadSNPs
1	1:8497307:A:T	rs301802	1	8497307	3.039e-10	8404093	8799882	209	164	2	rs301802;rs301790	1	rs301802
2	1:73736562:A:G	rs4571923	1	73736562	3.88911e-11	73275828	74077588	1150	908	4	rs4571923;rs2422321;rs10749815;rs7543202	1	rs4571923
3	2:22435356:A:G	rs11124319	2	22435356	3.97472e-10	22430795	22583435	207	163	3	rs11124319;rs7425354;rs12619197	1	rs11124319
4	2:57987593:C:T	rs11682175	2	57987593	1.32722e-11	57942987	58484172	231	191	3	rs11682175;rs12713370;rs848293	1	rs11682175
5	2:161904823:A:G	rs197261	2	161904823	7.42916e-09	161883727	162095003	19	17	1	rs197261	1	rs197261
6	3:11541885:A:G	rs2454478	3	11541885	9.59835e-09	11281159	11597087	163	120	1	rs2454478	1	rs2454478
7	3:44224673:G:T	rs11707506	3	44224673	3.77653e-08	44222317	44450071	44	37	1	rs11707506	1	rs11707506
8	3:76264742:A:G	rs4856019	3	76264742	2.05146e-09	76211681	76272570	53	44	1	rs4856019	1	rs4856019
9	3:77581257:C:G	rs775756	3	77581257	4.865e-08	77531264	77648565	77	65	1	rs775756	1	rs775756
10	3:157856421:C:T	rs4318510	3	157856421	2.07001e-11	157828781	158352440	510	374	3	rs4318510;rs6806967;rs7649643	1	rs4318510
11	4:24483311:C:T	rs4697062	4	24483311	1.84724e-08	24475509	24490057	21	16	1	rs4697062	1	rs4697062
12	4:42134066:C:T	rs6447132	4	42134066	1.40649e-08	41907742	42184374	242	200	1	rs6447132	1	rs6447132
13	4:123388893:C:G	rs45534736	4	123388893	1.817e-09	123122856	123558330	13	9	1	rs45534736	1	rs45534736
14	5:87988733:A:G	rs2304607	5	87988733	1.1685e-09	87936379	88010829	34	27	1	rs2304607	1	rs2304607
15	5:103912319:A:G	rs10078807	5	103912319	7.88546e-10	103723455	104082179	209	157	2	rs10078807;rs12658032	1	rs10078807
16	5:140191243:C:T	rs9716546	5	140191243	1.035e-08	140013374	140222641	267	202	1	rs9716546	1	rs9716546
17	5:166991270:C:G	rs2098651	5	166991270	2.233e-10	166985224	167055936	87	72	1	rs2098651	1	rs2098651
18	6:27491299:A:G	rs6904596	6	27491299	8.63304e-14	25684606	29607101	1279	1063	18	rs3799380;rs7749823;rs10484439;rs11966360;rs9379850;rs12199613;rs13218591;rs3799383;rs3999471;rs6904071;rs3800316;rs7746199;rs6904596;rs2064219;rs200956;rs17720293;rs853676;rs144447022	3	rs3799380;rs6904596;rs144447022
19	6:99598756:A:G	rs2388840	6	99598756	1.01227e-08	99533281	99601886	7	4	1	rs2388840	1	rs2388840
20	7:1971226:A:G	rs61409925	7	1971226	4.24759e-08	1872921	2110850	159	131	2	rs61409925;rs2056477	1	rs61409925
21	7:12258755:C:G	rs3823612	7	12258755	4.639e-11	12233848	12286050	155	123	2	rs3823612;rs14978	1	rs3823612
22	7:24749429:A:G	rs2721811	7	24749429	3.09079e-10	24554565	24832308	132	103	5	rs2721811;rs6952491;rs1476520;rs6976667;rs10951029	1	rs2721811
23	7:38939254:C:T	rs10274968	7	38939254	3.40067e-08	38824932	38965365	112	99	1	rs10274968	1	rs10274968
24	7:82388714:G:T	rs13438494	7	82388714	8.33534e-09	82386473	82555669	147	119	2	rs13438494;rs12707530	1	rs13438494
25	9:23736400:A:G	rs10119773	9	23736400	5.4612e-12	23720380	23741776	26	21	2	rs10119773;rs10966061	1	rs10119773
26	9:96301800:G:T	rs12376738	9	96301800	1.64566e-10	96167126	96484560	320	279	3	rs12376738;rs2001589;rs6479494	2	rs12376738;rs6479494
27	9:120501644:G:T	rs2149351	9	120501644	1.42175e-08	120489821	120534073	22	18	1	rs2149351	1	rs2149351
28	10:106636596:C:T	rs2496024	10	106636596	4.83515e-13	106417957	106830537	264	234	7	rs11596241;rs11599236;rs61278749;rs17118088;rs2496024;rs1873306;rs10786832	2	rs11596241;rs2496024
29	11:28497639:C:T	rs4417256	11	28497639	4.61229e-09	28379460	28577867	226	169	1	rs4417256	1	rs4417256
30	11:46231956:A:G	rs55702830	11	46231956	1.16199e-08	46181739	46250265	18	14	1	rs55702830	1	rs55702830
31	11:57433327:C:T	rs527528	11	57433327	2.68185e-12	57404779	57681828	96	78	1	rs527528	1	rs527528
32	11:88695846:A:G	rs1150313	11	88695846	3.71076e-10	88470041	89055293	327	244	4	rs1150313;rs6483416;rs10830221;rs645592	1	rs1150313
33	11:99519604:A:G	rs680022	11	99519604	2.66635e-09	99489910	99555632	259	200	1	rs680022	1	rs680022
34	11:112826867:C:T	rs2212450	11	112826867	5.29732e-09	112826867	112912811	112	98	1	rs2212450	1	rs2212450
35	11:113377488:A:C	rs7111031	11	113377488	2.34425e-09	113236199	113425430	118	102	3	rs7111031;rs1116313;rs10750025	1	rs7111031
36	11:118341649:C:T	rs7948661	11	118341649	3.93091e-08	118312870	118446875	43	38	1	rs7948661	1	rs7948661
37	12:24172260:C:T	rs17481131	12	24172260	7.95452e-09	24152783	24285197	62	57	2	rs17481131;rs17487383	1	rs17481131
38	12:74489288:C:T	rs753044	12	74489288	1.14692e-09	74143958	74550782	55	47	1	rs753044	1	rs753044
39	12:84766776:C:G	rs7955525	12	84766776	4.047e-10	84404719	84997620	357	296	2	rs7955525;rs41466449	1	rs7955525
40	12:117672339:C:T	rs1875140	12	117672339	7.3298e-09	117660827	117699505	13	13	1	rs1875140	1	rs1875140
41	12:121340599:A:G	rs1151849	12	121340599	1.47506e-09	121188641	121378566	168	133	2	rs1151849;rs77741769	1	rs1151849
42	13:53625781:A:G	rs12552	13	53625781	3.96888e-11	53617781	53864444	149	130	2	rs12552;rs1322944	1	rs12552
43	13:66941792:A:G	rs9592461	13	66941792	1.638e-12	66913378	66974706	43	37	2	rs9592461;rs4883777	1	rs9592461
44	13:68202087:A:T	rs6562505	13	68202087	4.586e-08	68202087	68236187	13	11	1	rs6562505	1	rs6562505
45	14:64686207:A:G	rs915057	14	64686207	4.35487e-08	64649894	64877135	72	50	1	rs915057	1	rs915057
46	15:47717163:A:G	rs72733826	15	47717163	2.67561e-09	47689943	47862385	10	9	2	rs72733826;rs117319730	1	rs72733826
47	15:78067633:C:T	rs7170398	15	78067633	3.00788e-08	78055692	78146382	77	65	2	rs7170398;rs11629621	1	rs7170398
48	16:6315880:A:G	rs7193263	16	6315880	5.27307e-13	6302145	6346613	41	37	3	rs7193263;rs10500337;rs4786850	1	rs7193263
49	16:7667332:C:G	rs11077206	16	7667332	4.375e-09	7657673	7673819	39	35	1	rs11077206	1	rs11077206
50	16:66165067:C:T	rs13334594	16	66165067	2.43361e-09	66144436	66216738	126	117	2	rs13334594;rs75283386	1	rs13334594
51	17:79045773:A:G	rs55748329	17	79045773	4.84675e-09	79045773	79097769	15	12	1	rs55748329	1	rs55748329
52	18:35152563:A:G	rs11665070	18	35152563	9.71856e-10	35086406	35278126	114	98	3	rs11665070;rs4799936;rs1427027	1	rs11665070
53	18:50747191:A:C	rs6508210	18	50747191	5.15578e-17	50358109	51061399	1065	820	11	rs6508210;rs149735550;rs34569535;rs16956187;rs9959914;rs3794923;rs7505772;rs965943;rs16956659;rs10164055;rs8089865	1	rs6508210
54	18:52767977:A:C	rs12963231	18	52767977	1.68109e-10	52765283	53125364	63	46	2	rs12963231;rs12958048	2	rs12963231;rs12958048
55	20:48042970:C:T	rs6019826	20	48042970	5.50604e-11	48007608	48132580	122	114	7	rs6019826;rs3787317;rs6019831;rs6090982;rs34500768;rs6090988;rs7267020	2	rs6019826;rs6090988
56	22:41418297:C:T	rs9611460	22	41418297	5.68054e-10	41408754	41854446	150	113	3	rs9611460;rs9611525;rs11090045	1	rs9611460
57	22:42664201:A:C	rs134879	22	42664201	2.39127e-08	42363408	42689370	153	122	1	rs134879	1	rs134879
Genenomic Risk Loci of BD
GWAS
GenomicLocus	uniqID	rsID	chr	pos	p	start	end	nSNPs	nGWASSNPs	nIndSigSNPs	IndSigSNPs	nLeadSNPs	LeadSNPs
1	2:194378649:A:C	rs2439202	2	194378649	7.57e-09	194338679	194676200	227	213	1	rs2439202	1	rs2439202
2	3:36856030:C:T	rs9834970	3	36856030	3.704e-12	36834099	36964583	71	64	3	rs9834970;rs7652637;rs13314421	1	rs9834970
3	5:133906609:A:G	rs329319	5	133906609	2.215e-08	133906609	133906609	1	1	1	rs329319	1	rs329319
4	10:111935550:A:T	rs72830427	10	111935550	2.932e-08	111665376	111945402	203	192	2	rs72830427;rs4595478	1	rs72830427
5	12:2387099:C:T	rs10744560	12	2387099	1.228e-08	2297353	2408194	94	90	1	rs10744560	1	rs10744560
6	19:19358207:C:T	rs111444407	19	19358207	8.674e-10	19350103	19744079	193	169	2	rs111444407;rs10412176	1	rs111444407
7	20:14475757:A:G	rs6079463	20	14475757	2.079e-08	14397667	14508936	24	21	1	rs6079463	1	rs6079463
8	22:41119899:A:G	rs6519227	22	41119899	4.134e-09	41081164	41382163	46	40	1	rs6519227	1	rs6519227
MTAG
GenomicLocus	uniqID	rsID	chr	pos	p	start	end	nSNPs	nGWASSNPs	nIndSigSNPs	IndSigSNPs	nLeadSNPs	LeadSNPs
1	1:95586773:C:T	rs1023330	1	95586773	2.18449e-08	95394535	95586773	55	49	1	rs1023330	1	rs1023330
2	1:150143302:A:G	rs78676616	1	150143302	4.38321e-11	149999764	150437395	236	225	1	rs78676616	1	rs78676616
3	1:163752688:G:T	rs8179328	1	163752688	2.09372e-08	163582980	163766672	83	73	1	rs8179328	1	rs8179328
4	2:22604140:A:G	rs2339519	2	22604140	1.88983e-10	22452371	22749726	254	234	3	rs2339519;rs12712388;rs11887562	1	rs2339519
5	2:28033538:A:C	rs12474906	2	28033538	3.51709e-08	27961614	28281545	149	137	1	rs12474906	1	rs12474906
6	2:58071593:A:C	rs80256351	2	58071593	9.19241e-11	57943567	58484172	82	75	4	rs11682175;rs7596038;rs80256351;rs80284681	2	rs11682175;rs80256351
7	2:97416153:A:G	rs4619651	2	97416153	1.37754e-09	97353725	97463529	30	28	1	rs4619651	1	rs4619651
8	2:185811940:A:C	rs4380187	2	185811940	8.07277e-09	185406883	185926285	32	31	4	rs10497655;rs7597593;rs11693094;rs4380187	2	rs10497655;rs4380187
9	2:193848340:A:C	rs59979824	2	193848340	1.5104e-09	193848340	194028079	6	5	1	rs59979824	1	rs59979824
10	2:194378649:A:C	rs2439202	2	194378649	6.20685e-11	194338679	194678448	437	400	2	rs2439202;rs7575761	1	rs2439202
11	2:198304577:A:G	rs6434928	2	198304577	8.21289e-10	198146381	198942568	402	348	1	rs6434928	1	rs6434928
12	2:200730028:A:G	rs769950	2	200730028	3.30284e-11	200715388	201244261	269	231	5	rs769950;rs11890894;rs11688415;rs1367858;rs6708345	1	rs769950
13	2:233788350:C:T	rs778353	2	233788350	1.31745e-08	233788350	233803451	27	24	1	rs778353	1	rs778353
14	3:2521322:A:G	rs35346733	3	2521322	4.57037e-10	2436014	2562284	118	112	4	rs35346733;rs62233819;rs67775967;rs36067464	1	rs35346733
15	3:36856030:C:T	rs9834970	3	36856030	5.55036e-16	36834099	36964583	73	66	4	rs9834970;rs78136662;rs7652637;rs13314421	1	rs9834970
16	3:52815905:C:T	rs2710323	3	52815905	3.61464e-12	52217088	53101580	615	548	7	rs2710323;rs187084;rs610060;rs2535629;rs35004449;rs2256332;rs2255107	1	rs2710323
17	4:103198082:A:G	rs13135092	4	103198082	1.04108e-08	103001649	103198082	6	6	1	rs13135092	1	rs13135092
18	5:60642595:C:T	rs4604142	5	60642595	3.64531e-08	60563907	60843706	35	29	1	rs4604142	1	rs4604142
19	5:133906609:A:G	rs329319	5	133906609	2.215e-08	133906609	133906609	1	1	1	rs329319	1	rs329319
20	5:137712121:C:T	rs10043984	5	137712121	1.62878e-08	137598340	137750058	16	16	1	rs10043984	1	rs10043984
21	5:152187123:G:T	rs72799190	5	152187123	1.35176e-12	151924995	152610561	454	409	3	rs72799190;rs4404733;rs2910032	2	rs72799190;rs2910032
22	6:29244219:G:T	rs144447022	6	29244219	6.98046e-20	25182925	29607101	1600	1480	28	rs215011;rs35789010;rs13212936;rs6456701;rs35367169;rs34661691;rs9467714;rs28551159;rs10946817;rs13218591;rs3799380;rs9393737;rs13217239;rs75782365;rs9379945;rs13194053;rs6932590;rs7746199;rs6922815;rs34706883;rs6940116;rs200991;rs200979;rs4713135;rs735765;rs16894116;rs13215804;rs144447022	6	rs215011;rs10946817;rs75782365;rs6922815;rs34706883;rs144447022
23	6:33537546:A:G	rs169738	6	33537546	1.48067e-08	33324527	33537546	49	38	2	rs169738;rs9461856	1	rs169738
24	6:84373058:A:G	rs60730	6	84373058	1.40259e-09	84264202	84409255	62	56	1	rs60730	1	rs60730
25	6:98584733:A:C	rs9320913	6	98584733	1.13518e-08	98547979	98591622	31	21	1	rs9320913	1	rs9320913
26	7:2029867:C:T	rs58120505	7	2029867	7.1989e-09	1877502	2190100	231	215	1	rs58120505	1	rs58120505
27	7:24774468:G:T	rs80195870	7	24774468	1.82452e-10	24619811	24844736	76	69	3	rs80195870;rs78849264;rs76881352	1	rs80195870
28	7:86427626:A:G	rs12704290	7	86427626	1.00944e-09	86403263	86459347	7	7	1	rs12704290	1	rs12704290
29	7:110178950:A:C	rs2966422	7	110178950	3.50809e-08	110164447	110237982	25	22	1	rs2966422	1	rs2966422
30	7:140666965:C:T	rs13236223	7	140666965	1.91299e-09	140665521	140791820	57	51	1	rs13236223	1	rs13236223
31	8:34021138:C:T	rs75836205	8	34021138	3.36679e-08	33604120	34678632	27	27	1	rs75836205	1	rs75836205
32	8:38284581:C:T	rs6984358	8	38284581	1.20057e-08	38014429	38310910	213	182	1	rs6984358	1	rs6984358
33	8:143310815:A:G	rs11167136	8	143310815	1.03767e-09	143309504	143352206	83	70	1	rs11167136	1	rs11167136
34	10:18727999:A:G	rs10764493	10	18727999	8.00401e-09	18680963	18757239	64	56	1	rs10764493	1	rs10764493
35	10:104628234:C:T	rs7098825	10	104628234	1.07227e-12	104229588	105059896	404	359	7	rs7098825;rs4244354;rs4147157;rs7085104;rs12764899;rs12414777;rs7092200	1	rs7098825
36	10:111935550:A:T	rs72830427	10	111935550	2.932e-08	111914872	111945402	23	19	1	rs72830427	1	rs72830427
37	11:66483265:A:G	rs12805133	11	66483265	3.46247e-08	66202215	66483265	58	58	1	rs12805133	1	rs12805133
38	11:113392994:C:T	rs2514218	11	113392994	5.293e-09	113317745	113424042	47	41	1	rs2514218	1	rs2514218
39	12:2408194:A:G	rs4298967	12	2408194	3.26146e-16	2285731	2514270	143	133	8	rs4298967;rs10848624;rs68089646;rs3829331;rs2239037;rs1860002;rs4765914;rs740417	2	rs4298967;rs740417
40	12:99498640:A:G	rs4762559	12	99498640	6.33427e-09	99436519	99640557	131	116	1	rs4762559	1	rs4762559
41	14:30187405:C:T	rs10149407	14	30187405	2.12095e-08	30118479	30187405	57	54	1	rs10149407	1	rs10149407
42	14:72442612:A:G	rs7161596	14	72442612	1.22575e-08	72382923	72467631	57	44	2	rs7161596;rs7143919	1	rs7161596
43	14:99712945:A:G	rs11624408	14	99712945	3.23132e-09	99667179	99732416	49	46	3	rs11624408;rs12885251;rs10150710	1	rs11624408
44	14:104261723:A:C	rs722637	14	104261723	1.07935e-10	103991478	104338258	270	243	2	rs722637;rs12887734	1	rs722637
45	15:78908565:C:T	rs28681284	15	78908565	2.61654e-08	78714561	78925435	71	64	1	rs28681284	1	rs28681284
46	15:85109237:A:G	rs12906474	15	85109237	4.49642e-12	84673030	85392298	335	278	2	rs12906474;rs35630683	1	rs12906474
47	15:91426560:A:G	rs4702	15	91426560	5.39063e-11	91416550	91429042	9	9	1	rs4702	1	rs4702
48	16:9926966:G:T	rs11647445	16	9926966	2.18499e-09	9875513	9970227	158	150	2	rs11647445;rs9922678	1	rs11647445
49	16:29939877:A:G	rs12691307	16	29939877	1.16602e-09	29923510	30144379	82	80	1	rs12691307	1	rs12691307
50	19:19359500:C:G	rs10423874	19	19359500	7.747e-09	19350103	19744079	195	170	2	rs10423874;rs8113006	1	rs10423874
51	20:14493210:A:T	rs2068756	20	14493210	2.798e-08	14397667	14508936	22	19	1	rs2068756	1	rs2068756
52	20:48090779:A:G	rs6125656	20	48090779	1.96451e-08	48090779	48113300	14	13	1	rs6125656	1	rs6125656
53	22:41119899:A:G	rs6519227	22	41119899	3.68639e-09	41027819	41382163	49	43	3	rs6519227;rs133047;rs80533	1	rs6519227
54	22:42571028:A:G	rs760648	22	42571028	2.77216e-09	42364997	42689370	120	113	1	rs760648	1	rs760648
Genenomic Risk Loci of SCZ
GWAS
GenomicLocus	uniqID	rsID	chr	pos	p	start	end	nSNPs	nGWASSNPs	nIndSigSNPs	IndSigSNPs	nLeadSNPs	LeadSNPs
1	1:44100084:A:G	rs11210892	1	44100084	4.639e-11	44029353	44137257	80	70	1	rs11210892	1	rs11210892
2	1:98552832:A:T	rs1198588	1	98552832	3.756e-16	98298371	98562260	266	257	7	rs1198588;rs75641275;rs6689552;rs4271249;rs2154402;rs1702285;rs1198575	1	rs1198588
3	1:243667900:G:T	rs9428966	1	243667900	1.323e-08	243640881	244025999	49	46	3	rs9428966;rs12093576;rs2953329	1	rs9428966
4	2:57961602:C:G	rs13011472	2	57961602	1.095e-08	57942325	58171964	59	51	1	rs13011472	1	rs13011472
5	2:60718347:C:T	rs7599488	2	60718347	2.362e-09	60704484	60718347	6	5	1	rs7599488	1	rs7599488
6	2:110284236:A:G	rs9330316	2	110284236	4.592e-08	110263731	110398109	100	93	1	rs9330316	1	rs9330316
7	2:185601420:C:T	rs11693094	2	185601420	6.24e-11	185533580	185926285	8	8	3	rs11693094;rs7597593;rs4380187	1	rs11693094
8	2:198304577:A:G	rs6434928	2	198304577	1.923e-09	198146381	198942568	643	565	2	rs6434928;rs2564388	1	rs6434928
9	2:200825240:A:T	rs281768	2	200825240	5.891e-11	200715388	201226862	159	141	3	rs281768;rs76438423;rs11688415	1	rs281768
10	2:220045035:A:G	rs7577690	2	220045035	4.598e-08	220035118	220061601	33	31	1	rs7577690	1	rs7577690
11	2:233592501:A:G	rs6704768	2	233592501	1.716e-08	233559312	233753340	63	53	1	rs6704768	1	rs6704768
12	3:2561556:A:G	rs17620999	3	2561556	4.863e-10	2436014	2562284	123	117	6	rs17620999;rs6796313;rs35346733;rs67775967;rs9845120;rs73000081	1	rs17620999
13	3:36858583:C:T	rs75968099	3	36858583	2.395e-10	36834099	36945794	55	50	2	rs75968099;rs9834970	1	rs75968099
14	3:52845105:C:T	rs2535627	3	52845105	3.699e-08	52540773	52896032	91	76	1	rs2535627	1	rs2535627
15	3:63842629:C:T	rs832190	3	63842629	3.301e-09	63792668	64003983	32	31	1	rs832190	1	rs832190
16	3:136309710:C:T	rs940174	3	136309710	3.359e-09	135807609	136615268	130	106	1	rs940174	1	rs940174
17	3:180590297:C:T	rs34312605	3	180590297	1.423e-08	180571624	180998071	246	225	1	rs34312605	1	rs34312605
18	4:103188709:C:T	rs13107325	4	103188709	5.029e-09	103001649	103198082	5	5	1	rs13107325	1	rs13107325
19	4:170202862:C:T	rs7653924	4	170202862	4.669e-08	170196598	170228549	8	6	1	rs7653924	1	rs7653924
20	5:60550041:C:T	rs6868457	5	60550041	2.156e-10	60484179	60843706	87	78	3	rs6868457;rs7701440;rs72761442	1	rs6868457
21	5:87727104:C:T	rs35017470	5	87727104	1.175e-09	87120801	88748452	51	45	3	rs35017470;rs16867576;rs16867571	2	rs35017470;rs16867576
22	5:137851192:C:T	rs3849046	5	137851192	2.093e-08	137838122	137948140	81	73	1	rs3849046	1	rs3849046
23	5:152007075:A:C	rs13361438	5	152007075	4.1e-08	151887779	152323236	409	359	1	rs13361438	1	rs13361438
24	5:152664721:A:T	rs13176930	5	152664721	2.221e-08	152584920	152705483	17	16	1	rs13176930	1	rs13176930
25	5:153680747:A:T	rs11740474	5	153680747	1.516e-09	153671061	153688215	10	9	1	rs11740474	1	rs11740474
26	6:28712247:A:G	rs115329265	6	28712247	1.471e-27	25038442	29612325	3236	2566	76	rs73388146;rs1880275;rs76426173;rs4712936;rs13212936;rs1892250;rs35367169;rs13196986;rs6918354;rs34661691;rs1892252;rs6918586;rs9467711;rs9467714;rs9379850;rs41266839;rs6456727;rs6920256;rs9393741;rs9368467;rs72842197;rs67575965;rs1977200;rs13218591;rs10946817;rs77631260;rs3799378;rs2022272;rs62402013;rs13217239;rs3823427;rs7749305;rs6940116;rs7759217;rs200986;rs200965;rs34130214;rs9461434;rs7746…	13	rs73388146;rs6918354;rs34661691;rs67575965;rs13218591;rs2022272;rs7746199;rs144478515;rs185053056;rs115329265;rs185071033;rs145501595;rs115374247
27	6:33517031:C:T	rs210155	6	33517031	2.63e-11	33195383	33791998	132	117	4	rs114460660;rs210155;rs9461856;rs4711350	2	rs114460660;rs210155
28	6:93148341:A:G	rs12190758	6	93148341	3.922e-08	93088300	93177270	23	21	1	rs12190758	1	rs12190758
29	7:2145629:C:T	rs111611027	7	2145629	2.493e-10	1873084	2190100	262	244	2	rs111611027;rs55689856	1	rs111611027
30	7:86427626:A:G	rs12704290	7	86427626	5.577e-09	86222651	86459347	9	9	2	rs12704290;rs35182064	1	rs12704290
31	7:87244960:C:T	rs13233308	7	87244960	1.81e-08	87220334	87564497	16	14	1	rs13233308	1	rs13233308
32	7:104653265:A:G	rs2192932	7	104653265	3.453e-08	104581402	105063372	147	123	1	rs2192932	1	rs2192932
33	7:111025948:C:T	rs12532143	7	111025948	2.01e-10	110821730	111236477	147	128	2	rs12532143;rs37667	1	rs12532143
34	8:89588626:G:T	rs7819570	8	89588626	2.629e-08	89340162	89761163	302	283	1	rs7819570	1	rs7819570
35	8:143316970:A:G	rs13262595	8	143316970	4.677e-09	143309504	143340566	55	52	1	rs13262595	1	rs13262595
36	10:18745105:G:T	rs7893279	10	18745105	7.522e-09	18680935	18971121	183	161	2	rs7893279;rs12784387	1	rs7893279
37	10:104628873:A:G	rs7085104	10	104628873	2.679e-15	104229588	105165184	465	413	12	rs7085104;rs5011218;rs4147157;rs12764899;rs7476196;rs12414777;rs7090337;rs7092200;rs34747231;rs116821290;rs3740393;rs79780963	3	rs7085104;rs3740393;rs79780963
38	11:24375179:C:T	rs11027827	11	24375179	1.007e-09	24367339	24412992	84	72	1	rs11027827	1	rs11027827
39	11:46548754:C:G	rs61882743	11	46548754	1.222e-09	46342942	46730043	147	123	1	rs61882743	1	rs61882743
40	11:109378071:C:T	rs12421382	11	109378071	5.729e-09	109272074	109609889	70	63	1	rs12421382	1	rs12421382
41	11:113392994:C:T	rs2514218	11	113392994	2.923e-08	113317745	113424042	48	42	1	rs2514218	1	rs2514218
42	11:124613957:A:G	rs55661361	11	124613957	1.123e-10	124612159	124613957	7	7	1	rs55661361	1	rs55661361
43	11:130718214:G:T	rs35274053	11	130718214	1.387e-09	130704653	130786308	119	115	3	rs35274053;rs10750446;rs10791097	1	rs35274053
44	11:133822569:A:G	rs75059851	11	133822569	3.665e-10	133808038	133853008	37	37	2	rs75059851;rs612823	1	rs75059851
45	12:2402246:A:G	rs1024582	12	2402246	1.333e-13	2292412	2523772	151	142	6	rs1024582;rs3829331;rs882195;rs1860002;rs4765913;rs2239063	2	rs1024582;rs2239063
46	12:29917265:A:C	rs679087	12	29917265	2.924e-09	29905251	29940206	23	21	1	rs679087	1	rs679087
47	12:53605344:C:T	rs3741434	12	53605344	4.27e-08	53605344	53605344	1	1	1	rs3741434	1	rs3741434
48	12:57622371:G:T	rs12826178	12	57622371	6.018e-11	57569478	57778221	5	4	2	rs12826178;rs73115999	1	rs12826178
49	12:110723245:C:T	rs4766428	12	110723245	5.402e-09	110723245	110723245	1	1	1	rs4766428	1	rs4766428
50	12:123665113:C:G	rs2851447	12	123665113	1.489e-09	123447928	123897177	380	337	2	rs2851447;rs7312955	2	rs2851447;rs7312955
51	14:30190316:C:T	rs2068012	14	30190316	3.133e-08	30190316	30190316	1	1	1	rs2068012	1	rs2068012
52	14:71535493:A:C	rs34542576	14	71535493	1.802e-08	71355048	71612951	232	202	2	rs34542576;rs221923	1	rs34542576
53	14:72417326:C:G	rs2332700	14	72417326	3.552e-08	72417326	72434002	2	2	1	rs2332700	1	rs2332700
54	14:99722290:C:G	rs34053174	14	99722290	3.742e-08	99700454	99731731	12	12	2	rs34053174;rs941521	1	rs34053174
55	14:104214342:C:G	rs4906364	14	104214342	2.406e-10	103991478	104338258	300	271	3	rs4906364;rs12887734;rs12433009	1	rs4906364
56	15:78894759:C:G	rs3743078	15	78894759	1.196e-12	78712119	78936168	211	189	5	rs3743078;rs77438389;rs147144681;rs62010330;rs11072768	1	rs3743078
57	15:85105982:C:G	rs12902973	15	85105982	3.927e-10	84672181	85258203	263	219	1	rs12902973	1	rs12902973
58	15:91426560:A:G	rs4702	15	91426560	4.635e-12	91403674	91439417	30	29	3	rs4702;rs8032315;rs6226	1	rs4702
59	16:13750694:C:T	rs7185124	16	13750694	3.155e-10	13737106	13763942	42	40	1	rs7185124	1	rs7185124
60	18:53580677:A:G	rs72936314	18	53580677	2.281e-11	52747689	53804156	214	204	9	rs11874716;rs76641465;rs9636107;rs587136;rs784255;rs72936314;rs72930787;rs72932579;rs1789567	5	rs11874716;rs76641465;rs9636107;rs72936314;rs1789567
61	20:37425958:A:G	rs2103655	20	37425958	5.233e-12	37360944	37485986	123	111	4	rs2103655;rs997848;rs2757515;rs4381836	1	rs2103655
62	22:39975691:A:G	rs8139773	22	39975691	1.311e-09	39942004	40019773	78	66	4	rs8139773;rs5757717;rs5757730;rs5995756	1	rs8139773
63	22:41587556:A:T	rs9607782	22	41587556	4.867e-09	41408754	41707054	110	99	1	rs9607782	1	rs9607782
64	22:42571028:A:G	rs760648	22	42571028	4.645e-09	42315790	42689370	334	284	3	rs1023500;rs1058167;rs760648	2	rs1023500;rs760648
MTAG
GenomicLocus	uniqID	rsID	chr	pos	p	start	end	nSNPs	nGWASSNPs	nIndSigSNPs	IndSigSNPs	nLeadSNPs	LeadSNPs
1	1:30437268:A:G	rs6694545	1	30437268	1.05104e-08	30412503	30459412	58	55	2	rs6694545;rs1009080	1	rs6694545
2	1:44100084:A:G	rs11210892	1	44100084	1.89146e-10	44029353	44137257	80	70	1	rs11210892	1	rs11210892
3	1:73278615:G:T	rs35998080	1	73278615	3.79404e-09	73275828	74033340	870	785	3	rs35998080;rs11210193;rs2340400	1	rs35998080
4	1:95586773:C:T	rs1023330	1	95586773	8.7883e-09	95394535	95586773	55	49	1	rs1023330	1	rs1023330
5	1:98552832:A:T	rs1198588	1	98552832	3.756e-16	98298371	98559093	263	254	5	rs1198588;rs12073487;rs17379561;rs1702293;rs1702285	1	rs1198588
6	1:150031490:C:T	rs140505938	1	150031490	1.178e-10	149998923	150242604	231	221	2	rs140505938;rs78681982	1	rs140505938
7	1:163727923:A:G	rs7521492	1	163727923	3.06903e-09	163581663	163766672	127	110	1	rs7521492	1	rs7521492
8	1:239210058:A:C	rs72769124	1	239210058	2.68837e-08	239198959	239210058	2	2	1	rs72769124	1	rs72769124
9	1:243820128:A:G	rs12691548	1	243820128	6.5549e-09	243640881	244025999	120	103	2	rs12691548;rs12093576	1	rs12691548
10	2:22641152:A:G	rs11903391	2	22641152	5.21774e-09	22548774	22754466	138	126	3	rs11903391;rs2339519;rs1509378	1	rs11903391
11	2:28033538:A:C	rs12474906	2	28033538	8.85389e-09	27961614	28281545	149	137	1	rs12474906	1	rs12474906
12	2:57987593:C:T	rs11682175	2	57987593	5.33742e-12	57942987	58484172	264	244	5	rs11682175;rs1356545;rs7596038;rs80256351;rs77534782	2	rs11682175;rs80256351
13	2:73631564:A:G	rs11899902	2	73631564	4.6717e-08	73552542	73900900	307	277	1	rs11899902	1	rs11899902
14	2:97416153:A:G	rs4619651	2	97416153	3.16835e-08	97353725	97463529	30	28	1	rs4619651	1	rs4619651
15	2:185601420:C:T	rs11693094	2	185601420	3.95253e-11	185406883	185926285	41	40	5	rs11693094;rs11888068;rs7597593;rs62200788;rs4380187	1	rs11693094
16	2:193848340:A:C	rs59979824	2	193848340	1.29616e-09	193848340	194028079	6	5	1	rs59979824	1	rs59979824
17	2:194468524:C:T	rs6748251	2	194468524	1.61036e-09	194338679	194676200	395	362	1	rs6748251	1	rs6748251
18	2:198304577:A:G	rs6434928	2	198304577	8.38186e-12	198146381	198942568	643	565	2	rs6434928;rs2564388	1	rs6434928
19	2:200716119:A:C	rs796364	2	200716119	3.05715e-13	200715388	201244261	272	232	6	rs796364;rs74938253;rs1653290;rs11688415;rs1367858;rs6708345	1	rs796364
20	2:233790171:A:C	rs747462	2	233790171	8.16364e-09	233788350	233803451	26	23	1	rs747462	1	rs747462
21	3:2547786:G:T	rs17194490	3	2547786	2.13411e-11	2436014	2562284	125	119	6	rs17194490;rs11708578;rs35346733;rs13061721;rs9845120;rs71309902	1	rs17194490
22	3:36856030:C:T	rs9834970	3	36856030	4.18312e-14	36834099	36964583	71	65	3	rs9834970;rs75968099;rs7624498	1	rs9834970
23	3:52837793:C:T	rs4481150	3	52837793	1.58899e-12	52217088	53175017	641	569	8	rs4481150;rs353547;rs9311474;rs6765687;rs7620039;rs4687554;rs2710314;rs2255107	1	rs4481150
24	3:63833050:C:T	rs832187	3	63833050	5.02063e-09	63792668	64003983	37	36	2	rs832187;rs3774726	1	rs832187
25	3:76221679:A:G	rs7636341	3	76221679	2.0009e-08	76192181	76272570	44	42	1	rs7636341	1	rs7636341
26	3:136290529:C:G	rs10935185	3	136290529	5.023e-09	135807609	136615268	131	107	1	rs10935185	1	rs10935185
27	3:180651870:C:G	rs13097727	3	180651870	3.458e-08	180571624	180998071	246	225	1	rs13097727	1	rs13097727
28	4:103188709:C:T	rs13107325	4	103188709	7.66876e-11	103001649	103198082	5	5	1	rs13107325	1	rs13107325
29	4:170202862:C:T	rs7653924	4	170202862	4.669e-08	170196598	170228549	8	6	1	rs7653924	1	rs7653924
30	5:60549520:C:G	rs62366215	5	60549520	4.002e-10	60484179	60843706	88	78	3	rs62366215;rs4604142;rs72761442	1	rs62366215
31	5:87550095:C:G	rs454822	5	87550095	1.617e-09	87120801	88445458	33	27	1	rs454822	1	rs454822
32	5:137938573:G:T	rs4835691	5	137938573	5.25614e-09	137598340	137948140	98	85	2	rs10043984;rs4835691	2	rs10043984;rs4835691
33	5:152190705:A:G	rs72799198	5	152190705	2.18505e-12	151887779	152705483	528	482	4	rs72799198;rs2964223;rs2910032;rs13176930	2	rs72799198;rs2910032
34	5:153680747:A:T	rs11740474	5	153680747	1.516e-09	153594818	153688215	107	101	2	rs11740474;rs73279685	1	rs11740474
35	6:29244219:G:T	rs144447022	6	29244219	8.89719e-28	25147518	29612325	3134	2480	73	rs215011;rs73388146;rs6942227;rs6918354;rs35789010;rs13212936;rs1892250;rs1892252;rs35367169;rs13196986;rs34661691;rs9467711;rs9467714;rs9379850;rs9358912;rs10946817;rs13218591;rs2072804;rs3799378;rs3799380;rs6920256;rs9393741;rs13217239;rs75782365;rs67575965;rs1977200;rs9368467;rs62402013;rs13194053;rs6932590;rs7746199;rs2393923;rs6922815;rs34706883;rs6940116;rs9468219;rs200991;rs200986;rs200979…	11	rs215011;rs9358912;rs10946817;rs75782365;rs6922815;rs34706883;rs144478515;rs185053056;rs144447022;rs114187207;rs115374247
36	6:33537546:A:G	rs169738	6	33537546	8.07517e-12	33195383	33569441	85	71	5	rs114460660;rs169738;rs9461856;rs210152;rs4559081	2	rs114460660;rs169738
37	6:84283733:A:C	rs2016358	6	84283733	7.02845e-09	84264202	84409255	62	56	1	rs2016358	1	rs2016358
38	6:93148341:A:G	rs12190758	6	93148341	3.60235e-08	93088300	93177270	23	21	1	rs12190758	1	rs12190758
39	7:2145629:C:T	rs111611027	7	2145629	2.493e-10	1873084	2190100	262	244	2	rs111611027;rs59574136	1	rs111611027
40	7:21520212:G:T	rs73060317	7	21520212	3.86562e-08	21485278	21545690	11	11	1	rs73060317	1	rs73060317
41	7:24717969:C:T	rs79210963	7	24717969	1.98349e-09	24619811	24833601	70	63	2	rs79210963;rs78849264	1	rs79210963
42	7:86427626:A:G	rs12704290	7	86427626	1.55918e-10	86222651	86459347	24	22	3	rs12704290;rs35182064;rs10268818	1	rs12704290
43	7:87244960:C:T	rs13233308	7	87244960	2.39417e-09	87220334	87564497	16	14	1	rs13233308	1	rs13233308
44	7:104605530:A:C	rs7776707	7	104605530	3.67971e-09	104581402	105063372	145	124	1	rs7776707	1	rs7776707
45	7:111134057:A:T	rs12668724	7	111134057	3.648e-10	110821730	111236477	149	130	2	rs12668724;rs2396358	1	rs12668724
46	7:137070298:A:G	rs7785663	7	137070298	2.31073e-08	137042224	137085250	56	54	1	rs7785663	1	rs7785663
47	7:140666965:C:T	rs13236223	7	140666965	2.08113e-08	140665521	140791820	57	51	1	rs13236223	1	rs13236223
48	8:33998571:C:T	rs74804370	8	33998571	1.3437e-08	33692141	34678632	26	23	1	rs74804370	1	rs74804370
49	8:38272582:A:C	rs4647903	8	38272582	3.90935e-08	38014429	38310910	213	182	1	rs4647903	1	rs4647903
50	8:89588626:G:T	rs7819570	8	89588626	2.629e-08	89340162	89761163	302	283	1	rs7819570	1	rs7819570
51	8:143312933:A:C	rs4129585	8	143312933	1.40906e-11	143308772	143352206	84	70	2	rs4129585;rs13282237	1	rs4129585
52	10:18745105:G:T	rs7893279	10	18745105	4.04723e-10	18680935	18971121	183	161	2	rs7893279;rs12784387	1	rs7893279
53	10:104628873:A:G	rs7085104	10	104628873	2.23657e-16	104229588	105165184	472	418	13	rs7085104;rs11191365;rs4147157;rs619824;rs12764899;rs7476196;rs12414777;rs7090337;rs7092200;rs2274341;rs12413046;rs72841270;rs79780963	3	rs7085104;rs72841270;rs79780963
54	10:106569207:A:G	rs61867294	10	106569207	2.07125e-08	106509326	106768514	85	81	2	rs61867294;rs2496024	1	rs61867294
55	11:24374545:A:T	rs12363019	11	24374545	1.035e-09	24367339	24412992	84	72	1	rs12363019	1	rs12363019
56	11:46548754:C:G	rs61882743	11	46548754	1.222e-09	46342942	46730043	147	123	1	rs61882743	1	rs61882743
57	11:109555838:A:G	rs3858402	11	109555838	9.30488e-09	109289538	109609889	51	48	1	rs3858402	1	rs3858402
58	11:113392994:C:T	rs2514218	11	113392994	6.96369e-11	113317745	113424042	48	42	1	rs2514218	1	rs2514218
59	11:124613957:A:G	rs55661361	11	124613957	4.16455e-10	124612159	124613957	7	7	1	rs55661361	1	rs55661361
60	11:130731437:C:T	rs73022874	11	130731437	5.17048e-10	130704653	130786308	117	113	2	rs73022874;rs10791099	1	rs73022874
61	11:133842973:A:T	rs11223656	11	133842973	1.172e-09	133808038	133853008	37	37	2	rs11223656;rs612823	1	rs11223656
62	12:2408194:A:G	rs4298967	12	2408194	3.02916e-17	2285731	2522981	158	148	9	rs4298967;rs10848626;rs2238051;rs68089646;rs3829331;rs882195;rs1860002;rs4765913;rs10491964	2	rs4298967;rs10491964
63	12:29917266:A:T	rs672107	12	29917266	2.924e-09	29905251	29940206	23	21	1	rs672107	1	rs672107
64	12:53605344:C:T	rs3741434	12	53605344	4.27e-08	53605344	53605344	1	1	1	rs3741434	1	rs3741434
65	12:57622371:G:T	rs12826178	12	57622371	3.31602e-08	57569478	57682956	3	3	1	rs12826178	1	rs12826178
66	12:99494986:C:T	rs10735362	12	99494986	5.37527e-09	99436519	99640557	127	112	1	rs10735362	1	rs10735362
67	12:103596455:C:T	rs10860964	12	103596455	4.82837e-08	103561657	103616704	86	77	1	rs10860964	1	rs10860964
68	12:123665113:C:G	rs2851447	12	123665113	1.489e-09	123447928	123897177	381	338	2	rs2851447;rs7312955	2	rs2851447;rs7312955
69	14:30187405:C:T	rs10149407	14	30187405	4.18199e-09	30118479	30187405	57	54	1	rs10149407	1	rs10149407
70	14:71535493:A:C	rs34542576	14	71535493	1.802e-08	71355048	71612951	223	196	1	rs34542576	1	rs34542576
71	14:72434002:A:G	rs7143919	14	72434002	8.57595e-10	72382923	72467631	94	79	3	rs7143919;rs12888615;rs7161596	1	rs7143919
72	14:99719219:A:G	rs2693698	14	99719219	8.60674e-10	99667179	99732416	49	46	5	rs2693698;rs1257414;rs10129264;rs10150710;rs34611983	1	rs2693698
73	14:104096031:C:T	rs61637848	14	104096031	2.78845e-12	103919097	104537680	345	312	7	rs61637848;rs7140558;rs35311561;rs1535099;rs8009147;rs11160763;rs10132641	1	rs61637848
74	15:78894759:C:G	rs3743078	15	78894759	1.196e-12	78712119	78936168	203	181	4	rs3743078;rs77438389;rs147144681;rs62010330	1	rs3743078
75	15:85149575:C:T	rs748455	15	85149575	5.54368e-13	84703470	85419498	321	273	2	rs748455;rs306206	1	rs748455
76	15:91426560:A:G	rs4702	15	91426560	7.54997e-14	91403674	91439417	30	29	3	rs4702;rs8027450;rs6226	1	rs4702
77	16:9946319:A:G	rs9922678	16	9946319	3.21311e-09	9875513	9970227	158	150	2	rs9922678;rs11647445	1	rs9922678
78	16:13753384:A:G	rs8055219	16	13753384	5.26965e-11	13737106	13763942	42	40	1	rs8055219	1	rs8055219
79	16:29939877:A:G	rs12691307	16	29939877	5.05697e-10	29923510	30144379	82	80	1	rs12691307	1	rs12691307
80	18:50746748:C:T	rs4632195	18	50746748	5.24789e-09	50620087	50907127	181	171	1	rs4632195	1	rs4632195
81	18:53200117:A:G	rs9636107	18	53200117	1.03154e-11	52747689	53804156	213	203	9	rs11874716;rs76641465;rs9636107;rs581653;rs784255;rs144158419;rs72930787;rs55827906;rs1789567	5	rs11874716;rs76641465;rs9636107;rs144158419;rs1789567
82	20:37483430:A:G	rs4812322	20	37483430	7.08834e-11	37360944	37485986	177	164	4	rs4812322;rs997848;rs2748660;rs4456761	1	rs4812322
83	20:48131036:C:T	rs7267348	20	48131036	5.04587e-09	48085776	48132580	50	47	3	rs7267348;rs6090982;rs6125656	1	rs7267348
84	22:40000313:C:T	rs5995756	22	40000313	1.61603e-09	39942004	40051166	98	85	5	rs5995756;rs5757717;rs3788556;rs8139773;rs2092179	1	rs5995756
85	22:41027819:C:T	rs133047	22	41027819	2.52565e-09	41027819	41027819	1	1	1	rs133047	1	rs133047
86	22:41617897:A:G	rs5758265	22	41617897	8.39694e-10	41408754	41854446	130	114	2	rs5758265;rs11090045	1	rs5758265
87	22:42571028:A:G	rs760648	22	42571028	1.06302e-11	42315790	42689370	335	285	4	rs1023497;rs2860372;rs1058167;rs760648	2	rs1023497;rs760648
