# Supplementary material for: Multi-trait analysis for genome-wide association study of five psychiatric disorders
Source: Transl Psychiatry. 2020 Jun 30;10:209. doi: 10.1038/s41398-020-00902-6 (PMC7326916; doi:10.1038/s41398-020-00902-6)
Supplement: Supplementary file 4 — Supplementary Table S3 [file 41398_2020_902_MOESM4_ESM.xlsx]

## Sheet: Sheet1
	ADHD		ASD		BP		DEP		SCZ
	gwas	mtag	gwas	mtag	gwas	mtag	gwas	mtag	gwas	mtag
Number of input genes	64	79	9	30	50	498	248	346	486	652
Number of background genes	20260	20260	20260	20260	20260	20260	20260	202602	20260	20260
Number of input genes with recognised Ensembl ID	64	79	9	30	50	498	248	346	486	652
Input genes without recognised Ensembl ID	NA	NA	NA	NA	NA	NA	NA	NA	NA	NA
Number of background genes with recognised Ensembl ID	20119	20119	20119	20119	20119	20119	20119	20119	20119	20119
Background genes without recognised Ensembl ID	NA	NA	NA	NA	NA	NA	NA	NA	NA	NA
Number of input genes with unique entrez ID	64	79	8	29	49	482	244	340	475	634
Number of background genes with unique entrez ID	19142	19142	19142	19142	19142	19142	19142	19142	19142	19142
Note:Input and background genes are summarized by FUMA. The chart includes the number of input genes, background genes, genes with recognized Ensembl ID and without recognized Ensembl ID, and the number of input genes with unique Entrez ID since Ensembl ID and Entrez ID do not always have a one-to-one relationship, this number can be different from the number of input genes. This is the number of…
