# Supplementary material for: Multi-trait analysis for genome-wide association study of five psychiatric disorders
Source: Transl Psychiatry. 2020 Jun 30;10:209. doi: 10.1038/s41398-020-00902-6 (PMC7326916; doi:10.1038/s41398-020-00902-6)
Supplement: Supplementary file 5 — Supplementary Table S4 [file 41398_2020_902_MOESM5_ESM.xlsx]

## Sheet: Sheet2
Genome-wide significant genes were identified on the basis that one or more significant SNPs (P≤ 5.0 × 10−8) were located within 2,000 bp of a gene, or a gene has P value of gene-based association < 2.66E-6 (Bonferroni correction for 18,770 tests). Then significant genes were converted into official gene symbols using R package limma
GWAS						MTAG
gene	symbol	trait	type			gene	symbol	trait	type
TIE1	TIE1	ADHD	snp			TIE1	TIE1	Meta_ADHD	snp
MPL	MPL	ADHD	snp			MPL	MPL	Meta_ADHD	snp
RP1-92O14.3		ADHD	snp			RP1-92O14.3		Meta_ADHD	snp
CDC20	CDC20	ADHD	snp			CDC20	CDC20	Meta_ADHD	snp
ELOVL1	ELOVL1	ADHD	snp			ELOVL1	ELOVL1	Meta_ADHD	snp
MED8	MED8	ADHD	snp			MED8	MED8	Meta_ADHD	snp
SZT2	SZT2	ADHD	snp			SZT2	SZT2	Meta_ADHD	snp
RP1-92O14.6		ADHD	snp			RP1-92O14.6		Meta_ADHD	snp
HYI	HYI	ADHD	snp			HYI	HYI	Meta_ADHD	snp
HYI-AS1	HYI-AS1	ADHD	snp			HYI-AS1	HYI-AS1	Meta_ADHD	snp
PTPRF	PTPRF	ADHD	snp			PTPRF	PTPRF	Meta_ADHD	snp
KDM4A	KDM4A	ADHD	snp			KDM4A	KDM4A	Meta_ADHD	snp
KDM4A-AS1	KDM4A-AS1	ADHD	snp			KDM4A-AS1	KDM4A-AS1	Meta_ADHD	snp
RP11-184I16.4		ADHD	snp			RP11-184I16.4		Meta_ADHD	snp
ST3GAL3	ST3GAL3	ADHD	snp			ST3GAL3	ST3GAL3	Meta_ADHD	snp
ARTN	ARTN	ADHD	snp			ARTN	ARTN	Meta_ADHD	snp
DPH2	DPH2	ADHD	snp			DPH2	DPH2	Meta_ADHD	snp
SLC6A9	SLC6A9	ADHD	snp			SLC6A9	SLC6A9	Meta_ADHD	snp
SPAG16	SPAG16	ADHD	snp			KRT8P21	KRT8P21	Meta_ADHD	snp
AC107218.3		ADHD	snp			RN7SKP19	RN7SKP19	Meta_ADHD	snp
PCDH7	PCDH7	ADHD	snp			RP4-598G3.1		Meta_ADHD	snp
CTC-498M16.4		ADHD	snp			AC068490.2		Meta_ADHD	snp
LINC00461	LINC00461	ADHD	snp			SPAG16	SPAG16	Meta_ADHD	snp
MEF2C-AS1	MEF2C-AS1	ADHD	snp			AC107218.3		Meta_ADHD	snp
FOXP2	FOXP2	ADHD	snp			PCDH7	PCDH7	Meta_ADHD	snp
AC073626.2		ADHD	snp			CTC-498M16.4		Meta_ADHD	snp
RP11-317N12.1		ADHD	snp			LINC00461	LINC00461	Meta_ADHD	snp
RP1-273G13.3		ADHD	snp			RP11-6N13.1		Meta_ADHD	snp
RP1-84O15.2		ADHD	snp			FOXP2	FOXP2	Meta_ADHD	snp
RP11-258J10.1		ADHD	snp			AC073626.2		Meta_ADHD	snp
SORCS3	SORCS3	ADHD	snp			RP11-317N12.1		Meta_ADHD	snp
DUSP6	DUSP6	ADHD	snp			RP1-273G13.3		Meta_ADHD	snp
RP11-1109F11.3		ADHD	snp			RP1-84O15.2		Meta_ADHD	snp
SEMA6D	SEMA6D	ADHD	snp			RP11-258J10.1		Meta_ADHD	snp
RP11-552E10.1		ADHD	snp			SORCS3	SORCS3	Meta_ADHD	snp
AC004158.2		ADHD	snp			DUSP6	DUSP6	Meta_ADHD	snp
RP5-991G20.1		ADHD	snp			RP11-1109F11.3		Meta_ADHD	snp
TIE1	TIE1	ADHD	gene			RNF219-AS1	RNF219-AS1	Meta_ADHD	snp
MPL	MPL	ADHD	gene			RP11-203P2.2		Meta_ADHD	snp
CDC20	CDC20	ADHD	gene			SRGNP1	SRGNP1	Meta_ADHD	snp
ELOVL1	ELOVL1	ADHD	gene			CTD-2050N2.1		Meta_ADHD	snp
SZT2	SZT2	ADHD	gene			SEMA6D	SEMA6D	Meta_ADHD	snp
HYI	HYI	ADHD	gene			RP11-552E10.1		Meta_ADHD	snp
PTPRF	PTPRF	ADHD	gene			AC004158.2		Meta_ADHD	snp
KDM4A	KDM4A	ADHD	gene			RP5-991G20.1		Meta_ADHD	snp
ST3GAL3	ST3GAL3	ADHD	gene			DCC	DCC	Meta_ADHD	snp
SLC6A9	SLC6A9	ADHD	gene			TIE1	TIE1	Meta_ADHD	gene
MANBA	MANBA	ADHD	gene			MPL	MPL	Meta_ADHD	gene
MEF2C	MEF2C	ADHD	gene			CDC20	CDC20	Meta_ADHD	gene
FOXP2	FOXP2	ADHD	gene			ELOVL1	ELOVL1	Meta_ADHD	gene
CUBN	CUBN	ADHD	gene			SZT2	SZT2	Meta_ADHD	gene
SORCS3	SORCS3	ADHD	gene			HYI	HYI	Meta_ADHD	gene
PIDD	PIDD1	ADHD	gene			PTPRF	PTPRF	Meta_ADHD	gene
KCNH3	KCNH3	ADHD	gene			KDM4A	KDM4A	Meta_ADHD	gene
DUSP6	DUSP6	ADHD	gene			ST3GAL3	ST3GAL3	Meta_ADHD	gene
SEMA6D	SEMA6D	ADHD	gene			SLC6A9	SLC6A9	Meta_ADHD	gene
CDH8	CDH8	ADHD	gene			GIGYF2	GIGYF2	Meta_ADHD	gene
SOX7	SOX7	ASD	snp			MANBA	MANBA	Meta_ADHD	gene
MACROD2	MACROD2	ASD	snp			FOXP2	FOXP2	Meta_ADHD	gene
RPL24P2	RPL24P2	ASD	snp			RUNX1T1	RUNX1T1	Meta_ADHD	gene
PLK1S1	KIZ	ASD	snp			PHF2	PHF2	Meta_ADHD	gene
RP5-872K7.7		ASD	snp			CUBN	CUBN	Meta_ADHD	gene
RP4-777D9.2		ASD	snp			SORCS3	SORCS3	Meta_ADHD	gene
RPS15AP1	RPS15AP1	ASD	snp			KCNH3	KCNH3	Meta_ADHD	gene
ZNF877P	ZNF877P	ASD	snp			DUSP6	DUSP6	Meta_ADHD	gene
XRN2	XRN2	ASD	snp			OLFM4	OLFM4	Meta_ADHD	gene
NKX2-4	NKX2-4	ASD	snp			SEMA6D	SEMA6D	Meta_ADHD	gene
RP11-227D2.3		ASD	snp			CDH8	CDH8	Meta_ADHD	gene
RN7SKP140	RN7SKP140	ASD	snp			DCC	DCC	Meta_ADHD	gene
KCNN2	KCNN2	ASD	gene			MMP24	MMP24	Meta_ADHD	gene
ADTRP	ADTRP	ASD	gene			RSRC1	RSRC1	Meta_ASD	snp
GABBR1	GABBR1	ASD	gene			RP11-538P18.1		Meta_ASD	snp
MFHAS1	MFHAS1	ASD	gene			RP11-538P18.2		Meta_ASD	snp
MSRA	MSRA	ASD	gene			RP11-6N13.1		Meta_ASD	snp
RP1L1	RP1L1	ASD	gene			GALNT10	GALNT10	Meta_ASD	snp
XKR6	XKR6	ASD	gene			SOX7	SOX7	Meta_ASD	snp
C8orf12	FAM167A-AS1	ASD	gene			SORCS3	SORCS3	Meta_ASD	snp
BLK	BLK	ASD	gene			RP11-420N3.2		Meta_ASD	snp
NTM	NTM	ASD	gene			DCC	DCC	Meta_ASD	snp
WNT3	WNT3	ASD	gene			MACROD2	MACROD2	Meta_ASD	snp
MACROD2	MACROD2	ASD	gene			RPL24P2	RPL24P2	Meta_ASD	snp
XRN2	XRN2	ASD	gene			PLK1S1	KIZ	Meta_ASD	snp
AC074290.1		BD	snp			RP5-872K7.7		Meta_ASD	snp
TRANK1	TRANK1	BD	snp			RP4-777D9.2		Meta_ASD	snp
JADE2	JADE2	BD	snp			RPS15AP1	RPS15AP1	Meta_ASD	snp
XPNPEP1	XPNPEP1	BD	snp			ZNF877P	ZNF877P	Meta_ASD	snp
RP11-451M19.3		BD	snp			XRN2	XRN2	Meta_ASD	snp
RN7SL450P		BD	snp			NKX2-4	NKX2-4	Meta_ASD	snp
ADD3	ADD3	BD	snp			RP11-227D2.3		Meta_ASD	snp
SNRPGP12	SNRPGP12	BD	snp			RN7SKP140	RN7SKP140	Meta_ASD	snp
CACNA1C	CACNA1C	BD	snp			NKX2-2	NKX2-2	Meta_ASD	snp
CACNA1C-AS4	CACNA1C-AS4	BD	snp			STAB1	STAB1	Meta_ASD	gene
CACNA1C-IT3	CACNA1C-IT3	BD	snp			GLT8D1	GLT8D1	Meta_ASD	gene
NCAN	NCAN	BD	snp			ITIH3	ITIH3	Meta_ASD	gene
HAPLN4	HAPLN4	BD	snp			ITIH4	ITIH4	Meta_ASD	gene
AC138430.4		BD	snp			RP5-966M1.6		Meta_ASD	gene
SUGP1	SUGP1	BD	snp			RSRC1	RSRC1	Meta_ASD	gene
MAU2	MAU2	BD	snp			KCNN2	KCNN2	Meta_ASD	gene
GATAD2A	GATAD2A	BD	snp			HIST1H2BN	HIST1H2BN	Meta_ASD	gene
TSSK6	TSSK6	BD	snp			HIST1H1B	HIST1H1B	Meta_ASD	gene
NDUFA13	NDUFA13	BD	snp			HIST1H4L	HIST1H4L	Meta_ASD	gene
YJEFN3	YJEFN3	BD	snp			GABBR1	GABBR1	Meta_ASD	gene
CTC-260F20.3		BD	snp			RP1L1	RP1L1	Meta_ASD	gene
CILP2	CILP2	BD	snp			ASTN2	ASTN2	Meta_ASD	gene
PBX4	PBX4	BD	snp			CACNB2	CACNB2	Meta_ASD	gene
AC002306.1		BD	snp			SORCS3	SORCS3	Meta_ASD	gene
LPAR2	LPAR2	BD	snp			WNT3	WNT3	Meta_ASD	gene
GMIP	GMIP	BD	snp			XRN2	XRN2	Meta_ASD	gene
MACROD2	MACROD2	BD	snp			KCNB1	KCNB1	Meta_ASD	gene
SLC25A17	SLC25A17	BD	snp			RP4-639F20.1		Meta_BD	snp
ST13	ST13	BD	snp			ALG14	ALG14	Meta_BD	snp
DNAJB7	DNAJB7	BD	snp			RP11-313A24.1		Meta_BD	snp
XPNPEP3	XPNPEP3	BD	snp			TMEM56	TMEM56	Meta_BD	snp
RBX1	RBX1	BD	snp			TMEM56-RWDD3	TMEM56-RWDD3	Meta_BD	snp
FOXO6	FOXO6	BD	gene			RP11-57H12.2		Meta_BD	snp
FAF1	FAF1	BD	gene			RP11-458I7.1		Meta_BD	snp
CDKN2C	CDKN2C	BD	gene			VPS45	VPS45	Meta_BD	snp
VPS45	VPS45	BD	gene			PLEKHO1	PLEKHO1	Meta_BD	snp
PLEKHO1	PLEKHO1	BD	gene			RN7SL480P	RN7SL480P	Meta_BD	snp
LYG2	LYG2	BD	gene			ANP32E	ANP32E	Meta_BD	snp
TRANK1	TRANK1	BD	gene			RNU2-17P	RNU2-17P	Meta_BD	snp
ITIH4	ITIH4	BD	gene			RP4-790G17.7		Meta_BD	snp
RP5-966M1.6		BD	gene			APH1A	APH1A	Meta_BD	snp
SSBP2	SSBP2	BD	gene			C1orf54	C1orf54	Meta_BD	snp
DOCK2	DOCK2	BD	gene			RPRD2	RPRD2	Meta_BD	snp
FAM196B	INSYN2B	BD	gene			RP4-640E24.1		Meta_BD	snp
SNAP91	SNAP91	BD	gene			AC068490.2		Meta_BD	snp
RPS6KA2	RPS6KA2	BD	gene			AC096570.2		Meta_BD	snp
MRPS33	MRPS33	BD	gene			MRPL33	MRPL33	Meta_BD	snp
DDHD2	DDHD2	BD	gene			AC110084.1		Meta_BD	snp
WHSC1L1	NSD3	BD	gene			RBKS	RBKS	Meta_BD	snp
LETM2	LETM2	BD	gene			BRE	BABAM2	Meta_BD	snp
FGFR1	FGFR1	BD	gene			CTD-2026C7.1		Meta_BD	snp
ADD3	ADD3	BD	gene			VRK2	VRK2	Meta_BD	snp
TMEM258	TMEM258	BD	gene			FANCL	FANCL	Meta_BD	snp
FADS2	FADS2	BD	gene			EIF3FP3	EIF3FP3	Meta_BD	snp
CACNA1C	CACNA1C	BD	gene			FER1L5	FER1L5	Meta_BD	snp
RPGRIP1	RPGRIP1	BD	gene			LMAN2L	LMAN2L	Meta_BD	snp
NMB	NMB	BD	gene			CNNM4	CNNM4	Meta_BD	snp
SEC11A	SEC11A	BD	gene			ZNF804A	ZNF804A	Meta_BD	snp
ZNF592	ZNF592	BD	gene			AC074290.1		Meta_BD	snp
VPS9D1	VPS9D1	BD	gene			ANKRD44-IT1	ANKRD44-IT1	Meta_BD	snp
ZNF276	ZNF276	BD	gene			ANKRD44	ANKRD44	Meta_BD	snp
SPIRE2	SPIRE2	BD	gene			AC010746.3		Meta_BD	snp
C17orf53	C17orf53	BD	gene			NPM1P46	NPM1P46	Meta_BD	snp
ATXN7L3	ATXN7L3	BD	gene			SF3B1	SF3B1	Meta_BD	snp
HLF	HLF	BD	gene			RNU6-1029P	RNU6-1029P	Meta_BD	snp
ILF3	ILF3	BD	gene			COQ10B	COQ10B	Meta_BD	snp
HAPLN4	HAPLN4	BD	gene			HSPD1	HSPD1	Meta_BD	snp
TM6SF2	TM6SF2	BD	gene			HSPE1	HSPE1	Meta_BD	snp
GATAD2A	GATAD2A	BD	gene			HSPE1-MOB4	HSPE1-MOB4	Meta_BD	snp
TSSK6	TSSK6	BD	gene			MOB4	MOB4	Meta_BD	snp
NDUFA13	NDUFA13	BD	gene			RFTN2	RFTN2	Meta_BD	snp
CTC-260F20.3		BD	gene			AC011997.1		Meta_BD	snp
YJEFN3	YJEFN3	BD	gene			BOLL	BOLL	Meta_BD	snp
CILP2	CILP2	BD	gene			PLCL1	PLCL1	Meta_BD	snp
GMIP	GMIP	BD	gene			FTCDNL1	FTCDNL1	Meta_BD	snp
MACROD2	MACROD2	BD	gene			AC073043.1		Meta_BD	snp
RBPJL	RBPJL	BD	gene			C2orf69	C2orf69	Meta_BD	snp
SLC45A1	SLC45A1	DEP	snp			TYW5	TYW5	Meta_BD	snp
RERE	RERE	DEP	snp			C2orf47	ERGIC3	Meta_BD	snp
RP5-1115A15.1		DEP	snp			SPATS2L	SPATS2L	Meta_BD	snp
AL606519.1		DEP	snp			NGEF	NGEF	Meta_BD	snp
RP11-339D23.1		DEP	snp			CNTN4	CNTN4	Meta_BD	snp
AC068490.2		DEP	snp			TRANK1	TRANK1	Meta_BD	snp
CTD-2026C7.1		DEP	snp			ALDOAP1	ALDOAP1	Meta_BD	snp
VRK2	VRK2	DEP	snp			ALAS1	ALAS1	Meta_BD	snp
FANCL	FANCL	DEP	snp			TLR9	TLR9	Meta_BD	snp
EIF3FP3	EIF3FP3	DEP	snp			TWF2	TWF2	Meta_BD	snp
HRH1	HRH1	DEP	snp			RP5-1157M23.2		Meta_BD	snp
ATG7	ATG7	DEP	snp			PPM1M	PPM1M	Meta_BD	snp
ROBO2	ROBO2	DEP	snp			WDR82	WDR82	Meta_BD	snp
RSRC1	RSRC1	DEP	snp			GLYCTK	GLYCTK	Meta_BD	snp
RP11-538P18.1		DEP	snp			GLYCTK-AS1	GLYCTK-AS1	Meta_BD	snp
RP11-538P18.2		DEP	snp			DNAH1	DNAH1	Meta_BD	snp
MTAPP1	MTAPP1	DEP	snp			PHF7	PHF7	Meta_BD	snp
KIAA1109	KIAA1109	DEP	snp			SEMA3G	SEMA3G	Meta_BD	snp
ADAD1	ADAD1	DEP	snp			STAB1	STAB1	Meta_BD	snp
IL21-AS1	IL21-AS1	DEP	snp			NT5DC2	NT5DC2	Meta_BD	snp
CDH9	CDH9	DEP	snp			PBRM1	PBRM1	Meta_BD	snp
LINC00461	LINC00461	DEP	snp			SMIM4	SMIM4	Meta_BD	snp
CTC-467M3.1		DEP	snp			GNL3	GNL3	Meta_BD	snp
CTC-467M3.3		DEP	snp			GLT8D1	GLT8D1	Meta_BD	snp
MEF2C	MEF2C	DEP	snp			SPCS1	SPCS1	Meta_BD	snp
TMCO6	TMCO6	DEP	snp			NEK4	NEK4	Meta_BD	snp
NDUFA2	NDUFA2	DEP	snp			RP5-966M1.4		Meta_BD	snp
IK	IK	DEP	snp			ITIH1	ITIH1	Meta_BD	snp
WDR55	WDR55	DEP	snp			ITIH3	ITIH3	Meta_BD	snp
DND1	DND1	DEP	snp			ITIH4	ITIH4	Meta_BD	snp
HARS	HARS	DEP	snp			RP5-966M1.6		Meta_BD	snp
HARS2	HARS2	DEP	snp			TMEM110-MUSTN1	TMEM110-MUSTN1	Meta_BD	snp
ZMAT2	ZMAT2	DEP	snp			MUSTN1	MUSTN1	Meta_BD	snp
VTRNA1-1	VTRNA1-1	DEP	snp			TMEM110	STIMATE	Meta_BD	snp
VTRNA1-2	VTRNA1-2	DEP	snp			SFMBT1	SFMBT1	Meta_BD	snp
VTRNA1-3	VTRNA1-3	DEP	snp			RP11-894J14.5		Meta_BD	snp
RP11-515C16.7		DEP	snp			SERBP1P3	SERBP1P3	Meta_BD	snp
AC005609.2		DEP	snp			SLC39A8	SLC39A8	Meta_BD	snp
PCDHA1	PCDHA1	DEP	snp			ZSWIM6	ZSWIM6	Meta_BD	snp
PCDHA2	PCDHA2	DEP	snp			RP11-631M6.3		Meta_BD	snp
PCDHA3	PCDHA3	DEP	snp			JADE2	JADE2	Meta_BD	snp
PCDHA4	PCDHA4	DEP	snp			GFRA3	GFRA3	Meta_BD	snp
PCDHA5	PCDHA5	DEP	snp			CDC25C	CDC25C	Meta_BD	snp
PCDHA6	PCDHA6	DEP	snp			FAM53C	FAM53C	Meta_BD	snp
PCDHA7	PCDHA7	DEP	snp			KDM3B	KDM3B	Meta_BD	snp
PCDHA8	PCDHA8	DEP	snp			AC091969.1		Meta_BD	snp
CTC-340A15.2		DEP	snp			RP11-191A15.2		Meta_BD	snp
CTB-181F24.1		DEP	snp			AL590084.1		Meta_BD	snp
TENM2	TENM2	DEP	snp			RP11-191A15.4		Meta_BD	snp
RNU6-1259P		DEP	snp			RP3-522P13.3		Meta_BD	snp
BTN3A2	BTN3A2	DEP	snp			LRRC16A	CARMIL1	Meta_BD	snp
BTN2A1	BTN2A1	DEP	snp			SCGN	SCGN	Meta_BD	snp
GUSBP2	GUSBP2	DEP	snp			SLC17A4	SLC17A4	Meta_BD	snp
RP11-239L20.3		DEP	snp			SLC17A1	SLC17A1	Meta_BD	snp
LINC00240	LINC00240	DEP	snp			SLC17A3	SLC17A3	Meta_BD	snp
RP1-86C11.7		DEP	snp			HIST1H2APS2	HIST1H2APS2	Meta_BD	snp
POM121L2	POM121L2	DEP	snp			SLC17A2	SLC17A2	Meta_BD	snp
ZNF204P	ZNF204P	DEP	snp			TRIM38	TRIM38	Meta_BD	snp
ZNF391	ZNF391	DEP	snp			U91328.21		Meta_BD	snp
RP1-153G14.4		DEP	snp			U91328.19		Meta_BD	snp
MCFD2P1	MCFD2P1	DEP	snp			U91328.22		Meta_BD	snp
ZNF184	ZNF184	DEP	snp			HIST1H1PS2	HIST1H1PS2	Meta_BD	snp
HNRNPA1P1	HNRNPA1P1	DEP	snp			HIST1H1A	HIST1H1A	Meta_BD	snp
XXbac-BPG34I8.3		DEP	snp			HIST1H4A	HIST1H4A	Meta_BD	snp
RNU6-471P	RNU6-471P	DEP	snp			HIST1H3A	HIST1H3A	Meta_BD	snp
RP1-15D7.1		DEP	snp			HIST1H4B	HIST1H4B	Meta_BD	snp
HIST1H4PS1	HIST1H4PS1	DEP	snp			HIST1H3B	HIST1H3B	Meta_BD	snp
HIST1H2BL	HIST1H2BL	DEP	snp			HIST1H2BB	HIST1H2BB	Meta_BD	snp
HIST1H2BM	HIST1H2BM	DEP	snp			U91328.2		Meta_BD	snp
HIST1H2AJ	HIST1H2AJ	DEP	snp			HIST1H3C	HIST1H3C	Meta_BD	snp
HIST1H4J	HIST1H4J	DEP	snp			HIST1H1C	HIST1H1C	Meta_BD	snp
HIST1H4K	HIST1H4K	DEP	snp			HFE	HFE	Meta_BD	snp
HIST1H2AK	HIST1H2AK	DEP	snp			HIST1H4C	HIST1H4C	Meta_BD	snp
HIST1H2BN	HIST1H2BN	DEP	snp			HIST1H1T	HIST1H1T	Meta_BD	snp
HIST1H2BPS2	HIST1H2BPS2	DEP	snp			HIST1H2BC	HIST1H2BC	Meta_BD	snp
HIST1H2AL	HIST1H2AL	DEP	snp			HIST1H2AC	HIST1H2AC	Meta_BD	snp
HIST1H1B	HIST1H1B	DEP	snp			HIST1H2BD	HIST1H2BD	Meta_BD	snp
HIST1H3I	HIST1H3I	DEP	snp			HIST1H1E	HIST1H1E	Meta_BD	snp
HIST1H4L	HIST1H4L	DEP	snp			HIST1H4D	HIST1H4D	Meta_BD	snp
RNU7-26P	RNU7-26P	DEP	snp			HIST1H2BF	HIST1H2BF	Meta_BD	snp
OR2B2	OR2B2	DEP	snp			HIST1H3PS1	HIST1H3PS1	Meta_BD	snp
OR2W6P	OR2W6P	DEP	snp			RNU6-1259P		Meta_BD	snp
RPLP2P1	RPLP2P1	DEP	snp			BTN3A2	BTN3A2	Meta_BD	snp
OR2W4P	OR2W4P	DEP	snp			AL021917.1		Meta_BD	snp
OR2W2P	OR2W2P	DEP	snp			BTN2A2	BTN2A2	Meta_BD	snp
OR2B7P	OR2B7P	DEP	snp			BTN3A1	BTN3A1	Meta_BD	snp
OR1F12	OR1F12	DEP	snp			BTN2A3P	BTN2A3P	Meta_BD	snp
ZNF165	ZNF165	DEP	snp			BTN3A3	BTN3A3	Meta_BD	snp
ZSCAN12P1	ZSCAN12P1	DEP	snp			BTN2A1	BTN2A1	Meta_BD	snp
RP1-265C24.5		DEP	snp			BTN1A1	BTN1A1	Meta_BD	snp
ZSCAN16-AS1	ZSCAN16-AS1	DEP	snp			HMGN4	HMGN4	Meta_BD	snp
RP1-265C24.8		DEP	snp			ABT1	ABT1	Meta_BD	snp
ZKSCAN8	ZKSCAN8	DEP	snp			RP11-457M11.6		Meta_BD	snp
ZNF192P1	ZNF192P1	DEP	snp			VN1R14P	VN1R14P	Meta_BD	snp
AL022393.7		DEP	snp			RP11-457M11.2		Meta_BD	snp
TOB2P1	TOB2P1	DEP	snp			ZNF322	ZNF322	Meta_BD	snp
ZSCAN9	ZSCAN9	DEP	snp			GUSBP2	GUSBP2	Meta_BD	snp
ZKSCAN4	ZKSCAN4	DEP	snp			RP11-239L20.3		Meta_BD	snp
RP5-874C20.3		DEP	snp			LINC00240	LINC00240	Meta_BD	snp
PGBD1	PGBD1	DEP	snp			VN1R12P	VN1R12P	Meta_BD	snp
RP5-874C20.6		DEP	snp			VN1R13P	VN1R13P	Meta_BD	snp
ZSCAN31	ZSCAN31	DEP	snp			VN1R11P	VN1R11P	Meta_BD	snp
ZKSCAN3	ZKSCAN3	DEP	snp			RP1-86C11.7		Meta_BD	snp
ZSCAN12	ZSCAN12	DEP	snp			HIST1H2AG	HIST1H2AG	Meta_BD	snp
ZSCAN23	ZSCAN23	DEP	snp			PRSS16	PRSS16	Meta_BD	snp
GPX6	GPX6	DEP	snp			XXbac-BPGBPG24O18.1		Meta_BD	snp
RPSAP2	RPSAP2	DEP	snp			POM121L2	POM121L2	Meta_BD	snp
AL662890.1		DEP	snp			ZNF204P	ZNF204P	Meta_BD	snp
NOL5BP	NOP56P1	DEP	snp			ZNF391	ZNF391	Meta_BD	snp
AL662890.3		DEP	snp			MCFD2P1	MCFD2P1	Meta_BD	snp
XXbac-BPG308K3.5		DEP	snp			ZNF184	ZNF184	Meta_BD	snp
XXbac-BPG308K3.6		DEP	snp			HNRNPA1P1	HNRNPA1P1	Meta_BD	snp
RPL13P	RPL13P	DEP	snp			RNU6-471P	RNU6-471P	Meta_BD	snp
ZNF90P2	ZNF90P2	DEP	snp			RP1-15D7.1		Meta_BD	snp
HCG14	HCG14	DEP	snp			RP1-97D16.1		Meta_BD	snp
TRIM27	TRIM27	DEP	snp			RSL24D1P1	RSL24D1P1	Meta_BD	snp
KRT18P1	KRT18P1	DEP	snp			HIST1H4PS1	HIST1H4PS1	Meta_BD	snp
RN7SL471P	RN7SL471P	DEP	snp			HIST1H2BL	HIST1H2BL	Meta_BD	snp
HCG15	HCG15	DEP	snp			HIST1H3H	HIST1H3H	Meta_BD	snp
HCG16	HCG15	DEP	snp			HIST1H2BM	HIST1H2BM	Meta_BD	snp
ZNF311	ZNF311	DEP	snp			HIST1H2AJ	HIST1H2AJ	Meta_BD	snp
OR2W1	OR2W1	DEP	snp			HIST1H4J	HIST1H4J	Meta_BD	snp
SAR1P1	SAR1AP1	DEP	snp			HIST1H4K	HIST1H4K	Meta_BD	snp
XXbac-BCX196D17.5		DEP	snp			HIST1H2AK	HIST1H2AK	Meta_BD	snp
OR2J4P	OR2J4P	DEP	snp			HIST1H2BN	HIST1H2BN	Meta_BD	snp
OR2H4P	OR2H4P	DEP	snp			HIST1H2BPS2	HIST1H2BPS2	Meta_BD	snp
XXbac-BPG308J9.3		DEP	snp			HIST1H2AL	HIST1H2AL	Meta_BD	snp
OR5V1	OR5V1	DEP	snp			HIST1H1B	HIST1H1B	Meta_BD	snp
MAD1L1	MAD1L1	DEP	snp			HIST1H3I	HIST1H3I	Meta_BD	snp
AC110781.3		DEP	snp			HIST1H4L	HIST1H4L	Meta_BD	snp
TMEM106B	TMEM106B	DEP	snp			HIST1H3J	HIST1H3J	Meta_BD	snp
MPP6	MPP6	DEP	snp			HIST1H2AM	HIST1H2AM	Meta_BD	snp
DFNA5	GSDME	DEP	snp			HIST1H2BO	HIST1H2BO	Meta_BD	snp
VPS41	VPS41	DEP	snp			RNU7-26P	RNU7-26P	Meta_BD	snp
ELAVL2	ELAVL2	DEP	snp			OR2B2	OR2B2	Meta_BD	snp
Y_RNA		DEP	snp			OR2W6P	OR2W6P	Meta_BD	snp
RP11-165J3.5		DEP	snp			RPLP2P1	RPLP2P1	Meta_BD	snp
FAM120AOS	FAM120AOS	DEP	snp			OR2W4P	OR2W4P	Meta_BD	snp
FAM120A	FAM120A	DEP	snp			IQCB2P	IQCB2P	Meta_BD	snp
PHF2	PHF2	DEP	snp			U3	SNORD3P1	Meta_BD	snp
SORCS3	SORCS3	DEP	snp			OR2W2P	OR2W2P	Meta_BD	snp
AP000662.4		DEP	snp			OR2B7P	OR2B7P	Meta_BD	snp
CLP1	CLP1	DEP	snp			OR2B8P	OR2B8P	Meta_BD	snp
ZDHHC5	ZDHHC5	DEP	snp			OR1F12	OR1F12	Meta_BD	snp
MED19	MED19	DEP	snp			RP1-313I6.12		Meta_BD	snp
TMX2	TMX2	DEP	snp			ZNF165	ZNF165	Meta_BD	snp
TMX2-CTNND1	TMX2-CTNND1	DEP	snp			ZSCAN12P1	ZSCAN12P1	Meta_BD	snp
C11orf31	SELENOH	DEP	snp			RP1-265C24.5		Meta_BD	snp
RP11-691N7.6		DEP	snp			ZSCAN16-AS1	ZSCAN16-AS1	Meta_BD	snp
CTNND1	CTNND1	DEP	snp			RP1-265C24.8		Meta_BD	snp
OR5BA1P	OR5BA1P	DEP	snp			ZKSCAN8	ZKSCAN8	Meta_BD	snp
RP11-734C14.2		DEP	snp			ZNF192P1	ZNF192P1	Meta_BD	snp
GRM5	GRM5	DEP	snp			AL022393.7		Meta_BD	snp
AP001482.1		DEP	snp			ZNF192P2	ZNF192P2	Meta_BD	snp
TYR	TYR	DEP	snp			TOB2P1	TOB2P1	Meta_BD	snp
CNTN5	CNTN5	DEP	snp			ZSCAN9	ZSCAN9	Meta_BD	snp
RP11-295G12.1		DEP	snp			ZKSCAN4	ZKSCAN4	Meta_BD	snp
AC136188.1		DEP	snp			NKAPL	NKAPL	Meta_BD	snp
RP11-711C17.1		DEP	snp			RP5-874C20.3		Meta_BD	snp
AC090015.1		DEP	snp			PGBD1	PGBD1	Meta_BD	snp
RP11-711C17.2		DEP	snp			RP5-874C20.6		Meta_BD	snp
RP11-81H3.2		DEP	snp			ZSCAN31	ZSCAN31	Meta_BD	snp
RP11-788H18.1		DEP	snp			ZKSCAN3	ZKSCAN3	Meta_BD	snp
RP11-173P15.7		DEP	snp			ZSCAN12	ZSCAN12	Meta_BD	snp
SPPL3	SPPL3	DEP	snp			ZSCAN23	ZSCAN23	Meta_BD	snp
CLIC1P1	CLIC1P1	DEP	snp			COX11P1	COX11P1	Meta_BD	snp
RPL12P33	RPL12P33	DEP	snp			GPX6	GPX6	Meta_BD	snp
LINC00943	LINC00943	DEP	snp			RPSAP2	RPSAP2	Meta_BD	snp
OLFM4	OLFM4	DEP	snp			AL662890.1		Meta_BD	snp
PCDH8P1	PCDH8P1	DEP	snp			NOL5BP	NOP56P1	Meta_BD	snp
PCDH9	PCDH9	DEP	snp			AL662890.3		Meta_BD	snp
RP11-720L8.1		DEP	snp			XXbac-BPG308K3.5		Meta_BD	snp
RP11-25H11.1		DEP	snp			XXbac-BPG308K3.6		Meta_BD	snp
RP11-142J21.1		DEP	snp			RPL13P	RPL13P	Meta_BD	snp
SEMA6D	SEMA6D	DEP	snp			ZNF90P2	ZNF90P2	Meta_BD	snp
LINGO1	LINGO1	DEP	snp			HCG14	HCG14	Meta_BD	snp
CTD-2071N1.1		DEP	snp			TRIM27	TRIM27	Meta_BD	snp
RP11-420N3.2		DEP	snp			KRT18P1	KRT18P1	Meta_BD	snp
RBFOX1	RBFOX1	DEP	snp			RN7SL471P	RN7SL471P	Meta_BD	snp
RP11-26O3.1		DEP	snp			HCG15	HCG15	Meta_BD	snp
BAIAP2	BAIAP2	DEP	snp			HCG16	HCG15	Meta_BD	snp
AATK	AATK	DEP	snp			ZNF311	ZNF311	Meta_BD	snp
CELF4	CELF4	DEP	snp			OR2AD1P	OR2AD1P	Meta_BD	snp
MIR4318	MIR4318	DEP	snp			OR2W1	OR2W1	Meta_BD	snp
RP11-19F9.1		DEP	snp			SAR1P1	SAR1AP1	Meta_BD	snp
DCC	DCC	DEP	snp			XXbac-BCX196D17.5		Meta_BD	snp
RP11-671P2.1		DEP	snp			OR2J4P	OR2J4P	Meta_BD	snp
CTD-2171N6.1		DEP	snp			OR2H4P	OR2H4P	Meta_BD	snp
TCF4	TCF4	DEP	snp			XXbac-BPG308J9.3		Meta_BD	snp
RP11-619L19.1		DEP	snp			OR2B4P	OR2B4P	Meta_BD	snp
ARFGEF2	ARFGEF2	DEP	snp			OR14J1	OR14J1	Meta_BD	snp
SNAP23P	SNAP23P1	DEP	snp			OR5V1	OR5V1	Meta_BD	snp
RP1-155G6.4		DEP	snp			OR12D3	OR12D3	Meta_BD	snp
CSE1L	CSE1L	DEP	snp			OR11A1	OR11A1	Meta_BD	snp
STAU1	STAU1	DEP	snp			OR2H1	OR2H1	Meta_BD	snp
DDX27	DDX27	DEP	snp			UBDP1	UBDP1	Meta_BD	snp
ZNFX1	ZNFX1	DEP	snp			MAS1LP1	MAS1LP1	Meta_BD	snp
ZFAS1	ZFAS1	DEP	snp			MAS1L	MAS1L	Meta_BD	snp
KCNB1	KCNB1	DEP	snp			RPS17P1	RPS17P1	Meta_BD	snp
AL080243.1		DEP	snp			XXbac-BPG13B8.10		Meta_BD	snp
RP11-12M9.3		DEP	snp			OR2I1P	OR2I1P	Meta_BD	snp
RP11-12M9.4		DEP	snp			UBD	UBD	Meta_BD	snp
EP300	EP300	DEP	snp			GABBR1	GABBR1	Meta_BD	snp
RNU6-375P	RNU6-375P	DEP	snp			KIFC1	KIFC1	Meta_BD	snp
RP1-85F18.6		DEP	snp			SYNGAP1	SYNGAP1	Meta_BD	snp
RP1-85F18.5		DEP	snp			ZBTB9	ZBTB9	Meta_BD	snp
RP4-756G23.5		DEP	snp			RN7SL26P	RN7SL26P	Meta_BD	snp
L3MBTL2	L3MBTL2	DEP	snp			SNAP91	SNAP91	Meta_BD	snp
CHADL	CHADL	DEP	snp			RP11-436D23.1		Meta_BD	snp
RANGAP1	RANGAP1	DEP	snp			MAD1L1	MAD1L1	Meta_BD	snp
AL035681.1		DEP	snp			AC110781.3		Meta_BD	snp
ZC3H7B	ZC3H7B	DEP	snp			MPP6	MPP6	Meta_BD	snp
RERE	RERE	DEP	gene			DFNA5	GSDME	Meta_BD	snp
KCNQ4	KCNQ4	DEP	gene			OSBPL3	OSBPL3	Meta_BD	snp
CACNA1E	CACNA1E	DEP	gene			GRM3	GRM3	Meta_BD	snp
GALNT2	GALNT2	DEP	gene			AC003088.1		Meta_BD	snp
KLHL29	KLHL29	DEP	gene			CCT4P1	CCT4P1	Meta_BD	snp
ATAD2B	ATAD2B	DEP	gene			RP4-813F11.4		Meta_BD	snp
UBXN2A	UBXN2A	DEP	gene			MRPS33	MRPS33	Meta_BD	snp
MFSD2B	MFSD2B	DEP	gene			RNU4-74P	RNU4-74P	Meta_BD	snp
C2orf44	WDCP	DEP	gene			TMEM178B	TMEM178B	Meta_BD	snp
VRK2	VRK2	DEP	gene			RP11-317N12.1		Meta_BD	snp
HRH1	HRH1	DEP	gene			RP1-273G13.3		Meta_BD	snp
ATG7	ATG7	DEP	gene			RP1-84O15.2		Meta_BD	snp
TCAIM	TCAIM	DEP	gene			RP11-258J10.1		Meta_BD	snp
ZNF445	ZNF445	DEP	gene			RP11-90P5.2		Meta_BD	snp
ZKSCAN7	ZKSCAN7	DEP	gene			LSM1	LSM1	Meta_BD	snp
RP11-944L7.5		DEP	gene			BAG4	BAG4	Meta_BD	snp
ZNF660	ZNF660	DEP	gene			RP11-90P5.1		Meta_BD	snp
ZNF197	ZNF197	DEP	gene			DDHD2	DDHD2	Meta_BD	snp
ROBO2	ROBO2	DEP	gene			PPAPDC1B	PLPP5	Meta_BD	snp
SHOX2	SHOX2	DEP	gene			WHSC1L1	NSD3	Meta_BD	snp
RSRC1	RSRC1	DEP	gene			RP11-513D5.5		Meta_BD	snp
BCHE	BCHE	DEP	gene			RP11-513D5.2		Meta_BD	snp
MAML3	MAML3	DEP	gene			RP11-350N15.5		Meta_BD	snp
CDH9	CDH9	DEP	gene			LETM2	LETM2	Meta_BD	snp
TMEM161B	TMEM161B	DEP	gene			RP11-350N15.3		Meta_BD	snp
MEF2C	MEF2C	DEP	gene			FGFR1	FGFR1	Meta_BD	snp
NDUFA2	NDUFA2	DEP	gene			RP11-350N15.4		Meta_BD	snp
TMCO6	TMCO6	DEP	gene			RPS20P22	RPS20P22	Meta_BD	snp
IK	IK	DEP	gene			TSNARE1	TSNARE1	Meta_BD	snp
WDR55	WDR55	DEP	gene			CACNB2	CACNB2	Meta_BD	snp
HARS	HARS	DEP	gene			TMEM180	MFSD13A	Meta_BD	snp
HARS2	HARS2	DEP	gene			ACTR1A	ACTR1A	Meta_BD	snp
ZMAT2	ZMAT2	DEP	gene			SUFU	SUFU	Meta_BD	snp
PCDHA1	PCDHA1	DEP	gene			RP11-47A8.5		Meta_BD	snp
PCDHA2	PCDHA2	DEP	gene			TRIM8	TRIM8	Meta_BD	snp
PCDHA3	PCDHA3	DEP	gene			ARL3	ARL3	Meta_BD	snp
PCDHA4	PCDHA4	DEP	gene			SFXN2	SFXN2	Meta_BD	snp
PCDHA5	PCDHA5	DEP	gene			WBP1L	WBP1L	Meta_BD	snp
PCDHA6	PCDHA6	DEP	gene			CYP17A1	CYP17A1	Meta_BD	snp
PCDHA7	PCDHA7	DEP	gene			CYP17A1-AS1	CYP17A1-AS1	Meta_BD	snp
PCDHA8	PCDHA8	DEP	gene			PFN1P11	PFN1P11	Meta_BD	snp
PCDHA9	PCDHA9	DEP	gene			PTGES3P4	PTGES3P4	Meta_BD	snp
PCDHA10	PCDHA10	DEP	gene			C10orf32	BORCS7	Meta_BD	snp
PCDHA11	PCDHA11	DEP	gene			C10orf32-ASMT	BORCS7-ASMT	Meta_BD	snp
PCDHA12	PCDHA12	DEP	gene			RNU6-372P		Meta_BD	snp
PCDHA13	PCDHA13	DEP	gene			AS3MT	AS3MT	Meta_BD	snp
PCDHAC1	PCDHAC1	DEP	gene			RP11-753C18.8		Meta_BD	snp
MFAP3	MFAP3	DEP	gene			RP11-724N1.1		Meta_BD	snp
TENM2	TENM2	DEP	gene			CNNM2	CNNM2	Meta_BD	snp
BTN3A2	BTN3A2	DEP	gene			NT5C2	NT5C2	Meta_BD	snp
BTN2A1	BTN2A1	DEP	gene			MRPL11	MRPL11	Meta_BD	snp
ZNF184	ZNF184	DEP	gene			PELI3	PELI3	Meta_BD	snp
HIST1H2BL	HIST1H2BL	DEP	gene			CTD-3074O7.5		Meta_BD	snp
HIST1H2AJ	HIST1H2AJ	DEP	gene			DPP3	DPP3	Meta_BD	snp
HIST1H2BN	HIST1H2BN	DEP	gene			BBS1	BBS1	Meta_BD	snp
HIST1H2AL	HIST1H2AL	DEP	gene			CTD-3074O7.11		Meta_BD	snp
HIST1H1B	HIST1H1B	DEP	gene			ACTN3	ACTN3	Meta_BD	snp
OR2B2	OR2B2	DEP	gene			CTD-3074O7.2		Meta_BD	snp
ZKSCAN4	ZKSCAN4	DEP	gene			CTSF	CTSF	Meta_BD	snp
GABBR1	GABBR1	DEP	gene			CCDC87	CCDC87	Meta_BD	snp
ESR1	ESR1	DEP	gene			CCS	CCS	Meta_BD	snp
TMEM106B	TMEM106B	DEP	gene			RNU4-39P	RNU4-39P	Meta_BD	snp
VPS41	VPS41	DEP	gene			RBM14	RBM14	Meta_BD	snp
POU6F2	POU6F2	DEP	gene			RBM4	RBM4	Meta_BD	snp
KCTD7	KCTD7	DEP	gene			RBM14-RBM4	RBM14-RBM4	Meta_BD	snp
RABGEF1	RABGEF1	DEP	gene			RBM4B	RBM4B	Meta_BD	snp
SBDS	SBDS	DEP	gene			SPTBN2	SPTBN2	Meta_BD	snp
GRM8	GRM8	DEP	gene			DRD2	DRD2	Meta_BD	snp
ZFHX4	ZFHX4	DEP	gene			CACNA1C	CACNA1C	Meta_BD	snp
PDP1	PDP1	DEP	gene			CACNA1C-AS4	CACNA1C-AS4	Meta_BD	snp
ELAVL2	ELAVL2	DEP	gene			CACNA1C-IT3	CACNA1C-IT3	Meta_BD	snp
FAM120A	FAM120A	DEP	gene			ANKS1B	ANKS1B	Meta_BD	snp
PHF2	PHF2	DEP	gene			RNA5SP366	RNA5SP366	Meta_BD	snp
ASTN2	ASTN2	DEP	gene			RP11-406H4.1		Meta_BD	snp
DENND1A	DENND1A	DEP	gene			PRKD1	PRKD1	Meta_BD	snp
SORCS3	SORCS3	DEP	gene			CTD-2503I6.1		Meta_BD	snp
EBF3	EBF3	DEP	gene			RGS6	RGS6	Meta_BD	snp
PAX6	PAX6	DEP	gene			AC005477.1		Meta_BD	snp
CLP1	CLP1	DEP	gene			BCL11B	BCL11B	Meta_BD	snp
ZDHHC5	ZDHHC5	DEP	gene			AL109767.1		Meta_BD	snp
MED19	MED19	DEP	gene			RP11-600F24.7		Meta_BD	snp
TMX2	TMX2	DEP	gene			TRMT61A	TRMT61A	Meta_BD	snp
TMX2-CTNND1	TMX2-CTNND1	DEP	gene			RNU7-160P	RNU7-160P	Meta_BD	snp
C11orf31	SELENOH	DEP	gene			RP11-894P9.2		Meta_BD	snp
RP11-691N7.6		DEP	gene			BAG5	BAG5	Meta_BD	snp
CTNND1	CTNND1	DEP	gene			KLC1	KLC1	Meta_BD	snp
OR9Q1	OR9Q1	DEP	gene			APOPT1	APOPT1	Meta_BD	snp
PLEKHB1	PLEKHB1	DEP	gene			RP11-73M18.2		Meta_BD	snp
GRM5	GRM5	DEP	gene			RP11-73M18.10		Meta_BD	snp
TYR	TYR	DEP	gene			RP11-73M18.7		Meta_BD	snp
CNTN5	CNTN5	DEP	gene			XRCC3	XRCC3	Meta_BD	snp
TTC12	TTC12	DEP	gene			RP11-73M18.9		Meta_BD	snp
DRD2	DRD2	DEP	gene			ZFYVE21	ZFYVE21	Meta_BD	snp
KMT2A	KMT2A	DEP	gene			PPP1R13B	PPP1R13B	Meta_BD	snp
SOX5	SOX5	DEP	gene			RP11-73M18.11		Meta_BD	snp
CCDC64	BICDL1	DEP	gene			LINC00637	LINC00637	Meta_BD	snp
RAB35	RAB35	DEP	gene			CTD-2134A5.4		Meta_BD	snp
SPPL3	SPPL3	DEP	gene			HYKK	HYKK	Meta_BD	snp
OLFM4	OLFM4	DEP	gene			AC027228.1		Meta_BD	snp
PCDH9	PCDH9	DEP	gene			PSMA4	PSMA4	Meta_BD	snp
GPC6	GPC6	DEP	gene			CHRNA5	CHRNA5	Meta_BD	snp
CUL4A	CUL4A	DEP	gene			CHRNA3	CHRNA3	Meta_BD	snp
CCDC175	CCDC175	DEP	gene			CHRNB4	CHRNB4	Meta_BD	snp
DCAF5	DCAF5	DEP	gene			ADAMTSL3	ADAMTSL3	Meta_BD	snp
EXD2	EXD2	DEP	gene			RP11-342A23.1		Meta_BD	snp
LINGO1	LINGO1	DEP	gene			EFTUD1P1	EFL1P1	Meta_BD	snp
RBFOX1	RBFOX1	DEP	gene			RP13-262C2.3		Meta_BD	snp
SHISA9	SHISA9	DEP	gene			UBE2Q2L	UBE2Q2L	Meta_BD	snp
TLK2	TLK2	DEP	gene			CSPG4P11	CSPG4P11	Meta_BD	snp
MRC2	MRC2	DEP	gene			GOLGA6L4	GOLGA6L4	Meta_BD	snp
CCDC178	CCDC178	DEP	gene			UBE2Q2P8	UBE2Q2P8	Meta_BD	snp
ASXL3	ASXL3	DEP	gene			RP11-182J1.14		Meta_BD	snp
NOL4	NOL4	DEP	gene			RP11-671M22.4		Meta_BD	snp
CELF4	CELF4	DEP	gene			AC136704.1		Meta_BD	snp
DCC	DCC	DEP	gene			DNM1P51	DNM1P51	Meta_BD	snp
TCF4	TCF4	DEP	gene			CSPG4P5	CSPG4P5	Meta_BD	snp
CHD6	CHD6	DEP	gene			UBE2Q2P12	UBE2Q2P12	Meta_BD	snp
ARFGEF2	ARFGEF2	DEP	gene			RP11-182J1.10		Meta_BD	snp
CSE1L	CSE1L	DEP	gene			GOLGA6L5P	GOLGA6L5P	Meta_BD	snp
STAU1	STAU1	DEP	gene			RP11-182J1.12		Meta_BD	snp
KCNB1	KCNB1	DEP	gene			UBE2Q2P1	UBE2Q2P1	Meta_BD	snp
PTGIS	PTGIS	DEP	gene			LINC00933	LINC00933	Meta_BD	snp
ZC3H7B	ZC3H7B	DEP	gene			ZSCAN2	ZSCAN2	Meta_BD	snp
PTPRF	PTPRF	SCZ	snp			SCAND2P	SCAND2P	Meta_BD	snp
KDM4A	KDM4A	SCZ	snp			EGLN1P1	EGLN1P1	Meta_BD	snp
DPYD	DPYD	SCZ	snp			WDR73	WDR73	Meta_BD	snp
RP11-272L13.4		SCZ	snp			NMB	NMB	Meta_BD	snp
RP11-272L13.3		SCZ	snp			SEC11A	SEC11A	Meta_BD	snp
RP11-490G2.2		SCZ	snp			ZNF592	ZNF592	Meta_BD	snp
MIR137HG	MIR137HG	SCZ	snp			ALPK3	ALPK3	Meta_BD	snp
NFU1P2	NFU1P2	SCZ	snp			FURIN	FURIN	Meta_BD	snp
SDCCAG8	SDCCAG8	SCZ	snp			FES	FES	Meta_BD	snp
AKT3	AKT3	SCZ	snp			GRIN2A	GRIN2A	Meta_BD	snp
CTD-2026C7.1		SCZ	snp			ASPHD1	ASPHD1	Meta_BD	snp
VRK2	VRK2	SCZ	snp			KCTD13	KCTD13	Meta_BD	snp
BCL11A	BCL11A	SCZ	snp			CTD-2574D22.4		Meta_BD	snp
SH3RF3	SH3RF3	SCZ	snp			CTD-2574D22.2		Meta_BD	snp
SEPT10	SEPT10	SCZ	snp			TMEM219	TMEM219	Meta_BD	snp
AC011753.5		SCZ	snp			TAOK2	TAOK2	Meta_BD	snp
SOWAHC	SOWAHC	SCZ	snp			INO80E	INO80E	Meta_BD	snp
ZNF804A	ZNF804A	SCZ	snp			DOC2A	DOC2A	Meta_BD	snp
ANKRD44-IT1	ANKRD44-IT1	SCZ	snp			MAPK3	MAPK3	Meta_BD	snp
ANKRD44	ANKRD44	SCZ	snp			NCAN	NCAN	Meta_BD	snp
AC010746.3		SCZ	snp			HAPLN4	HAPLN4	Meta_BD	snp
NPM1P46	NPM1P46	SCZ	snp			AC138430.4		Meta_BD	snp
SF3B1	SF3B1	SCZ	snp			SUGP1	SUGP1	Meta_BD	snp
RNU6-1029P	RNU6-1029P	SCZ	snp			MAU2	MAU2	Meta_BD	snp
COQ10B	COQ10B	SCZ	snp			GATAD2A	GATAD2A	Meta_BD	snp
HSPD1	HSPD1	SCZ	snp			TSSK6	TSSK6	Meta_BD	snp
HSPE1	HSPE1	SCZ	snp			NDUFA13	NDUFA13	Meta_BD	snp
HSPE1-MOB4	HSPE1-MOB4	SCZ	snp			YJEFN3	YJEFN3	Meta_BD	snp
MOB4	MOB4	SCZ	snp			CTC-260F20.3		Meta_BD	snp
RFTN2	RFTN2	SCZ	snp			CILP2	CILP2	Meta_BD	snp
AC011997.1		SCZ	snp			PBX4	PBX4	Meta_BD	snp
BOLL	BOLL	SCZ	snp			AC002306.1		Meta_BD	snp
PLCL1	PLCL1	SCZ	snp			LPAR2	LPAR2	Meta_BD	snp
FTCDNL1	FTCDNL1	SCZ	snp			GMIP	GMIP	Meta_BD	snp
AC073043.1		SCZ	snp			MACROD2	MACROD2	Meta_BD	snp
C2orf69	C2orf69	SCZ	snp			KCNB1	KCNB1	Meta_BD	snp
TYW5	TYW5	SCZ	snp			MKL1	MRTFA	Meta_BD	snp
C2orf47	ERGIC3	SCZ	snp			SLC25A17	SLC25A17	Meta_BD	snp
SPATS2L	SPATS2L	SCZ	snp			ST13	ST13	Meta_BD	snp
SLC23A3	SLC23A3	SCZ	snp			DNAJB7	DNAJB7	Meta_BD	snp
CNPPD1	CNPPD1	SCZ	snp			XPNPEP3	XPNPEP3	Meta_BD	snp
FAM134A	RETREG2	SCZ	snp			RBX1	RBX1	Meta_BD	snp
ZFAND2B	ZFAND2B	SCZ	snp			SEPT3	SEPT3	Meta_BD	snp
GIGYF2	GIGYF2	SCZ	snp			WBP2NL	WBP2NL	Meta_BD	snp
AC064852.4		SCZ	snp			NAGA	NAGA	Meta_BD	snp
KCNJ13	KCNJ13	SCZ	snp			FAM109B	PHETA2	Meta_BD	snp
C2orf82	SNORC	SCZ	snp			NDUFA6	NDUFA6	Meta_BD	snp
NGEF	NGEF	SCZ	snp			RP1-257I20.14		Meta_BD	snp
CNTN4	CNTN4	SCZ	snp			NDUFA6-AS1	NDUFA6-DT	Meta_BD	snp
TRANK1	TRANK1	SCZ	snp			CYP2D6	CYP2D6	Meta_BD	snp
STAB1	STAB1	SCZ	snp			RP4-669P10.19		Meta_BD	snp
NT5DC2	NT5DC2	SCZ	snp			CYP2D7P	CYP2D7	Meta_BD	snp
PBRM1	PBRM1	SCZ	snp			CYP2D8P	CYP2D8P	Meta_BD	snp
SMIM4	SMIM4	SCZ	snp			TCF20	TCF20	Meta_BD	snp
GNL3	GNL3	SCZ	snp			Z83851.3		Meta_BD	snp
GLT8D1	GLT8D1	SCZ	snp			FOXO6	FOXO6	Meta_BD	gene
NEK4	NEK4	SCZ	snp			CDKN2C	CDKN2C	Meta_BD	gene
ITIH1	ITIH1	SCZ	snp			DPYD	DPYD	Meta_BD	gene
ITIH3	ITIH3	SCZ	snp			VPS45	VPS45	Meta_BD	gene
ITIH4	ITIH4	SCZ	snp			PLEKHO1	PLEKHO1	Meta_BD	gene
RP5-966M1.6		SCZ	snp			PRPF3	PRPF3	Meta_BD	gene
TMEM110-MUSTN1	TMEM110-MUSTN1	SCZ	snp			RPRD2	RPRD2	Meta_BD	gene
MUSTN1	MUSTN1	SCZ	snp			AKT3	AKT3	Meta_BD	gene
TMEM110	STIMATE	SCZ	snp			MRPL33	MRPL33	Meta_BD	gene
AC136289.1		SCZ	snp			RBKS	RBKS	Meta_BD	gene
C3orf49	C3orf49	SCZ	snp			VRK2	VRK2	Meta_BD	gene
THOC7	THOC7	SCZ	snp			SF3B1	SF3B1	Meta_BD	gene
ATXN7	ATXN7	SCZ	snp			HSPD1	HSPD1	Meta_BD	gene
PSMD6-AS2	PSMD6-AS2	SCZ	snp			HSPE1-MOB4	HSPE1-MOB4	Meta_BD	gene
PSMD6	PSMD6	SCZ	snp			MOB4	MOB4	Meta_BD	gene
PPP2R3A	PPP2R3A	SCZ	snp			RFTN2	RFTN2	Meta_BD	gene
MSL2	MSL2	SCZ	snp			C2orf69	C2orf69	Meta_BD	gene
PCCB	PCCB	SCZ	snp			TYW5	TYW5	Meta_BD	gene
STAG1	STAG1	SCZ	snp			C2orf47	ERGIC3	Meta_BD	gene
RP11-102M11.2		SCZ	snp			SPATS2L	SPATS2L	Meta_BD	gene
RP11-731C17.1		SCZ	snp			CREB1	CREB1	Meta_BD	gene
SLC35G2	SLC35G2	SCZ	snp			METTL21A	METTL21A	Meta_BD	gene
RP11-85F14.5		SCZ	snp			NGEF	NGEF	Meta_BD	gene
NCK1	NCK1	SCZ	snp			CNTN4	CNTN4	Meta_BD	gene
CCDC39	CCDC39	SCZ	snp			TRANK1	TRANK1	Meta_BD	gene
FXR1	FXR1	SCZ	snp			ALAS1	ALAS1	Meta_BD	gene
DNAJC19	DNAJC19	SCZ	snp			TLR9	TLR9	Meta_BD	gene
SOX2-OT	SOX2-OT	SCZ	snp			STAB1	STAB1	Meta_BD	gene
SLC39A8	SLC39A8	SCZ	snp			NT5DC2	NT5DC2	Meta_BD	gene
CTC-436P18.1	SMIM15-AS1	SCZ	snp			SMIM4	SMIM4	Meta_BD	gene
CTC-436P18.3		SCZ	snp			PBRM1	PBRM1	Meta_BD	gene
ZSWIM6	ZSWIM6	SCZ	snp			GNL3	GNL3	Meta_BD	gene
RP11-631M6.3		SCZ	snp			GLT8D1	GLT8D1	Meta_BD	gene
TMEM161B	TMEM161B	SCZ	snp			SPCS1	SPCS1	Meta_BD	gene
TMEM161B-AS1	TMEM161B-AS1	SCZ	snp			NEK4	NEK4	Meta_BD	gene
CTC-498M16.2		SCZ	snp			ITIH1	ITIH1	Meta_BD	gene
CTC-498M16.4		SCZ	snp			ITIH3	ITIH3	Meta_BD	gene
LINC00461	LINC00461	SCZ	snp			ITIH4	ITIH4	Meta_BD	gene
CTC-467M3.1		SCZ	snp			RP5-966M1.6		Meta_BD	gene
MEF2C-AS1	MEF2C-AS1	SCZ	snp			MUSTN1	MUSTN1	Meta_BD	gene
ETF1	ETF1	SCZ	snp			TMEM110-MUSTN1	TMEM110-MUSTN1	Meta_BD	gene
AC011385.1		SCZ	snp			TMEM110	STIMATE	Meta_BD	gene
AC011385.2		SCZ	snp			SFMBT1	SFMBT1	Meta_BD	gene
HSPA9	HSPA9	SCZ	snp			RP11-894J14.5		Meta_BD	gene
CTNNA1	CTNNA1	SCZ	snp			ATXN7	ATXN7	Meta_BD	gene
AC091969.1		SCZ	snp			ZSWIM6	ZSWIM6	Meta_BD	gene
GALNT10	GALNT10	SCZ	snp			HSPA9	HSPA9	Meta_BD	gene
RP11-367G6.3		SCZ	snp			FAM196B	INSYN2B	Meta_BD	gene
RP3-425P12.5		SCZ	snp			SLC17A1	SLC17A1	Meta_BD	gene
CMAHP	CMAHP	SCZ	snp			SLC17A3	SLC17A3	Meta_BD	gene
RP11-191A15.2		SCZ	snp			TRIM38	TRIM38	Meta_BD	gene
AL590084.1		SCZ	snp			HIST1H1A	HIST1H1A	Meta_BD	gene
RP11-191A15.4		SCZ	snp			HIST1H4A	HIST1H4A	Meta_BD	gene
RP3-522P13.3		SCZ	snp			HIST1H2BF	HIST1H2BF	Meta_BD	gene
LRRC16A	CARMIL1	SCZ	snp			BTN3A2	BTN3A2	Meta_BD	gene
SCGN	SCGN	SCZ	snp			BTN2A1	BTN2A1	Meta_BD	gene
SLC17A4	SLC17A4	SCZ	snp			ABT1	ABT1	Meta_BD	gene
SLC17A1	SLC17A1	SCZ	snp			ZNF322	ZNF322	Meta_BD	gene
SLC17A3	SLC17A3	SCZ	snp			POM121L2	POM121L2	Meta_BD	gene
HIST1H2APS2	HIST1H2APS2	SCZ	snp			HIST1H2BL	HIST1H2BL	Meta_BD	gene
SLC17A2	SLC17A2	SCZ	snp			HIST1H2AJ	HIST1H2AJ	Meta_BD	gene
TRIM38	TRIM38	SCZ	snp			HIST1H2BN	HIST1H2BN	Meta_BD	gene
U91328.21		SCZ	snp			HIST1H2AL	HIST1H2AL	Meta_BD	gene
U91328.19		SCZ	snp			HIST1H1B	HIST1H1B	Meta_BD	gene
U91328.22		SCZ	snp			HIST1H3I	HIST1H3I	Meta_BD	gene
HIST1H1PS2	HIST1H1PS2	SCZ	snp			HIST1H4L	HIST1H4L	Meta_BD	gene
HIST1H1A	HIST1H1A	SCZ	snp			HIST1H3J	HIST1H3J	Meta_BD	gene
HIST1H4A	HIST1H4A	SCZ	snp			OR2B2	OR2B2	Meta_BD	gene
HIST1H3A	HIST1H3A	SCZ	snp			ZNF165	ZNF165	Meta_BD	gene
HIST1H4B	HIST1H4B	SCZ	snp			ZSCAN16	ZSCAN16	Meta_BD	gene
HIST1H3B	HIST1H3B	SCZ	snp			ZKSCAN8	ZKSCAN8	Meta_BD	gene
HIST1H2BB	HIST1H2BB	SCZ	snp			ZSCAN9	ZSCAN9	Meta_BD	gene
U91328.2		SCZ	snp			ZKSCAN4	ZKSCAN4	Meta_BD	gene
HIST1H3C	HIST1H3C	SCZ	snp			NKAPL	NKAPL	Meta_BD	gene
HIST1H1C	HIST1H1C	SCZ	snp			PGBD1	PGBD1	Meta_BD	gene
HFE	HFE	SCZ	snp			ZSCAN31	ZSCAN31	Meta_BD	gene
HIST1H4C	HIST1H4C	SCZ	snp			ZKSCAN3	ZKSCAN3	Meta_BD	gene
HIST1H1T	HIST1H1T	SCZ	snp			ZSCAN12	ZSCAN12	Meta_BD	gene
HIST1H2BC	HIST1H2BC	SCZ	snp			ZSCAN23	ZSCAN23	Meta_BD	gene
HIST1H2AC	HIST1H2AC	SCZ	snp			SYNGAP1	SYNGAP1	Meta_BD	gene
HIST1H2BD	HIST1H2BD	SCZ	snp			ZNF318	ZNF318	Meta_BD	gene
HIST1H1E	HIST1H1E	SCZ	snp			TFAP2B	TFAP2B	Meta_BD	gene
HIST1H4D	HIST1H4D	SCZ	snp			SNAP91	SNAP91	Meta_BD	gene
HIST1H3D	HIST1H3D	SCZ	snp			NKAIN2	NKAIN2	Meta_BD	gene
HIST1H1PS1	HIST1H1PS1	SCZ	snp			SYNE1	SYNE1	Meta_BD	gene
HIST1H2BF	HIST1H2BF	SCZ	snp			RPS6KA2	RPS6KA2	Meta_BD	gene
HIST1H3PS1	HIST1H3PS1	SCZ	snp			MAD1L1	MAD1L1	Meta_BD	gene
RNU6-1259P		SCZ	snp			SP4	SP4	Meta_BD	gene
BTN3A2	BTN3A2	SCZ	snp			DFNA5	GSDME	Meta_BD	gene
AL021917.1		SCZ	snp			MRPS33	MRPS33	Meta_BD	gene
BTN2A2	BTN2A2	SCZ	snp			LSM1	LSM1	Meta_BD	gene
BTN3A1	BTN3A1	SCZ	snp			BAG4	BAG4	Meta_BD	gene
BTN2A3P	BTN2A3P	SCZ	snp			DDHD2	DDHD2	Meta_BD	gene
BTN3A3	BTN3A3	SCZ	snp			PPAPDC1B	PLPP5	Meta_BD	gene
BTN2A1	BTN2A1	SCZ	snp			WHSC1L1	NSD3	Meta_BD	gene
BTN1A1	BTN1A1	SCZ	snp			LETM2	LETM2	Meta_BD	gene
HMGN4	HMGN4	SCZ	snp			FGFR1	FGFR1	Meta_BD	gene
ABT1	ABT1	SCZ	snp			TSNARE1	TSNARE1	Meta_BD	gene
RP11-457M11.6		SCZ	snp			CACNB2	CACNB2	Meta_BD	gene
VN1R14P	VN1R14P	SCZ	snp			CYP17A1	CYP17A1	Meta_BD	gene
RP11-457M11.2		SCZ	snp			C10orf32	BORCS7	Meta_BD	gene
ZNF322	ZNF322	SCZ	snp			C10orf32-ASMT	BORCS7-ASMT	Meta_BD	gene
RP11-457M11.5		SCZ	snp			AS3MT	AS3MT	Meta_BD	gene
GUSBP2	GUSBP2	SCZ	snp			CNNM2	CNNM2	Meta_BD	gene
RP11-239L20.3		SCZ	snp			NT5C2	NT5C2	Meta_BD	gene
LINC00240	LINC00240	SCZ	snp			SORCS3	SORCS3	Meta_BD	gene
VN1R12P	VN1R12P	SCZ	snp			FADS2	FADS2	Meta_BD	gene
VN1R11P	VN1R11P	SCZ	snp			MARK2	MARK2	Meta_BD	gene
RP1-86C11.7		SCZ	snp			RCOR2	RCOR2	Meta_BD	gene
HIST1H2AG	HIST1H2AG	SCZ	snp			MACROD1	MACROD1	Meta_BD	gene
HIST1H2BK	HIST1H2BK	SCZ	snp			RBM4	RBM4	Meta_BD	gene
HIST1H2AH	HIST1H2AH	SCZ	snp			SPTBN2	SPTBN2	Meta_BD	gene
MIR3143	MIR3143	SCZ	snp			C11orf80	C11orf80	Meta_BD	gene
PRSS16	PRSS16	SCZ	snp			DRD2	DRD2	Meta_BD	gene
XXbac-BPGBPG24O18.1		SCZ	snp			CACNA1C	CACNA1C	Meta_BD	gene
POM121L2	POM121L2	SCZ	snp			NAB2	NAB2	Meta_BD	gene
ZNF204P	ZNF204P	SCZ	snp			ANKS1B	ANKS1B	Meta_BD	gene
ZNF391	ZNF391	SCZ	snp			PITPNM2	PITPNM2	Meta_BD	gene
MCFD2P1	MCFD2P1	SCZ	snp			C12orf65	C12orf65	Meta_BD	gene
ZNF184	ZNF184	SCZ	snp			PCID2	PCID2	Meta_BD	gene
HNRNPA1P1	HNRNPA1P1	SCZ	snp			PRKD1	PRKD1	Meta_BD	gene
RNU6-471P	RNU6-471P	SCZ	snp			BCL11B	BCL11B	Meta_BD	gene
RP1-15D7.1		SCZ	snp			BAG5	BAG5	Meta_BD	gene
RP1-97D16.1		SCZ	snp			KLC1	KLC1	Meta_BD	gene
RSL24D1P1	RSL24D1P1	SCZ	snp			APOPT1	APOPT1	Meta_BD	gene
HIST1H4PS1	HIST1H4PS1	SCZ	snp			RP11-73M18.2		Meta_BD	gene
HIST1H2BL	HIST1H2BL	SCZ	snp			XRCC3	XRCC3	Meta_BD	gene
HIST1H3H	HIST1H3H	SCZ	snp			AL049840.1		Meta_BD	gene
HIST1H2BM	HIST1H2BM	SCZ	snp			ZFYVE21	ZFYVE21	Meta_BD	gene
HIST1H2AJ	HIST1H2AJ	SCZ	snp			PPP1R13B	PPP1R13B	Meta_BD	gene
HIST1H4J	HIST1H4J	SCZ	snp			ZSCAN2	ZSCAN2	Meta_BD	gene
HIST1H4K	HIST1H4K	SCZ	snp			WDR73	WDR73	Meta_BD	gene
HIST1H2AK	HIST1H2AK	SCZ	snp			NMB	NMB	Meta_BD	gene
HIST1H2BN	HIST1H2BN	SCZ	snp			SEC11A	SEC11A	Meta_BD	gene
HIST1H2BPS2	HIST1H2BPS2	SCZ	snp			ZNF592	ZNF592	Meta_BD	gene
HIST1H2AL	HIST1H2AL	SCZ	snp			ALPK3	ALPK3	Meta_BD	gene
HIST1H1B	HIST1H1B	SCZ	snp			FURIN	FURIN	Meta_BD	gene
HIST1H3I	HIST1H3I	SCZ	snp			FES	FES	Meta_BD	gene
HIST1H4L	HIST1H4L	SCZ	snp			GRIN2A	GRIN2A	Meta_BD	gene
HIST1H3J	HIST1H3J	SCZ	snp			ASPHD1	ASPHD1	Meta_BD	gene
HIST1H2AM	HIST1H2AM	SCZ	snp			KCTD13	KCTD13	Meta_BD	gene
HIST1H2BO	HIST1H2BO	SCZ	snp			TMEM219	TMEM219	Meta_BD	gene
RNU7-26P	RNU7-26P	SCZ	snp			TAOK2	TAOK2	Meta_BD	gene
OR2B2	OR2B2	SCZ	snp			SETD6	SETD6	Meta_BD	gene
OR2W6P	OR2W6P	SCZ	snp			RP11-343C2.9		Meta_BD	gene
RPLP2P1	RPLP2P1	SCZ	snp			RP11-343C2.7		Meta_BD	gene
OR2W4P	OR2W4P	SCZ	snp			TMED6	TMED6	Meta_BD	gene
IQCB2P	IQCB2P	SCZ	snp			VPS9D1	VPS9D1	Meta_BD	gene
U3	SNORD3P1	SCZ	snp			HLF	HLF	Meta_BD	gene
OR2W2P	OR2W2P	SCZ	snp			TCF4	TCF4	Meta_BD	gene
OR2B7P	OR2B7P	SCZ	snp			HAPLN4	HAPLN4	Meta_BD	gene
OR2B8P	OR2B8P	SCZ	snp			TM6SF2	TM6SF2	Meta_BD	gene
OR1F12	OR1F12	SCZ	snp			GATAD2A	GATAD2A	Meta_BD	gene
RP1-313I6.12		SCZ	snp			TSSK6	TSSK6	Meta_BD	gene
ZNF165	ZNF165	SCZ	snp			NDUFA13	NDUFA13	Meta_BD	gene
ZSCAN12P1	ZSCAN12P1	SCZ	snp			CTC-260F20.3		Meta_BD	gene
RP1-265C24.5		SCZ	snp			YJEFN3	YJEFN3	Meta_BD	gene
ZSCAN16-AS1	ZSCAN16-AS1	SCZ	snp			CILP2	CILP2	Meta_BD	gene
RP1-265C24.8		SCZ	snp			GMIP	GMIP	Meta_BD	gene
ZKSCAN8	ZKSCAN8	SCZ	snp			TRIM28	TRIM28	Meta_BD	gene
ZNF192P1	ZNF192P1	SCZ	snp			KCNB1	KCNB1	Meta_BD	gene
AL022393.7		SCZ	snp			PTGIS	PTGIS	Meta_BD	gene
ZNF192P2	ZNF192P2	SCZ	snp			MAPK1	MAPK1	Meta_BD	gene
TOB2P1	TOB2P1	SCZ	snp			CACNA1I	CACNA1I	Meta_BD	gene
ZSCAN9	ZSCAN9	SCZ	snp			XPNPEP3	XPNPEP3	Meta_BD	gene
ZKSCAN4	ZKSCAN4	SCZ	snp			SEPT3	SEPT3	Meta_BD	gene
NKAPL	NKAPL	SCZ	snp			WBP2NL	WBP2NL	Meta_BD	gene
RP5-874C20.3		SCZ	snp			SLC45A1	SLC45A1	Meta_DEP	snp
PGBD1	PGBD1	SCZ	snp			RERE	RERE	Meta_DEP	snp
RP5-874C20.6		SCZ	snp			RP5-1115A15.1		Meta_DEP	snp
ZSCAN31	ZSCAN31	SCZ	snp			RP4-660H19.1		Meta_DEP	snp
ZKSCAN3	ZKSCAN3	SCZ	snp			KRT8P21	KRT8P21	Meta_DEP	snp
ZSCAN12	ZSCAN12	SCZ	snp			RN7SKP19	RN7SKP19	Meta_DEP	snp
RNU2-45P	RNU2-45P	SCZ	snp			RP4-598G3.1		Meta_DEP	snp
ZSCAN23	ZSCAN23	SCZ	snp			AC068490.2		Meta_DEP	snp
COX11P1	COX11P1	SCZ	snp			CTD-2026C7.1		Meta_DEP	snp
OR2E1P	OR2E1P	SCZ	snp			VRK2	VRK2	Meta_DEP	snp
GPX6	GPX6	SCZ	snp			FANCL	FANCL	Meta_DEP	snp
GPX5	GPX5	SCZ	snp			EIF3FP3	EIF3FP3	Meta_DEP	snp
SCAND3	ZBED9	SCZ	snp			AC009313.2		Meta_DEP	snp
RP5-1186N24.3		SCZ	snp			AC009313.1		Meta_DEP	snp
RP11-373N24.2		SCZ	snp			TANK	TANK	Meta_DEP	snp
LINC00533	LINC00533	SCZ	snp			AC009299.2		Meta_DEP	snp
RPSAP2	RPSAP2	SCZ	snp			HRH1	HRH1	Meta_DEP	snp
AL662890.1		SCZ	snp			ATG7	ATG7	Meta_DEP	snp
NOL5BP	NOP56P1	SCZ	snp			TOPAZ1	TOPAZ1	Meta_DEP	snp
AL662890.3		SCZ	snp			TCAIM	TCAIM	Meta_DEP	snp
XXbac-BPG308K3.5		SCZ	snp			ROBO2	ROBO2	Meta_DEP	snp
XXbac-BPG308K3.6		SCZ	snp			RSRC1	RSRC1	Meta_DEP	snp
RPL13P	RPL13P	SCZ	snp			RP11-538P18.1		Meta_DEP	snp
ZNF90P2	ZNF90P2	SCZ	snp			RP11-538P18.2		Meta_DEP	snp
HCG14	HCG14	SCZ	snp			MTAPP1	MTAPP1	Meta_DEP	snp
TRIM27	TRIM27	SCZ	snp			RP11-457P14.6		Meta_DEP	snp
C6orf100	LINC01556	SCZ	snp			TMEM33	TMEM33	Meta_DEP	snp
KRT18P1	KRT18P1	SCZ	snp			DCAF4L1	DCAF4L1	Meta_DEP	snp
RN7SL471P	RN7SL471P	SCZ	snp			RP11-814H16.2		Meta_DEP	snp
HCG15	HCG15	SCZ	snp			SLC30A9	SLC30A9	Meta_DEP	snp
HCG16	HCG15	SCZ	snp			ATP1B1P1	ATP1B1P1	Meta_DEP	snp
ZNF311	ZNF311	SCZ	snp			BEND4	BEND4	Meta_DEP	snp
OR2AD1P	OR2AD1P	SCZ	snp			KIAA1109	KIAA1109	Meta_DEP	snp
OR2W1	OR2W1	SCZ	snp			ADAD1	ADAD1	Meta_DEP	snp
OR2P1P	OR2P1P	SCZ	snp			IL21-AS1	IL21-AS1	Meta_DEP	snp
SAR1P1	SAR1AP1	SCZ	snp			LINC00461	LINC00461	Meta_DEP	snp
OR2J1	OR2J1	SCZ	snp			CTC-467M3.1		Meta_DEP	snp
OR2J3	OR2J3	SCZ	snp			CTC-467M3.3		Meta_DEP	snp
XXbac-BCX196D17.5		SCZ	snp			RP11-6N13.1		Meta_DEP	snp
OR2N1P	OR2N1P	SCZ	snp			CD14	CD14	Meta_DEP	snp
OR2J2	OR2J2	SCZ	snp			TMCO6	TMCO6	Meta_DEP	snp
OR2J4P	OR2J4P	SCZ	snp			NDUFA2	NDUFA2	Meta_DEP	snp
OR2H4P	OR2H4P	SCZ	snp			IK	IK	Meta_DEP	snp
XXbac-BPG308J9.3		SCZ	snp			WDR55	WDR55	Meta_DEP	snp
OR2U1P	OR2U1P	SCZ	snp			DND1	DND1	Meta_DEP	snp
OR2U2P	OR2U2P	SCZ	snp			HARS	HARS	Meta_DEP	snp
OR2B4P	OR2B4P	SCZ	snp			HARS2	HARS2	Meta_DEP	snp
OR14J1	OR14J1	SCZ	snp			ZMAT2	ZMAT2	Meta_DEP	snp
OR5V1	OR5V1	SCZ	snp			VTRNA1-1	VTRNA1-1	Meta_DEP	snp
OR12D3	OR12D3	SCZ	snp			VTRNA1-2	VTRNA1-2	Meta_DEP	snp
OR11A1	OR11A1	SCZ	snp			VTRNA1-3	VTRNA1-3	Meta_DEP	snp
OR2H1	OR2H1	SCZ	snp			RP11-515C16.7		Meta_DEP	snp
UBDP1	UBDP1	SCZ	snp			AC005609.2		Meta_DEP	snp
MAS1LP1	MAS1LP1	SCZ	snp			PCDHA1	PCDHA1	Meta_DEP	snp
MAS1L	MAS1L	SCZ	snp			PCDHA2	PCDHA2	Meta_DEP	snp
RPS17P1	RPS17P1	SCZ	snp			PCDHA3	PCDHA3	Meta_DEP	snp
XXbac-BPG13B8.10		SCZ	snp			PCDHA4	PCDHA4	Meta_DEP	snp
LINC01015	LINC01015	SCZ	snp			PCDHA5	PCDHA5	Meta_DEP	snp
GPR53P	GPR53P	SCZ	snp			PCDHA6	PCDHA6	Meta_DEP	snp
OR2I1P	OR2I1P	SCZ	snp			PCDHA7	PCDHA7	Meta_DEP	snp
UBD	UBD	SCZ	snp			PCDHA8	PCDHA8	Meta_DEP	snp
GABBR1	GABBR1	SCZ	snp			TENM2	TENM2	Meta_DEP	snp
WDR46	WDR46	SCZ	snp			SCGN	SCGN	Meta_DEP	snp
TAPBP	TAPBP	SCZ	snp			SLC17A1	SLC17A1	Meta_DEP	snp
DAXX	DAXX	SCZ	snp			SLC17A3	SLC17A3	Meta_DEP	snp
RPL35AP4	RPL35AP4	SCZ	snp			HIST1H2APS2	HIST1H2APS2	Meta_DEP	snp
KIFC1	KIFC1	SCZ	snp			SLC17A2	SLC17A2	Meta_DEP	snp
PHF1	PHF1	SCZ	snp			TRIM38	TRIM38	Meta_DEP	snp
SYNGAP1	SYNGAP1	SCZ	snp			U91328.21		Meta_DEP	snp
ZBTB9	ZBTB9	SCZ	snp			U91328.19		Meta_DEP	snp
RN7SL26P	RN7SL26P	SCZ	snp			U91328.22		Meta_DEP	snp
ITPR3	ITPR3	SCZ	snp			HIST1H1PS2	HIST1H1PS2	Meta_DEP	snp
UQCC2	UQCC2	SCZ	snp			HIST1H4A	HIST1H4A	Meta_DEP	snp
IP6K3	IP6K3	SCZ	snp			HIST1H3A	HIST1H3A	Meta_DEP	snp
LEMD2	LEMD2	SCZ	snp			HIST1H2BB	HIST1H2BB	Meta_DEP	snp
MLN	MLN	SCZ	snp			HIST1H3C	HIST1H3C	Meta_DEP	snp
MAD1L1	MAD1L1	SCZ	snp			U91328.2		Meta_DEP	snp
AC110781.3		SCZ	snp			HIST1H2AC	HIST1H2AC	Meta_DEP	snp
GRM3	GRM3	SCZ	snp			HIST1H2BD	HIST1H2BD	Meta_DEP	snp
ABCB1	ABCB1	SCZ	snp			HIST1H1E	HIST1H1E	Meta_DEP	snp
RUNDC3B	RUNDC3B	SCZ	snp			HIST1H4D	HIST1H4D	Meta_DEP	snp
DBF4	DBF4	SCZ	snp			HIST1H2BF	HIST1H2BF	Meta_DEP	snp
ADAM22	ADAM22	SCZ	snp			HIST1H3PS1	HIST1H3PS1	Meta_DEP	snp
RP11-325F22.2		SCZ	snp			RNU6-1259P		Meta_DEP	snp
LINC01004	LINC01004	SCZ	snp			BTN3A2	BTN3A2	Meta_DEP	snp
KMT2E	KMT2E	SCZ	snp			AL021917.1		Meta_DEP	snp
CTB-152G17.6		SCZ	snp			BTN2A2	BTN2A2	Meta_DEP	snp
SRPK2	SRPK2	SCZ	snp			BTN3A1	BTN3A1	Meta_DEP	snp
CTB-152G17.4		SCZ	snp			BTN2A3P	BTN2A3P	Meta_DEP	snp
IMMP2L	IMMP2L	SCZ	snp			BTN3A3	BTN3A3	Meta_DEP	snp
MMP16	MMP16	SCZ	snp			BTN2A1	BTN2A1	Meta_DEP	snp
RP11-586K2.1		SCZ	snp			BTN1A1	BTN1A1	Meta_DEP	snp
TSNARE1	TSNARE1	SCZ	snp			HMGN4	HMGN4	Meta_DEP	snp
CACNB2	CACNB2	SCZ	snp			ABT1	ABT1	Meta_DEP	snp
RP11-499P20.2		SCZ	snp			RP11-457M11.6		Meta_DEP	snp
RP11-383B4.4		SCZ	snp			VN1R14P	VN1R14P	Meta_DEP	snp
NSUN6	NSUN6	SCZ	snp			RP11-457M11.2		Meta_DEP	snp
RP11-139J15.7		SCZ	snp			ZNF322	ZNF322	Meta_DEP	snp
ARL5B-AS1	NSUN6	SCZ	snp			GUSBP2	GUSBP2	Meta_DEP	snp
ARL5B	ARL5B	SCZ	snp			RP11-239L20.3		Meta_DEP	snp
TMEM180	MFSD13A	SCZ	snp			LINC00240	LINC00240	Meta_DEP	snp
ACTR1A	ACTR1A	SCZ	snp			VN1R12P	VN1R12P	Meta_DEP	snp
SUFU	SUFU	SCZ	snp			VN1R11P	VN1R11P	Meta_DEP	snp
RP11-47A8.5		SCZ	snp			RP1-86C11.7		Meta_DEP	snp
TRIM8	TRIM8	SCZ	snp			HIST1H2AG	HIST1H2AG	Meta_DEP	snp
ARL3	ARL3	SCZ	snp			HIST1H2BK	HIST1H2BK	Meta_DEP	snp
SFXN2	SFXN2	SCZ	snp			PRSS16	PRSS16	Meta_DEP	snp
WBP1L	WBP1L	SCZ	snp			XXbac-BPGBPG24O18.1		Meta_DEP	snp
CYP17A1	CYP17A1	SCZ	snp			POM121L2	POM121L2	Meta_DEP	snp
CYP17A1-AS1	CYP17A1-AS1	SCZ	snp			ZNF204P	ZNF204P	Meta_DEP	snp
PFN1P11	PFN1P11	SCZ	snp			ZNF391	ZNF391	Meta_DEP	snp
PTGES3P4	PTGES3P4	SCZ	snp			RP1-153G14.4		Meta_DEP	snp
C10orf32	BORCS7	SCZ	snp			MCFD2P1	MCFD2P1	Meta_DEP	snp
C10orf32-ASMT	BORCS7-ASMT	SCZ	snp			ZNF184	ZNF184	Meta_DEP	snp
RNU6-372P		SCZ	snp			HNRNPA1P1	HNRNPA1P1	Meta_DEP	snp
AS3MT	AS3MT	SCZ	snp			XXbac-BPG34I8.3		Meta_DEP	snp
RP11-753C18.8		SCZ	snp			RNU6-471P	RNU6-471P	Meta_DEP	snp
RP11-724N1.1		SCZ	snp			RP1-15D7.1		Meta_DEP	snp
CNNM2	CNNM2	SCZ	snp			HIST1H4PS1	HIST1H4PS1	Meta_DEP	snp
NT5C2	NT5C2	SCZ	snp			HIST1H2BL	HIST1H2BL	Meta_DEP	snp
MARCKSL1P1	MARCKSL1P1	SCZ	snp			HIST1H3H	HIST1H3H	Meta_DEP	snp
PCGF6	PCGF6	SCZ	snp			HIST1H2BM	HIST1H2BM	Meta_DEP	snp
PDCD11	PDCD11	SCZ	snp			HIST1H2AJ	HIST1H2AJ	Meta_DEP	snp
CREB3L1	CREB3L1	SCZ	snp			HIST1H4J	HIST1H4J	Meta_DEP	snp
DGKZ	DGKZ	SCZ	snp			HIST1H4K	HIST1H4K	Meta_DEP	snp
MDK	MDK	SCZ	snp			HIST1H2AK	HIST1H2AK	Meta_DEP	snp
CHRM4	CHRM4	SCZ	snp			HIST1H2BN	HIST1H2BN	Meta_DEP	snp
AMBRA1	AMBRA1	SCZ	snp			HIST1H2BPS2	HIST1H2BPS2	Meta_DEP	snp
HARBI1	HARBI1	SCZ	snp			HIST1H2AL	HIST1H2AL	Meta_DEP	snp
ATG13	ATG13	SCZ	snp			HIST1H1B	HIST1H1B	Meta_DEP	snp
ARHGAP1	ARHGAP1	SCZ	snp			HIST1H3I	HIST1H3I	Meta_DEP	snp
ZNF408	ZNF408	SCZ	snp			HIST1H4L	HIST1H4L	Meta_DEP	snp
RP11-708B6.2		SCZ	snp			HIST1H3J	HIST1H3J	Meta_DEP	snp
RP11-10A7.1		SCZ	snp			RNU7-26P	RNU7-26P	Meta_DEP	snp
RP11-386B1.1		SCZ	snp			OR2B2	OR2B2	Meta_DEP	snp
DRD2	DRD2	SCZ	snp			OR2W6P	OR2W6P	Meta_DEP	snp
NRGN	NRGN	SCZ	snp			RPLP2P1	RPLP2P1	Meta_DEP	snp
RP11-890B15.2		SCZ	snp			OR2W4P	OR2W4P	Meta_DEP	snp
RP11-890B15.3		SCZ	snp			IQCB2P	IQCB2P	Meta_DEP	snp
SNX19	SNX19	SCZ	snp			OR2W2P	OR2W2P	Meta_DEP	snp
IGSF9B	IGSF9B	SCZ	snp			OR2B7P	OR2B7P	Meta_DEP	snp
AP000911.1		SCZ	snp			OR1F12	OR1F12	Meta_DEP	snp
CACNA1C	CACNA1C	SCZ	snp			ZNF165	ZNF165	Meta_DEP	snp
CACNA1C-AS4	CACNA1C-AS4	SCZ	snp			ZSCAN12P1	ZSCAN12P1	Meta_DEP	snp
CACNA1C-IT3	CACNA1C-IT3	SCZ	snp			RP1-265C24.5		Meta_DEP	snp
TMTC1	TMTC1	SCZ	snp			ZSCAN16-AS1	ZSCAN16-AS1	Meta_DEP	snp
RARG	RARG	SCZ	snp			RP1-265C24.8		Meta_DEP	snp
LRP1	LRP1	SCZ	snp			ZKSCAN8	ZKSCAN8	Meta_DEP	snp
SHMT2	SHMT2	SCZ	snp			ZNF192P1	ZNF192P1	Meta_DEP	snp
Y_RNA		SCZ	snp			AL022393.7		Meta_DEP	snp
R3HDM2	R3HDM2	SCZ	snp			TOB2P1	TOB2P1	Meta_DEP	snp
RP11-123K3.4		SCZ	snp			ZSCAN9	ZSCAN9	Meta_DEP	snp
ATP2A2	ATP2A2	SCZ	snp			ZKSCAN4	ZKSCAN4	Meta_DEP	snp
ABCB9	ABCB9	SCZ	snp			NKAPL	NKAPL	Meta_DEP	snp
RP11-197N18.2		SCZ	snp			RP5-874C20.3		Meta_DEP	snp
OGFOD2	OGFOD2	SCZ	snp			PGBD1	PGBD1	Meta_DEP	snp
PITPNM2	PITPNM2	SCZ	snp			RP5-874C20.6		Meta_DEP	snp
RP11-197N18.7		SCZ	snp			ZSCAN31	ZSCAN31	Meta_DEP	snp
MPHOSPH9	MPHOSPH9	SCZ	snp			ZKSCAN3	ZKSCAN3	Meta_DEP	snp
C12orf65	C12orf65	SCZ	snp			ZSCAN12	ZSCAN12	Meta_DEP	snp
RP11-282O18.3		SCZ	snp			ZSCAN23	ZSCAN23	Meta_DEP	snp
CDK2AP1	CDK2AP1	SCZ	snp			GPX6	GPX6	Meta_DEP	snp
RNA5SP375	RNA5SP375	SCZ	snp			RPSAP2	RPSAP2	Meta_DEP	snp
SBNO1	SBNO1	SCZ	snp			AL662890.1		Meta_DEP	snp
RP11-282O18.6		SCZ	snp			NOL5BP	NOP56P1	Meta_DEP	snp
hsa-mir-8072	MIR8072	SCZ	snp			AL662890.3		Meta_DEP	snp
SETD8	KMT5A	SCZ	snp			XXbac-BPG308K3.5		Meta_DEP	snp
PRKD1	PRKD1	SCZ	snp			XXbac-BPG308K3.6		Meta_DEP	snp
PCNX	PCNX1	SCZ	snp			RPL13P	RPL13P	Meta_DEP	snp
RP5-1163L11.2		SCZ	snp			ZNF90P2	ZNF90P2	Meta_DEP	snp
RP6-91H8.3		SCZ	snp			HCG14	HCG14	Meta_DEP	snp
RGS6	RGS6	SCZ	snp			TRIM27	TRIM27	Meta_DEP	snp
BCL11B	BCL11B	SCZ	snp			KRT18P1	KRT18P1	Meta_DEP	snp
RP11-600F24.7		SCZ	snp			RN7SL471P	RN7SL471P	Meta_DEP	snp
TRMT61A	TRMT61A	SCZ	snp			HCG15	HCG15	Meta_DEP	snp
RNU7-160P	RNU7-160P	SCZ	snp			HCG16	HCG15	Meta_DEP	snp
RP11-894P9.2		SCZ	snp			ZNF311	ZNF311	Meta_DEP	snp
BAG5	BAG5	SCZ	snp			OR2AD1P	OR2AD1P	Meta_DEP	snp
KLC1	KLC1	SCZ	snp			OR2W1	OR2W1	Meta_DEP	snp
APOPT1	APOPT1	SCZ	snp			SAR1P1	SAR1AP1	Meta_DEP	snp
RP11-73M18.2		SCZ	snp			XXbac-BCX196D17.5		Meta_DEP	snp
RP11-73M18.10		SCZ	snp			OR2J4P	OR2J4P	Meta_DEP	snp
RP11-73M18.7		SCZ	snp			OR2H4P	OR2H4P	Meta_DEP	snp
XRCC3	XRCC3	SCZ	snp			XXbac-BPG308J9.3		Meta_DEP	snp
RP11-73M18.9		SCZ	snp			OR2B4P	OR2B4P	Meta_DEP	snp
ZFYVE21	ZFYVE21	SCZ	snp			OR14J1	OR14J1	Meta_DEP	snp
PPP1R13B	PPP1R13B	SCZ	snp			OR5V1	OR5V1	Meta_DEP	snp
RP11-73M18.11		SCZ	snp			OR12D3	OR12D3	Meta_DEP	snp
LINC00637	LINC00637	SCZ	snp			OR11A1	OR11A1	Meta_DEP	snp
CTD-2134A5.4		SCZ	snp			OR2H1	OR2H1	Meta_DEP	snp
IREB2	IREB2	SCZ	snp			UBDP1	UBDP1	Meta_DEP	snp
RP11-650L12.1		SCZ	snp			MAS1LP1	MAS1LP1	Meta_DEP	snp
HYKK	HYKK	SCZ	snp			MAS1L	MAS1L	Meta_DEP	snp
AC027228.1		SCZ	snp			RPS17P1	RPS17P1	Meta_DEP	snp
PSMA4	PSMA4	SCZ	snp			XXbac-BPG13B8.10		Meta_DEP	snp
CHRNA5	CHRNA5	SCZ	snp			OR2I1P	OR2I1P	Meta_DEP	snp
CHRNA3	CHRNA3	SCZ	snp			UBD	UBD	Meta_DEP	snp
CHRNB4	CHRNB4	SCZ	snp			GABBR1	GABBR1	Meta_DEP	snp
ADAMTSL3	ADAMTSL3	SCZ	snp			MIR548AI	MIR548AI	Meta_DEP	snp
RP11-342A23.1		SCZ	snp			MAD1L1	MAD1L1	Meta_DEP	snp
EFTUD1P1	EFL1P1	SCZ	snp			AC110781.3		Meta_DEP	snp
RP13-262C2.3		SCZ	snp			TMEM106B	TMEM106B	Meta_DEP	snp
UBE2Q2L	UBE2Q2L	SCZ	snp			MPP6	MPP6	Meta_DEP	snp
CSPG4P11	CSPG4P11	SCZ	snp			DFNA5	GSDME	Meta_DEP	snp
GOLGA6L4	GOLGA6L4	SCZ	snp			VPS41	VPS41	Meta_DEP	snp
UBE2Q2P8	UBE2Q2P8	SCZ	snp			PCLO	PCLO	Meta_DEP	snp
RP11-182J1.14		SCZ	snp			ELAVL2	ELAVL2	Meta_DEP	snp
RP11-671M22.4		SCZ	snp			Y_RNA		Meta_DEP	snp
AC136704.1		SCZ	snp			RP11-165J3.5		Meta_DEP	snp
DNM1P51	DNM1P51	SCZ	snp			RP11-165J3.6		Meta_DEP	snp
CSPG4P5	CSPG4P5	SCZ	snp			FAM120AOS	FAM120AOS	Meta_DEP	snp
UBE2Q2P12	UBE2Q2P12	SCZ	snp			FAM120A	FAM120A	Meta_DEP	snp
RP11-182J1.10		SCZ	snp			PHF2	PHF2	Meta_DEP	snp
GOLGA6L5P	GOLGA6L5P	SCZ	snp			SORCS3	SORCS3	Meta_DEP	snp
RP11-182J1.12		SCZ	snp			RP11-22P4.1		Meta_DEP	snp
UBE2Q2P1	UBE2Q2P1	SCZ	snp			RP11-22P4.2		Meta_DEP	snp
LINC00933	LINC00933	SCZ	snp			RP11-702F3.3		Meta_DEP	snp
ZSCAN2	ZSCAN2	SCZ	snp			RP11-702F3.4		Meta_DEP	snp
SCAND2P	SCAND2P	SCZ	snp			AP000662.4		Meta_DEP	snp
EGLN1P1	EGLN1P1	SCZ	snp			CLP1	CLP1	Meta_DEP	snp
WDR73	WDR73	SCZ	snp			ZDHHC5	ZDHHC5	Meta_DEP	snp
NMB	NMB	SCZ	snp			MED19	MED19	Meta_DEP	snp
SEC11A	SEC11A	SCZ	snp			TMX2	TMX2	Meta_DEP	snp
FURIN	FURIN	SCZ	snp			TMX2-CTNND1	TMX2-CTNND1	Meta_DEP	snp
FES	FES	SCZ	snp			C11orf31	SELENOH	Meta_DEP	snp
TCF4	TCF4	SCZ	snp			RP11-691N7.6		Meta_DEP	snp
RP11-619L19.1		SCZ	snp			CTNND1	CTNND1	Meta_DEP	snp
RP11-619L19.2		SCZ	snp			OR5BA1P	OR5BA1P	Meta_DEP	snp
RP11-397A16.1		SCZ	snp			RP11-734C14.2		Meta_DEP	snp
RP11-214L13.1		SCZ	snp			GRM5	GRM5	Meta_DEP	snp
CTD-2008L17.1		SCZ	snp			AP001482.1		Meta_DEP	snp
CTD-2008L17.2		SCZ	snp			TYR	TYR	Meta_DEP	snp
RP11-456O19.4		SCZ	snp			CNTN5	CNTN5	Meta_DEP	snp
ACTR5	ACTR5	SCZ	snp			RP11-629G13.1		Meta_DEP	snp
PPP1R16B	PPP1R16B	SCZ	snp			NCAM1	NCAM1	Meta_DEP	snp
CACNA1I	CACNA1I	SCZ	snp			TTC12	TTC12	Meta_DEP	snp
AL080243.1		SCZ	snp			ANKK1	ANKK1	Meta_DEP	snp
RP11-12M9.3		SCZ	snp			RP11-159N11.3		Meta_DEP	snp
RP11-12M9.4		SCZ	snp			DRD2	DRD2	Meta_DEP	snp
EP300	EP300	SCZ	snp			KMT2A	KMT2A	Meta_DEP	snp
RNU6-375P	RNU6-375P	SCZ	snp			RP11-770J1.3		Meta_DEP	snp
RP1-85F18.6		SCZ	snp			IFT46	IFT46	Meta_DEP	snp
RP1-85F18.5		SCZ	snp			ARCN1	ARCN1	Meta_DEP	snp
RP4-756G23.5		SCZ	snp			RP11-295G12.1		Meta_DEP	snp
L3MBTL2	L3MBTL2	SCZ	snp			RP11-711C17.1		Meta_DEP	snp
CHADL	CHADL	SCZ	snp			RP11-711C17.2		Meta_DEP	snp
RANGAP1	RANGAP1	SCZ	snp			RP11-81H3.2		Meta_DEP	snp
AL035681.1		SCZ	snp			RP11-788H18.1		Meta_DEP	snp
ZC3H7B	ZC3H7B	SCZ	snp			NOS1	NOS1	Meta_DEP	snp
TNFRSF13C	TNFRSF13C	SCZ	snp			RP11-173P15.7		Meta_DEP	snp
CENPM	CENPM	SCZ	snp			SPPL3	SPPL3	Meta_DEP	snp
LINC00634	LINC00634	SCZ	snp			CLIC1P1	CLIC1P1	Meta_DEP	snp
SEPT3	SEPT3	SCZ	snp			RPL12P33	RPL12P33	Meta_DEP	snp
WBP2NL	WBP2NL	SCZ	snp			OLFM4	OLFM4	Meta_DEP	snp
SLC25A5P1	SLC25A5P1	SCZ	snp			PCDH8P1	PCDH8P1	Meta_DEP	snp
NAGA	NAGA	SCZ	snp			PCDH9	PCDH9	Meta_DEP	snp
FAM109B	PHETA2	SCZ	snp			SYNE2	SYNE2	Meta_DEP	snp
SMDT1	SMDT1	SCZ	snp			ESR2	ESR2	Meta_DEP	snp
NDUFA6	NDUFA6	SCZ	snp			RP11-544I20.2		Meta_DEP	snp
RP1-257I20.14		SCZ	snp			MTHFD1	MTHFD1	Meta_DEP	snp
NDUFA6-AS1	NDUFA6-DT	SCZ	snp			RP11-142J21.1		Meta_DEP	snp
OLA1P1	OLA1P1	SCZ	snp			SEMA6D	SEMA6D	Meta_DEP	snp
CYP2D6	CYP2D6	SCZ	snp			LINGO1	LINGO1	Meta_DEP	snp
RP4-669P10.19		SCZ	snp			CTD-2071N1.1		Meta_DEP	snp
RP4-669P10.16		SCZ	snp			RP11-420N3.2		Meta_DEP	snp
CYP2D7P	CYP2D7	SCZ	snp			RBFOX1	RBFOX1	Meta_DEP	snp
CYP2D8P	CYP2D8P	SCZ	snp			RP11-26O3.1		Meta_DEP	snp
TCF20	TCF20	SCZ	snp			BAIAP2	BAIAP2	Meta_DEP	snp
Z83851.3		SCZ	snp			AATK	AATK	Meta_DEP	snp
CTA-989H11.1		SCZ	snp			CELF4	CELF4	Meta_DEP	snp
PLCH2	PLCH2	SCZ	gene			MIR4318	MIR4318	Meta_DEP	snp
MAP7D1	MAP7D1	SCZ	gene			RP11-19F9.1		Meta_DEP	snp
MTF1	MTF1	SCZ	gene			DCC	DCC	Meta_DEP	snp
HYI	HYI	SCZ	gene			RP11-671P2.1		Meta_DEP	snp
PTPRF	PTPRF	SCZ	gene			CTD-2171N6.1		Meta_DEP	snp
KDM4A	KDM4A	SCZ	gene			TCF4	TCF4	Meta_DEP	snp
ST3GAL3	ST3GAL3	SCZ	gene			RP11-619L19.1		Meta_DEP	snp
DPYD	DPYD	SCZ	gene			KCNB1	KCNB1	Meta_DEP	snp
VPS45	VPS45	SCZ	gene			PTGIS	PTGIS	Meta_DEP	snp
PLEKHO1	PLEKHO1	SCZ	gene			AL080243.1		Meta_DEP	snp
FAM63A	MINDY1	SCZ	gene			RP11-12M9.3		Meta_DEP	snp
RBBP5	RBBP5	SCZ	gene			RP11-12M9.4		Meta_DEP	snp
SDCCAG8	SDCCAG8	SCZ	gene			EP300	EP300	Meta_DEP	snp
AKT3	AKT3	SCZ	gene			RNU6-375P	RNU6-375P	Meta_DEP	snp
VRK2	VRK2	SCZ	gene			RP1-85F18.6		Meta_DEP	snp
BCL11A	BCL11A	SCZ	gene			RP1-85F18.5		Meta_DEP	snp
CYP26B1	CYP26B1	SCZ	gene			RP4-756G23.5		Meta_DEP	snp
RAB11FIP5	RAB11FIP5	SCZ	gene			L3MBTL2	L3MBTL2	Meta_DEP	snp
SEPT10	SEPT10	SCZ	gene			CHADL	CHADL	Meta_DEP	snp
DPP4	DPP4	SCZ	gene			RANGAP1	RANGAP1	Meta_DEP	snp
SF3B1	SF3B1	SCZ	gene			AL035681.1		Meta_DEP	snp
COQ10B	COQ10B	SCZ	gene			ZC3H7B	ZC3H7B	Meta_DEP	snp
HSPD1	HSPD1	SCZ	gene			PHF5A	PHF5A	Meta_DEP	snp
HSPE1-MOB4	HSPE1-MOB4	SCZ	gene			SEPT3	SEPT3	Meta_DEP	snp
MOB4	MOB4	SCZ	gene			WBP2NL	WBP2NL	Meta_DEP	snp
RFTN2	RFTN2	SCZ	gene			NAGA	NAGA	Meta_DEP	snp
C2orf69	C2orf69	SCZ	gene			FAM109B	PHETA2	Meta_DEP	snp
TYW5	TYW5	SCZ	gene			NDUFA6	NDUFA6	Meta_DEP	snp
C2orf47	ERGIC3	SCZ	gene			RP1-257I20.14		Meta_DEP	snp
SPATS2L	SPATS2L	SCZ	gene			NDUFA6-AS1	NDUFA6-DT	Meta_DEP	snp
CNPPD1	CNPPD1	SCZ	gene			CYP2D6	CYP2D6	Meta_DEP	snp
FAM134A	RETREG2	SCZ	gene			RP4-669P10.19		Meta_DEP	snp
ZFAND2B	ZFAND2B	SCZ	gene			CYP2D7P	CYP2D7	Meta_DEP	snp
GIGYF2	GIGYF2	SCZ	gene			CYP2D8P	CYP2D8P	Meta_DEP	snp
KCNJ13	KCNJ13	SCZ	gene			TCF20	TCF20	Meta_DEP	snp
NGEF	NGEF	SCZ	gene			Z83851.3		Meta_DEP	snp
CNTN4	CNTN4	SCZ	gene			RERE	RERE	Meta_DEP	gene
TBC1D5	TBC1D5	SCZ	gene			CACNA1E	CACNA1E	Meta_DEP	gene
TRANK1	TRANK1	SCZ	gene			GALNT2	GALNT2	Meta_DEP	gene
GLT8D1	GLT8D1	SCZ	gene			ATAD2B	ATAD2B	Meta_DEP	gene
ITIH3	ITIH3	SCZ	gene			UBXN2A	UBXN2A	Meta_DEP	gene
ITIH4	ITIH4	SCZ	gene			MFSD2B	MFSD2B	Meta_DEP	gene
RP5-966M1.6		SCZ	gene			C2orf44	WDCP	Meta_DEP	gene
MUSTN1	MUSTN1	SCZ	gene			VRK2	VRK2	Meta_DEP	gene
TMEM110-MUSTN1	TMEM110-MUSTN1	SCZ	gene			FAM168B	FAM168B	Meta_DEP	gene
TMEM110	STIMATE	SCZ	gene			TYW5	TYW5	Meta_DEP	gene
SFMBT1	SFMBT1	SCZ	gene			HRH1	HRH1	Meta_DEP	gene
C3orf49	C3orf49	SCZ	gene			ATG7	ATG7	Meta_DEP	gene
THOC7	THOC7	SCZ	gene			TCAIM	TCAIM	Meta_DEP	gene
ATXN7	ATXN7	SCZ	gene			ZNF445	ZNF445	Meta_DEP	gene
FOXP1	FOXP1	SCZ	gene			ZNF852	ZNF852	Meta_DEP	gene
KALRN	KALRN	SCZ	gene			ZKSCAN7	ZKSCAN7	Meta_DEP	gene
PPP2R3A	PPP2R3A	SCZ	gene			RP11-944L7.5		Meta_DEP	gene
PCCB	PCCB	SCZ	gene			ZNF660	ZNF660	Meta_DEP	gene
STAG1	STAG1	SCZ	gene			ZNF197	ZNF197	Meta_DEP	gene
FXR1	FXR1	SCZ	gene			KIAA1143	KIAA1143	Meta_DEP	gene
HCN1	HCN1	SCZ	gene			PBRM1	PBRM1	Meta_DEP	gene
ZSWIM6	ZSWIM6	SCZ	gene			GNL3	GNL3	Meta_DEP	gene
SLCO6A1	SLCO6A1	SCZ	gene			GLT8D1	GLT8D1	Meta_DEP	gene
ETF1	ETF1	SCZ	gene			ROBO2	ROBO2	Meta_DEP	gene
HSPA9	HSPA9	SCZ	gene			SHOX2	SHOX2	Meta_DEP	gene
ANKHD1	ANKHD1	SCZ	gene			RSRC1	RSRC1	Meta_DEP	gene
ANKHD1-EIF4EBP3	ANKHD1-EIF4EBP3	SCZ	gene			IQCJ-SCHIP1	IQCJ-SCHIP1	Meta_DEP	gene
NDUFA2	NDUFA2	SCZ	gene			BCHE	BCHE	Meta_DEP	gene
WDR55	WDR55	SCZ	gene			DCAF4L1	DCAF4L1	Meta_DEP	gene
HARS	HARS	SCZ	gene			SLC30A9	SLC30A9	Meta_DEP	gene
HARS2	HARS2	SCZ	gene			BEND4	BEND4	Meta_DEP	gene
ZMAT2	ZMAT2	SCZ	gene			MAML3	MAML3	Meta_DEP	gene
PCDHA1	PCDHA1	SCZ	gene			CDH9	CDH9	Meta_DEP	gene
PCDHA2	PCDHA2	SCZ	gene			PCDH1	PCDH1	Meta_DEP	gene
PCDHA3	PCDHA3	SCZ	gene			GRIA1	GRIA1	Meta_DEP	gene
PCDHA4	PCDHA4	SCZ	gene			MFAP3	MFAP3	Meta_DEP	gene
PCDHA5	PCDHA5	SCZ	gene			GALNT10	GALNT10	Meta_DEP	gene
PCDHA6	PCDHA6	SCZ	gene			TENM2	TENM2	Meta_DEP	gene
PCDHA7	PCDHA7	SCZ	gene			SLC17A3	SLC17A3	Meta_DEP	gene
PCDHA8	PCDHA8	SCZ	gene			BTN3A2	BTN3A2	Meta_DEP	gene
PCDHA9	PCDHA9	SCZ	gene			BTN2A1	BTN2A1	Meta_DEP	gene
PCDHA10	PCDHA10	SCZ	gene			ZNF322	ZNF322	Meta_DEP	gene
PCDHA11	PCDHA11	SCZ	gene			HIST1H2BL	HIST1H2BL	Meta_DEP	gene
PCDHA12	PCDHA12	SCZ	gene			HIST1H2AJ	HIST1H2AJ	Meta_DEP	gene
PCDHA13	PCDHA13	SCZ	gene			HIST1H2BN	HIST1H2BN	Meta_DEP	gene
PCDHAC1	PCDHAC1	SCZ	gene			HIST1H2AL	HIST1H2AL	Meta_DEP	gene
PPP2R2B	PPP2R2B	SCZ	gene			HIST1H1B	HIST1H1B	Meta_DEP	gene
MFAP3	MFAP3	SCZ	gene			HIST1H3I	HIST1H3I	Meta_DEP	gene
GALNT10	GALNT10	SCZ	gene			HIST1H4L	HIST1H4L	Meta_DEP	gene
SLC17A4	SLC17A4	SCZ	gene			HIST1H3J	HIST1H3J	Meta_DEP	gene
SLC17A1	SLC17A1	SCZ	gene			OR2B2	OR2B2	Meta_DEP	gene
SLC17A3	SLC17A3	SCZ	gene			ZSCAN16	ZSCAN16	Meta_DEP	gene
SLC17A2	SLC17A2	SCZ	gene			ZKSCAN8	ZKSCAN8	Meta_DEP	gene
TRIM38	TRIM38	SCZ	gene			ZSCAN9	ZSCAN9	Meta_DEP	gene
HIST1H1A	HIST1H1A	SCZ	gene			ZKSCAN4	ZKSCAN4	Meta_DEP	gene
HIST1H4A	HIST1H4A	SCZ	gene			PGBD1	PGBD1	Meta_DEP	gene
HIST1H3C	HIST1H3C	SCZ	gene			ZSCAN31	ZSCAN31	Meta_DEP	gene
HFE	HFE	SCZ	gene			ZSCAN12	ZSCAN12	Meta_DEP	gene
HIST1H2BC	HIST1H2BC	SCZ	gene			GABBR1	GABBR1	Meta_DEP	gene
HIST1H2AC	HIST1H2AC	SCZ	gene			SAMD3	SAMD3	Meta_DEP	gene
HIST1H2BD	HIST1H2BD	SCZ	gene			ESR1	ESR1	Meta_DEP	gene
HIST1H2BF	HIST1H2BF	SCZ	gene			SDK1	SDK1	Meta_DEP	gene
BTN3A2	BTN3A2	SCZ	gene			TMEM106B	TMEM106B	Meta_DEP	gene
BTN2A2	BTN2A2	SCZ	gene			DFNA5	GSDME	Meta_DEP	gene
BTN3A3	BTN3A3	SCZ	gene			VPS41	VPS41	Meta_DEP	gene
BTN2A1	BTN2A1	SCZ	gene			POU6F2	POU6F2	Meta_DEP	gene
ABT1	ABT1	SCZ	gene			KCTD7	KCTD7	Meta_DEP	gene
ZNF322	ZNF322	SCZ	gene			RABGEF1	RABGEF1	Meta_DEP	gene
POM121L2	POM121L2	SCZ	gene			SBDS	SBDS	Meta_DEP	gene
HIST1H2BL	HIST1H2BL	SCZ	gene			PCLO	PCLO	Meta_DEP	gene
HIST1H2AJ	HIST1H2AJ	SCZ	gene			THAP5	THAP5	Meta_DEP	gene
HIST1H2BN	HIST1H2BN	SCZ	gene			GRM8	GRM8	Meta_DEP	gene
HIST1H2AL	HIST1H2AL	SCZ	gene			ZFHX4	ZFHX4	Meta_DEP	gene
HIST1H1B	HIST1H1B	SCZ	gene			RUNX1T1	RUNX1T1	Meta_DEP	gene
HIST1H3I	HIST1H3I	SCZ	gene			ASAP1	ASAP1	Meta_DEP	gene
HIST1H4L	HIST1H4L	SCZ	gene			GLIS3	GLIS3	Meta_DEP	gene
HIST1H3J	HIST1H3J	SCZ	gene			ELAVL2	ELAVL2	Meta_DEP	gene
OR2B2	OR2B2	SCZ	gene			FAM120AOS	FAM120AOS	Meta_DEP	gene
ZNF165	ZNF165	SCZ	gene			FAM120A	FAM120A	Meta_DEP	gene
ZSCAN16	ZSCAN16	SCZ	gene			PHF2	PHF2	Meta_DEP	gene
ZKSCAN8	ZKSCAN8	SCZ	gene			ASTN2	ASTN2	Meta_DEP	gene
ZSCAN9	ZSCAN9	SCZ	gene			C10orf32-ASMT	BORCS7-ASMT	Meta_DEP	gene
ZKSCAN4	ZKSCAN4	SCZ	gene			AS3MT	AS3MT	Meta_DEP	gene
NKAPL	NKAPL	SCZ	gene			SORCS3	SORCS3	Meta_DEP	gene
PGBD1	PGBD1	SCZ	gene			EBF3	EBF3	Meta_DEP	gene
ZSCAN31	ZSCAN31	SCZ	gene			PAX6	PAX6	Meta_DEP	gene
ZKSCAN3	ZKSCAN3	SCZ	gene			SERPING1	SERPING1	Meta_DEP	gene
ZSCAN12	ZSCAN12	SCZ	gene			CLP1	CLP1	Meta_DEP	gene
ZSCAN23	ZSCAN23	SCZ	gene			ZDHHC5	ZDHHC5	Meta_DEP	gene
SCAND3	ZBED9	SCZ	gene			MED19	MED19	Meta_DEP	gene
TRIM27	TRIM27	SCZ	gene			TMX2	TMX2	Meta_DEP	gene
OR2J2	OR2J2	SCZ	gene			TMX2-CTNND1	TMX2-CTNND1	Meta_DEP	gene
OR5V1	OR5V1	SCZ	gene			C11orf31	SELENOH	Meta_DEP	gene
OR12D3	OR12D3	SCZ	gene			RP11-691N7.6		Meta_DEP	gene
GABBR1	GABBR1	SCZ	gene			CTNND1	CTNND1	Meta_DEP	gene
KIFC1	KIFC1	SCZ	gene			OR9Q1	OR9Q1	Meta_DEP	gene
PHF1	PHF1	SCZ	gene			GRM5	GRM5	Meta_DEP	gene
SYNGAP1	SYNGAP1	SCZ	gene			TYR	TYR	Meta_DEP	gene
ZBTB9	ZBTB9	SCZ	gene			CNTN5	CNTN5	Meta_DEP	gene
ITPR3	ITPR3	SCZ	gene			NCAM1	NCAM1	Meta_DEP	gene
IP6K3	IP6K3	SCZ	gene			TTC12	TTC12	Meta_DEP	gene
LEMD2	LEMD2	SCZ	gene			ANKK1	ANKK1	Meta_DEP	gene
DST	DST	SCZ	gene			DRD2	DRD2	Meta_DEP	gene
LGSN	LGSN	SCZ	gene			KMT2A	KMT2A	Meta_DEP	gene
SNAP91	SNAP91	SCZ	gene			SOX5	SOX5	Meta_DEP	gene
FOXO3	FOXO3	SCZ	gene			NOS1	NOS1	Meta_DEP	gene
MAD1L1	MAD1L1	SCZ	gene			SUDS3	SUDS3	Meta_DEP	gene
CALN1	CALN1	SCZ	gene			RAB35	RAB35	Meta_DEP	gene
DMTF1	DMTF1	SCZ	gene			SPPL3	SPPL3	Meta_DEP	gene
TMEM243	TMEM243	SCZ	gene			RHOF	RHOF	Meta_DEP	gene
ABCB1	ABCB1	SCZ	gene			OLFM4	OLFM4	Meta_DEP	gene
SRPK2	SRPK2	SCZ	gene			PCDH9	PCDH9	Meta_DEP	gene
IMMP2L	IMMP2L	SCZ	gene			GPC6	GPC6	Meta_DEP	gene
CSMD1	CSMD1	SCZ	gene			CUL4A	CUL4A	Meta_DEP	gene
MSRA	MSRA	SCZ	gene			PRKD1	PRKD1	Meta_DEP	gene
MMP16	MMP16	SCZ	gene			CCDC175	CCDC175	Meta_DEP	gene
TSNARE1	TSNARE1	SCZ	gene			ESR2	ESR2	Meta_DEP	gene
CACNB2	CACNB2	SCZ	gene			EXD2	EXD2	Meta_DEP	gene
ANK3	ANK3	SCZ	gene			SEMA6D	SEMA6D	Meta_DEP	gene
ZNF365	ZNF365	SCZ	gene			LINGO1	LINGO1	Meta_DEP	gene
CYP17A1	CYP17A1	SCZ	gene			RBFOX1	RBFOX1	Meta_DEP	gene
C10orf32	BORCS7	SCZ	gene			SHISA9	SHISA9	Meta_DEP	gene
C10orf32-ASMT	BORCS7-ASMT	SCZ	gene			PMFBP1	PMFBP1	Meta_DEP	gene
AS3MT	AS3MT	SCZ	gene			TLK2	TLK2	Meta_DEP	gene
CNNM2	CNNM2	SCZ	gene			ASXL3	ASXL3	Meta_DEP	gene
NT5C2	NT5C2	SCZ	gene			NOL4	NOL4	Meta_DEP	gene
NEURL1	NEURL1	SCZ	gene			CELF4	CELF4	Meta_DEP	gene
SORCS3	SORCS3	SCZ	gene			DCC	DCC	Meta_DEP	gene
DGKZ	DGKZ	SCZ	gene			TCF4	TCF4	Meta_DEP	gene
CHRM4	CHRM4	SCZ	gene			GSS	GSS	Meta_DEP	gene
AMBRA1	AMBRA1	SCZ	gene			CHD6	CHD6	Meta_DEP	gene
HARBI1	HARBI1	SCZ	gene			CSE1L	CSE1L	Meta_DEP	gene
ATG13	ATG13	SCZ	gene			STAU1	STAU1	Meta_DEP	gene
ARHGAP1	ARHGAP1	SCZ	gene			KCNB1	KCNB1	Meta_DEP	gene
ZDHHC5	ZDHHC5	SCZ	gene			PTGIS	PTGIS	Meta_DEP	gene
TMX2-CTNND1	TMX2-CTNND1	SCZ	gene			RANGAP1	RANGAP1	Meta_DEP	gene
C11orf31	SELENOH	SCZ	gene			ZC3H7B	ZC3H7B	Meta_DEP	gene
RP11-691N7.6		SCZ	gene			TCF20	TCF20	Meta_DEP	gene
PPP2R5B	PPP2R5B	SCZ	gene			PTPRF	PTPRF	Meta_SCZ	snp
NRGN	NRGN	SCZ	gene			KDM4A	KDM4A	Meta_SCZ	snp
ESAM	ESAM	SCZ	gene			RP4-660H19.1		Meta_SCZ	snp
MSANTD2	MSANTD2	SCZ	gene			KRT8P21	KRT8P21	Meta_SCZ	snp
SNX19	SNX19	SCZ	gene			RN7SKP19	RN7SKP19	Meta_SCZ	snp
IGSF9B	IGSF9B	SCZ	gene			RP4-598G3.1		Meta_SCZ	snp
CACNA1C	CACNA1C	SCZ	gene			RP4-639F20.1		Meta_SCZ	snp
PCBP2	PCBP2	SCZ	gene			ALG14	ALG14	Meta_SCZ	snp
NAB2	NAB2	SCZ	gene			RP11-313A24.1		Meta_SCZ	snp
HMGA2	HMGA2	SCZ	gene			TMEM56	TMEM56	Meta_SCZ	snp
ANKS1B	ANKS1B	SCZ	gene			TMEM56-RWDD3	TMEM56-RWDD3	Meta_SCZ	snp
C12orf76	C12orf76	SCZ	gene			RP11-57H12.2		Meta_SCZ	snp
ABCB9	ABCB9	SCZ	gene			DPYD	DPYD	Meta_SCZ	snp
OGFOD2	OGFOD2	SCZ	gene			RP11-272L13.4		Meta_SCZ	snp
ARL6IP4	ARL6IP4	SCZ	gene			RP11-272L13.3		Meta_SCZ	snp
PITPNM2	PITPNM2	SCZ	gene			RP11-490G2.2		Meta_SCZ	snp
MPHOSPH9	MPHOSPH9	SCZ	gene			MIR137HG	MIR137HG	Meta_SCZ	snp
C12orf65	C12orf65	SCZ	gene			NFU1P2	NFU1P2	Meta_SCZ	snp
CDK2AP1	CDK2AP1	SCZ	gene			RP11-458I7.1		Meta_SCZ	snp
ENOX1	ENOX1	SCZ	gene			VPS45	VPS45	Meta_SCZ	snp
PRKD1	PRKD1	SCZ	gene			PLEKHO1	PLEKHO1	Meta_SCZ	snp
TRIM9	TRIM9	SCZ	gene			RN7SL480P	RN7SL480P	Meta_SCZ	snp
RTN1	RTN1	SCZ	gene			ANP32E	ANP32E	Meta_SCZ	snp
PCNX	PCNX1	SCZ	gene			RNU2-17P	RNU2-17P	Meta_SCZ	snp
BCL11B	BCL11B	SCZ	gene			APH1A	APH1A	Meta_SCZ	snp
BAG5	BAG5	SCZ	gene			C1orf54	C1orf54	Meta_SCZ	snp
KLC1	KLC1	SCZ	gene			RP4-640E24.1		Meta_SCZ	snp
APOPT1	APOPT1	SCZ	gene			SDCCAG8	SDCCAG8	Meta_SCZ	snp
RP11-73M18.2		SCZ	gene			AKT3	AKT3	Meta_SCZ	snp
XRCC3	XRCC3	SCZ	gene			RP11-370K11.1		Meta_SCZ	snp
AL049840.1		SCZ	gene			AC068490.2		Meta_SCZ	snp
ZFYVE21	ZFYVE21	SCZ	gene			AC096570.2		Meta_SCZ	snp
PPP1R13B	PPP1R13B	SCZ	gene			MRPL33	MRPL33	Meta_SCZ	snp
LIPC	LIPC	SCZ	gene			AC110084.1		Meta_SCZ	snp
IREB2	IREB2	SCZ	gene			RBKS	RBKS	Meta_SCZ	snp
CHRNA5	CHRNA5	SCZ	gene			BRE	BABAM2	Meta_SCZ	snp
CHRNA3	CHRNA3	SCZ	gene			CTD-2026C7.1		Meta_SCZ	snp
CHRNB4	CHRNB4	SCZ	gene			VRK2	VRK2	Meta_SCZ	snp
RP11-152F13.10		SCZ	gene			FANCL	FANCL	Meta_SCZ	snp
RP11-379H8.1		SCZ	gene			EIF3FP3	EIF3FP3	Meta_SCZ	snp
CPEB1	CPEB1	SCZ	gene			AC074008.1		Meta_SCZ	snp
AP3B2	AP3B2	SCZ	gene			ALMS1	ALMS1	Meta_SCZ	snp
ADAMTSL3	ADAMTSL3	SCZ	gene			NAT8	NAT8	Meta_SCZ	snp
ZSCAN2	ZSCAN2	SCZ	gene			ALMS1P	ALMS1P1	Meta_SCZ	snp
WDR73	WDR73	SCZ	gene			FER1L5	FER1L5	Meta_SCZ	snp
NMB	NMB	SCZ	gene			LMAN2L	LMAN2L	Meta_SCZ	snp
ZNF592	ZNF592	SCZ	gene			CNNM4	CNNM4	Meta_SCZ	snp
FURIN	FURIN	SCZ	gene			ZNF804A	ZNF804A	Meta_SCZ	snp
FES	FES	SCZ	gene			AC074290.1		Meta_SCZ	snp
DNAJA3	DNAJA3	SCZ	gene			ANKRD44-IT1	ANKRD44-IT1	Meta_SCZ	snp
RBFOX1	RBFOX1	SCZ	gene			ANKRD44	ANKRD44	Meta_SCZ	snp
KCTD13	KCTD13	SCZ	gene			AC010746.3		Meta_SCZ	snp
TMEM219	TMEM219	SCZ	gene			NPM1P46	NPM1P46	Meta_SCZ	snp
TAOK2	TAOK2	SCZ	gene			SF3B1	SF3B1	Meta_SCZ	snp
MAPK3	MAPK3	SCZ	gene			RNU6-1029P	RNU6-1029P	Meta_SCZ	snp
PLA2G15	PLA2G15	SCZ	gene			COQ10B	COQ10B	Meta_SCZ	snp
SMG6	SMG6	SCZ	gene			HSPD1	HSPD1	Meta_SCZ	snp
SHISA6	SHISA6	SCZ	gene			HSPE1	HSPE1	Meta_SCZ	snp
SREBF1	SREBF1	SCZ	gene			HSPE1-MOB4	HSPE1-MOB4	Meta_SCZ	snp
TOM1L2	TOM1L2	SCZ	gene			MOB4	MOB4	Meta_SCZ	snp
LRRC48	DRC3	SCZ	gene			RFTN2	RFTN2	Meta_SCZ	snp
ATPAF2	ATPAF2	SCZ	gene			AC011997.1		Meta_SCZ	snp
GID4	GID4	SCZ	gene			BOLL	BOLL	Meta_SCZ	snp
DRG2	DRG2	SCZ	gene			PLCL1	PLCL1	Meta_SCZ	snp
MYO15A	MYO15A	SCZ	gene			FTCDNL1	FTCDNL1	Meta_SCZ	snp
TCF4	TCF4	SCZ	gene			AC073043.1		Meta_SCZ	snp
MAU2	MAU2	SCZ	gene			C2orf69	C2orf69	Meta_SCZ	snp
GATAD2A	GATAD2A	SCZ	gene			TYW5	TYW5	Meta_SCZ	snp
GMIP	GMIP	SCZ	gene			C2orf47	ERGIC3	Meta_SCZ	snp
ZNF536	ZNF536	SCZ	gene			SPATS2L	SPATS2L	Meta_SCZ	snp
ACTR5	ACTR5	SCZ	gene			NGEF	NGEF	Meta_SCZ	snp
PPP1R16B	PPP1R16B	SCZ	gene			CNTN4	CNTN4	Meta_SCZ	snp
PTGIS	PTGIS	SCZ	gene			TRANK1	TRANK1	Meta_SCZ	snp
DOPEY2	DOP1B	SCZ	gene			ALDOAP1	ALDOAP1	Meta_SCZ	snp
MGAT3	MGAT3	SCZ	gene			ALAS1	ALAS1	Meta_SCZ	snp
CACNA1I	CACNA1I	SCZ	gene			TLR9	TLR9	Meta_SCZ	snp
CENPM	CENPM	SCZ	gene			TWF2	TWF2	Meta_SCZ	snp
SEPT3	SEPT3	SCZ	gene			RP5-1157M23.2		Meta_SCZ	snp
WBP2NL	WBP2NL	SCZ	gene			PPM1M	PPM1M	Meta_SCZ	snp
NAGA	NAGA	SCZ	gene			WDR82	WDR82	Meta_SCZ	snp
FAM109B	PHETA2	SCZ	gene			GLYCTK	GLYCTK	Meta_SCZ	snp
SMDT1	SMDT1	SCZ	gene			GLYCTK-AS1	GLYCTK-AS1	Meta_SCZ	snp
NDUFA6	NDUFA6	SCZ	gene			DNAH1	DNAH1	Meta_SCZ	snp
TCF20	TCF20	SCZ	gene			PHF7	PHF7	Meta_SCZ	snp
BRD1	BRD1	SCZ	gene			SEMA3G	SEMA3G	Meta_SCZ	snp
ZBED4	ZBED4	SCZ	gene			STAB1	STAB1	Meta_SCZ	snp
						NT5DC2	NT5DC2	Meta_SCZ	snp
						SMIM4	SMIM4	Meta_SCZ	snp
						PBRM1	PBRM1	Meta_SCZ	snp
						GNL3	GNL3	Meta_SCZ	snp
						GLT8D1	GLT8D1	Meta_SCZ	snp
						SPCS1	SPCS1	Meta_SCZ	snp
						NEK4	NEK4	Meta_SCZ	snp
						RP5-966M1.4		Meta_SCZ	snp
						ITIH1	ITIH1	Meta_SCZ	snp
						ITIH3	ITIH3	Meta_SCZ	snp
						ITIH4	ITIH4	Meta_SCZ	snp
						RP5-966M1.6		Meta_SCZ	snp
						TMEM110-MUSTN1	TMEM110-MUSTN1	Meta_SCZ	snp
						MUSTN1	MUSTN1	Meta_SCZ	snp
						TMEM110	STIMATE	Meta_SCZ	snp
						SFMBT1	SFMBT1	Meta_SCZ	snp
						RP11-894J14.5		Meta_SCZ	snp
						SERBP1P3	SERBP1P3	Meta_SCZ	snp
						RFT1	RFT1	Meta_SCZ	snp
						AC136289.1		Meta_SCZ	snp
						C3orf49	C3orf49	Meta_SCZ	snp
						THOC7	THOC7	Meta_SCZ	snp
						ATXN7	ATXN7	Meta_SCZ	snp
						PSMD6-AS2	PSMD6-AS2	Meta_SCZ	snp
						PSMD6	PSMD6	Meta_SCZ	snp
						ROBO2	ROBO2	Meta_SCZ	snp
						PPP2R3A	PPP2R3A	Meta_SCZ	snp
						MSL2	MSL2	Meta_SCZ	snp
						PCCB	PCCB	Meta_SCZ	snp
						STAG1	STAG1	Meta_SCZ	snp
						RP11-102M11.2		Meta_SCZ	snp
						RP11-731C17.1		Meta_SCZ	snp
						SLC35G2	SLC35G2	Meta_SCZ	snp
						RP11-85F14.5		Meta_SCZ	snp
						NCK1	NCK1	Meta_SCZ	snp
						CCDC39	CCDC39	Meta_SCZ	snp
						FXR1	FXR1	Meta_SCZ	snp
						DNAJC19	DNAJC19	Meta_SCZ	snp
						SOX2-OT	SOX2-OT	Meta_SCZ	snp
						SLC39A8	SLC39A8	Meta_SCZ	snp
						CTC-436P18.1	SMIM15-AS1	Meta_SCZ	snp
						CTC-436P18.3		Meta_SCZ	snp
						ZSWIM6	ZSWIM6	Meta_SCZ	snp
						RP11-631M6.3		Meta_SCZ	snp
						TMEM161B	TMEM161B	Meta_SCZ	snp
						TMEM161B-AS1	TMEM161B-AS1	Meta_SCZ	snp
						CTC-498M16.2		Meta_SCZ	snp
						CTC-498M16.4		Meta_SCZ	snp
						LINC00461	LINC00461	Meta_SCZ	snp
						CTC-467M3.1		Meta_SCZ	snp
						MEF2C-AS1	MEF2C-AS1	Meta_SCZ	snp
						GFRA3	GFRA3	Meta_SCZ	snp
						CDC25C	CDC25C	Meta_SCZ	snp
						FAM53C	FAM53C	Meta_SCZ	snp
						KDM3B	KDM3B	Meta_SCZ	snp
						ETF1	ETF1	Meta_SCZ	snp
						AC011385.1		Meta_SCZ	snp
						AC011385.2		Meta_SCZ	snp
						HSPA9	HSPA9	Meta_SCZ	snp
						CTNNA1	CTNNA1	Meta_SCZ	snp
						AC091969.1		Meta_SCZ	snp
						GALNT10	GALNT10	Meta_SCZ	snp
						CMAHP	CMAHP	Meta_SCZ	snp
						RP11-191A15.2		Meta_SCZ	snp
						AL590084.1		Meta_SCZ	snp
						RP11-191A15.4		Meta_SCZ	snp
						RP3-522P13.3		Meta_SCZ	snp
						LRRC16A	CARMIL1	Meta_SCZ	snp
						SCGN	SCGN	Meta_SCZ	snp
						SLC17A4	SLC17A4	Meta_SCZ	snp
						SLC17A1	SLC17A1	Meta_SCZ	snp
						SLC17A3	SLC17A3	Meta_SCZ	snp
						HIST1H2APS2	HIST1H2APS2	Meta_SCZ	snp
						SLC17A2	SLC17A2	Meta_SCZ	snp
						TRIM38	TRIM38	Meta_SCZ	snp
						U91328.21		Meta_SCZ	snp
						U91328.19		Meta_SCZ	snp
						U91328.22		Meta_SCZ	snp
						HIST1H1PS2	HIST1H1PS2	Meta_SCZ	snp
						HIST1H1A	HIST1H1A	Meta_SCZ	snp
						HIST1H4A	HIST1H4A	Meta_SCZ	snp
						HIST1H3A	HIST1H3A	Meta_SCZ	snp
						HIST1H4B	HIST1H4B	Meta_SCZ	snp
						HIST1H3B	HIST1H3B	Meta_SCZ	snp
						HIST1H2BB	HIST1H2BB	Meta_SCZ	snp
						U91328.2		Meta_SCZ	snp
						HIST1H3C	HIST1H3C	Meta_SCZ	snp
						HIST1H1C	HIST1H1C	Meta_SCZ	snp
						HFE	HFE	Meta_SCZ	snp
						HIST1H4C	HIST1H4C	Meta_SCZ	snp
						HIST1H1T	HIST1H1T	Meta_SCZ	snp
						HIST1H2BC	HIST1H2BC	Meta_SCZ	snp
						HIST1H2AC	HIST1H2AC	Meta_SCZ	snp
						HIST1H2BD	HIST1H2BD	Meta_SCZ	snp
						HIST1H1E	HIST1H1E	Meta_SCZ	snp
						HIST1H2BE	HIST1H2BE	Meta_SCZ	snp
						HIST1H4D	HIST1H4D	Meta_SCZ	snp
						HIST1H3D	HIST1H3D	Meta_SCZ	snp
						HIST1H1PS1	HIST1H1PS1	Meta_SCZ	snp
						HIST1H2BF	HIST1H2BF	Meta_SCZ	snp
						HIST1H4E	HIST1H4E	Meta_SCZ	snp
						HIST1H3E	HIST1H3E	Meta_SCZ	snp
						HIST1H2APS3	HIST1H2APS3	Meta_SCZ	snp
						HIST1H1D	HIST1H1D	Meta_SCZ	snp
						HIST1H4F	HIST1H4F	Meta_SCZ	snp
						HIST1H4H	HIST1H4H	Meta_SCZ	snp
						HIST1H3PS1	HIST1H3PS1	Meta_SCZ	snp
						RNU6-1259P		Meta_SCZ	snp
						BTN3A2	BTN3A2	Meta_SCZ	snp
						AL021917.1		Meta_SCZ	snp
						BTN2A2	BTN2A2	Meta_SCZ	snp
						BTN3A1	BTN3A1	Meta_SCZ	snp
						BTN2A3P	BTN2A3P	Meta_SCZ	snp
						BTN3A3	BTN3A3	Meta_SCZ	snp
						BTN2A1	BTN2A1	Meta_SCZ	snp
						BTN1A1	BTN1A1	Meta_SCZ	snp
						HMGN4	HMGN4	Meta_SCZ	snp
						ABT1	ABT1	Meta_SCZ	snp
						RP11-457M11.6		Meta_SCZ	snp
						VN1R14P	VN1R14P	Meta_SCZ	snp
						RP11-457M11.2		Meta_SCZ	snp
						ZNF322	ZNF322	Meta_SCZ	snp
						RP11-457M11.5		Meta_SCZ	snp
						GUSBP2	GUSBP2	Meta_SCZ	snp
						RP11-239L20.3		Meta_SCZ	snp
						LINC00240	LINC00240	Meta_SCZ	snp
						VN1R12P	VN1R12P	Meta_SCZ	snp
						VN1R13P	VN1R13P	Meta_SCZ	snp
						VN1R11P	VN1R11P	Meta_SCZ	snp
						RP1-86C11.7		Meta_SCZ	snp
						HIST1H2AG	HIST1H2AG	Meta_SCZ	snp
						PRSS16	PRSS16	Meta_SCZ	snp
						XXbac-BPGBPG24O18.1		Meta_SCZ	snp
						POM121L2	POM121L2	Meta_SCZ	snp
						ZNF204P	ZNF204P	Meta_SCZ	snp
						ZNF391	ZNF391	Meta_SCZ	snp
						MCFD2P1	MCFD2P1	Meta_SCZ	snp
						ZNF184	ZNF184	Meta_SCZ	snp
						HNRNPA1P1	HNRNPA1P1	Meta_SCZ	snp
						RNU6-471P	RNU6-471P	Meta_SCZ	snp
						RP1-15D7.1		Meta_SCZ	snp
						RP1-97D16.1		Meta_SCZ	snp
						RSL24D1P1	RSL24D1P1	Meta_SCZ	snp
						HIST1H4PS1	HIST1H4PS1	Meta_SCZ	snp
						HIST1H2BL	HIST1H2BL	Meta_SCZ	snp
						HIST1H3H	HIST1H3H	Meta_SCZ	snp
						HIST1H2BM	HIST1H2BM	Meta_SCZ	snp
						HIST1H2AJ	HIST1H2AJ	Meta_SCZ	snp
						HIST1H4J	HIST1H4J	Meta_SCZ	snp
						HIST1H4K	HIST1H4K	Meta_SCZ	snp
						HIST1H2AK	HIST1H2AK	Meta_SCZ	snp
						HIST1H2BN	HIST1H2BN	Meta_SCZ	snp
						HIST1H2BPS2	HIST1H2BPS2	Meta_SCZ	snp
						HIST1H2AL	HIST1H2AL	Meta_SCZ	snp
						HIST1H1B	HIST1H1B	Meta_SCZ	snp
						HIST1H3I	HIST1H3I	Meta_SCZ	snp
						HIST1H4L	HIST1H4L	Meta_SCZ	snp
						HIST1H3J	HIST1H3J	Meta_SCZ	snp
						HIST1H2AM	HIST1H2AM	Meta_SCZ	snp
						HIST1H2BO	HIST1H2BO	Meta_SCZ	snp
						RNU7-26P	RNU7-26P	Meta_SCZ	snp
						OR2B2	OR2B2	Meta_SCZ	snp
						OR2W6P	OR2W6P	Meta_SCZ	snp
						RPLP2P1	RPLP2P1	Meta_SCZ	snp
						OR2W4P	OR2W4P	Meta_SCZ	snp
						IQCB2P	IQCB2P	Meta_SCZ	snp
						U3	SNORD3P1	Meta_SCZ	snp
						OR2W2P	OR2W2P	Meta_SCZ	snp
						OR2B7P	OR2B7P	Meta_SCZ	snp
						OR2B8P	OR2B8P	Meta_SCZ	snp
						OR1F12	OR1F12	Meta_SCZ	snp
						RP1-313I6.12		Meta_SCZ	snp
						ZNF165	ZNF165	Meta_SCZ	snp
						ZSCAN12P1	ZSCAN12P1	Meta_SCZ	snp
						RP1-265C24.5		Meta_SCZ	snp
						ZSCAN16-AS1	ZSCAN16-AS1	Meta_SCZ	snp
						RP1-265C24.8		Meta_SCZ	snp
						ZKSCAN8	ZKSCAN8	Meta_SCZ	snp
						ZNF192P1	ZNF192P1	Meta_SCZ	snp
						AL022393.7		Meta_SCZ	snp
						ZNF192P2	ZNF192P2	Meta_SCZ	snp
						TOB2P1	TOB2P1	Meta_SCZ	snp
						ZSCAN9	ZSCAN9	Meta_SCZ	snp
						ZKSCAN4	ZKSCAN4	Meta_SCZ	snp
						NKAPL	NKAPL	Meta_SCZ	snp
						RP5-874C20.3		Meta_SCZ	snp
						PGBD1	PGBD1	Meta_SCZ	snp
						RP5-874C20.6		Meta_SCZ	snp
						ZSCAN31	ZSCAN31	Meta_SCZ	snp
						ZKSCAN3	ZKSCAN3	Meta_SCZ	snp
						ZSCAN12	ZSCAN12	Meta_SCZ	snp
						RNU2-45P	RNU2-45P	Meta_SCZ	snp
						ZSCAN23	ZSCAN23	Meta_SCZ	snp
						COX11P1	COX11P1	Meta_SCZ	snp
						OR2E1P	OR2E1P	Meta_SCZ	snp
						GPX6	GPX6	Meta_SCZ	snp
						GPX5	GPX5	Meta_SCZ	snp
						SCAND3	ZBED9	Meta_SCZ	snp
						RP5-1186N24.3		Meta_SCZ	snp
						RP11-373N24.2		Meta_SCZ	snp
						LINC00533	LINC00533	Meta_SCZ	snp
						RPSAP2	RPSAP2	Meta_SCZ	snp
						AL662890.1		Meta_SCZ	snp
						NOL5BP	NOP56P1	Meta_SCZ	snp
						AL662890.3		Meta_SCZ	snp
						XXbac-BPG308K3.5		Meta_SCZ	snp
						XXbac-BPG308K3.6		Meta_SCZ	snp
						RPL13P	RPL13P	Meta_SCZ	snp
						ZNF90P2	ZNF90P2	Meta_SCZ	snp
						HCG14	HCG14	Meta_SCZ	snp
						TRIM27	TRIM27	Meta_SCZ	snp
						C6orf100	LINC01556	Meta_SCZ	snp
						KRT18P1	KRT18P1	Meta_SCZ	snp
						RN7SL471P	RN7SL471P	Meta_SCZ	snp
						HCG15	HCG15	Meta_SCZ	snp
						HCG16	HCG15	Meta_SCZ	snp
						ZNF311	ZNF311	Meta_SCZ	snp
						OR2AD1P	OR2AD1P	Meta_SCZ	snp
						OR2W1	OR2W1	Meta_SCZ	snp
						OR2P1P	OR2P1P	Meta_SCZ	snp
						SAR1P1	SAR1AP1	Meta_SCZ	snp
						OR2J1	OR2J1	Meta_SCZ	snp
						OR2J3	OR2J3	Meta_SCZ	snp
						XXbac-BCX196D17.5		Meta_SCZ	snp
						OR2N1P	OR2N1P	Meta_SCZ	snp
						OR2J2	OR2J2	Meta_SCZ	snp
						OR2J4P	OR2J4P	Meta_SCZ	snp
						OR2H4P	OR2H4P	Meta_SCZ	snp
						XXbac-BPG308J9.3		Meta_SCZ	snp
						OR2U1P	OR2U1P	Meta_SCZ	snp
						OR2U2P	OR2U2P	Meta_SCZ	snp
						OR2B4P	OR2B4P	Meta_SCZ	snp
						OR14J1	OR14J1	Meta_SCZ	snp
						OR5V1	OR5V1	Meta_SCZ	snp
						OR12D3	OR12D3	Meta_SCZ	snp
						OR11A1	OR11A1	Meta_SCZ	snp
						OR2H1	OR2H1	Meta_SCZ	snp
						UBDP1	UBDP1	Meta_SCZ	snp
						MAS1LP1	MAS1LP1	Meta_SCZ	snp
						MAS1L	MAS1L	Meta_SCZ	snp
						RPS17P1	RPS17P1	Meta_SCZ	snp
						XXbac-BPG13B8.10		Meta_SCZ	snp
						LINC01015	LINC01015	Meta_SCZ	snp
						GPR53P	GPR53P	Meta_SCZ	snp
						OR2I1P	OR2I1P	Meta_SCZ	snp
						UBD	UBD	Meta_SCZ	snp
						GABBR1	GABBR1	Meta_SCZ	snp
						WDR46	WDR46	Meta_SCZ	snp
						TAPBP	TAPBP	Meta_SCZ	snp
						DAXX	DAXX	Meta_SCZ	snp
						RPL35AP4	RPL35AP4	Meta_SCZ	snp
						KIFC1	KIFC1	Meta_SCZ	snp
						PHF1	PHF1	Meta_SCZ	snp
						SYNGAP1	SYNGAP1	Meta_SCZ	snp
						ZBTB9	ZBTB9	Meta_SCZ	snp
						RN7SL26P	RN7SL26P	Meta_SCZ	snp
						BAK1	BAK1	Meta_SCZ	snp
						GGNBP1	GGNBP1	Meta_SCZ	snp
						LINC00336	LINC00336	Meta_SCZ	snp
						SNAP91	SNAP91	Meta_SCZ	snp
						MAD1L1	MAD1L1	Meta_SCZ	snp
						AC110781.3		Meta_SCZ	snp
						SP4	SP4	Meta_SCZ	snp
						MPP6	MPP6	Meta_SCZ	snp
						DFNA5	GSDME	Meta_SCZ	snp
						GRM3	GRM3	Meta_SCZ	snp
						ABCB1	ABCB1	Meta_SCZ	snp
						RUNDC3B	RUNDC3B	Meta_SCZ	snp
						DBF4	DBF4	Meta_SCZ	snp
						ADAM22	ADAM22	Meta_SCZ	snp
						RP11-325F22.2		Meta_SCZ	snp
						LINC01004	LINC01004	Meta_SCZ	snp
						KMT2E	KMT2E	Meta_SCZ	snp
						CTB-152G17.6		Meta_SCZ	snp
						SRPK2	SRPK2	Meta_SCZ	snp
						CTB-152G17.4		Meta_SCZ	snp
						IMMP2L	IMMP2L	Meta_SCZ	snp
						DGKI	DGKI	Meta_SCZ	snp
						CCT4P1	CCT4P1	Meta_SCZ	snp
						RP4-813F11.4		Meta_SCZ	snp
						MRPS33	MRPS33	Meta_SCZ	snp
						RNU4-74P	RNU4-74P	Meta_SCZ	snp
						TMEM178B	TMEM178B	Meta_SCZ	snp
						RP11-317N12.1		Meta_SCZ	snp
						RP1-273G13.3		Meta_SCZ	snp
						RP1-84O15.2		Meta_SCZ	snp
						RP11-258J10.1		Meta_SCZ	snp
						RP11-90P5.2		Meta_SCZ	snp
						LSM1	LSM1	Meta_SCZ	snp
						BAG4	BAG4	Meta_SCZ	snp
						RP11-90P5.1		Meta_SCZ	snp
						DDHD2	DDHD2	Meta_SCZ	snp
						PPAPDC1B	PLPP5	Meta_SCZ	snp
						WHSC1L1	NSD3	Meta_SCZ	snp
						RP11-513D5.5		Meta_SCZ	snp
						RP11-513D5.2		Meta_SCZ	snp
						RP11-350N15.5		Meta_SCZ	snp
						LETM2	LETM2	Meta_SCZ	snp
						RP11-350N15.3		Meta_SCZ	snp
						FGFR1	FGFR1	Meta_SCZ	snp
						RP11-350N15.4		Meta_SCZ	snp
						RPS20P22	RPS20P22	Meta_SCZ	snp
						MMP16	MMP16	Meta_SCZ	snp
						RP11-586K2.1		Meta_SCZ	snp
						TSNARE1	TSNARE1	Meta_SCZ	snp
						CACNB2	CACNB2	Meta_SCZ	snp
						RP11-499P20.2		Meta_SCZ	snp
						RP11-383B4.4		Meta_SCZ	snp
						NSUN6	NSUN6	Meta_SCZ	snp
						RP11-139J15.7		Meta_SCZ	snp
						ARL5B-AS1	NSUN6	Meta_SCZ	snp
						ARL5B	ARL5B	Meta_SCZ	snp
						TMEM180	MFSD13A	Meta_SCZ	snp
						ACTR1A	ACTR1A	Meta_SCZ	snp
						SUFU	SUFU	Meta_SCZ	snp
						RP11-47A8.5		Meta_SCZ	snp
						TRIM8	TRIM8	Meta_SCZ	snp
						ARL3	ARL3	Meta_SCZ	snp
						SFXN2	SFXN2	Meta_SCZ	snp
						WBP1L	WBP1L	Meta_SCZ	snp
						CYP17A1	CYP17A1	Meta_SCZ	snp
						CYP17A1-AS1	CYP17A1-AS1	Meta_SCZ	snp
						PFN1P11	PFN1P11	Meta_SCZ	snp
						PTGES3P4	PTGES3P4	Meta_SCZ	snp
						C10orf32	BORCS7	Meta_SCZ	snp
						C10orf32-ASMT	BORCS7-ASMT	Meta_SCZ	snp
						RNU6-372P		Meta_SCZ	snp
						AS3MT	AS3MT	Meta_SCZ	snp
						RP11-753C18.8		Meta_SCZ	snp
						RP11-724N1.1		Meta_SCZ	snp
						CNNM2	CNNM2	Meta_SCZ	snp
						NT5C2	NT5C2	Meta_SCZ	snp
						MARCKSL1P1	MARCKSL1P1	Meta_SCZ	snp
						PCGF6	PCGF6	Meta_SCZ	snp
						PDCD11	PDCD11	Meta_SCZ	snp
						SORCS3	SORCS3	Meta_SCZ	snp
						CREB3L1	CREB3L1	Meta_SCZ	snp
						DGKZ	DGKZ	Meta_SCZ	snp
						MDK	MDK	Meta_SCZ	snp
						CHRM4	CHRM4	Meta_SCZ	snp
						AMBRA1	AMBRA1	Meta_SCZ	snp
						HARBI1	HARBI1	Meta_SCZ	snp
						ATG13	ATG13	Meta_SCZ	snp
						ARHGAP1	ARHGAP1	Meta_SCZ	snp
						ZNF408	ZNF408	Meta_SCZ	snp
						RP11-708B6.2		Meta_SCZ	snp
						RP11-10A7.1		Meta_SCZ	snp
						RP11-386B1.1		Meta_SCZ	snp
						DRD2	DRD2	Meta_SCZ	snp
						NRGN	NRGN	Meta_SCZ	snp
						RP11-890B15.2		Meta_SCZ	snp
						RP11-890B15.3		Meta_SCZ	snp
						SNX19	SNX19	Meta_SCZ	snp
						IGSF9B	IGSF9B	Meta_SCZ	snp
						AP000911.1		Meta_SCZ	snp
						CACNA1C	CACNA1C	Meta_SCZ	snp
						CACNA1C-AS4	CACNA1C-AS4	Meta_SCZ	snp
						CACNA1C-IT3	CACNA1C-IT3	Meta_SCZ	snp
						TMTC1	TMTC1	Meta_SCZ	snp
						RARG	RARG	Meta_SCZ	snp
						LRP1	LRP1	Meta_SCZ	snp
						SHMT2	SHMT2	Meta_SCZ	snp
						Y_RNA		Meta_SCZ	snp
						R3HDM2	R3HDM2	Meta_SCZ	snp
						RP11-123K3.4		Meta_SCZ	snp
						ANKS1B	ANKS1B	Meta_SCZ	snp
						RNA5SP366	RNA5SP366	Meta_SCZ	snp
						RP11-406H4.1		Meta_SCZ	snp
						RP11-328J6.1		Meta_SCZ	snp
						ABCB9	ABCB9	Meta_SCZ	snp
						RP11-197N18.2		Meta_SCZ	snp
						OGFOD2	OGFOD2	Meta_SCZ	snp
						PITPNM2	PITPNM2	Meta_SCZ	snp
						RP11-197N18.7		Meta_SCZ	snp
						MPHOSPH9	MPHOSPH9	Meta_SCZ	snp
						C12orf65	C12orf65	Meta_SCZ	snp
						RP11-282O18.3		Meta_SCZ	snp
						CDK2AP1	CDK2AP1	Meta_SCZ	snp
						RNA5SP375	RNA5SP375	Meta_SCZ	snp
						SBNO1	SBNO1	Meta_SCZ	snp
						RP11-282O18.6		Meta_SCZ	snp
						hsa-mir-8072	MIR8072	Meta_SCZ	snp
						SETD8	KMT5A	Meta_SCZ	snp
						PRKD1	PRKD1	Meta_SCZ	snp
						CTD-2503I6.1		Meta_SCZ	snp
						PCNX	PCNX1	Meta_SCZ	snp
						RP5-1163L11.2		Meta_SCZ	snp
						RP6-91H8.3		Meta_SCZ	snp
						RGS6	RGS6	Meta_SCZ	snp
						AC005477.1		Meta_SCZ	snp
						BCL11B	BCL11B	Meta_SCZ	snp
						AL109767.1		Meta_SCZ	snp
						MARK3	MARK3	Meta_SCZ	snp
						RP11-600F24.7		Meta_SCZ	snp
						TRMT61A	TRMT61A	Meta_SCZ	snp
						RNU7-160P	RNU7-160P	Meta_SCZ	snp
						RP11-894P9.2		Meta_SCZ	snp
						BAG5	BAG5	Meta_SCZ	snp
						KLC1	KLC1	Meta_SCZ	snp
						APOPT1	APOPT1	Meta_SCZ	snp
						RP11-73M18.2		Meta_SCZ	snp
						RP11-73M18.10		Meta_SCZ	snp
						RP11-73M18.7		Meta_SCZ	snp
						XRCC3	XRCC3	Meta_SCZ	snp
						RP11-73M18.9		Meta_SCZ	snp
						ZFYVE21	ZFYVE21	Meta_SCZ	snp
						PPP1R13B	PPP1R13B	Meta_SCZ	snp
						RP11-73M18.11		Meta_SCZ	snp
						LINC00637	LINC00637	Meta_SCZ	snp
						CTD-2134A5.4		Meta_SCZ	snp
						CTD-2134A5.3		Meta_SCZ	snp
						TDRD9	TDRD9	Meta_SCZ	snp
						IREB2	IREB2	Meta_SCZ	snp
						RP11-650L12.1		Meta_SCZ	snp
						HYKK	HYKK	Meta_SCZ	snp
						AC027228.1		Meta_SCZ	snp
						PSMA4	PSMA4	Meta_SCZ	snp
						CHRNA5	CHRNA5	Meta_SCZ	snp
						CHRNA3	CHRNA3	Meta_SCZ	snp
						CHRNB4	CHRNB4	Meta_SCZ	snp
						ADAMTSL3	ADAMTSL3	Meta_SCZ	snp
						RP11-342A23.1		Meta_SCZ	snp
						EFTUD1P1	EFL1P1	Meta_SCZ	snp
						RP13-262C2.3		Meta_SCZ	snp
						UBE2Q2L	UBE2Q2L	Meta_SCZ	snp
						CSPG4P11	CSPG4P11	Meta_SCZ	snp
						GOLGA6L4	GOLGA6L4	Meta_SCZ	snp
						UBE2Q2P8	UBE2Q2P8	Meta_SCZ	snp
						RP11-182J1.14		Meta_SCZ	snp
						RP11-671M22.4		Meta_SCZ	snp
						AC136704.1		Meta_SCZ	snp
						DNM1P51	DNM1P51	Meta_SCZ	snp
						CSPG4P5	CSPG4P5	Meta_SCZ	snp
						UBE2Q2P12	UBE2Q2P12	Meta_SCZ	snp
						RP11-182J1.10		Meta_SCZ	snp
						GOLGA6L5P	GOLGA6L5P	Meta_SCZ	snp
						RP11-182J1.12		Meta_SCZ	snp
						UBE2Q2P1	UBE2Q2P1	Meta_SCZ	snp
						LINC00933	LINC00933	Meta_SCZ	snp
						ZSCAN2	ZSCAN2	Meta_SCZ	snp
						SCAND2P	SCAND2P	Meta_SCZ	snp
						EGLN1P1	EGLN1P1	Meta_SCZ	snp
						WDR73	WDR73	Meta_SCZ	snp
						NMB	NMB	Meta_SCZ	snp
						SEC11A	SEC11A	Meta_SCZ	snp
						ZNF592	ZNF592	Meta_SCZ	snp
						ALPK3	ALPK3	Meta_SCZ	snp
						FURIN	FURIN	Meta_SCZ	snp
						FES	FES	Meta_SCZ	snp
						GRIN2A	GRIN2A	Meta_SCZ	snp
						ASPHD1	ASPHD1	Meta_SCZ	snp
						KCTD13	KCTD13	Meta_SCZ	snp
						CTD-2574D22.4		Meta_SCZ	snp
						CTD-2574D22.2		Meta_SCZ	snp
						TMEM219	TMEM219	Meta_SCZ	snp
						TAOK2	TAOK2	Meta_SCZ	snp
						INO80E	INO80E	Meta_SCZ	snp
						DOC2A	DOC2A	Meta_SCZ	snp
						MAPK3	MAPK3	Meta_SCZ	snp
						DCC	DCC	Meta_SCZ	snp
						TCF4	TCF4	Meta_SCZ	snp
						RP11-619L19.1		Meta_SCZ	snp
						RP11-619L19.2		Meta_SCZ	snp
						RP11-397A16.1		Meta_SCZ	snp
						RP11-214L13.1		Meta_SCZ	snp
						CTD-2008L17.1		Meta_SCZ	snp
						CTD-2008L17.2		Meta_SCZ	snp
						RP11-456O19.4		Meta_SCZ	snp
						ACTR5	ACTR5	Meta_SCZ	snp
						PPP1R16B	PPP1R16B	Meta_SCZ	snp
						KCNB1	KCNB1	Meta_SCZ	snp
						PTGIS	PTGIS	Meta_SCZ	snp
						CACNA1I	CACNA1I	Meta_SCZ	snp
						MKL1	MRTFA	Meta_SCZ	snp
						AL080243.1		Meta_SCZ	snp
						RP11-12M9.3		Meta_SCZ	snp
						RP11-12M9.4		Meta_SCZ	snp
						EP300	EP300	Meta_SCZ	snp
						RNU6-375P	RNU6-375P	Meta_SCZ	snp
						RP1-85F18.6		Meta_SCZ	snp
						RP1-85F18.5		Meta_SCZ	snp
						RP4-756G23.5		Meta_SCZ	snp
						L3MBTL2	L3MBTL2	Meta_SCZ	snp
						CHADL	CHADL	Meta_SCZ	snp
						RANGAP1	RANGAP1	Meta_SCZ	snp
						AL035681.1		Meta_SCZ	snp
						ZC3H7B	ZC3H7B	Meta_SCZ	snp
						PHF5A	PHF5A	Meta_SCZ	snp
						TNFRSF13C	TNFRSF13C	Meta_SCZ	snp
						CENPM	CENPM	Meta_SCZ	snp
						LINC00634	LINC00634	Meta_SCZ	snp
						SEPT3	SEPT3	Meta_SCZ	snp
						WBP2NL	WBP2NL	Meta_SCZ	snp
						SLC25A5P1	SLC25A5P1	Meta_SCZ	snp
						NAGA	NAGA	Meta_SCZ	snp
						FAM109B	PHETA2	Meta_SCZ	snp
						SMDT1	SMDT1	Meta_SCZ	snp
						NDUFA6	NDUFA6	Meta_SCZ	snp
						RP1-257I20.14		Meta_SCZ	snp
						NDUFA6-AS1	NDUFA6-DT	Meta_SCZ	snp
						OLA1P1	OLA1P1	Meta_SCZ	snp
						CYP2D6	CYP2D6	Meta_SCZ	snp
						RP4-669P10.19		Meta_SCZ	snp
						RP4-669P10.16		Meta_SCZ	snp
						CYP2D7P	CYP2D7	Meta_SCZ	snp
						CYP2D8P	CYP2D8P	Meta_SCZ	snp
						TCF20	TCF20	Meta_SCZ	snp
						Z83851.3		Meta_SCZ	snp
						CTA-989H11.1		Meta_SCZ	snp
						PLCH2	PLCH2	Meta_SCZ	gene
						AGO4	AGO4	Meta_SCZ	gene
						AGO1	AGO1	Meta_SCZ	gene
						AGO3	AGO3	Meta_SCZ	gene
						MAP7D1	MAP7D1	Meta_SCZ	gene
						MTF1	MTF1	Meta_SCZ	gene
						PTPRF	PTPRF	Meta_SCZ	gene
						KDM4A	KDM4A	Meta_SCZ	gene
						DPYD	DPYD	Meta_SCZ	gene
						VPS45	VPS45	Meta_SCZ	gene
						PLEKHO1	PLEKHO1	Meta_SCZ	gene
						FAM63A	MINDY1	Meta_SCZ	gene
						SDCCAG8	SDCCAG8	Meta_SCZ	gene
						AKT3	AKT3	Meta_SCZ	gene
						MRPL33	MRPL33	Meta_SCZ	gene
						RBKS	RBKS	Meta_SCZ	gene
						VRK2	VRK2	Meta_SCZ	gene
						BCL11A	BCL11A	Meta_SCZ	gene
						RAB11FIP5	RAB11FIP5	Meta_SCZ	gene
						ALMS1	ALMS1	Meta_SCZ	gene
						STARD7	STARD7	Meta_SCZ	gene
						TMEM127	TMEM127	Meta_SCZ	gene
						DPP4	DPP4	Meta_SCZ	gene
						SF3B1	SF3B1	Meta_SCZ	gene
						COQ10B	COQ10B	Meta_SCZ	gene
						HSPD1	HSPD1	Meta_SCZ	gene
						HSPE1-MOB4	HSPE1-MOB4	Meta_SCZ	gene
						MOB4	MOB4	Meta_SCZ	gene
						RFTN2	RFTN2	Meta_SCZ	gene
						PLCL1	PLCL1	Meta_SCZ	gene
						C2orf69	C2orf69	Meta_SCZ	gene
						TYW5	TYW5	Meta_SCZ	gene
						C2orf47	ERGIC3	Meta_SCZ	gene
						SPATS2L	SPATS2L	Meta_SCZ	gene
						CREB1	CREB1	Meta_SCZ	gene
						METTL21A	METTL21A	Meta_SCZ	gene
						FAM134A	RETREG2	Meta_SCZ	gene
						ZFAND2B	ZFAND2B	Meta_SCZ	gene
						KCNJ13	KCNJ13	Meta_SCZ	gene
						NGEF	NGEF	Meta_SCZ	gene
						CNTN4	CNTN4	Meta_SCZ	gene
						RBMS3	RBMS3	Meta_SCZ	gene
						TRANK1	TRANK1	Meta_SCZ	gene
						ALAS1	ALAS1	Meta_SCZ	gene
						TLR9	TLR9	Meta_SCZ	gene
						STAB1	STAB1	Meta_SCZ	gene
						NT5DC2	NT5DC2	Meta_SCZ	gene
						SMIM4	SMIM4	Meta_SCZ	gene
						PBRM1	PBRM1	Meta_SCZ	gene
						GNL3	GNL3	Meta_SCZ	gene
						GLT8D1	GLT8D1	Meta_SCZ	gene
						SPCS1	SPCS1	Meta_SCZ	gene
						NEK4	NEK4	Meta_SCZ	gene
						ITIH1	ITIH1	Meta_SCZ	gene
						ITIH3	ITIH3	Meta_SCZ	gene
						ITIH4	ITIH4	Meta_SCZ	gene
						RP5-966M1.6		Meta_SCZ	gene
						MUSTN1	MUSTN1	Meta_SCZ	gene
						TMEM110-MUSTN1	TMEM110-MUSTN1	Meta_SCZ	gene
						TMEM110	STIMATE	Meta_SCZ	gene
						SFMBT1	SFMBT1	Meta_SCZ	gene
						RP11-894J14.5		Meta_SCZ	gene
						C3orf49	C3orf49	Meta_SCZ	gene
						THOC7	THOC7	Meta_SCZ	gene
						ATXN7	ATXN7	Meta_SCZ	gene
						PSMD6	PSMD6	Meta_SCZ	gene
						FOXP1	FOXP1	Meta_SCZ	gene
						FXR1	FXR1	Meta_SCZ	gene
						HCN1	HCN1	Meta_SCZ	gene
						ZSWIM6	ZSWIM6	Meta_SCZ	gene
						SLCO6A1	SLCO6A1	Meta_SCZ	gene
						ETF1	ETF1	Meta_SCZ	gene
						HSPA9	HSPA9	Meta_SCZ	gene
						PCDHA1	PCDHA1	Meta_SCZ	gene
						PCDHA2	PCDHA2	Meta_SCZ	gene
						PCDHA3	PCDHA3	Meta_SCZ	gene
						PCDHA4	PCDHA4	Meta_SCZ	gene
						PCDHA7	PCDHA7	Meta_SCZ	gene
						PCDHA8	PCDHA8	Meta_SCZ	gene
						PPP2R2B	PPP2R2B	Meta_SCZ	gene
						MFAP3	MFAP3	Meta_SCZ	gene
						GALNT10	GALNT10	Meta_SCZ	gene
						TDP2	TDP2	Meta_SCZ	gene
						SLC17A4	SLC17A4	Meta_SCZ	gene
						SLC17A1	SLC17A1	Meta_SCZ	gene
						SLC17A3	SLC17A3	Meta_SCZ	gene
						SLC17A2	SLC17A2	Meta_SCZ	gene
						TRIM38	TRIM38	Meta_SCZ	gene
						HIST1H1A	HIST1H1A	Meta_SCZ	gene
						HIST1H4A	HIST1H4A	Meta_SCZ	gene
						HIST1H3C	HIST1H3C	Meta_SCZ	gene
						HFE	HFE	Meta_SCZ	gene
						HIST1H2BC	HIST1H2BC	Meta_SCZ	gene
						HIST1H2AC	HIST1H2AC	Meta_SCZ	gene
						HIST1H2BD	HIST1H2BD	Meta_SCZ	gene
						HIST1H2BF	HIST1H2BF	Meta_SCZ	gene
						BTN3A2	BTN3A2	Meta_SCZ	gene
						BTN2A2	BTN2A2	Meta_SCZ	gene
						BTN3A3	BTN3A3	Meta_SCZ	gene
						BTN2A1	BTN2A1	Meta_SCZ	gene
						BTN1A1	BTN1A1	Meta_SCZ	gene
						ABT1	ABT1	Meta_SCZ	gene
						ZNF322	ZNF322	Meta_SCZ	gene
						PRSS16	PRSS16	Meta_SCZ	gene
						POM121L2	POM121L2	Meta_SCZ	gene
						HIST1H2BL	HIST1H2BL	Meta_SCZ	gene
						HIST1H2AJ	HIST1H2AJ	Meta_SCZ	gene
						HIST1H2BN	HIST1H2BN	Meta_SCZ	gene
						HIST1H2AL	HIST1H2AL	Meta_SCZ	gene
						HIST1H1B	HIST1H1B	Meta_SCZ	gene
						HIST1H3I	HIST1H3I	Meta_SCZ	gene
						HIST1H4L	HIST1H4L	Meta_SCZ	gene
						HIST1H3J	HIST1H3J	Meta_SCZ	gene
						OR2B2	OR2B2	Meta_SCZ	gene
						ZNF165	ZNF165	Meta_SCZ	gene
						ZSCAN16	ZSCAN16	Meta_SCZ	gene
						ZKSCAN8	ZKSCAN8	Meta_SCZ	gene
						ZSCAN9	ZSCAN9	Meta_SCZ	gene
						ZKSCAN4	ZKSCAN4	Meta_SCZ	gene
						NKAPL	NKAPL	Meta_SCZ	gene
						PGBD1	PGBD1	Meta_SCZ	gene
						ZSCAN31	ZSCAN31	Meta_SCZ	gene
						ZKSCAN3	ZKSCAN3	Meta_SCZ	gene
						ZSCAN12	ZSCAN12	Meta_SCZ	gene
						ZSCAN23	ZSCAN23	Meta_SCZ	gene
						SCAND3	ZBED9	Meta_SCZ	gene
						TRIM27	TRIM27	Meta_SCZ	gene
						OR2J2	OR2J2	Meta_SCZ	gene
						OR5V1	OR5V1	Meta_SCZ	gene
						OR12D3	OR12D3	Meta_SCZ	gene
						GABBR1	GABBR1	Meta_SCZ	gene
						KIFC1	KIFC1	Meta_SCZ	gene
						PHF1	PHF1	Meta_SCZ	gene
						SYNGAP1	SYNGAP1	Meta_SCZ	gene
						ZBTB9	ZBTB9	Meta_SCZ	gene
						GGNBP1	GGNBP1	Meta_SCZ	gene
						ITPR3	ITPR3	Meta_SCZ	gene
						CUL9	CUL9	Meta_SCZ	gene
						ZNF318	ZNF318	Meta_SCZ	gene
						TFAP2B	TFAP2B	Meta_SCZ	gene
						DST	DST	Meta_SCZ	gene
						SNAP91	SNAP91	Meta_SCZ	gene
						MAD1L1	MAD1L1	Meta_SCZ	gene
						SP4	SP4	Meta_SCZ	gene
						DFNA5	GSDME	Meta_SCZ	gene
						GRM3	GRM3	Meta_SCZ	gene
						DMTF1	DMTF1	Meta_SCZ	gene
						TMEM243	TMEM243	Meta_SCZ	gene
						ABCB1	ABCB1	Meta_SCZ	gene
						SRPK2	SRPK2	Meta_SCZ	gene
						DNAJB9	DNAJB9	Meta_SCZ	gene
						DGKI	DGKI	Meta_SCZ	gene
						MRPS33	MRPS33	Meta_SCZ	gene
						MSRA	MSRA	Meta_SCZ	gene
						DDHD2	DDHD2	Meta_SCZ	gene
						PPAPDC1B	PLPP5	Meta_SCZ	gene
						WHSC1L1	NSD3	Meta_SCZ	gene
						LETM2	LETM2	Meta_SCZ	gene
						FGFR1	FGFR1	Meta_SCZ	gene
						TSNARE1	TSNARE1	Meta_SCZ	gene
						FAM120A	FAM120A	Meta_SCZ	gene
						CACNB2	CACNB2	Meta_SCZ	gene
						ZNF365	ZNF365	Meta_SCZ	gene
						CYP17A1	CYP17A1	Meta_SCZ	gene
						C10orf32	BORCS7	Meta_SCZ	gene
						C10orf32-ASMT	BORCS7-ASMT	Meta_SCZ	gene
						AS3MT	AS3MT	Meta_SCZ	gene
						CNNM2	CNNM2	Meta_SCZ	gene
						NT5C2	NT5C2	Meta_SCZ	gene
						SORCS3	SORCS3	Meta_SCZ	gene
						DGKZ	DGKZ	Meta_SCZ	gene
						CHRM4	CHRM4	Meta_SCZ	gene
						AMBRA1	AMBRA1	Meta_SCZ	gene
						HARBI1	HARBI1	Meta_SCZ	gene
						ATG13	ATG13	Meta_SCZ	gene
						ARHGAP1	ARHGAP1	Meta_SCZ	gene
						ZDHHC5	ZDHHC5	Meta_SCZ	gene
						TMX2	TMX2	Meta_SCZ	gene
						TMX2-CTNND1	TMX2-CTNND1	Meta_SCZ	gene
						C11orf31	SELENOH	Meta_SCZ	gene
						RP11-691N7.6		Meta_SCZ	gene
						MARK2	MARK2	Meta_SCZ	gene
						RCOR2	RCOR2	Meta_SCZ	gene
						MACROD1	MACROD1	Meta_SCZ	gene
						SPTBN2	SPTBN2	Meta_SCZ	gene
						TTC12	TTC12	Meta_SCZ	gene
						DRD2	DRD2	Meta_SCZ	gene
						NRGN	NRGN	Meta_SCZ	gene
						ESAM	ESAM	Meta_SCZ	gene
						SNX19	SNX19	Meta_SCZ	gene
						IGSF9B	IGSF9B	Meta_SCZ	gene
						CACNA1C	CACNA1C	Meta_SCZ	gene
						NAB2	NAB2	Meta_SCZ	gene
						HMGA2	HMGA2	Meta_SCZ	gene
						ANKS1B	ANKS1B	Meta_SCZ	gene
						CLIP1	CLIP1	Meta_SCZ	gene
						ABCB9	ABCB9	Meta_SCZ	gene
						OGFOD2	OGFOD2	Meta_SCZ	gene
						ARL6IP4	ARL6IP4	Meta_SCZ	gene
						PITPNM2	PITPNM2	Meta_SCZ	gene
						MPHOSPH9	MPHOSPH9	Meta_SCZ	gene
						C12orf65	C12orf65	Meta_SCZ	gene
						CDK2AP1	CDK2AP1	Meta_SCZ	gene
						SETD8	KMT5A	Meta_SCZ	gene
						ZNF664	ZNF664	Meta_SCZ	gene
						ENOX1	ENOX1	Meta_SCZ	gene
						PRKD1	PRKD1	Meta_SCZ	gene
						PCNX	PCNX1	Meta_SCZ	gene
						BCL11B	BCL11B	Meta_SCZ	gene
						BAG5	BAG5	Meta_SCZ	gene
						KLC1	KLC1	Meta_SCZ	gene
						APOPT1	APOPT1	Meta_SCZ	gene
						RP11-73M18.2		Meta_SCZ	gene
						XRCC3	XRCC3	Meta_SCZ	gene
						AL049840.1		Meta_SCZ	gene
						ZFYVE21	ZFYVE21	Meta_SCZ	gene
						PPP1R13B	PPP1R13B	Meta_SCZ	gene
						RASGRP1	RASGRP1	Meta_SCZ	gene
						LIPC	LIPC	Meta_SCZ	gene
						IREB2	IREB2	Meta_SCZ	gene
						CHRNA5	CHRNA5	Meta_SCZ	gene
						CHRNA3	CHRNA3	Meta_SCZ	gene
						CHRNB4	CHRNB4	Meta_SCZ	gene
						RP11-152F13.10		Meta_SCZ	gene
						RP11-379H8.1		Meta_SCZ	gene
						CPEB1	CPEB1	Meta_SCZ	gene
						AP3B2	AP3B2	Meta_SCZ	gene
						ADAMTSL3	ADAMTSL3	Meta_SCZ	gene
						ZSCAN2	ZSCAN2	Meta_SCZ	gene
						WDR73	WDR73	Meta_SCZ	gene
						NMB	NMB	Meta_SCZ	gene
						SEC11A	SEC11A	Meta_SCZ	gene
						ZNF592	ZNF592	Meta_SCZ	gene
						ALPK3	ALPK3	Meta_SCZ	gene
						NTRK3	NTRK3	Meta_SCZ	gene
						FURIN	FURIN	Meta_SCZ	gene
						FES	FES	Meta_SCZ	gene
						RBFOX1	RBFOX1	Meta_SCZ	gene
						ASPHD1	ASPHD1	Meta_SCZ	gene
						KCTD13	KCTD13	Meta_SCZ	gene
						TMEM219	TMEM219	Meta_SCZ	gene
						TAOK2	TAOK2	Meta_SCZ	gene
[truncated: 36 more rows]
