# Supplementary material for: Multi-trait analysis for genome-wide association study of five psychiatric disorders
Source: Transl Psychiatry. 2020 Jun 30;10:209. doi: 10.1038/s41398-020-00902-6 (PMC7326916; doi:10.1038/s41398-020-00902-6)
Supplement: Supplementary file 6 — Supplementary Table S5 [file 41398_2020_902_MOESM6_ESM.xlsx]

## Sheet: Sheet1
MAGMA Genes of ADHD
GENE	CHR	START	STOP	NSNPS	NPARAM	ZSTAT	P	type
SORCS3	10	106400859	107024993	2000	50	7.0418	9.4854e-13	MTAG
KDM4A	1	44115829	44171186	81	10	6.6177	1.8243e-11	MTAG
ST3GAL3	1	44171495	44396831	560	20	6.6011	2.0411e-11	MTAG
ST3GAL3	1	44171495	44396831	560	20	6.587	2.2434e-11	GWAS
KDM4A	1	44115829	44171186	81	10	6.5164	3.6001e-11	GWAS
PTPRF	1	43990858	44089343	248	17	6.0976	5.383e-10	MTAG
PTPRF	1	43990858	44089343	248	17	6.0344	7.9781e-10	GWAS
SEMA6D	15	47476298	48066420	1620	56	5.9497	1.3435e-09	MTAG
SEMA6D	15	47476298	48066420	1620	56	5.9287	1.5265e-09	GWAS
SORCS3	10	106400859	107024993	2000	50	5.7949	3.4173e-09	GWAS
DUSP6	12	89741009	89747048	29	6	5.721	5.2946e-09	MTAG
DUSP6	12	89741009	89747048	29	6	5.6805	6.7137e-09	GWAS
DCC	18	49866542	51057784	4907	105	5.6199	9.5546e-09	MTAG
SZT2	1	43855553	43918321	87	8	5.5178	1.7166e-08	GWAS
CDH8	16	61681146	62070939	873	46	5.4733	2.209e-08	MTAG
CDH8	16	61681146	62070939	873	46	5.4618	2.3568e-08	GWAS
TIE1	1	43766664	43788779	33	5	5.3425	4.5845e-08	GWAS
MPL	1	43803478	43818443	13	3	5.2375	8.1405e-08	GWAS
SZT2	1	43855553	43918321	87	8	5.171	1.1644e-07	MTAG
FOXP2	7	113726382	114333827	931	42	5.1203	1.5254e-07	MTAG
CDC20	1	43824626	43828874	6	3	5.0693	1.9966e-07	GWAS
TIE1	1	43766664	43788779	33	5	5.0222	2.554e-07	MTAG
MANBA	4	103552660	103682151	227	14	5.0217	2.5613e-07	GWAS
MEF2C	5	88013975	88199922	373	25	4.9876	3.0573e-07	GWAS
MPL	1	43803478	43818443	13	3	4.9357	3.9939e-07	MTAG
FOXP2	7	113726382	114333827	931	42	4.8834	5.2133e-07	GWAS
HYI	1	43916824	43919660	5	2	4.8787	5.34e-07	GWAS
PIDD	11	799179	809753	29	4	4.8762	5.4074e-07	GWAS
CUBN	10	16865963	17171830	1296	75	4.8129	7.4362e-07	GWAS
OLFM4	13	53602894	53626192	79	17	4.8099	7.551e-07	MTAG
SLC6A9	1	44457172	44497139	74	14	4.7832	8.6244e-07	GWAS
CDC20	1	43824626	43828874	6	3	4.7588	9.7386e-07	MTAG
CUBN	10	16865963	17171830	1296	75	4.7035	1.2789e-06	MTAG
ELOVL1	1	43829068	43833696	3	2	4.6773	1.4535e-06	MTAG
KCNH3	12	49932940	49952091	46	7	4.6751	1.4688e-06	MTAG
MANBA	4	103552660	103682151	227	14	4.66	1.5811e-06	MTAG
PHF2	9	96338689	96441869	467	26	4.6595	1.5852e-06	MTAG
ELOVL1	1	43829068	43833696	3	2	4.6483	1.6736e-06	GWAS
SLC6A9	1	44457172	44497139	74	14	4.6336	1.7966e-06	MTAG
KCNH3	12	49932940	49952091	46	7	4.6317	1.8133e-06	GWAS
RUNX1T1	8	92967203	93115514	151	3	4.6196	1.9228e-06	MTAG
HYI	1	43916824	43919660	5	2	4.6084	2.0287e-06	MTAG
GIGYF2	2	233562009	233725285	455	21	4.5839	2.2823e-06	MTAG
MMP24	20	33814457	33864801	89	11	4.5724	2.4105e-06	MTAG
RPLP2	11	809647	812880	4	1	4.5492	2.6923e-06	GWAS
C2orf82	2	233721980	233743418	61	11	4.4934	3.5039e-06	MTAG
ASTN2	9	119187504	120177348	3291	149	4.4933	3.5064e-06	MTAG
XRN2	20	21283942	21370463	182	14	4.4693	3.9229e-06	MTAG
EMCN	4	101316498	101801283	1810	47	4.4684	3.9404e-06	MTAG
ROPN1B	3	125687987	125702297	30	8	4.4668	3.9707e-06	GWAS
FAM120A	9	96214004	96328397	343	18	4.4538	4.2185e-06	MTAG
FAM186B	12	49976668	49999422	30	6	4.4477	4.3393e-06	MTAG
GIGYF2	2	233562009	233725285	455	21	4.4455	4.384e-06	GWAS
RSRC1	3	157823644	158263519	1566	20	4.4243	4.8388e-06	MTAG
FAM186B	12	49976668	49999422	30	6	4.4095	5.1807e-06	GWAS
BSN	3	49591922	49708978	179	16	4.3876	5.7315e-06	MTAG
PRPF40B	12	49962001	50038449	86	8	4.384	5.8263e-06	MTAG
ZDHHC5	11	57435219	57468659	56	9	4.3775	6.0033e-06	MTAG
CALN1	7	71244476	71912136	2152	63	4.3649	6.3605e-06	GWAS
PIDD	11	799179	809753	29	4	4.3563	6.6137e-06	MTAG
C2orf82	2	233721980	233743418	61	11	4.3524	6.7327e-06	GWAS
TMEM161B	5	87485450	87565293	134	17	4.3346	7.3017e-06	GWAS
CCDC24	1	44457031	44462200	8	3	4.3308	7.4283e-06	GWAS
ROPN1B	3	125687987	125702297	30	8	4.3283	7.5117e-06	MTAG
PRKD1	14	30045687	30661104	1547	94	4.2971	8.6539e-06	MTAG
HYAL3	3	50330262	50336899	4	2	4.2933	8.8004e-06	GWAS
PRPF40B	12	49962001	50038449	86	8	4.2907	8.9045e-06	GWAS
ARTN	1	44398992	44402913	10	4	4.2761	9.5103e-06	GWAS
C16orf45	16	15528152	15718885	279	26	4.2722	9.6756e-06	MTAG
BSN	3	49591922	49708978	179	16	4.2704	9.7546e-06	GWAS
DAGLA	11	61447905	61514473	119	14	4.2674	9.8898e-06	MTAG
MAGMA Genes of ASD
GENE	CHR	START	STOP	NSNPS	NPARAM	ZSTAT	P	type
ADTRP	6	11712287	11807279	366	38	4.6349	1.7858e-06	GWAS
ADTRP	6	11712287	11807279	366	38	4.3807	5.9142e-06	MTAG
ARL17B	17	44352150	44439130	200	6	4.3512	6.7683e-06	GWAS
ARL17B	17	44352150	44439130	200	6	4.3512	6.7683e-06	MTAG
ASTN2	9	119187504	120177348	3471	161	4.5726	2.4086e-06	MTAG
ATP6V1C2	2	10861775	10925236	227	32	4.2714	9.7136e-06	MTAG
BLK	8	11351510	11422113	305	23	4.6118	1.996e-06	GWAS
C8orf12	8	11225911	11296167	334	28	4.6218	1.9021e-06	GWAS
C8orf74	8	10530147	10558103	32	10	4.4024	5.353e-06	GWAS
C8orf74	8	10530147	10558103	32	10	4.2759	9.5196e-06	MTAG
CACNB2	10	18429606	18830798	1833	118	4.7203	1.1777e-06	MTAG
CRHR1	17	43699267	43913194	1160	10	4.4163	5.0199e-06	GWAS
CRHR1	17	43699267	43913194	1160	10	4.444	4.4149e-06	MTAG
DCC	18	49866542	51057784	5287	109	4.3281	7.5205e-06	MTAG
ERI1	8	8859657	8974256	503	25	4.2864	9.0814e-06	GWAS
GABBR1	6	29523406	29601753	312	30	4.6063	2.0498e-06	GWAS
GABBR1	6	29523406	29601753	312	30	4.6002	2.1106e-06	MTAG
GLT8D1	3	52728505	52740048	19	5	4.6242	1.8805e-06	MTAG
HIST1H1B	6	27834570	27835359	4	2	4.5673	2.4702e-06	MTAG
HIST1H2BN	6	27806323	27823487	34	7	4.7435	1.0504e-06	MTAG
HIST1H3I	6	27839623	27840099	1	1	4.55	2.6823e-06	MTAG
HIST1H4L	6	27840926	27841289	1	1	4.6021	2.0912e-06	MTAG
ITIH3	3	52828784	52843025	25	8	4.8589	5.9028e-07	MTAG
ITIH4	3	52846991	52865495	44	6	4.6993	1.3055e-06	MTAG
KANSL1	17	44107282	44302733	1213	5	4.3477	6.8791e-06	GWAS
KANSL1	17	44107282	44302733	1213	5	4.3532	6.7089e-06	MTAG
KCNB1	20	47980414	48099184	447	44	4.9711	3.3283e-07	MTAG
KCNN2	5	113696642	113832337	361	39	5.7221	5.2612e-09	GWAS
KCNN2	5	113696642	113832337	361	39	4.999	2.8815e-07	MTAG
MACROD2	20	13976015	16033842	6948	314	5.2521	7.5185e-08	GWAS
MACROD2	20	13976015	16033842	6948	314	4.3306	7.4345e-06	MTAG
MANBA	4	103552660	103682151	250	18	4.3612	6.4688e-06	GWAS
MAPT	17	43971748	44105700	842	5	4.3369	7.2269e-06	GWAS
MAPT	17	43971748	44105700	842	5	4.3432	7.0219e-06	MTAG
MFHAS1	8	8640864	8751155	552	30	4.9303	4.1054e-07	GWAS
MSRA	8	9911778	10286401	1697	69	4.7559	9.8777e-07	GWAS
MUSTN1	3	52867130	52869235	8	2	4.4601	4.0965e-06	MTAG
NT5DC2	3	52558386	52569070	30	6	4.4798	3.7354e-06	MTAG
NTM	11	131240373	132206716	3335	231	4.782	8.6798e-07	GWAS
OR2B2	6	27878963	27880174	4	2	4.3376	7.2015e-06	MTAG
PBRM1	3	52579368	52719933	374	12	4.2733	9.628e-06	MTAG
PINX1	8	10622473	10697394	460	22	4.3207	7.776e-06	GWAS
RP1L1	8	10463859	10569697	304	39	5.1803	1.1075e-07	GWAS
RP1L1	8	10463859	10569697	304	39	4.658	1.5966e-06	MTAG
RP5-966M1.6	3	52847298	52869745	60	7	4.6391	1.7495e-06	MTAG
RSRC1	3	157823644	158263519	1601	21	5.1681	1.1825e-07	MTAG
SLC30A9	4	41992489	42092474	414	9	4.3227	7.707e-06	MTAG
SORCS3	10	106400859	107024993	2067	53	5.7964	3.3874e-09	MTAG
SOX7	8	10581278	10697357	637	22	4.5079	3.2737e-06	GWAS
SOX7	8	10582909	10697357	631	22	4.4962	3.4594e-06	GWAS
SPPL2C	17	43922256	43924438	17	2	4.3335	7.3383e-06	GWAS
SPPL2C	17	43922256	43924438	17	2	4.3335	7.3383e-06	MTAG
STAB1	3	52529354	52558511	50	13	4.618	1.9374e-06	MTAG
STH	17	44076616	44077060	1	1	4.3432	7.021e-06	GWAS
STH	17	44076616	44077060	1	1	4.3432	7.021e-06	MTAG
TMEM110	3	52870235	52931612	135	11	4.3811	5.9051e-06	MTAG
TMEM110-MUSTN1	3	52867137	52931578	146	11	4.4501	4.292e-06	MTAG
VWC2L	2	215275789	215443683	486	30	4.4895	3.5694e-06	MTAG
WDPCP	2	63348518	64054977	1790	31	4.51	3.2417e-06	GWAS
WDR73	15	85185999	85197574	31	6	4.3078	8.2447e-06	MTAG
WNT3	17	44839872	44910520	141	25	4.7365	1.0871e-06	GWAS
WNT3	17	44839872	44910520	141	25	4.8175	7.27e-07	MTAG
XKR6	8	10753555	11058875	1136	34	4.9824	3.1393e-07	GWAS
XKR6	8	10753555	11058875	1136	34	4.3608	6.4794e-06	MTAG
XRN2	20	21283942	21370463	201	17	5.9337	1.4812e-09	GWAS
XRN2	20	21283942	21370463	201	17	6.3725	9.3008e-11	MTAG
MAGMA Genes of DEP
GENE	CHR	START	STOP	NSNPS	NPARAM	ZSTAT	P	type
ABT1	6	26597180	26600278	18	7	4.2703	9.7588e-06	MTAG
ACSS2	20	33459949	33515769	120	14	4.296	8.6971e-06	MTAG
ADCY8	8	131792547	132054672	1272	93	4.5047	3.3229e-06	GWAS
AGO2	8	141541264	141645718	422	60	4.5019	3.3681e-06	MTAG
ANKK1	11	113258513	113271140	62	16	4.7504	1.0151e-06	MTAG
ARFGEF2	20	47538427	47653230	346	28	4.7757	8.9532e-07	GWAS
ARFGEF2	20	47538427	47653230	346	28	4.495	3.4787e-06	MTAG
ARHGAP15	2	143848931	144525921	1831	127	4.3562	6.6161e-06	GWAS
ARHGAP15	2	143848931	144525921	1831	127	4.4733	3.8517e-06	MTAG
ARHGEF25	12	58003963	58013162	21	7	4.3168	7.9154e-06	GWAS
AS3MT	10	104629273	104661656	120	17	4.7651	9.4388e-07	MTAG
ASAP1	8	131064353	131455906	1615	58	4.7579	9.7785e-07	MTAG
ASTN2	9	119187504	120177348	4265	236	5.3887	3.5493e-08	GWAS
ASTN2	9	119187504	120177348	4265	236	6.0081	9.3863e-10	MTAG
ASXL3	18	31158579	31331156	539	42	5.805	3.2181e-09	GWAS
ASXL3	18	31158579	31331156	539	42	5.6488	8.0803e-09	MTAG
ATAD2B	2	23971534	24149984	564	26	5.2551	7.3971e-08	GWAS
ATAD2B	2	23971534	24149984	564	26	4.9665	3.4092e-07	MTAG
ATG7	3	11313995	11599139	826	35	5.567	1.2956e-08	GWAS
ATG7	3	11313995	11599139	826	35	5.9081	1.7303e-09	MTAG
BAIAP2	17	79008948	79091232	427	69	4.43	4.7112e-06	GWAS
BCHE	3	165490692	165555260	218	31	4.6967	1.3221e-06	GWAS
BCHE	3	165490692	165555260	218	31	4.9473	3.7623e-07	MTAG
BEND4	4	42112955	42154895	136	22	4.482	3.6966e-06	GWAS
BEND4	4	42112955	42154895	136	22	5.2523	7.5097e-08	MTAG
BTN1A1	6	26501449	26510650	33	10	4.3328	7.3625e-06	MTAG
BTN2A1	6	26458150	26476849	100	24	5.7647	4.0901e-09	GWAS
BTN2A1	6	26458150	26476849	100	24	6.6967	1.0661e-11	MTAG
BTN3A2	6	26365387	26378546	111	12	5.6006	1.0681e-08	GWAS
BTN3A2	6	26365387	26378546	111	12	6.4837	4.4755e-11	MTAG
C10orf32	10	104613980	104624718	24	7	4.5205	3.0845e-06	MTAG
C10orf32-ASMT	10	104614029	104661656	158	20	4.9925	2.9807e-07	MTAG
C11orf31	11	57508825	57510986	8	5	4.8587	5.9074e-07	GWAS
C11orf31	11	57508825	57510986	8	5	5.7642	4.1026e-09	MTAG
C2orf44	2	24252210	24272445	61	16	4.8554	6.0079e-07	GWAS
C2orf44	2	24252210	24272445	61	16	4.6303	1.8256e-06	MTAG
C2orf69	2	200775979	200820658	104	19	4.4548	4.1991e-06	MTAG
C5orf17	5	23951457	24178372	961	34	4.3526	6.7275e-06	GWAS
CACNA1E	1	181382238	181777219	1342	117	5.4355	2.7327e-08	GWAS
CACNA1E	1	181382238	181777219	1342	117	5.9221	1.5897e-09	MTAG
CCDC175	14	59971257	60043549	280	22	4.9647	3.44e-07	GWAS
CCDC175	14	59971257	60043549	280	22	4.9603	3.5185e-07	MTAG
CCDC178	18	30517366	31021065	1413	42	4.6237	1.8845e-06	GWAS
CCDC64	12	120427673	120532298	291	28	5.0693	1.9964e-07	GWAS
CCDC64	12	120427673	120532298	291	28	4.5053	3.3142e-06	MTAG
CCDC9	19	47759237	47775210	61	8	4.3327	7.3633e-06	GWAS
CCDC91	12	28286182	28732883	1450	31	4.338	7.1904e-06	GWAS
CCDC91	12	28286182	28732883	1450	31	4.327	7.5566e-06	MTAG
CDH9	5	26880709	27121257	737	54	5.5746	1.2408e-08	GWAS
CDH9	5	26880709	27121257	737	54	5.2436	7.8729e-08	MTAG
CELF4	18	34823010	35146000	1025	125	5.2643	7.0356e-08	GWAS
CELF4	18	34823010	35146000	1025	125	5.3435	4.5593e-08	MTAG
CHD6	20	40030741	40247133	665	45	5.1706	1.167e-07	GWAS
CHD6	20	40030741	40247133	665	45	5.065	2.0416e-07	MTAG
CLP1	11	57416465	57429340	28	11	4.815	7.3584e-07	GWAS
CLP1	11	57416465	57429340	28	11	5.46	2.3807e-08	MTAG
CNTN5	11	98891683	100229616	6693	271	5.4824	2.0981e-08	GWAS
CNTN5	11	98891683	100229616	6693	271	5.6856	6.5162e-09	MTAG
COMMD10	5	115420688	115748459	2254	52	4.5023	3.3606e-06	GWAS
CREB3L1	11	46299212	46342972	117	31	4.4138	5.0796e-06	MTAG
CSE1L	20	47662849	47713489	149	20	5.8832	2.0119e-09	GWAS
CSE1L	20	47662849	47713489	149	20	5.4689	2.2643e-08	MTAG
CTNND1	11	57520715	57587018	149	34	5.5053	1.8429e-08	GWAS
CTNND1	11	57520715	57587018	149	34	6.3138	1.361e-10	MTAG
CUL4A	13	113862552	113919399	194	16	5.0961	1.7336e-07	GWAS
CUL4A	13	113862552	113919399	194	16	5.4641	2.3265e-08	MTAG
DCAF4L1	4	41983713	41988476	14	5	4.8366	6.6044e-07	MTAG
DCAF5	14	69517598	69619867	193	28	4.7123	1.2248e-06	GWAS
DCAF5	14	69517598	69619867	193	28	4.345	6.9645e-06	MTAG
DCC	18	49866542	51057784	5895	155	9.8003	5.6109e-23	GWAS
DCC	18	49866542	51057784	5895	155	10.493	4.6551e-26	MTAG
DENND1A	9	126141933	126692431	1891	93	4.5931	2.1839e-06	GWAS
DFNA5	7	24737972	24809244	325	27	5.3341	4.802e-08	MTAG
DRD2	11	113280318	113346413	230	40	6.7258	8.7316e-12	GWAS
DRD2	11	113280318	113346413	230	40	6.9917	1.3583e-12	MTAG
EBF3	10	131633547	131762105	274	64	4.569	2.4499e-06	GWAS
EBF3	10	131633547	131762105	274	64	4.7958	8.1014e-07	MTAG
EFNA5	5	106712590	107006596	905	120	4.4097	5.1765e-06	MTAG
ELAVL2	9	23690102	23826335	565	68	5.8277	2.8092e-09	GWAS
ELAVL2	9	23690102	23826335	565	68	5.833	2.7223e-09	MTAG
EP300	22	41487790	41576081	263	34	4.4684	3.941e-06	MTAG
ESR1	6	151977826	152450754	1895	137	4.678	1.4483e-06	GWAS
ESR1	6	151977826	152450754	1895	137	4.7841	8.5883e-07	MTAG
ESR2	14	64550950	64804830	772	58	4.4493	4.3081e-06	GWAS
ESR2	14	64550950	64804830	772	58	4.6754	1.4671e-06	MTAG
ESRRG	1	216676588	217311097	2389	180	4.4197	4.9414e-06	GWAS
ESRRG	1	216676588	217311097	2389	180	4.4424	4.448e-06	MTAG
EVA1B	1	36787632	36789755	4	2	4.2857	9.1076e-06	MTAG
EXD2	14	69658228	69709075	107	14	5.6165	9.742e-09	GWAS
EXD2	14	69658228	69709075	107	14	5.1992	1.0007e-07	MTAG
EXD3	9	140201348	140317714	573	105	4.496	3.4619e-06	GWAS
EXD3	9	140201348	140317714	573	105	4.4696	3.9187e-06	MTAG
FAM120A	9	96214004	96328397	467	38	6.3767	9.0462e-11	GWAS
FAM120A	9	96214004	96328397	467	38	6.947	1.8654e-12	MTAG
FAM120AOS	9	96208776	96215874	30	11	4.4552	4.1911e-06	GWAS
FAM120AOS	9	96208776	96215874	30	11	4.8412	6.454e-07	MTAG
FAM168B	2	131805449	131851033	76	13	4.2802	9.3373e-06	GWAS
FAM168B	2	131805449	131851033	76	13	4.9693	3.3599e-07	MTAG
FHIT	3	59735036	61237133	7330	419	4.4906	3.5506e-06	MTAG
GABBR1	6	29523406	29601753	494	61	4.8558	5.9942e-07	GWAS
GABBR1	6	29523406	29601753	494	61	4.8435	6.3798e-07	MTAG
GALNT10	5	153570290	153800544	985	80	4.8854	5.1609e-07	MTAG
GALNT2	1	230193536	230417870	1006	85	4.6099	2.0148e-06	GWAS
GALNT2	1	230193536	230417870	1006	85	5.1769	1.1281e-07	MTAG
GDNF	5	37812779	37839788	95	23	4.3489	6.8411e-06	MTAG
GLIS3	9	3824127	4348392	2823	240	4.8877	5.101e-07	MTAG
GLT8D1	3	52728505	52740048	25	9	4.6496	1.663e-06	MTAG
GNL3	3	52715172	52728508	45	13	5.0203	2.5797e-07	MTAG
GPC6	13	93879095	95059655	4000	239	5.213	9.2927e-08	GWAS
GPC6	13	93879095	95059655	4000	239	5.2901	6.1132e-08	MTAG
GRIA1	5	152869175	153193429	1334	79	4.46	4.0971e-06	GWAS
GRIA1	5	152869175	153193429	1334	79	4.7397	1.0703e-06	MTAG
GRM5	11	88237744	88799113	2727	63	5.9131	1.6784e-09	GWAS
GRM5	11	88237744	88799113	2727	63	6.2507	2.0434e-10	MTAG
GRM8	7	126078652	126893348	2879	102	5.2387	8.0858e-08	GWAS
GRM8	7	126078652	126893348	2879	102	5.176	1.1336e-07	MTAG
GSS	20	33516236	33543620	51	11	4.5685	2.4562e-06	MTAG
HARS	5	140052758	140071609	60	14	5.3006	5.7704e-08	GWAS
HARS2	5	140071011	140078889	22	8	5.2098	9.4544e-08	GWAS
HIST1H1B	6	27834570	27835359	12	7	4.9867	3.0713e-07	GWAS
HIST1H1B	6	27834570	27835359	12	7	6.003	9.6845e-10	MTAG
HIST1H2AJ	6	27782112	27782607	5	3	5.5033	1.8636e-08	GWAS
HIST1H2AJ	6	27782112	27782607	5	3	6.0167	8.9018e-10	MTAG
HIST1H2AL	6	27833034	27833606	3	2	4.8072	7.6545e-07	GWAS
HIST1H2AL	6	27833034	27833606	3	2	5.6888	6.3986e-09	MTAG
HIST1H2BL	6	27775257	27775709	2	1	5.2597	7.2142e-08	GWAS
HIST1H2BL	6	27775257	27775709	2	1	5.6958	6.141e-09	MTAG
HIST1H2BN	6	27806323	27823487	53	16	6.6166	1.8382e-11	GWAS
HIST1H2BN	6	27806323	27823487	53	16	7.4848	3.5818e-14	MTAG
HIST1H3I	6	27839623	27840099	5	3	4.7507	1.0137e-06	MTAG
HIST1H3J	6	27858093	27860884	14	6	5.285	6.2836e-08	MTAG
HIST1H4L	6	27840926	27841289	2	1	5.4513	2.5002e-08	MTAG
HRH1	3	11178779	11305243	441	62	5.172	1.1582e-07	GWAS
HRH1	3	11178779	11305243	441	62	5.404	3.2587e-08	MTAG
HS3ST1	4	11394774	11431389	142	52	4.3358	7.2599e-06	MTAG
IK	5	140026643	140042064	47	12	5.7097	5.6573e-09	GWAS
IQCJ-SCHIP1	3	158680024	159615155	2740	145	4.8665	5.6787e-07	MTAG
KCNB1	20	47980414	48099184	493	59	6.7876	5.7011e-12	GWAS
KCNB1	20	47980414	48099184	493	59	7.3705	8.5026e-14	MTAG
KCNQ4	1	41249684	41306124	158	39	4.6909	1.3603e-06	GWAS
KCTD7	7	66093868	66276446	743	33	5.2297	8.4888e-08	GWAS
KCTD7	7	66093868	66276446	743	33	4.9598	3.5288e-07	MTAG
KIAA0101	15	64657193	64679886	66	18	4.3005	8.5218e-06	MTAG
KIAA1143	3	44779153	44803154	48	19	4.4737	3.8442e-06	GWAS
KIAA1143	3	44779153	44803154	48	19	4.6777	1.4505e-06	MTAG
KLHL29	2	23608088	23931481	1273	130	4.5825	2.2969e-06	GWAS
KMT2A	11	118307205	118397539	106	15	5.0886	1.8032e-07	GWAS
KMT2A	11	118307205	118397539	106	15	5.4646	2.3199e-08	MTAG
L3HYPDH	14	59927081	59951148	90	15	4.2945	8.7539e-06	GWAS
L3HYPDH	14	59927081	59951148	90	15	4.4013	5.3806e-06	MTAG
LCLAT1	2	30670092	30867091	813	30	4.3217	7.7428e-06	GWAS
LHX2	9	126763949	126795580	82	12	4.3715	6.1688e-06	GWAS
LHX2	9	126763949	126795580	82	12	4.4243	4.8371e-06	MTAG
LINGO1	15	77905369	78113242	834	61	5.3659	4.0266e-08	GWAS
LINGO1	15	77905369	78113242	834	61	5.1275	1.468e-07	MTAG
MAML3	4	140637907	141075338	1228	150	4.5699	2.4397e-06	GWAS
MAML3	4	140637907	141075338	1228	150	4.704	1.2757e-06	MTAG
MBNL1	3	151961617	152183569	512	41	4.5534	2.6387e-06	GWAS
MED19	11	57471186	57479693	20	12	5.1576	1.2509e-07	GWAS
MED19	11	57471186	57479693	20	12	5.8439	2.5503e-09	MTAG
MEF2C	5	88013975	88199922	471	54	4.8449	6.3331e-07	GWAS
MFAP3	5	153418466	153600038	652	54	5.137	1.3957e-07	GWAS
MFAP3	5	153418466	153600038	652	54	5.7871	3.5804e-09	MTAG
MFSD2B	2	24232951	24286191	160	34	5.0624	2.07e-07	GWAS
MFSD2B	2	24232951	24286191	160	34	4.7037	1.2778e-06	MTAG
MGRN1	16	4666494	4740975	428	40	4.3742	6.0931e-06	GWAS
MIEF2	17	18163848	18169866	19	9	4.4409	4.4788e-06	GWAS
MLEC	12	121124672	121139667	61	18	4.2923	8.8414e-06	MTAG
MRC2	17	60704762	60770958	139	26	4.6696	1.5087e-06	GWAS
MRC2	17	60704762	60770958	139	26	4.5059	3.3049e-06	MTAG
MRPS33	7	140705854	140715028	27	9	4.5373	2.8486e-06	MTAG
NCAM1	11	112831997	113149158	1167	70	4.2986	8.5951e-06	GWAS
NCAM1	11	112831997	113149158	1167	70	5.0922	1.7698e-07	MTAG
NDUFA2	5	140018325	140027370	39	12	5.2713	6.7721e-08	GWAS
NECAB1	8	91803778	91971636	500	31	4.3174	7.8939e-06	GWAS
NEK4	3	52744800	52804965	201	26	4.4705	3.9024e-06	MTAG
NEK6	9	127019885	127115586	313	34	4.3391	7.1519e-06	GWAS
NOL4	18	31431064	31804916	886	55	4.5693	2.4471e-06	GWAS
NOL4	18	31431064	31804916	886	55	4.777	8.8953e-07	MTAG
NOS1	12	117645947	117889975	589	79	4.7047	1.2714e-06	MTAG
OASL	12	121458095	121477045	62	20	4.3724	6.1434e-06	MTAG
OLFM4	13	53602894	53626192	99	28	6.2922	1.5654e-10	GWAS
OLFM4	13	53602894	53626192	99	28	6.5601	2.6883e-11	MTAG
OR12D3	6	29341200	29343068	12	6	4.2753	9.5423e-06	GWAS
OR12D3	6	29341200	29343068	12	6	4.2994	8.5648e-06	MTAG
OR2B2	6	27878963	27880174	5	3	4.7503	1.0154e-06	GWAS
OR2B2	6	27878963	27880174	5	3	5.983	1.0951e-09	MTAG
OR9Q1	11	57791353	57949088	673	41	5.009	2.7363e-07	GWAS
OR9Q1	11	57791353	57949088	673	41	5.2736	6.688e-08	MTAG
PAX6	11	31806340	31839509	83	17	4.6237	1.8847e-06	GWAS
PAX6	11	31806340	31839509	83	17	4.717	1.197e-06	MTAG
PBRM1	3	52579368	52719933	503	26	4.5761	2.3687e-06	MTAG
PCDH1	5	141232938	141258811	48	22	4.4203	4.928e-06	GWAS
PCDH1	5	141232938	141258811	48	22	4.5927	2.188e-06	MTAG
PCDH9	13	66876967	67804468	2483	166	5.8906	1.924e-09	GWAS
PCDH9	13	66876967	67804468	2483	166	5.8906	1.924e-09	MTAG
PCDHA1	5	140165876	140391929	798	38	5.9826	1.0979e-09	GWAS
PCDHA10	5	140235595	140391929	572	29	4.6552	1.6181e-06	GWAS
PCDHA11	5	140248689	140391929	519	31	5.1487	1.3117e-07	GWAS
PCDHA12	5	140255058	140391929	496	37	5.229	8.5237e-08	GWAS
PCDHA13	5	140261793	140391929	477	33	5.066	2.0309e-07	GWAS
PCDHA2	5	140174444	140391929	762	38	5.9258	1.5537e-09	GWAS
PCDHA3	5	140180783	140391929	732	44	6.1908	2.9935e-10	GWAS
PCDHA3	5	140180783	140391929	732	44	4.3433	7.0167e-06	MTAG
PCDHA4	5	140186659	140391929	697	41	5.7567	4.288e-09	GWAS
PCDHA5	5	140201222	140391929	647	36	5.2198	8.9545e-08	GWAS
PCDHA6	5	140207563	140391929	630	34	5.0104	2.7155e-07	GWAS
PCDHA7	5	140213969	140391929	607	33	4.9117	4.5145e-07	GWAS
PCDHA8	5	140220907	140391929	589	31	4.7682	9.2936e-07	GWAS
PCDHA9	5	140227048	140391929	580	30	4.7505	1.0146e-06	GWAS
PCDHAC1	5	140306302	140391929	288	32	5.4166	3.038e-08	GWAS
PCLO	7	82383329	82792246	1365	63	5.2794	6.4804e-08	MTAG
PDP1	8	94870035	94938294	266	26	4.5627	2.5254e-06	GWAS
PDP1	8	94870035	94938294	266	26	4.428	4.755e-06	MTAG
PGBD1	6	28249314	28270326	95	25	4.5184	3.1153e-06	GWAS
PGBD1	6	28249314	28270326	95	25	5.4289	2.8352e-08	MTAG
PHF2	9	96338689	96441869	558	35	6.0701	6.3926e-10	GWAS
PHF2	9	96338689	96441869	558	35	6.683	1.1702e-11	MTAG
PLCG1	20	39765600	39811629	116	40	4.4563	4.1692e-06	MTAG
PLCL2	3	16844159	17132086	934	54	4.4342	4.6211e-06	MTAG
PLEKHB1	11	73357223	73373864	91	21	4.6573	1.6017e-06	GWAS
PLEKHB1	11	73357223	73373864	91	21	4.5037	3.3387e-06	MTAG
PLEKHO1	1	150121373	150136916	47	11	4.3118	8.098e-06	MTAG
PMFBP1	16	72146056	72210777	223	36	4.4065	5.2533e-06	GWAS
PMFBP1	16	72146056	72210777	223	36	4.5637	2.5129e-06	MTAG
POU6F2	7	39017598	39532694	1884	93	4.8923	4.9837e-07	GWAS
POU6F2	7	39017598	39532694	1884	93	5.2585	7.2611e-08	MTAG
PPIB	15	64448011	64455404	21	7	4.3872	5.7415e-06	MTAG
PRKD1	14	30045687	30661104	2019	144	4.6825	1.4171e-06	MTAG
PROZ	13	113812968	113826694	52	9	4.5141	3.179e-06	MTAG
PTGIS	20	48120411	48184683	127	37	4.9373	3.9604e-07	GWAS
PTGIS	20	48120411	48184683	127	37	5.9967	1.0068e-09	MTAG
RAB35	12	120532899	120555306	79	19	5.5799	1.2033e-08	GWAS
RAB35	12	120532899	120555306	79	19	5.0249	2.518e-07	MTAG
RABGEF1	7	66147151	66276451	533	26	5.1026	1.6748e-07	GWAS
RABGEF1	7	66147151	66276451	533	26	4.8314	6.7801e-07	MTAG
RANGAP1	22	41641615	41682255	118	21	4.2684	9.8433e-06	GWAS
RANGAP1	22	41641615	41682255	118	21	5.0485	2.2268e-07	MTAG
RBFOX1	16	6069095	7763340	12296	538	4.8302	6.8201e-07	GWAS
RBFOX1	16	6069095	7763340	12296	538	5.4738	2.2028e-08	MTAG
RBMS3	3	29322473	30051886	3260	196	4.2717	9.6998e-06	MTAG
RERE	1	8412457	8877702	1036	43	6.8474	3.7615e-12	GWAS
RERE	1	8412457	8877702	1036	43	6.0842	5.8532e-10	MTAG
RGS6	14	72399156	73030654	2659	141	4.346	6.931e-06	GWAS
RGS6	14	72399156	73030654	2659	141	4.5091	3.2554e-06	MTAG
RHOF	12	122215664	122241309	90	16	4.717	1.1969e-06	MTAG
ROBO1	3	78646390	79816965	3679	168	4.2927	8.8276e-06	GWAS
ROBO2	3	75955846	77699115	6190	273	6.6884	1.128e-11	GWAS
ROBO2	3	75955846	77699115	6190	273	6.524	3.4234e-11	MTAG
RP11-691N7.6	11	57509635	57560715	112	31	5.6341	8.8e-09	GWAS
RP11-691N7.6	11	57509635	57560715	112	31	6.3988	7.8327e-11	MTAG
RP11-944L7.5	3	44607051	44635665	84	15	5.1377	1.3905e-07	GWAS
RP11-944L7.5	3	44607051	44635665	84	15	5.4566	2.4264e-08	MTAG
RSRC1	3	157823644	158263519	1428	26	5.9091	1.7196e-09	GWAS
RSRC1	3	157823644	158263519	1428	26	6.5559	2.7656e-11	MTAG
RTN1	14	60062694	60337684	799	47	4.4323	4.6617e-06	MTAG
RTP4	3	187086120	187089864	27	13	4.4882	3.5919e-06	GWAS
RTP4	3	187086120	187089864	27	13	4.3839	5.8292e-06	MTAG
RUNX1T1	8	92967203	93115514	180	9	4.5869	2.2492e-06	MTAG
SAMD3	6	130465460	130686570	1163	39	4.7905	8.3174e-07	MTAG
SBDS	7	66452664	66460588	19	9	5.0622	2.0719e-07	GWAS
SBDS	7	66452664	66460588	19	9	4.8512	6.1358e-07	MTAG
SDK1	7	3341080	4308632	6006	174	4.7404	1.0667e-06	MTAG
SEMA6D	15	47476298	48066420	2079	77	4.6325	1.8068e-06	MTAG
SERPING1	11	57364860	57382326	48	9	4.343	7.0263e-06	GWAS
SERPING1	11	57364860	57382326	48	9	4.912	4.5072e-07	MTAG
SGCE	7	94214542	94285521	137	20	4.3107	8.1366e-06	MTAG
SHISA9	16	12995477	13334272	1572	114	5.4755	2.1818e-08	GWAS
SHISA9	16	12995477	13334272	1572	114	5.4621	2.352e-08	MTAG
SHOX2	3	157814948	157824292	28	5	4.6254	1.8697e-06	GWAS
SHOX2	3	157814948	157824292	28	5	4.6134	1.9811e-06	MTAG
SLC17A3	6	25833294	25882514	231	42	4.351	6.7751e-06	GWAS
SLC17A3	6	25833294	25882514	231	42	4.9404	3.8981e-07	MTAG
SLC30A9	4	41992489	42092474	401	14	4.9745	3.2705e-07	MTAG
SMIM4	3	52568029	52613253	157	24	4.3617	6.4539e-06	MTAG
SORCS3	10	106400859	107024993	2850	87	5.7187	5.3686e-09	GWAS
SORCS3	10	106400859	107024993	2850	87	7.5841	1.6739e-14	MTAG
SOX5	12	23682440	24103966	1377	142	4.6765	1.4594e-06	GWAS
SOX5	12	23682440	24103966	1377	142	4.9243	4.2331e-07	MTAG
SP4	7	21467652	21554440	397	42	4.2976	8.6323e-06	MTAG
SPPL3	12	121200313	121342174	549	31	6.1025	5.2195e-10	GWAS
SPPL3	12	121200313	121342174	549	31	6.4662	5.0237e-11	MTAG
STAU1	20	47729878	47804904	207	33	5.7879	3.5645e-09	GWAS
STAU1	20	47729878	47804904	207	33	5.506	1.8359e-08	MTAG
STK24	13	99102455	99230194	441	40	4.4014	5.3769e-06	GWAS
STK24	13	99102455	99230194	441	40	4.3256	7.6075e-06	MTAG
SUDS3	12	118814185	118855840	137	16	4.5227	3.053e-06	GWAS
SUDS3	12	118814185	118855840	137	16	4.8495	6.189e-07	MTAG
TANGO6	16	68877507	69119083	758	45	4.3151	7.9764e-06	GWAS
TAOK3	12	118587606	118810750	573	32	4.415	5.05e-06	MTAG
TCAIM	3	44379611	44450943	189	25	4.7419	1.0585e-06	GWAS
TCAIM	3	44379611	44450943	189	25	5.0872	1.8169e-07	MTAG
TCF20	22	42556019	42739622	568	51	4.6505	1.656e-06	MTAG
TCF4	18	52889562	53332018	1066	92	5.7398	4.7382e-09	GWAS
TCF4	18	52889562	53332018	1066	92	6.4814	4.5427e-11	MTAG
TENM2	5	166711804	167691162	2649	242	5.4237	2.9196e-08	GWAS
TENM2	5	166711804	167691162	2649	242	6.0607	6.7782e-10	MTAG
THAP5	7	108194987	108210194	45	9	4.7432	1.0516e-06	MTAG
TLK2	17	60536019	60692842	244	33	4.8922	4.9852e-07	GWAS
TLK2	17	60536019	60692842	244	33	4.6605	1.5769e-06	MTAG
TMCO6	5	140019012	140024993	23	7	4.8844	5.1865e-07	GWAS
TMEM106B	7	12250867	12282993	258	15	6.6188	1.8108e-11	GWAS
TMEM106B	7	12250867	12282993	258	15	6.47	4.9009e-11	MTAG
TMEM132D	12	129556270	130388211	3492	337	4.4677	3.9526e-06	MTAG
TMEM136	11	120195838	120204391	24	8	4.3014	8.4856e-06	MTAG
TMEM161B	5	87485450	87565293	201	40	5.4099	3.1535e-08	GWAS
TMEM55A	8	92006024	92053292	120	23	4.3235	7.6772e-06	GWAS
TMX2	11	57480072	57508445	65	17	5.6699	7.1444e-09	GWAS
TMX2	11	57480072	57508445	65	17	6.5513	2.852e-11	MTAG
TMX2-CTNND1	11	57480077	57559058	179	37	5.8356	2.6796e-09	GWAS
TMX2-CTNND1	11	57480077	57559058	179	37	6.6272	1.7101e-11	MTAG
TOP1	20	39657458	39753127	220	48	4.531	2.9356e-06	MTAG
TOPAZ1	3	44283378	44373590	220	19	4.2774	9.456e-06	MTAG
TRHR	8	110098850	110131813	118	22	4.4524	4.2457e-06	MTAG
TRIM66	11	8633584	8693413	174	26	4.3787	5.9685e-06	GWAS
TTC12	11	113185251	113254266	216	41	5.1778	1.1226e-07	GWAS
TTC12	11	113185251	113254266	216	41	5.7246	5.1825e-09	MTAG
TYR	11	88910620	89028927	385	29	4.7946	8.1513e-07	GWAS
TYR	11	88910620	89028927	385	29	5.0453	2.2638e-07	MTAG
TYW5	2	200794698	200820459	57	15	4.6487	1.6699e-06	MTAG
UBXN2A	2	24150155	24227779	300	27	5.2337	8.3076e-08	GWAS
UBXN2A	2	24150155	24227779	300	27	5.0295	2.4585e-07	MTAG
VPS41	7	38762563	38971994	888	47	6.4993	4.035e-11	GWAS
VPS41	7	38762563	38971994	888	47	6.4805	4.5714e-11	MTAG
VRK2	2	58134786	58387055	827	51	5.3096	5.4948e-08	GWAS
VRK2	2	58134786	58387055	827	51	6.0846	5.8396e-10	MTAG
WDR55	5	140044261	140053709	33	11	5.2592	7.2347e-08	GWAS
XRN2	20	21283942	21370463	218	27	4.3012	8.4929e-06	MTAG
ZC3H7B	22	41697526	41756151	175	33	5.1669	1.1902e-07	GWAS
ZC3H7B	22	41697526	41756151	175	33	5.5257	1.6407e-08	MTAG
ZC3H8	2	112969102	113012713	75	19	4.2775	9.4484e-06	MTAG
ZDHHC5	11	57435219	57468659	86	23	5.8703	2.175e-09	GWAS
ZDHHC5	11	57435219	57468659	86	23	6.6284	1.6971e-11	MTAG
ZFHX4	8	77593454	77779521	482	53	5.0837	1.8508e-07	GWAS
ZFHX4	8	77593454	77779521	482	53	5.6882	6.42e-09	MTAG
ZHX3	20	39807088	39946312	387	38	4.5383	2.8348e-06	MTAG
ZKSCAN4	6	28212401	28227011	55	21	4.9449	3.8099e-07	GWAS
ZKSCAN4	6	28212401	28227011	55	21	6.023	8.5603e-10	MTAG
ZKSCAN7	3	44596685	44624975	95	15	5.0257	2.5086e-07	GWAS
ZKSCAN7	3	44596685	44624975	95	15	5.3323	4.8497e-08	MTAG
ZKSCAN8	6	28109688	28127250	75	17	5.3869	3.5845e-08	MTAG
ZMAT2	5	140078265	140086248	21	6	5.4297	2.8229e-08	GWAS
ZNF165	6	28048753	28057341	33	10	4.4381	4.5379e-06	MTAG
ZNF184	6	27418522	27440897	108	12	4.6842	1.4054e-06	GWAS
ZNF197	3	44626380	44689963	129	24	5.5722	1.2579e-08	GWAS
ZNF197	3	44626380	44689963	129	24	5.9023	1.7925e-09	MTAG
ZNF322	6	26636518	26659980	102	18	5.0044	2.8024e-07	MTAG
ZNF428	19	44111371	44124026	28	11	4.2663	9.9352e-06	MTAG
ZNF445	3	44481262	44519162	92	26	5.634	8.8051e-09	GWAS
ZNF445	3	44481262	44519162	92	26	6.0293	8.2355e-10	MTAG
ZNF660	3	44619715	44641186	53	16	5.496	1.9423e-08	GWAS
ZNF660	3	44619715	44641186	53	16	5.8935	1.8906e-09	MTAG
ZNF852	3	44540462	44552128	18	9	4.319	7.8365e-06	GWAS
ZNF852	3	44540462	44552128	18	9	4.7084	1.2481e-06	MTAG
ZSCAN12	6	28346732	28367511	101	21	5.1145	1.5732e-07	MTAG
ZSCAN16	6	28092338	28097860	25	10	5.2761	6.5983e-08	MTAG
ZSCAN31	6	28292470	28324048	173	33	4.7086	1.2472e-06	MTAG
ZSCAN9	6	28192664	28201260	51	19	4.8944	4.9291e-07	MTAG
MAGMA Genes of BD
GENE	CHR	START	STOP	NSNPS	NPARAM	ZSTAT	P	type
ABCB1	7	87133175	87342611	421	37	4.5343	2.8902e-06	MTAG
ABT1	6	26597180	26600278	14	4	5.0457	2.2596e-07	MTAG
AC074091.13	2	27928653	27938599	14	5	4.4167	5.0108e-06	GWAS
AC074091.13	2	27928653	27938599	14	5	4.3737	6.1083e-06	MTAG
ACTR5	20	37377085	37400834	106	13	4.2964	8.6784e-06	MTAG
ADD3	10	111756126	111895323	192	21	5.4545	2.4552e-08	GWAS
AKT3	1	243651535	244014381	527	22	4.9469	3.7694e-07	MTAG
AL049840.1	14	104177607	104179149	2	1	4.8646	5.733e-07	MTAG
ALAS1	3	52232102	52248343	15	2	4.718	1.1908e-06	MTAG
ALMS1	2	73612886	73837920	400	13	4.4881	3.5928e-06	MTAG
ALPK3	15	85359911	85416713	143	25	4.8423	6.4177e-07	MTAG
AMBRA1	11	46417964	46615675	180	20	4.3924	5.6063e-06	MTAG
ANAPC5	12	121746048	121837699	255	31	4.2783	9.4174e-06	MTAG
ANKS1B	12	99120235	100378432	3140	174	5.1339	1.4191e-07	MTAG
AP3B2	15	83328033	83378666	114	20	4.3822	5.8732e-06	MTAG
APH1A	1	150237804	150241980	2	1	4.3985	5.4503e-06	MTAG
APOPT1	14	104029299	104073860	114	13	5.3937	3.4516e-08	MTAG
AS3MT	10	104629273	104661656	109	13	6.3157	1.3446e-10	MTAG
ASPHD1	16	29911696	29931185	20	5	4.7514	1.0099e-06	MTAG
ATP13A1	19	19756007	19774502	48	11	4.4716	3.8824e-06	MTAG
ATXN7	3	63850233	63989138	227	28	4.8691	5.6056e-07	MTAG
ATXN7L3	17	42269173	42277481	8	5	5.0111	2.7067e-07	GWAS
B3GAT1	11	134248398	134281812	129	14	4.2998	8.5477e-06	MTAG
BAG4	8	38034051	38070819	56	4	5.0005	2.8587e-07	MTAG
BAG5	14	104022881	104029168	9	2	5.3441	4.5432e-08	MTAG
BCL11B	14	99635624	99737861	266	36	6.1297	4.4022e-10	MTAG
BTN2A1	6	26458150	26476849	64	13	7.0624	8.1842e-13	MTAG
BTN3A2	6	26365387	26378546	99	9	6.4963	4.1169e-11	MTAG
C10orf32	10	104613980	104624718	26	7	6.5147	3.6421e-11	MTAG
C10orf32-ASMT	10	104614029	104661656	145	16	6.6683	1.2935e-11	MTAG
C11orf80	11	66511922	66610987	91	19	4.334	7.3202e-06	GWAS
C11orf80	11	66511922	66610987	91	19	5.0143	2.6612e-07	MTAG
C11orf84	11	63580860	63595190	31	6	4.354	6.6851e-06	MTAG
C12orf65	12	123717463	123742506	77	8	4.7886	8.3954e-07	MTAG
C17orf53	17	42219274	42239844	31	6	4.7795	8.7879e-07	GWAS
C2orf15	2	99757948	99939204	367	24	4.3289	7.4941e-06	GWAS
C2orf47	2	200820040	200873263	93	15	5.0512	2.1949e-07	MTAG
C2orf69	2	200775979	200820658	97	15	5.6312	8.9491e-09	MTAG
CACNA1C	12	2079952	2802108	2032	173	5.2387	8.0852e-08	GWAS
CACNA1C	12	2079952	2802108	2032	173	7.5612	1.9975e-14	MTAG
CACNA1I	22	39966758	40085742	273	24	5.7223	5.2555e-09	MTAG
CACNB2	10	18429606	18830798	1537	110	6.6683	1.2938e-11	MTAG
CCS	11	66360292	66373490	17	6	4.4971	3.4442e-06	MTAG
CD40	20	44746911	44758502	27	11	4.4032	5.333e-06	MTAG
CD47	3	107762145	107809872	95	17	4.4879	3.5958e-06	GWAS
CDKN2C	1	51426417	51440305	14	5	4.9479	3.7506e-07	GWAS
CDKN2C	1	51426417	51440305	14	5	4.6341	1.7928e-06	MTAG
CENPT	16	67862060	67881714	22	4	4.3092	8.191e-06	MTAG
CILP2	19	19649057	19657468	18	2	4.97	3.3469e-07	GWAS
CILP2	19	19649057	19657468	18	2	4.6712	1.4973e-06	MTAG
CIRH1A	16	69165194	69265033	182	25	4.3271	7.5529e-06	MTAG
CNNM2	10	104678050	104849978	409	21	5.4286	2.8402e-08	MTAG
CNOT1	16	58553855	58663790	341	17	4.2873	9.0444e-06	MTAG
CNTN4	3	2140497	3099645	4311	306	4.7594	9.7072e-07	MTAG
COG8	16	69354043	69373570	48	9	4.4828	3.6831e-06	MTAG
CREB1	2	208394461	208468155	106	13	4.7218	1.1689e-06	MTAG
CTC-260F20.3	19	19627036	19646885	39	5	5.1802	1.1084e-07	GWAS
CTC-260F20.3	19	19627036	19646885	39	5	4.9786	3.2026e-07	MTAG
CTSF	11	66330934	66336312	14	3	4.5378	2.8422e-06	MTAG
CUL9	6	43149913	43192325	73	10	4.3264	7.5797e-06	MTAG
CYP17A1	10	104590288	104597290	19	4	5.7021	5.9157e-09	MTAG
DCC	18	49866542	51057784	4510	115	4.4048	5.2952e-06	MTAG
DDHD2	8	38082736	38133076	43	6	4.6511	1.6512e-06	GWAS
DDHD2	8	38082736	38133076	43	6	5.5794	1.2068e-08	MTAG
DFNA5	7	24737972	24809244	272	22	4.4024	5.3524e-06	GWAS
DFNA5	7	24737972	24809244	272	22	5.4528	2.4794e-08	MTAG
DIP2A	21	47878812	47989926	407	28	4.3644	6.3732e-06	GWAS
DLGAP2	8	1449532	1656642	941	44	4.4953	3.4735e-06	GWAS
DNAJB7	22	41255553	41258130	3	2	4.355	6.653e-06	MTAG
DNAJB9	7	108210012	108215294	8	3	4.5545	2.6259e-06	MTAG
DOCK2	5	169064251	169510386	1406	116	4.7409	1.0638e-06	GWAS
DPYD	1	97543299	98386605	2006	124	4.8014	7.8782e-07	MTAG
DRD2	11	113280318	113346413	176	25	4.7531	1.0014e-06	MTAG
EIF5B	2	99953816	100017789	126	13	4.3544	6.6726e-06	GWAS
ETF1	5	137841784	137878989	63	12	4.5493	2.6918e-06	MTAG
FADS1	11	61567099	61596790	38	5	4.404	5.314e-06	GWAS
FADS1	11	61567099	61596790	38	5	4.3542	6.6767e-06	MTAG
FADS2	11	61560452	61634826	166	19	5.0542	2.1605e-07	GWAS
FADS2	11	61560452	61634826	166	19	4.719	1.1849e-06	MTAG
FAF1	1	50905150	51425935	690	24	4.9256	4.2053e-07	GWAS
FAF1	1	50905150	51425935	690	24	4.3873	5.7373e-06	MTAG
FAM196B	5	169291268	169407744	300	51	5.2466	7.7476e-08	GWAS
FAM196B	5	169291268	169407744	300	51	4.9373	3.9608e-07	MTAG
FANCA	16	89803957	89883065	446	17	4.3289	7.4913e-06	GWAS
FANCA	16	89803957	89883065	446	17	4.5294	2.9577e-06	MTAG
FES	15	91426925	91439006	34	7	5.542	1.495e-08	MTAG
FGFR1	8	38268656	38326352	86	18	4.7921	8.2511e-07	GWAS
FGFR1	8	38268656	38326352	86	18	5.7013	5.9457e-09	MTAG
FOXO6	1	41827594	41849262	62	13	4.6529	1.6364e-06	GWAS
FOXO6	1	41827594	41849262	62	13	5.0013	2.847e-07	MTAG
FURIN	15	91411822	91426688	31	7	5.0746	1.9417e-07	MTAG
GATAD2A	19	19496635	19619740	192	16	4.5949	2.1649e-06	GWAS
GATAD2A	19	19496635	19619740	192	16	4.9434	3.8377e-07	MTAG
GLT8D1	3	52728505	52740048	14	3	4.3425	7.0421e-06	GWAS
GLT8D1	3	52728505	52740048	14	3	6.0031	9.6764e-10	MTAG
GMIP	19	19740285	19754476	21	7	4.8824	5.2402e-07	GWAS
GMIP	19	19740285	19754476	21	7	5.3482	4.441e-08	MTAG
GNL3	3	52715172	52728508	22	3	4.2779	9.4329e-06	GWAS
GNL3	3	52715172	52728508	22	3	5.7355	4.8604e-09	MTAG
GRIN2A	16	9852376	10276611	1721	50	4.4493	4.3069e-06	GWAS
GRIN2A	16	9852376	10276611	1721	50	5.1066	1.6397e-07	MTAG
GRM3	7	86273230	86494200	423	41	4.3018	8.4701e-06	MTAG
GSTO1	10	105995114	106027217	68	14	4.438	4.5397e-06	MTAG
HAPLN4	19	19366450	19373605	17	3	5.4358	2.7275e-08	GWAS
HAPLN4	19	19366450	19373605	17	3	5.2354	8.2333e-08	MTAG
HFE	6	26087509	26098571	28	10	4.5242	3.0315e-06	MTAG
HIST1H1A	6	26017260	26018040	4	2	4.6073	2.0399e-06	MTAG
HIST1H1B	6	27834570	27835359	4	2	7.2571	1.9773e-13	MTAG
HIST1H2AJ	6	27782112	27782607	4	1	5.0875	1.8141e-07	MTAG
HIST1H2AL	6	27833034	27833606	3	2	6.0491	7.2843e-10	MTAG
HIST1H2BF	6	26199748	26200942	10	4	4.9024	4.7326e-07	MTAG
HIST1H2BL	6	27775257	27775709	2	1	5.3036	5.6756e-08	MTAG
HIST1H2BN	6	27806323	27823487	27	5	7.4382	5.1014e-14	MTAG
HIST1H3I	6	27839623	27840099	1	1	6.186	3.0853e-10	MTAG
HIST1H3J	6	27858093	27860884	7	2	5.685	6.5411e-09	MTAG
HIST1H4A	6	26021907	26022278	1	1	6.316	1.342e-10	MTAG
HIST1H4L	6	27840926	27841289	1	1	8.6124	3.5781e-18	MTAG
HLF	17	53342373	53402426	132	28	5.166	1.1956e-07	GWAS
HLF	17	53342373	53402426	132	28	4.7605	9.6568e-07	MTAG
HS6ST3	13	96743093	97485671	1710	69	4.2909	8.8973e-06	MTAG
HSPA9	5	137890571	137911133	35	7	4.5751	2.3803e-06	MTAG
HSPD1	2	198351305	198381461	38	7	4.7974	8.038e-07	MTAG
HSPE1-MOB4	2	198365137	198415450	62	8	4.9937	2.9613e-07	MTAG
ILF3	19	10764937	10803093	53	7	5.3453	4.5121e-08	GWAS
INO80E	16	30006615	30017114	25	4	4.487	3.6109e-06	MTAG
IREB2	15	78729773	78793798	132	13	4.5023	3.3618e-06	MTAG
ITIH1	3	52811603	52826078	33	5	5.5729	1.2524e-08	MTAG
ITIH3	3	52828784	52843025	22	7	4.5218	3.0654e-06	GWAS
ITIH3	3	52828784	52843025	22	7	6.3466	1.1008e-10	MTAG
ITIH4	3	52846991	52865495	42	6	4.671	1.4989e-06	GWAS
ITIH4	3	52846991	52865495	42	6	6.1463	3.9647e-10	MTAG
KCNB1	20	47980414	48099184	406	39	5.1636	1.211e-07	MTAG
KCNG1	20	49620193	49639666	53	10	4.4711	3.8907e-06	MTAG
KCNG2	18	77623668	77660184	154	18	4.5415	2.7931e-06	MTAG
KCNJ13	2	233631174	233641278	26	6	4.3513	6.7656e-06	MTAG
KCTD13	16	29916333	29938356	35	5	5.3715	3.9052e-08	MTAG
KIF15	3	44803209	44914868	129	17	4.382	5.88e-06	GWAS
KLC1	14	104028233	104167888	337	19	5.0309	2.4415e-07	MTAG
LETM2	8	38243725	38267045	30	5	4.8162	7.3148e-07	GWAS
LETM2	8	38243725	38267045	30	5	5.7807	3.7185e-09	MTAG
LMAN2L	2	97371666	97405801	40	6	4.4885	3.5863e-06	MTAG
LSM1	8	38020839	38034248	25	7	4.463	4.0409e-06	GWAS
LSM1	8	38020839	38034248	25	7	5.1591	1.241e-07	MTAG
LSS	21	47608055	47648738	130	16	4.36	6.5022e-06	GWAS
LYG2	2	99858709	99871745	25	9	4.6903	1.3641e-06	GWAS
MACROD1	11	63766030	63933578	380	50	5.1437	1.3466e-07	MTAG
MACROD2	20	13976015	16033842	6256	331	5.303	5.6968e-08	GWAS
MAD1L1	7	1855429	2272878	1750	35	5.0247	2.5213e-07	MTAG
MAPK1	22	22108789	22221970	271	19	4.4064	5.2546e-06	GWAS
MAPK1	22	22108789	22221970	271	19	4.6945	1.3364e-06	MTAG
MARK2	11	63606400	63678491	111	10	4.8831	5.2209e-07	MTAG
MAU2	19	19431490	19469563	79	9	4.3392	7.1492e-06	GWAS
MAU2	19	19431490	19469563	79	9	4.4949	3.48e-06	MTAG
MED24	17	38175350	38217468	83	9	4.3615	6.4575e-06	GWAS
MED24	17	38175350	38217468	83	9	4.5281	2.9764e-06	MTAG
METTL21A	2	208445355	208490652	68	9	4.6576	1.5997e-06	MTAG
MOB4	2	198380295	198418423	50	8	4.9952	2.9388e-07	MTAG
MRPL33	2	27994584	28210954	309	13	5.0814	1.8737e-07	MTAG
MRPS33	7	140705854	140715028	19	5	4.729	1.1284e-06	GWAS
MRPS33	7	140705854	140715028	19	5	5.5685	1.2851e-08	MTAG
MUSTN1	3	52867130	52869235	6	2	4.4354	4.5955e-06	GWAS
MUSTN1	3	52867130	52869235	6	2	5.9639	1.2314e-09	MTAG
NAB2	12	57482677	57489259	13	7	5.0096	2.7271e-07	MTAG
NAGA	22	42454358	42466846	21	5	4.5121	3.2093e-06	MTAG
NBL1	1	19967048	19984945	63	18	4.2677	9.8744e-06	GWAS
NDUFA13	19	19626545	19644285	37	4	5.1821	1.097e-07	GWAS
NDUFA13	19	19626545	19644285	37	4	4.9173	4.3881e-07	MTAG
NDUFA6	22	42481529	42486959	9	3	4.3086	8.2155e-06	MTAG
NEK4	3	52744800	52804965	127	10	5.3955	3.4175e-08	MTAG
NGEF	2	233743396	233877982	525	41	4.7488	1.023e-06	MTAG
NIP7	16	69373333	69377014	14	5	4.4123	5.1129e-06	MTAG
NKAIN2	6	124125286	125146803	2816	206	4.6628	1.5594e-06	MTAG
NKAPL	6	28227098	28228736	6	3	5.0327	2.4184e-07	MTAG
NMB	15	85198360	85201794	11	4	4.9301	4.1096e-07	GWAS
NMB	15	85198360	85201794	11	4	5.9688	1.195e-09	MTAG
NT5C2	10	104845940	104953056	234	18	5.6247	9.2907e-09	MTAG
NT5DC2	3	52558386	52569070	27	5	5.2774	6.5522e-08	MTAG
NTRK3	15	88418230	88799999	829	68	4.5277	2.9821e-06	MTAG
NUTF2	16	67880635	67906470	39	9	4.2668	9.9161e-06	MTAG
OR2B2	6	27878963	27880174	4	2	7.0752	7.4641e-13	MTAG
PACS1	11	65837834	66012218	290	16	4.2661	9.9464e-06	GWAS
PBRM1	3	52579368	52719933	319	11	5.6113	1.0043e-08	MTAG
PBX4	19	19672522	19729725	79	12	4.3592	6.5264e-06	MTAG
PC	11	66615704	66725847	203	25	4.3691	6.2387e-06	MTAG
PCID2	13	113831891	113863029	45	8	4.7008	1.2958e-06	MTAG
PGBD1	6	28249314	28270326	58	12	6.032	8.098e-10	MTAG
PI3	20	43803517	43805185	15	3	4.3996	5.423e-06	GWAS
PITPNM2	12	123468027	123634562	183	24	4.8474	6.2548e-07	MTAG
PLEKHO1	1	150121373	150136916	31	6	5.0835	1.8527e-07	GWAS
PLEKHO1	1	150121373	150136916	31	6	6.4583	5.2956e-11	MTAG
POM121L2	6	27253682	27279949	94	16	4.9367	3.9718e-07	MTAG
PPAPDC1B	8	38120648	38126761	6	3	5.0191	2.5955e-07	MTAG
PPP1R13B	14	104200089	104313927	252	10	5.693	6.243e-09	MTAG
PPP1R16B	20	37434348	37551667	289	40	4.4758	3.8058e-06	MTAG
PRKCA	17	64298754	64806861	1745	115	4.2767	9.4855e-06	GWAS
PRKD1	14	30045687	30661104	1521	109	5.1734	1.1493e-07	MTAG
PRPF3	1	150293925	150325671	89	11	4.6123	1.991e-06	MTAG
PTGIS	20	48120411	48184683	112	30	5.7165	5.4369e-09	MTAG
RANGAP1	22	41641615	41682255	84	11	4.324	7.6616e-06	MTAG
RBKS	2	28004231	28113965	173	11	5.1623	1.2195e-07	MTAG
RBM4	11	66384097	66434153	43	12	4.6353	1.7825e-06	MTAG
RBPJL	20	43935491	43945803	19	4	4.6653	1.5412e-06	GWAS
RCOR2	11	63678693	63684316	5	1	4.8305	6.8084e-07	MTAG
REV1	2	100016938	100106497	178	13	4.483	3.6809e-06	GWAS
RFTN2	2	198432948	198540769	163	13	5.0082	2.7477e-07	MTAG
RP11-343C2.7	16	69369179	69385633	36	9	4.8874	5.11e-07	MTAG
RP11-343C2.9	16	69368994	69390209	39	10	4.8943	4.9325e-07	MTAG
RP11-451M19.3	10	111701029	111713649	20	2	4.4582	4.1327e-06	GWAS
RP11-73M18.2	14	104029299	104152261	298	19	5.0999	1.6993e-07	MTAG
RP11-894J14.5	3	53003135	53133469	334	19	4.7195	1.1824e-06	MTAG
RP5-966M1.6	3	52847298	52869745	56	6	4.6299	1.8292e-06	GWAS
RP5-966M1.6	3	52847298	52869745	56	6	6.0744	6.2222e-10	MTAG
RPGRIP1	14	21756098	21819460	194	27	4.6236	1.8855e-06	GWAS
RPRD2	1	150335567	150449042	328	14	4.5031	3.3488e-06	GWAS
RPRD2	1	150335567	150449042	328	14	4.7796	8.7804e-07	MTAG
RPS6KA2	6	166822852	167319939	1748	150	5.21	9.4429e-08	GWAS
RPS6KA2	6	166822852	167319939	1748	150	5.026	2.5047e-07	MTAG
SEC11A	15	85212775	85259947	93	17	4.6524	1.6404e-06	GWAS
SEC11A	15	85212775	85259947	93	17	5.8169	2.9981e-09	MTAG
2018-09-03	22	42372276	42394225	55	11	4.6561	1.6116e-06	MTAG
SETD6	16	58549383	58554431	14	4	4.9018	4.7483e-07	MTAG
SF3B1	2	198254508	198299815	42	6	5.5203	1.6924e-08	MTAG
SFMBT1	3	52937588	53080766	308	18	5.6476	8.1331e-09	MTAG
SLC12A4	16	67977377	68003504	27	8	4.4508	4.2772e-06	MTAG
SLC17A1	6	25783125	25832287	140	14	5.0785	1.9025e-07	MTAG
SLC17A3	6	25833294	25882514	138	17	5.4185	3.0043e-08	MTAG
SLC22A7	6	43263432	43273276	17	6	4.554	2.6322e-06	MTAG
SLC25A17	22	41165634	41215403	57	6	4.5012	3.3792e-06	GWAS
SLC27A5	19	58990879	59023780	73	11	4.2851	9.1344e-06	MTAG
SMIM4	3	52568029	52613253	97	10	5.4536	2.4675e-08	MTAG
SNAP91	6	84262599	84419410	305	19	4.84	6.4904e-07	GWAS
SNAP91	6	84262599	84419410	305	19	5.602	1.0596e-08	MTAG
SORCS3	10	106400859	107024993	1803	48	5.1927	1.0364e-07	MTAG
SP4	7	21467652	21554440	254	24	4.6232	1.8898e-06	MTAG
SPATS2L	2	201170604	201346986	395	44	5.6579	7.6632e-09	MTAG
SPCS1	3	52738971	52742182	5	2	5.0483	2.229e-07	MTAG
SPIRE2	16	89884587	89937727	188	17	4.6059	2.0531e-06	GWAS
SPIRE2	16	89884587	89937727	188	17	4.5109	3.2271e-06	MTAG
SPPL3	12	121200313	121342174	433	24	4.3535	6.6999e-06	MTAG
SPTBN2	11	66452719	66496697	33	14	5.1575	1.2511e-07	MTAG
SSBP2	5	80708840	81047616	673	37	5.4178	3.0173e-08	GWAS
ST8SIA6	10	17360382	17496329	718	36	4.2743	9.5859e-06	MTAG
STAB1	3	52529354	52558511	49	14	5.5343	1.5627e-08	MTAG
STK4	20	43595115	43708600	206	13	4.3539	6.6864e-06	MTAG
SUGP1	19	19386827	19431653	95	11	4.2686	9.8343e-06	GWAS
SUGP1	19	19386827	19431653	95	11	4.3986	5.4473e-06	MTAG
SYNE1	6	152442819	152958936	1735	123	4.6043	2.0692e-06	MTAG
SYNGAP1	6	33387847	33421466	46	12	5.281	6.4231e-08	MTAG
TAOK2	16	29984962	30003582	22	3	5.128	1.4642e-07	MTAG
TARS2	1	150459887	150480078	62	8	4.3023	8.4509e-06	MTAG
TCF20	22	42556019	42739622	411	37	4.3987	5.4449e-06	MTAG
TCF4	18	52889562	53332018	692	51	5.189	1.0569e-07	MTAG
TERF2	16	69389464	69442474	91	16	4.4353	4.5976e-06	MTAG
TFAP2B	6	50786436	50815326	70	14	4.6961	1.3262e-06	MTAG
THOC7	3	63819546	63849579	36	10	4.3532	6.7085e-06	MTAG
TLR9	3	52255097	52265206	10	5	4.9458	3.7921e-07	MTAG
TM6SF2	19	19375173	19384200	23	5	4.8882	5.0893e-07	GWAS
TM6SF2	19	19375173	19384200	23	5	4.8523	6.1033e-07	MTAG
TMED6	16	69377151	69385712	18	8	4.6238	1.8836e-06	MTAG
TMEM108	3	132757235	133116636	1119	50	4.4324	4.6598e-06	MTAG
TMEM110	3	52870235	52931612	124	11	4.3986	5.4468e-06	GWAS
TMEM110	3	52870235	52931612	124	11	5.8596	2.3204e-09	MTAG
TMEM110-MUSTN1	3	52867137	52931578	133	11	4.4392	4.5152e-06	GWAS
TMEM110-MUSTN1	3	52867137	52931578	133	11	5.9282	1.5314e-09	MTAG
TMEM178B	7	140774032	141180180	946	84	4.5243	3.0302e-06	MTAG
TMEM219	16	29952206	29984373	49	6	5.5169	1.7252e-08	MTAG
TMEM258	11	61535973	61560274	34	8	4.8366	6.6052e-07	GWAS
TMEM258	11	61535973	61560274	34	8	4.5176	3.1278e-06	MTAG
TRANK1	3	36868311	36986548	245	22	5.5438	1.4798e-08	GWAS
TRANK1	3	36868311	36986548	245	22	6.1715	3.3819e-10	MTAG
TRIM28	19	59055458	59062089	8	3	4.981	3.1636e-07	MTAG
TRIM38	6	25963030	25987384	43	13	6.0323	8.0838e-10	MTAG
TSNARE1	8	143293441	143484601	720	37	4.9847	3.1036e-07	MTAG
TSNAXIP1	16	67840668	67866051	28	6	4.3033	8.4132e-06	MTAG
TSSK6	19	19623227	19626838	5	2	4.8333	6.7135e-07	GWAS
TSSK6	19	19623227	19626838	5	2	4.7019	1.2887e-06	MTAG
TYW5	2	200794698	200820459	48	10	5.6248	9.286e-09	MTAG
UBTF	17	42282401	42298994	24	6	4.5401	2.8109e-06	GWAS
UTP18	17	49337889	49375297	91	12	4.2922	8.8437e-06	GWAS
VPS45	1	150039369	150117505	112	6	4.738	1.0792e-06	GWAS
VPS45	1	150039369	150117505	112	6	5.8579	2.3441e-09	MTAG
VPS4A	16	69345259	69358949	38	8	4.3372	7.216e-06	MTAG
VPS9D1	16	89773542	89787394	39	12	5.051	2.1981e-07	GWAS
VPS9D1	16	89773542	89787394	39	12	4.6764	1.4598e-06	MTAG
VRK2	2	58134786	58387055	497	31	5.2548	7.4106e-08	MTAG
WBP2NL	22	42394729	42454460	116	11	4.6958	1.3276e-06	MTAG
WDR73	15	85185999	85197574	28	6	4.3062	8.3055e-06	GWAS
WDR73	15	85185999	85197574	28	6	5.7922	3.4733e-09	MTAG
WHSC1L1	8	38127215	38239790	140	12	4.7642	9.481e-07	GWAS
WHSC1L1	8	38127215	38239790	140	12	5.7191	5.3548e-09	MTAG
XPNPEP3	22	41253081	41363838	86	16	4.4502	4.2898e-06	GWAS
XPNPEP3	22	41253081	41363838	86	16	4.8065	7.6796e-07	MTAG
XRCC3	14	104163946	104181841	31	8	5.6522	7.9204e-09	MTAG
YJEFN3	19	19627036	19648390	41	5	5.138	1.3882e-07	GWAS
YJEFN3	19	19627036	19648390	41	5	4.9277	4.1591e-07	MTAG
ZBTB45	19	59024897	59050278	34	12	4.4067	5.2474e-06	MTAG
ZFYVE21	14	104182067	104200005	44	11	6.0932	5.5346e-10	MTAG
ZKSCAN3	6	28317691	28336947	60	11	5.8483	2.4826e-09	MTAG
ZKSCAN4	6	28212401	28227011	33	9	6.0628	6.6869e-10	MTAG
ZKSCAN8	6	28109688	28127250	49	8	5.9334	1.4832e-09	MTAG
ZNF165	6	28048753	28057341	23	6	5.2017	9.8711e-08	MTAG
ZNF276	16	89786808	89807311	115	16	4.6638	1.552e-06	GWAS
ZNF276	16	89786808	89807311	115	16	4.48	3.7323e-06	MTAG
ZNF318	6	43274872	43337216	88	14	4.7993	7.9625e-07	MTAG
ZNF322	6	26636518	26659980	68	8	4.82	7.1781e-07	MTAG
ZNF592	15	85291866	85349659	117	16	5.0876	1.8129e-07	GWAS
ZNF592	15	85291866	85349659	117	16	6.2453	2.1149e-10	MTAG
ZSCAN12	6	28346732	28367511	62	8	5.6269	9.1754e-09	MTAG
ZSCAN16	6	28092338	28097860	10	3	6.236	2.2449e-10	MTAG
ZSCAN2	15	85144217	85171027	51	11	5.5217	1.6788e-08	MTAG
ZSCAN23	6	28399707	28411279	29	5	4.6387	1.7528e-06	MTAG
ZSCAN31	6	28292470	28324048	102	15	6.201	2.8055e-10	MTAG
ZSCAN9	6	28192664	28201260	27	7	5.2806	6.438e-08	MTAG
ZSWIM6	5	60628100	60841997	313	22	5.0185	2.6039e-07	MTAG
MAGMA Genes of SCZ
GENE	CHR	START	STOP	NSNPS	NPARAM	ZSTAT	P	type
ABCB1	7	87133175	87342611	399	34	4.7053	1.2677e-06	GWAS
ABCB1	7	87133175	87342611	399	34	5.097	1.7256e-07	MTAG
ABCB9	12	123405498	123466196	39	11	5.6062	1.0338e-08	GWAS
ABCB9	12	123405498	123466196	39	11	5.6101	1.0109e-08	MTAG
ABT1	6	26597180	26600278	14	4	5.8062	3.196e-09	GWAS
ABT1	6	26597180	26600278	14	4	6.1099	4.9841e-10	MTAG
AC090673.2	12	66291518	66317967	36	9	4.3356	7.2686e-06	MTAG
AC110084.1	2	27998851	28009186	9	3	4.45	4.2927e-06	MTAG
ACTR5	20	37377085	37400834	89	9	5.0033	2.8172e-07	GWAS
ACTR5	20	37377085	37400834	89	9	5.1009	1.6901e-07	MTAG
ADAMTSL3	15	84322838	84708594	960	39	4.5685	2.4563e-06	GWAS
ADAMTSL3	15	84322838	84708594	960	39	4.7984	7.9956e-07	MTAG
AGO1	1	36335409	36395211	51	9	4.3979	5.466e-06	GWAS
AGO1	1	36335409	36395211	51	9	4.6639	1.5513e-06	MTAG
AGO3	1	36396319	36538101	102	10	4.5471	2.7197e-06	GWAS
AGO3	1	36396319	36538101	102	10	4.7644	9.4696e-07	MTAG
AGO4	1	36273773	36323491	58	11	4.5064	3.2976e-06	GWAS
AGO4	1	36273773	36323491	58	11	4.6082	2.0309e-06	MTAG
AKT3	1	243651535	244014381	485	22	5.8582	2.339e-09	GWAS
AKT3	1	243651535	244014381	485	22	6.0277	8.3151e-10	MTAG
AL049840.1	14	104177607	104179149	1	1	5.6281	9.108e-09	GWAS
AL049840.1	14	104177607	104179149	1	1	6.4147	7.0531e-11	MTAG
ALAS1	3	52232102	52248343	15	2	4.6749	1.4708e-06	MTAG
ALG12	22	50293877	50312106	68	5	4.46	4.0986e-06	GWAS
ALG12	22	50293877	50312106	68	5	4.5466	2.7256e-06	MTAG
ALMS1	2	73612886	73837920	383	12	4.3898	5.6723e-06	GWAS
ALMS1	2	73612886	73837920	383	12	4.9972	2.9085e-07	MTAG
ALPK3	15	85359911	85416713	136	23	4.8647	5.7323e-07	MTAG
AMBRA1	11	46417964	46615675	146	13	6.219	2.5016e-10	GWAS
AMBRA1	11	46417964	46615675	146	13	5.8645	2.2522e-09	MTAG
ANK3	10	61786056	62493248	2031	73	4.708	1.251e-06	GWAS
ANK3	10	61786056	62493248	2031	73	4.4948	3.4819e-06	MTAG
ANKHD1	5	139781399	139929163	114	17	4.5692	2.4481e-06	GWAS
ANKHD1-EIF4EBP3	5	139781493	139929154	114	17	4.5692	2.4481e-06	GWAS
ANKRD44	2	197831741	198175897	874	58	4.4298	4.7159e-06	MTAG
ANKS1B	12	99120235	100378432	2944	167	4.8604	5.8562e-07	GWAS
ANKS1B	12	99120235	100378432	2944	167	5.862	2.2862e-09	MTAG
AP3B2	15	83328033	83378666	109	18	4.7073	1.2553e-06	GWAS
AP3B2	15	83328033	83378666	109	18	5.0554	2.1473e-07	MTAG
APH1A	1	150237804	150241980	2	1	4.4445	4.4041e-06	MTAG
APOPT1	14	104029299	104073860	109	12	5.6617	7.4951e-09	GWAS
APOPT1	14	104029299	104073860	109	12	6.1701	3.4127e-10	MTAG
ARHGAP1	11	46698630	46722165	24	8	5.4733	2.2085e-08	GWAS
ARHGAP1	11	46698630	46722165	24	8	5.3028	5.7021e-08	MTAG
ARL6IP4	12	123464607	123467456	1	1	5.0754	1.933e-07	GWAS
ARL6IP4	12	123464607	123467456	1	1	4.9403	3.8993e-07	MTAG
AS3MT	10	104629273	104661656	111	13	7.4748	3.865e-14	GWAS
AS3MT	10	104629273	104661656	111	13	7.4709	3.9834e-14	MTAG
ASPHD1	16	29911696	29931185	17	4	4.6751	1.4688e-06	MTAG
ATG13	11	46638826	46696368	42	5	5.8158	3.0175e-09	GWAS
ATG13	11	46638826	46696368	42	5	5.4737	2.2042e-08	MTAG
ATP13A1	19	19756007	19774502	41	8	4.2823	9.2485e-06	MTAG
ATP2A2	12	110718561	110788898	73	14	4.3058	8.3176e-06	GWAS
ATPAF2	17	17880723	17942523	79	7	5.3443	4.5391e-08	GWAS
ATPAF2	17	17880723	17942523	79	7	4.3227	7.7081e-06	MTAG
ATXN7	3	63850233	63989138	189	21	5.6712	7.0886e-09	GWAS
ATXN7	3	63850233	63989138	189	21	5.7837	3.6531e-09	MTAG
BAG4	8	38034051	38070819	52	3	4.5552	2.6165e-06	MTAG
BAG5	14	104022881	104029168	9	2	5.4559	2.4369e-08	GWAS
BAG5	14	104022881	104029168	9	2	5.9775	1.1329e-09	MTAG
BCL11A	2	60678302	60780702	146	29	5.3364	4.7401e-08	GWAS
BCL11A	2	60678302	60780702	146	29	4.5781	2.3456e-06	MTAG
BCL11B	14	99635624	99737861	256	31	6.0066	9.4722e-10	GWAS
BCL11B	14	99635624	99737861	256	31	6.6229	1.7608e-11	MTAG
BRD1	22	50166931	50221160	128	13	4.5748	2.383e-06	GWAS
BRD1	22	50166931	50221160	128	13	4.3458	6.9381e-06	MTAG
BTN1A1	6	26501449	26510650	19	3	4.5055	3.3101e-06	GWAS
BTN1A1	6	26501449	26510650	19	3	4.7635	9.5119e-07	MTAG
BTN2A1	6	26458150	26476849	61	12	7.5462	2.2407e-14	GWAS
BTN2A1	6	26458150	26476849	61	12	8.111	2.5109e-16	MTAG
BTN2A2	6	26383324	26395102	31	5	4.5753	2.3774e-06	GWAS
BTN2A2	6	26383324	26395102	31	5	4.7083	1.2491e-06	MTAG
BTN3A2	6	26365387	26378546	94	8	7.3976	6.9352e-14	GWAS
BTN3A2	6	26365387	26378546	94	8	7.5898	1.6015e-14	MTAG
BTN3A3	6	26440700	26453643	29	6	4.9728	3.3005e-07	GWAS
BTN3A3	6	26440700	26453643	29	6	5.2212	8.8867e-08	MTAG
C10orf32	10	104613980	104624718	25	7	7.4323	5.338e-14	GWAS
C10orf32	10	104613980	104624718	25	7	7.5291	2.5537e-14	MTAG
C10orf32-ASMT	10	104614029	104661656	146	16	7.6088	1.3835e-14	GWAS
C10orf32-ASMT	10	104614029	104661656	146	16	7.6359	1.1208e-14	MTAG
C11orf31	11	57508825	57510986	3	1	4.7281	1.1333e-06	GWAS
C11orf31	11	57508825	57510986	3	1	4.9412	3.8817e-07	MTAG
C11orf80	11	66511922	66610987	70	13	4.353	6.7144e-06	MTAG
C11orf84	11	63580860	63595190	30	6	4.5094	3.2498e-06	MTAG
C12orf65	12	123717463	123742506	71	7	5.7675	4.0236e-09	GWAS
C12orf65	12	123717463	123742506	71	7	5.6579	7.6635e-09	MTAG
C12orf76	12	110465872	110511491	92	16	4.7585	9.7524e-07	GWAS
C1orf216	1	36179476	36185073	6	2	4.3557	6.6332e-06	GWAS
C1orf216	1	36179476	36185073	6	2	4.3285	7.506e-06	MTAG
C1orf54	1	150240600	150253327	18	5	4.4358	4.5862e-06	MTAG
C2orf47	2	200820040	200873263	88	14	5.2454	7.797e-08	GWAS
C2orf47	2	200820040	200873263	88	14	5.6301	9.0045e-09	MTAG
C2orf69	2	200775979	200820658	94	14	5.9361	1.4596e-09	GWAS
C2orf69	2	200775979	200820658	94	14	6.3635	9.8584e-11	MTAG
C2orf82	2	233721980	233743418	55	11	4.37	6.2114e-06	GWAS
C3orf49	3	63805038	63834312	29	9	4.621	1.9091e-06	GWAS
C3orf49	3	63805038	63834312	29	9	4.7499	1.0178e-06	MTAG
CACNA1C	12	2079952	2802108	1907	172	7.5943	1.5469e-14	GWAS
CACNA1C	12	2079952	2802108	1907	172	8.0407	4.4666e-16	MTAG
CACNA1I	22	39966758	40085742	263	24	6.8962	2.6712e-12	GWAS
CACNA1I	22	39966758	40085742	263	24	7.0373	9.7968e-13	MTAG
CACNB2	10	18429606	18830798	1417	104	6.2184	2.5119e-10	GWAS
CACNB2	10	18429606	18830798	1417	104	7.3138	1.2985e-13	MTAG
CALN1	7	71244476	71912136	1781	57	5.2488	7.6549e-08	GWAS
CCDC92	12	124403207	124457378	104	7	4.4401	4.4952e-06	MTAG
CDC20	1	43824626	43828874	5	3	4.3283	7.5131e-06	GWAS
CDK2AP1	12	123745528	123756881	31	7	5.1413	1.3641e-07	GWAS
CDK2AP1	12	123745528	123756881	31	7	5.1568	1.256e-07	MTAG
CENPM	22	42334725	42343168	27	4	5.538	1.5298e-08	GWAS
CENPM	22	42334725	42343168	27	4	4.9412	3.8823e-07	MTAG
CHMP2A	19	59062933	59066491	6	3	4.5058	3.3068e-06	MTAG
CHRM4	11	46406640	46408107	1	1	5.3427	4.578e-08	GWAS
CHRM4	11	46406640	46408107	1	1	4.9195	4.3383e-07	MTAG
CHRNA3	15	78885394	78913637	81	8	5.8987	1.8324e-09	GWAS
CHRNA3	15	78885394	78913637	81	8	5.662	7.4827e-09	MTAG
CHRNA5	15	78857862	78887611	61	7	5.5104	1.7906e-08	GWAS
CHRNA5	15	78857862	78887611	61	7	5.2499	7.6112e-08	MTAG
CHRNB4	15	78916461	79020096	230	25	4.9994	2.8757e-07	GWAS
CHRNB4	15	78916461	79020096	230	25	4.9669	3.4017e-07	MTAG
CKAP5	11	46764598	46867847	127	14	4.3109	8.1285e-06	GWAS
CLCN3	4	170533784	170644824	244	21	4.4703	3.9054e-06	GWAS
CLIP1	12	122755979	122907179	244	19	4.3178	7.8779e-06	GWAS
CLIP1	12	122755979	122907179	244	19	4.8478	6.2407e-07	MTAG
CNNM2	10	104678050	104849978	371	16	6.7732	6.2979e-12	GWAS
CNNM2	10	104678050	104849978	371	16	6.7266	8.6834e-12	MTAG
CNOT1	16	58553855	58663790	328	15	4.3614	6.4602e-06	MTAG
CNPPD1	2	220036619	220042828	17	3	4.6488	1.6691e-06	GWAS
CNPPD1	2	220036619	220042828	17	3	4.4499	4.2957e-06	MTAG
CNTN4	3	2140497	3099645	4101	299	5.9653	1.2212e-09	GWAS
CNTN4	3	2140497	3099645	4101	299	5.7797	3.7415e-09	MTAG
COG8	16	69354043	69373570	42	7	4.4026	5.3469e-06	MTAG
COQ10B	2	198318147	198340032	20	4	4.7063	1.2613e-06	GWAS
COQ10B	2	198318147	198340032	20	4	4.8451	6.3259e-07	MTAG
CPD	17	28705923	28797007	107	9	4.5017	3.3709e-06	MTAG
CPEB1	15	83211951	83317612	191	20	5.2773	6.5554e-08	GWAS
CPEB1	15	83211951	83317612	191	20	5.4734	2.2074e-08	MTAG
CREB1	2	208394461	208468155	96	11	4.4868	3.6151e-06	GWAS
CREB1	2	208394461	208468155	96	11	4.9269	4.1766e-07	MTAG
CSMD1	8	2792875	4852494	15522	557	5.7542	4.3517e-09	GWAS
CTNND1	11	57520715	57587018	73	9	4.3851	5.7956e-06	GWAS
CTNND1	11	57520715	57587018	73	9	4.393	5.5895e-06	MTAG
CTSF	11	66330934	66336312	14	3	4.3073	8.2646e-06	MTAG
CUL9	6	43149913	43192325	70	9	4.3666	6.3088e-06	GWAS
CUL9	6	43149913	43192325	70	9	4.6433	1.7141e-06	MTAG
CYP17A1	10	104590288	104597290	18	3	6.1224	4.6098e-10	GWAS
CYP17A1	10	104590288	104597290	18	3	6.4908	4.2691e-11	MTAG
CYP26B1	2	72356367	72375167	35	9	4.6066	2.047e-06	GWAS
DCC	18	49866542	51057784	4205	102	5.8633	2.2689e-09	MTAG
DCST2	1	154990996	155006257	23	6	4.4197	4.9415e-06	MTAG
DDHD2	8	38082736	38133076	43	6	5.2354	8.2333e-08	MTAG
DFNA5	7	24737972	24809244	253	18	5.1635	1.2116e-07	MTAG
DGKI	7	137065783	137531838	720	66	4.4274	4.7688e-06	GWAS
DGKI	7	137065783	137531838	720	66	4.6848	1.4012e-06	MTAG
DGKZ	11	46354455	46402104	47	10	6.2825	1.6659e-10	GWAS
DGKZ	11	46354455	46402104	47	10	6.0168	8.8968e-10	MTAG
DHX57	2	39024871	39103075	155	13	4.3217	7.7408e-06	GWAS
DMTF1	7	86781677	86825653	123	8	4.5853	2.2668e-06	GWAS
DMTF1	7	86781677	86825653	123	8	4.8517	6.1211e-07	MTAG
DNAH10OS	12	124410971	124419531	13	2	4.2847	9.1479e-06	MTAG
DNAJA3	16	4475806	4506776	68	9	4.7515	1.0096e-06	GWAS
DNAJB9	7	108210012	108215294	8	3	4.8109	7.5112e-07	MTAG
DNAJC11	1	6694228	6761984	126	13	4.323	7.6973e-06	MTAG
DNAJC19	3	180701497	180707562	3	2	4.3918	5.6202e-06	GWAS
DND1	5	140050379	140053171	1	1	4.3115	8.108e-06	GWAS
DOC2A	16	30016830	30034591	29	3	4.2714	9.7146e-06	GWAS
DOC2A	16	30016830	30034591	29	3	4.6136	1.9786e-06	MTAG
DOPEY2	21	37529080	37666572	541	44	4.8212	7.1344e-07	GWAS
DOPEY2	21	37529080	37666572	541	44	4.6476	1.6789e-06	MTAG
DPP4	2	162848751	162931052	120	19	5.2844	6.3065e-08	GWAS
DPP4	2	162848751	162931052	120	19	4.9293	4.1262e-07	MTAG
DPYD	1	97543299	98386605	1853	106	6.954	1.7755e-12	GWAS
DPYD	1	97543299	98386605	1853	106	6.6701	1.2779e-11	MTAG
DRD2	11	113280318	113346413	169	23	5.3474	4.4608e-08	MTAG
DRG2	17	17991200	18011285	36	6	5.0887	1.8024e-07	GWAS
DST	6	56322785	56819426	896	25	4.7577	9.7896e-07	GWAS
DST	6	56322785	56819426	896	25	4.644	1.709e-06	MTAG
DSTYK	1	205111632	205180727	146	12	4.468	3.9477e-06	GWAS
DYNC1I2	2	172543919	172604930	97	12	4.3048	8.3557e-06	MTAG
ELOVL7	5	60047618	60140216	195	19	4.357	6.5927e-06	GWAS
ENOX1	13	43787654	44361044	1362	75	4.8494	6.1908e-07	GWAS
ENOX1	13	43787654	44361044	1362	75	5.3667	4.0103e-08	MTAG
EP300	22	41487790	41576081	135	14	4.3918	5.6207e-06	MTAG
EPN2	17	19118928	19240028	74	8	4.5142	3.1784e-06	GWAS
EPN2	17	19118928	19240028	74	8	4.4801	3.7307e-06	MTAG
ESAM	11	124622026	124632186	12	4	5.0386	2.3444e-07	GWAS
ESAM	11	124622026	124632186	12	4	4.9558	3.6022e-07	MTAG
ESRP2	16	68263014	68272005	4	2	4.3177	7.8822e-06	MTAG
ETF1	5	137841784	137878989	55	10	5.8464	2.511e-09	GWAS
ETF1	5	137841784	137878989	55	10	5.9604	1.2579e-09	MTAG
F2	11	46740730	46761056	48	6	4.3861	5.7689e-06	GWAS
FAM109B	22	42470255	42475445	11	3	4.8319	6.7624e-07	GWAS
FAM109B	22	42470255	42475445	11	3	5.0307	2.4431e-07	MTAG
FAM120A	9	96214004	96328397	298	16	4.8475	6.2501e-07	MTAG
FAM134A	2	220040947	220050201	28	5	4.9708	3.3333e-07	GWAS
FAM134A	2	220040947	220050201	28	5	4.7273	1.1377e-06	MTAG
FAM214A	15	52873514	53002014	240	24	4.3657	6.3347e-06	GWAS
FAM63A	1	150969025	150980851	17	6	4.5864	2.2552e-06	GWAS
FAM63A	1	150969025	150980851	17	6	4.5854	2.2659e-06	MTAG
FANCL	2	58386378	58468507	171	21	4.4966	3.452e-06	MTAG
FES	15	91426925	91439006	34	7	6.1248	4.5385e-10	GWAS
FES	15	91426925	91439006	34	7	6.5035	3.9232e-11	MTAG
FGFR1	8	38268656	38326352	82	16	5.3324	4.8455e-08	MTAG
FOXO3	6	108881038	109005977	165	19	4.7547	9.9373e-07	GWAS
FOXO6	1	41827594	41849262	62	13	4.3885	5.7059e-06	MTAG
FOXP1	3	71003844	71633140	1192	107	6.447	5.703e-11	GWAS
FOXP1	3	71003844	71633140	1192	107	5.8006	3.3047e-09	MTAG
FTCDNL1	2	200625267	200715896	169	26	4.2691	9.8151e-06	MTAG
FURIN	15	91411822	91426688	29	6	5.6689	7.1852e-09	GWAS
FURIN	15	91411822	91426688	29	6	6.0661	6.5536e-10	MTAG
FXR1	3	180585929	180700541	188	15	5.8475	2.4949e-09	GWAS
FXR1	3	180585929	180700541	188	15	5.0509	2.1984e-07	MTAG
GABBR1	6	29523406	29601753	280	28	4.9632	3.4676e-07	GWAS
GABBR1	6	29523406	29601753	280	28	4.9496	3.7193e-07	MTAG
GABRB3	15	26788693	27184686	1244	107	4.4622	4.0556e-06	GWAS
GABRB3	15	26788693	27184686	1244	107	4.3724	6.1457e-06	MTAG
GALNT10	5	153570290	153800544	765	51	5.645	8.2574e-09	GWAS
GALNT10	5	153570290	153800544	765	51	6.0106	9.2429e-10	MTAG
GALNT2	1	230193536	230417870	762	58	4.4322	4.663e-06	GWAS
GATAD2A	19	19496635	19619740	171	13	5.0125	2.6862e-07	GWAS
GATAD2A	19	19496635	19619740	171	13	5.0146	2.6575e-07	MTAG
GGNBP1	6	33551515	33556803	16	5	4.6863	1.3907e-06	MTAG
GID4	17	17942606	17971718	49	4	5.2361	8.1994e-08	GWAS
GIGYF2	2	233562009	233725285	396	19	4.6935	1.3429e-06	GWAS
GIGYF2	2	233562009	233725285	396	19	4.5138	3.1834e-06	MTAG
GLT8D1	3	52728505	52740048	12	2	4.7345	1.0979e-06	GWAS
GLT8D1	3	52728505	52740048	12	2	6.0116	9.1861e-10	MTAG
GMIP	19	19740285	19754476	18	5	4.665	1.543e-06	GWAS
GMIP	19	19740285	19754476	18	5	5.1172	1.5502e-07	MTAG
GNL3	3	52715172	52728508	19	2	5.5978	1.0853e-08	MTAG
GOSR1	17	28804380	28854610	60	7	4.5336	2.8998e-06	MTAG
GRIN2A	16	9852376	10276611	1611	45	4.403	5.3384e-06	MTAG
GRM3	7	86273230	86494200	393	34	4.6711	1.4982e-06	MTAG
GTF2A1	14	81641796	81687721	72	11	4.3826	5.8641e-06	GWAS
HARBI1	11	46624411	46639459	8	2	5.1951	1.0232e-07	GWAS
HARBI1	11	46624411	46639459	8	2	5.0338	2.4045e-07	MTAG
HARS	5	140052758	140071609	29	5	4.8756	5.4234e-07	GWAS
HARS2	5	140071011	140078889	11	3	4.7262	1.1437e-06	GWAS
HCN1	5	45259349	45696253	472	29	5.0363	2.3727e-07	GWAS
HCN1	5	45259349	45696253	472	29	4.768	9.3012e-07	MTAG
HFE	6	26087509	26098571	24	8	6.4906	4.2743e-11	GWAS
HFE	6	26087509	26098571	24	8	6.3472	1.0966e-10	MTAG
HIST1H1A	6	26017260	26018040	3	2	5.5287	1.6131e-08	GWAS
HIST1H1A	6	26017260	26018040	3	2	5.7639	4.1099e-09	MTAG
HIST1H1B	6	27834570	27835359	4	2	7.4477	4.7506e-14	GWAS
HIST1H1B	6	27834570	27835359	4	2	7.9518	9.1903e-16	MTAG
HIST1H2AC	6	26124373	26139344	45	8	5.3267	5.0002e-08	GWAS
HIST1H2AC	6	26124373	26139344	45	8	5.0416	2.3082e-07	MTAG
HIST1H2AJ	6	27782112	27782607	4	1	7.1101	5.7975e-13	GWAS
HIST1H2AJ	6	27782112	27782607	4	1	7.2745	1.7381e-13	MTAG
HIST1H2AL	6	27833034	27833606	3	2	6.4933	4.1985e-11	GWAS
HIST1H2AL	6	27833034	27833606	3	2	6.9657	1.6335e-12	MTAG
HIST1H2BC	6	26115101	26124154	26	5	5.4899	2.0113e-08	GWAS
HIST1H2BC	6	26115101	26124154	26	5	5.4569	2.422e-08	MTAG
HIST1H2BD	6	26158349	26171577	16	4	5.4298	2.8205e-08	GWAS
HIST1H2BD	6	26158349	26171577	16	4	5.5086	1.809e-08	MTAG
HIST1H2BF	6	26199748	26200942	9	4	5.2371	8.1568e-08	GWAS
HIST1H2BF	6	26199748	26200942	9	4	5.6642	7.3872e-09	MTAG
HIST1H2BL	6	27775257	27775709	2	1	6.7888	5.6554e-12	GWAS
HIST1H2BL	6	27775257	27775709	2	1	7.022	1.0939e-12	MTAG
HIST1H2BN	6	27806323	27823487	26	5	7.8148	2.7522e-15	GWAS
HIST1H2BN	6	27806323	27823487	26	5	8.626	3.1764e-18	MTAG
HIST1H3C	6	26045639	26046097	3	2	6.2737	1.7626e-10	GWAS
HIST1H3C	6	26045639	26046097	3	2	6.3182	1.3228e-10	MTAG
HIST1H3I	6	27839623	27840099	1	1	6.692	1.101e-11	GWAS
HIST1H3I	6	27839623	27840099	1	1	7.5376	2.3926e-14	MTAG
HIST1H3J	6	27858093	27860884	7	2	6.3917	8.2047e-11	GWAS
HIST1H3J	6	27858093	27860884	7	2	6.6141	1.8696e-11	MTAG
HIST1H4A	6	26021907	26022278	1	1	7.3009	1.429e-13	GWAS
HIST1H4A	6	26021907	26022278	1	1	7.6672	8.7903e-15	MTAG
HIST1H4H	6	26281283	26285762	12	4	4.3238	7.668e-06	MTAG
HIST1H4L	6	27840926	27841289	2	1	7.0078	1.2101e-12	GWAS
HIST1H4L	6	27840926	27841289	2	1	7.3343	1.1148e-13	MTAG
HMGA2	12	66217911	66360075	177	28	4.798	8.0141e-07	GWAS
HMGA2	12	66217911	66360075	177	28	4.9975	2.9044e-07	MTAG
HSPA9	5	137890571	137911133	32	6	5.4782	2.148e-08	GWAS
HSPA9	5	137890571	137911133	32	6	5.6957	6.1418e-09	MTAG
HSPD1	2	198351305	198381461	35	5	5.0319	2.4279e-07	GWAS
HSPD1	2	198351305	198381461	35	5	5.4974	1.927e-08	MTAG
HSPE1	2	198364718	198368181	2	1	4.5017	3.3701e-06	MTAG
HSPE1-MOB4	2	198365137	198415450	60	8	5.8388	2.6281e-09	GWAS
HSPE1-MOB4	2	198365137	198415450	60	8	6.1434	4.0398e-10	MTAG
HYI	1	43916824	43919660	7	4	4.5886	2.2312e-06	GWAS
HYKK	15	78799906	78829714	71	6	4.3186	7.8525e-06	GWAS
IFT81	12	110562140	110656602	91	14	4.437	4.5617e-06	GWAS
IGSF9B	11	133778459	133826880	128	22	5.7928	3.4615e-09	GWAS
IGSF9B	11	133778459	133826880	128	22	5.3552	4.2722e-08	MTAG
IK	5	140026643	140042064	19	2	4.5395	2.8191e-06	GWAS
IL20RB	3	136665072	136729927	109	7	4.4269	4.7808e-06	GWAS
IL20RB	3	136665072	136729927	109	7	4.373	6.1275e-06	MTAG
IMMP2L	7	110303110	111202573	1645	69	4.7276	1.136e-06	GWAS
INA	10	105036920	105050108	16	3	4.4603	4.0927e-06	GWAS
INO80E	16	30006615	30017114	22	3	4.6138	1.9765e-06	MTAG
IP6K3	6	33689444	33714762	101	16	4.7565	9.8507e-07	GWAS
IP6K3	6	33689444	33714762	101	16	4.5283	2.9731e-06	MTAG
IREB2	15	78729773	78793798	123	11	5.2775	6.5466e-08	GWAS
IREB2	15	78729773	78793798	123	11	5.2566	7.3353e-08	MTAG
ITIH1	3	52811603	52826078	30	4	4.4181	4.9795e-06	GWAS
ITIH1	3	52811603	52826078	30	4	5.5297	1.6038e-08	MTAG
ITIH3	3	52828784	52843025	22	7	5.2672	6.9265e-08	GWAS
ITIH3	3	52828784	52843025	22	7	6.5436	3.003e-11	MTAG
ITIH4	3	52846991	52865495	39	5	5.0857	1.8315e-07	GWAS
ITIH4	3	52846991	52865495	39	5	6.165	3.5232e-10	MTAG
ITPR3	6	33588142	33664351	303	32	5.5601	1.3479e-08	GWAS
ITPR3	6	33588142	33664351	303	32	5.5324	1.5792e-08	MTAG
JAM3	11	133938820	134021896	243	15	4.3479	6.8721e-06	GWAS
JAM3	11	133938820	134021896	243	15	4.293	8.813e-06	MTAG
KALRN	3	123798870	124445172	1791	82	5.2515	7.5437e-08	GWAS
KCNB1	20	47980414	48099184	360	34	5.7654	4.0721e-09	MTAG
KCNG2	18	77623668	77660184	148	17	4.4025	5.3512e-06	MTAG
KCNJ13	2	233631174	233641278	25	6	5.0653	2.0385e-07	GWAS
KCNJ13	2	233631174	233641278	25	6	4.891	5.0173e-07	MTAG
KCTD10	12	109886461	109915349	112	9	4.4961	3.4598e-06	GWAS
KCTD13	16	29916333	29938356	32	4	4.7388	1.0748e-06	GWAS
KCTD13	16	29916333	29938356	32	4	5.4349	2.7412e-08	MTAG
KDM4A	1	44115829	44171186	71	10	4.8289	6.865e-07	GWAS
KDM4A	1	44115829	44171186	71	10	4.6616	1.5689e-06	MTAG
KIFC1	6	33359313	33377701	36	8	5.2631	7.0842e-08	GWAS
KIFC1	6	33359313	33377701	36	8	5.2961	5.9158e-08	MTAG
KLC1	14	104028233	104167888	309	16	5.2162	9.1293e-08	GWAS
KLC1	14	104028233	104167888	309	16	5.9067	1.7455e-09	MTAG
LCAT	16	67973653	67978034	3	2	4.4322	4.6635e-06	MTAG
LEMD2	6	33738979	33756913	64	8	4.6083	2.0303e-06	GWAS
LETM2	8	38243725	38267045	29	5	5.5406	1.5074e-08	MTAG
LGSN	6	63985856	64029882	33	9	5.2668	6.9417e-08	GWAS
LIPC	15	58702768	58861151	540	76	5.3302	4.9061e-08	GWAS
LIPC	15	58702768	58861151	540	76	5.2243	8.7392e-08	MTAG
LRRC48	17	17876127	17920203	63	6	5.2498	7.6149e-08	GWAS
LSM1	8	38020839	38034248	24	6	4.362	6.4425e-06	MTAG
MACROD1	11	63766030	63933578	356	46	4.5404	2.807e-06	GWAS
MACROD1	11	63766030	63933578	356	46	5.4394	2.6738e-08	MTAG
MAD1L1	7	1855429	2272878	1699	32	4.9714	3.3243e-07	GWAS
MAD1L1	7	1855429	2272878	1699	32	5.0762	1.9258e-07	MTAG
MAN2A2	15	91445448	91465814	54	10	4.5139	3.1816e-06	GWAS
MAP7D1	1	36621180	36646450	29	6	5.6677	7.2362e-09	GWAS
MAP7D1	1	36621180	36646450	29	6	5.4742	2.198e-08	MTAG
MAPK3	16	30125426	30134827	13	5	4.5843	2.2774e-06	GWAS
MAPK3	16	30125426	30134827	13	5	5.136	1.4035e-07	MTAG
MAPK7	17	19281034	19286857	1	1	4.3814	5.896e-06	GWAS
MAPK7	17	19281034	19286857	1	1	4.664	1.5507e-06	MTAG
MARK2	11	63606400	63678491	106	9	4.9428	3.8505e-07	MTAG
MAU2	19	19431490	19469563	72	8	4.5831	2.2907e-06	GWAS
MAU2	19	19431490	19469563	72	8	4.5791	2.3348e-06	MTAG
METTL21A	2	208445355	208490652	60	7	4.7343	1.099e-06	MTAG
MFAP3	5	153418466	153600038	478	34	5.9938	1.0252e-09	GWAS
MFAP3	5	153418466	153600038	478	34	5.9689	1.194e-09	MTAG
MGAT3	22	39853349	39888199	57	15	5.8472	2.4997e-09	GWAS
MGAT3	22	39853349	39888199	57	15	5.3151	5.3303e-08	MTAG
MMP16	8	89044237	89340254	608	47	4.8279	6.8985e-07	GWAS
MMP16	8	89044237	89340254	608	47	4.2777	9.4412e-06	MTAG
MOB4	2	198380295	198418423	47	7	5.9702	1.185e-09	GWAS
MOB4	2	198380295	198418423	47	7	6.2059	2.7193e-10	MTAG
MPHOSPH9	12	123636867	123728561	226	10	5.4468	2.5639e-08	GWAS
MPHOSPH9	12	123636867	123728561	226	10	5.2368	8.1692e-08	MTAG
MRPL33	2	27994584	28210954	285	11	4.8581	5.9268e-07	MTAG
MRPS33	7	140705854	140715028	17	4	5.0135	2.6721e-07	MTAG
MSANTD2	11	124636394	124670569	55	10	4.9158	4.4214e-07	GWAS
MSANTD2	11	124636394	124670569	55	10	4.448	4.3334e-06	MTAG
MSRA	8	9911778	10286401	1470	61	5.0117	2.6978e-07	GWAS
MSRA	8	9911778	10286401	1470	61	4.6898	1.3673e-06	MTAG
MTF1	1	38275239	38325292	71	13	4.9202	4.3231e-07	GWAS
MTF1	1	38275239	38325292	71	13	4.7335	1.1036e-06	MTAG
MUSTN1	3	52867130	52869235	6	2	4.6247	1.8761e-06	GWAS
MUSTN1	3	52867130	52869235	6	2	5.9982	9.9785e-10	MTAG
MYO15A	17	18012020	18083116	134	18	4.7598	9.6871e-07	GWAS
NAA40	11	63706431	63724800	37	6	4.3561	6.6196e-06	MTAG
NAB2	12	57482677	57489259	11	5	4.8528	6.0875e-07	GWAS
NAB2	12	57482677	57489259	11	5	5.3755	3.8187e-08	MTAG
NAGA	22	42454358	42466846	18	4	5.1787	1.1172e-07	GWAS
NAGA	22	42454358	42466846	18	4	5.5118	1.776e-08	MTAG
NCAM1	11	112831997	113149158	800	53	4.2929	8.8181e-06	MTAG
NCSTN	1	160313062	160328742	38	10	4.2903	8.9197e-06	GWAS
NDUFA2	5	140018325	140027370	19	4	4.7656	9.4144e-07	GWAS
NDUFA6	22	42481529	42486959	9	3	5.0864	1.8242e-07	GWAS
NDUFA6	22	42481529	42486959	9	3	5.3957	3.4134e-08	MTAG
NEK4	3	52744800	52804965	87	5	4.3784	5.9789e-06	GWAS
NEK4	3	52744800	52804965	87	5	5.6049	1.0418e-08	MTAG
NEURL1	10	105253736	105352309	254	29	4.9117	4.515e-07	GWAS
NEURL1	10	105253736	105352309	254	29	4.3291	7.4858e-06	MTAG
NGEF	2	233743396	233877982	509	41	5.4215	2.9554e-08	GWAS
NGEF	2	233743396	233877982	509	41	5.4799	2.1275e-08	MTAG
NIP7	16	69373333	69377014	13	4	4.4174	4.9944e-06	MTAG
NKAPL	6	28227098	28228736	6	3	4.9227	4.2669e-07	GWAS
NKAPL	6	28227098	28228736	6	3	5.572	1.2594e-08	MTAG
NMB	15	85198360	85201794	10	3	5.3754	3.8205e-08	GWAS
NMB	15	85198360	85201794	10	3	6.0965	5.4209e-10	MTAG
NOS1	12	117645947	117889975	622	51	4.3006	8.5154e-06	MTAG
NRGN	11	124609742	124617106	11	2	5.5901	1.1346e-08	GWAS
NRGN	11	124609742	124617106	11	2	5.4896	2.0138e-08	MTAG
NT5C2	10	104845940	104953056	220	16	7.001	1.2704e-12	GWAS
NT5C2	10	104845940	104953056	220	16	6.9735	1.546e-12	MTAG
NT5DC2	3	52558386	52569070	26	5	5.4517	2.4952e-08	MTAG
NTRK3	15	88418230	88799999	759	56	4.3625	6.429e-06	GWAS
NTRK3	15	88418230	88799999	759	56	5.219	8.9946e-08	MTAG
NUTF2	16	67880635	67906470	38	8	4.5831	2.2904e-06	MTAG
OGFOD2	12	123459127	123464590	5	2	4.8723	5.5146e-07	GWAS
OGFOD2	12	123459127	123464590	5	2	4.7572	9.8158e-07	MTAG
OR12D3	6	29341200	29343068	11	5	6.0825	5.9149e-10	GWAS
OR12D3	6	29341200	29343068	11	5	6.2047	2.7406e-10	MTAG
OR2B2	6	27878963	27880174	3	1	7.3849	7.6311e-14	GWAS
OR2B2	6	27878963	27880174	3	1	7.6023	1.4548e-14	MTAG
OR2J2	6	29141311	29142351	9	3	4.963	3.47e-07	GWAS
OR2J2	6	29141311	29142351	9	3	4.963	3.47e-07	MTAG
OR5V1	6	29323007	29399744	322	23	6.5498	2.8803e-11	GWAS
OR5V1	6	29323007	29399744	322	23	6.5695	2.5243e-11	MTAG
PBRM1	3	52579368	52719933	275	8	4.4041	5.3122e-06	GWAS
PBRM1	3	52579368	52719933	275	8	5.6627	7.4504e-09	MTAG
PBX4	19	19672522	19729725	75	11	4.353	6.7132e-06	MTAG
PCBP2	12	53835525	53874946	30	7	4.6305	1.8241e-06	GWAS
PCCB	3	135969148	136056738	121	15	5.1011	1.6888e-07	GWAS
PCCB	3	135969148	136056738	121	15	4.4019	5.3647e-06	MTAG
PCDHA1	5	140165876	140391929	434	19	5.6033	1.0516e-08	GWAS
PCDHA1	5	140165876	140391929	434	19	4.7963	8.0793e-07	MTAG
PCDHA10	5	140235595	140391929	308	16	4.8914	5.007e-07	GWAS
PCDHA11	5	140248689	140391929	280	15	5.0627	2.0668e-07	GWAS
PCDHA11	5	140248689	140391929	280	15	4.3523	6.7362e-06	MTAG
PCDHA12	5	140255058	140391929	271	15	5.1674	1.1869e-07	GWAS
PCDHA12	5	140255058	140391929	271	15	4.4458	4.3782e-06	MTAG
PCDHA13	5	140261793	140391929	264	15	5.1131	1.5843e-07	GWAS
PCDHA13	5	140261793	140391929	264	15	4.4084	5.2063e-06	MTAG
PCDHA2	5	140174444	140391929	416	19	5.5224	1.6721e-08	GWAS
PCDHA2	5	140174444	140391929	416	19	4.7433	1.0511e-06	MTAG
PCDHA3	5	140180783	140391929	405	20	5.6923	6.2682e-09	GWAS
PCDHA3	5	140180783	140391929	405	20	4.8995	4.8043e-07	MTAG
PCDHA4	5	140186659	140391929	385	19	5.5476	1.4481e-08	GWAS
PCDHA4	5	140186659	140391929	385	19	4.8087	7.5961e-07	MTAG
PCDHA5	5	140201222	140391929	363	18	5.18	1.1096e-07	GWAS
PCDHA5	5	140201222	140391929	363	18	4.4957	3.4666e-06	MTAG
PCDHA6	5	140207563	140391929	357	18	5.0919	1.7723e-07	GWAS
PCDHA6	5	140207563	140391929	357	18	4.4289	4.7358e-06	MTAG
PCDHA7	5	140213969	140391929	346	19	5.3437	4.5523e-08	GWAS
PCDHA7	5	140213969	140391929	346	19	4.667	1.528e-06	MTAG
PCDHA8	5	140220907	140391929	340	18	5.3301	4.9072e-08	GWAS
PCDHA8	5	140220907	140391929	340	18	4.6687	1.5154e-06	MTAG
PCDHA9	5	140227048	140391929	332	17	4.8796	5.3148e-07	GWAS
PCDHAC1	5	140306302	140391929	191	15	5.2061	9.6429e-08	GWAS
PCDHAC1	5	140306302	140391929	191	15	4.5305	2.9416e-06	MTAG
PCGF6	10	105062553	105110891	48	9	4.3505	6.7909e-06	GWAS
PCLO	7	82383329	82792246	1009	37	4.429	4.7339e-06	MTAG
PCNX	14	71374122	71582099	363	15	5.6853	6.5306e-09	GWAS
PCNX	14	71374122	71582099	363	15	5.2529	7.4871e-08	MTAG
PDF	16	69362524	69364498	5	2	4.3261	7.5876e-06	MTAG
PDXDC1	16	15068448	15233196	234	30	4.3838	5.8305e-06	MTAG
PGBD1	6	28249314	28270326	55	10	7.2929	1.5172e-13	GWAS
PGBD1	6	28249314	28270326	55	10	7.2068	2.8651e-13	MTAG
PHF1	6	33378176	33384230	9	3	5.2693	6.8483e-08	GWAS
PHF1	6	33378176	33384230	9	3	5.2566	7.3374e-08	MTAG
PHF2	9	96338689	96441869	414	25	4.3904	5.6583e-06	MTAG
PIGB	15	55611158	55647846	107	14	4.3094	8.1847e-06	GWAS
PITPNM2	12	123468027	123634562	152	18	6.1105	4.9664e-10	GWAS
PITPNM2	12	123468027	123634562	152	18	5.9624	1.2424e-09	MTAG
PLA2G15	16	68279207	68294961	30	5	4.815	7.3618e-07	GWAS
PLA2G15	16	68279207	68294961	30	5	4.9323	4.0624e-07	MTAG
PLCH2	1	2357419	2436969	256	34	4.7149	1.2094e-06	GWAS
PLCH2	1	2357419	2436969	256	34	4.8068	7.6679e-07	MTAG
PLCL1	2	198669426	199437305	1362	63	4.4093	5.1842e-06	GWAS
PLCL1	2	198669426	199437305	1362	63	4.8545	6.036e-07	MTAG
PLEKHO1	1	150121373	150136916	28	5	5.2102	9.4338e-08	GWAS
PLEKHO1	1	150121373	150136916	28	5	6.2728	1.7734e-10	MTAG
POM121L2	6	27253682	27279949	85	14	6.1355	4.2442e-10	GWAS
POM121L2	6	27253682	27279949	85	14	6.3816	8.7606e-11	MTAG
POMC	2	25383722	25391772	15	7	4.3746	6.083e-06	GWAS
PPAPDC1B	8	38120648	38126761	7	3	4.5833	2.2883e-06	MTAG
PPP1R13B	14	104200089	104313927	238	12	5.9201	1.6089e-09	GWAS
PPP1R13B	14	104200089	104313927	238	12	6.4034	7.5979e-11	MTAG
PPP1R16B	20	37434348	37551667	236	36	6.8416	3.9169e-12	GWAS
PPP1R16B	20	37434348	37551667	236	36	6.6546	1.4204e-11	MTAG
PPP2R2B	5	145967936	146464347	1005	59	5.4178	3.0175e-08	GWAS
PPP2R2B	5	145967936	146464347	1005	59	5.882	2.0271e-09	MTAG
PPP2R3A	3	135684515	135866733	276	19	4.6698	1.5077e-06	GWAS
PPP2R5B	11	64685025	64701945	32	6	4.6902	1.365e-06	GWAS
PPP2R5B	11	64685025	64701945	32	6	4.3131	8.0474e-06	MTAG
PRICKLE2	3	64079543	64431152	1026	79	4.4376	4.5476e-06	GWAS
PRKD1	14	30045687	30661104	1354	100	5.142	1.3591e-07	GWAS
PRKD1	14	30045687	30661104	1354	100	5.7657	4.066e-09	MTAG
PRSS16	6	27215480	27224403	15	5	4.3766	6.0278e-06	GWAS
PRSS16	6	27215480	27224403	15	5	4.9263	4.1901e-07	MTAG
PSMB10	16	67968405	67970990	2	1	4.3223	7.7196e-06	MTAG
PSMD6	3	63996225	64009658	31	8	4.4503	4.2869e-06	GWAS
PSMD6	3	63996225	64009658	31	8	4.6199	1.9195e-06	MTAG
PTGIS	20	48120411	48184683	99	25	5.5631	1.3249e-08	GWAS
PTGIS	20	48120411	48184683	99	25	6.5528	2.8232e-11	MTAG
PTP4A1	6	64231666	64293492	79	10	4.4102	5.1631e-06	GWAS
PTPRF	1	43990858	44089343	230	17	5.0993	1.7047e-07	GWAS
PTPRF	1	43990858	44089343	230	17	5.0477	2.236e-07	MTAG
RAB11FIP5	2	73300510	73383849	233	23	4.7985	7.991e-07	GWAS
RAB11FIP5	2	73300510	73383849	233	23	4.6128	1.9869e-06	MTAG
RANGAP1	22	41641615	41682255	82	10	5.0329	2.4161e-07	MTAG
RASGRP1	15	38780304	38857776	120	30	5.1949	1.0241e-07	MTAG
RBBP5	1	205055270	205091143	92	11	4.795	8.1335e-07	GWAS
RBFOX1	16	6069095	7763340	9622	444	4.8123	7.4583e-07	GWAS
RBFOX1	16	6069095	7763340	9622	444	5.2984	5.8422e-08	MTAG
RBKS	2	28004231	28113965	157	9	4.3306	7.4342e-06	GWAS
RBKS	2	28004231	28113965	157	9	5.0811	1.8759e-07	MTAG
RBMS3	3	29322473	30051886	2589	151	4.7635	9.5134e-07	MTAG
RCOR2	11	63678693	63684316	5	1	4.7904	8.3211e-07	MTAG
RFTN2	2	198432948	198540769	154	11	5.2926	6.0284e-08	GWAS
RFTN2	2	198432948	198540769	154	11	5.7084	5.7022e-09	MTAG
RNF38	9	36336393	36487545	194	23	4.5118	3.2136e-06	GWAS
RP11-152F13.10	15	83208783	83224682	20	6	4.6859	1.3933e-06	GWAS
RP11-152F13.10	15	83208783	83224682	20	6	4.9881	3.0481e-07	MTAG
RP11-343C2.12	16	69362547	69368774	11	3	4.3467	6.9107e-06	MTAG
RP11-343C2.7	16	69369179	69385633	33	8	4.8129	7.436e-07	MTAG
RP11-343C2.9	16	69368994	69390209	36	9	4.8629	5.7848e-07	MTAG
RP11-379H8.1	15	83209620	83231124	29	8	4.9619	3.4899e-07	GWAS
RP11-379H8.1	15	83209620	83231124	29	8	5.1986	1.0039e-07	MTAG
RP11-691N7.6	11	57509635	57560715	53	8	4.7425	1.0556e-06	GWAS
RP11-691N7.6	11	57509635	57560715	53	8	4.7064	1.2607e-06	MTAG
RP11-73M18.2	14	104029299	104152261	274	15	5.0671	2.0192e-07	GWAS
RP11-73M18.2	14	104029299	104152261	274	15	5.7381	4.7864e-09	MTAG
RP11-894J14.5	3	53003135	53133469	316	17	4.983	3.1305e-07	MTAG
RP5-966M1.6	3	52847298	52869745	53	6	4.956	3.5986e-07	GWAS
RP5-966M1.6	3	52847298	52869745	53	6	6.1049	5.1437e-10	MTAG
RTN1	14	60062694	60337684	486	24	4.7639	9.4937e-07	GWAS
RTN1	14	60062694	60337684	486	24	4.4135	5.0867e-06	MTAG
SCAF1	19	50145382	50161899	19	6	4.3665	6.3122e-06	MTAG
SCAND3	6	28539407	28583989	66	10	7.1667	3.8407e-13	GWAS
SCAND3	6	28539407	28583989	66	10	7.1566	4.1364e-13	MTAG
SDCCAG8	1	243419320	243663394	382	30	6.4442	5.8099e-11	GWAS
SDCCAG8	1	243419320	243663394	382	30	5.6874	6.4507e-09	MTAG
SDK1	7	3341080	4308632	3448	106	4.3088	8.2078e-06	MTAG
SEC11A	15	85212775	85259947	84	14	4.4921	3.5259e-06	GWAS
SEC11A	15	85212775	85259947	84	14	5.6455	8.2365e-09	MTAG
2018-09-10	2	110300559	110371783	175	19	4.6377	1.7612e-06	GWAS
2018-09-03	22	42372276	42394225	49	9	4.7746	9.0012e-07	GWAS
2018-09-03	22	42372276	42394225	49	9	5.3895	3.5324e-08	MTAG
SETD6	16	58549383	58554431	14	4	4.8194	7.1984e-07	MTAG
SETD8	12	123868320	123893905	52	8	4.4876	3.6014e-06	GWAS
SETD8	12	123868320	123893905	52	8	4.6572	1.6024e-06	MTAG
SF3B1	2	198254508	198299815	40	6	5.6842	6.5707e-09	GWAS
SF3B1	2	198254508	198299815	40	6	6.1364	4.2214e-10	MTAG
SFMBT1	3	52937588	53080766	290	16	4.9617	3.4947e-07	GWAS
SFMBT1	3	52937588	53080766	290	16	5.9894	1.0532e-09	MTAG
SFXN5	2	73169165	73302747	220	17	4.5269	2.9922e-06	GWAS
SFXN5	2	73169165	73302747	220	17	4.4274	4.7698e-06	MTAG
SHISA6	17	11144580	11467380	999	105	4.8616	5.8224e-07	GWAS
SHISA6	17	11144580	11467380	999	105	4.9414	3.8776e-07	MTAG
SIRPA	20	1875154	1920543	179	23	4.3837	5.8341e-06	GWAS
SLC12A4	16	67977377	68003504	24	7	4.8356	6.6364e-07	MTAG
SLC17A1	6	25783125	25832287	130	12	5.6794	6.7602e-09	GWAS
SLC17A1	6	25783125	25832287	130	12	6.0445	7.4917e-10	MTAG
SLC17A2	6	25912982	25930946	51	6	5.0044	2.8011e-07	GWAS
SLC17A2	6	25912982	25930946	51	6	5.075	1.9379e-07	MTAG
SLC17A3	6	25833294	25882514	125	14	6.4897	4.3016e-11	GWAS
SLC17A3	6	25833294	25882514	125	14	6.7226	8.9234e-12	MTAG
SLC17A4	6	25754927	25781419	81	10	5.1812	1.102e-07	GWAS
SLC17A4	6	25754927	25781419	81	10	5.2305	8.4508e-08	MTAG
SLC22A7	6	43263432	43273276	14	4	4.2779	9.4323e-06	MTAG
SLCO6A1	5	101707486	101834720	364	10	5.0176	2.6155e-07	GWAS
SLCO6A1	5	101707486	101834720	364	10	4.9715	3.3214e-07	MTAG
SMDT1	22	42475695	42480288	5	1	4.6784	1.4455e-06	GWAS
SMDT1	22	42475695	42480288	5	1	4.6909	1.3599e-06	MTAG
SMG6	17	1963133	2207065	559	19	4.729	1.1283e-06	GWAS
SMIM4	3	52568029	52613253	88	9	5.6397	8.5194e-09	MTAG
SNAP91	6	84262599	84419410	243	19	4.9648	3.4377e-07	GWAS
SNAP91	6	84262599	84419410	243	19	5.501	1.8887e-08	MTAG
SNX19	11	130745331	130786404	218	13	4.5593	2.566e-06	GWAS
SNX19	11	130745331	130786404	218	13	4.8494	6.1927e-07	MTAG
SORCS3	10	106400859	107024993	1749	46	4.7511	1.0116e-06	GWAS
SORCS3	10	106400859	107024993	1749	46	6.0792	6.0397e-10	MTAG
SP4	7	21467652	21554440	216	27	5.0253	2.5131e-07	MTAG
SPATS2L	2	201170604	201346986	360	35	4.8586	5.9101e-07	GWAS
SPATS2L	2	201170604	201346986	360	35	5.6565	7.7228e-09	MTAG
SPCS1	3	52738971	52742182	4	1	4.856	5.99e-07	MTAG
SPPL3	12	121200313	121342174	420	22	4.3664	6.3141e-06	MTAG
SPTBN2	11	66452719	66496697	28	11	4.9165	4.4047e-07	MTAG
SREBF1	17	17713713	17740325	40	5	4.9156	4.4265e-07	GWAS
SREBF2	22	42229109	42303312	151	20	4.5089	3.2579e-06	GWAS
SRPK2	7	104751151	105039755	491	15	4.8245	7.0175e-07	GWAS
SRPK2	7	104751151	105039755	491	15	4.9214	4.2966e-07	MTAG
SRR	17	2206677	2228554	30	7	4.3709	6.1862e-06	GWAS
ST3GAL3	1	44171495	44396831	490	25	4.8014	7.8796e-07	GWAS
ST3GAL3	1	44171495	44396831	490	25	4.4576	4.144e-06	MTAG
ST8SIA6	10	17360382	17496329	545	31	4.3648	6.3624e-06	MTAG
STAB1	3	52529354	52558511	41	10	4.3892	5.6896e-06	GWAS
STAB1	3	52529354	52558511	41	10	5.7492	4.4822e-09	MTAG
STAG1	3	136055077	136471220	560	20	4.8928	4.9698e-07	GWAS
STAG1	3	136055077	136471220	560	20	4.2814	9.2876e-06	MTAG
STARD7	2	96850597	96874563	36	8	4.5648	2.4998e-06	MTAG
SUGP1	19	19386827	19431653	92	10	4.4683	3.942e-06	GWAS
SUGP1	19	19386827	19431653	92	10	4.6109	2.0044e-06	MTAG
SYNGAP1	6	33387847	33421466	44	11	6.4406	5.9516e-11	GWAS
SYNGAP1	6	33387847	33421466	44	11	6.495	4.1523e-11	MTAG
TAOK2	16	29984962	30003582	21	3	4.8298	6.8322e-07	GWAS
TAOK2	16	29984962	30003582	21	3	5.4377	2.6982e-08	MTAG
TBC1D29	17	28884130	28890511	11	5	4.3666	6.3106e-06	MTAG
TBC1D5	3	17198654	18486309	1963	50	4.9639	3.4538e-07	GWAS
TCF20	22	42556019	42739622	373	31	5.6235	9.3585e-09	GWAS
TCF20	22	42556019	42739622	373	31	5.9683	1.1984e-09	MTAG
TCF4	18	52889562	53332018	663	50	7.7869	3.4331e-15	GWAS
TCF4	18	52889562	53332018	663	50	7.7071	6.4346e-15	MTAG
TDP2	6	24650205	24667261	51	8	4.3244	7.647e-06	GWAS
TDP2	6	24650205	24667261	51	8	4.6946	1.3354e-06	MTAG
TERF2	16	69389464	69442474	87	15	4.5079	3.2743e-06	MTAG
TFAP2B	6	50786436	50815326	67	13	4.5711	2.4256e-06	MTAG
THAP5	7	108194987	108210194	36	6	4.3594	6.5202e-06	MTAG
THOC7	3	63819546	63849579	31	8	5.3124	5.4108e-08	GWAS
THOC7	3	63819546	63849579	31	8	5.2996	5.8025e-08	MTAG
TLR9	3	52255097	52265206	9	4	5.3015	5.744e-08	MTAG
TM6SF2	19	19375173	19384200	22	5	4.3742	6.0937e-06	MTAG
TMCO6	5	140019012	140024993	9	2	4.3264	7.5789e-06	GWAS
TMED6	16	69377151	69385712	17	7	4.4964	3.4551e-06	MTAG
TMEM110	3	52870235	52931612	113	9	4.8523	6.1017e-07	GWAS
TMEM110	3	52870235	52931612	113	9	5.9559	1.2928e-09	MTAG
TMEM110-MUSTN1	3	52867137	52931578	122	9	4.8895	5.0548e-07	GWAS
TMEM110-MUSTN1	3	52867137	52931578	122	9	6.0181	8.8219e-10	MTAG
TMEM127	2	96914254	96931732	16	6	4.6006	2.1062e-06	MTAG
TMEM178B	7	140774032	141180180	895	75	4.2952	8.7251e-06	MTAG
TMEM219	16	29952206	29984373	47	5	5.2933	6.0061e-08	GWAS
TMEM219	16	29952206	29984373	47	5	5.8767	2.0923e-09	MTAG
TMEM243	7	86825478	86849903	67	8	4.7044	1.2728e-06	GWAS
TMEM243	7	86825478	86849903	67	8	4.9705	3.3392e-07	MTAG
TMIGD1	17	28643351	28661077	33	6	4.7206	1.1758e-06	MTAG
TMX2	11	57480072	57508445	41	6	4.3538	6.6892e-06	GWAS
TMX2	11	57480072	57508445	41	6	4.568	2.4626e-06	MTAG
TMX2-CTNND1	11	57480077	57559058	95	10	4.6619	1.5666e-06	GWAS
TMX2-CTNND1	11	57480077	57559058	95	10	4.7361	1.0895e-06	MTAG
TOM1L2	17	17746828	17875736	177	7	5.0014	2.8459e-07	GWAS
TOP1	20	39657458	39753127	130	21	4.6189	1.9284e-06	MTAG
TRANK1	3	36868311	36986548	234	20	5.349	4.4211e-08	GWAS
TRANK1	3	36868311	36986548	234	20	5.8611	2.2994e-09	MTAG
TRIM27	6	28870779	28891766	54	10	6.7065	9.9663e-12	GWAS
TRIM27	6	28870779	28891766	54	10	6.7111	9.6585e-12	MTAG
TRIM38	6	25963030	25987384	34	9	6.8896	2.7983e-12	GWAS
TRIM38	6	25963030	25987384	34	9	6.9809	1.4661e-12	MTAG
TRIM9	14	51441980	51562779	444	43	4.6993	1.3054e-06	GWAS
TRMT61A	14	103995521	104003410	20	4	4.4908	3.5478e-06	MTAG
TSNARE1	8	143293441	143484601	624	31	4.8794	5.3212e-07	GWAS
TSNARE1	8	143293441	143484601	624	31	5.5373	1.5355e-08	MTAG
TSNAXIP1	16	67840668	67866051	26	5	4.3033	8.415e-06	MTAG
TTC12	11	113185251	113254266	125	16	4.7267	1.1407e-06	MTAG
TYW5	2	200794698	200820459	47	10	6.135	4.258e-10	GWAS
TYW5	2	200794698	200820459	47	10	6.5229	3.4472e-11	MTAG
UBE3B	12	109915207	109974507	128	15	4.3033	8.4146e-06	GWAS
VPS45	1	150039369	150117505	110	5	4.7502	1.0161e-06	GWAS
VPS45	1	150039369	150117505	110	5	5.7255	5.1558e-09	MTAG
VRK2	2	58134786	58387055	460	26	5.5287	1.613e-08	GWAS
VRK2	2	58134786	58387055	460	26	6.3035	1.4546e-10	MTAG
VSIG2	11	124617368	124622134	9	3	4.3636	6.3967e-06	GWAS
VSIG2	11	124617368	124622134	9	3	4.3413	7.082e-06	MTAG
WBP1L	10	104503727	104576021	198	21	4.3513	6.7662e-06	MTAG
WBP2NL	22	42394729	42454460	109	9	5.1635	1.2118e-07	GWAS
WBP2NL	22	42394729	42454460	109	9	5.6288	9.0734e-09	MTAG
WDR55	5	140044261	140053709	15	3	4.65	1.6593e-06	GWAS
WDR73	15	85185999	85197574	28	6	5.3063	5.5922e-08	GWAS
WDR73	15	85185999	85197574	28	6	6.1319	4.3415e-10	MTAG
WHSC1L1	8	38127215	38239790	135	11	5.3212	5.1541e-08	MTAG
XRCC3	14	104163946	104181841	29	7	5.4581	2.4061e-08	GWAS
XRCC3	14	104163946	104181841	29	7	6.1711	3.3909e-10	MTAG
YRDC	1	38268616	38273857	8	3	4.5093	3.2514e-06	GWAS
YRDC	1	38268616	38273857	8	3	4.388	5.7201e-06	MTAG
YWHAE	17	1247566	1303672	198	23	4.4832	3.6764e-06	MTAG
ZBED4	22	50247490	50283726	120	7	4.7741	9.0248e-07	GWAS
ZBED4	22	50247490	50283726	120	7	4.8894	5.0567e-07	MTAG
ZBTB9	6	33422356	33425325	3	2	4.8279	6.8984e-07	GWAS
ZBTB9	6	33422356	33425325	3	2	4.5836	2.2849e-06	MTAG
ZDHHC5	11	57435219	57468659	47	8	4.6029	2.083e-06	GWAS
ZDHHC5	11	57435219	57468659	47	8	4.7525	1.0046e-06	MTAG
ZFAND2B	2	220059959	220074373	27	9	5.2283	8.5519e-08	GWAS
ZFAND2B	2	220059959	220074373	27	9	5.3882	3.5591e-08	MTAG
ZFYVE21	14	104182067	104200005	43	10	6.4549	5.4153e-11	GWAS
ZFYVE21	14	104182067	104200005	43	10	6.906	2.4918e-12	MTAG
ZKSCAN3	6	28317691	28336947	59	11	8.0065	5.8993e-16	GWAS
ZKSCAN3	6	28317691	28336947	59	11	7.5974	1.5108e-14	MTAG
ZKSCAN4	6	28212401	28227011	33	9	7.5005	3.1778e-14	GWAS
ZKSCAN4	6	28212401	28227011	33	9	7.561	1.9998e-14	MTAG
ZKSCAN8	6	28109688	28127250	43	6	6.931	2.0899e-12	GWAS
ZKSCAN8	6	28109688	28127250	43	6	7.0974	6.3553e-13	MTAG
ZMAT2	5	140078265	140086248	11	2	4.5791	2.3354e-06	GWAS
ZNF101	19	19779605	19794318	26	9	4.48	3.7321e-06	MTAG
ZNF165	6	28048753	28057341	19	4	6.2846	1.6431e-10	GWAS
ZNF165	6	28048753	28057341	19	4	6.4327	6.2667e-11	MTAG
ZNF318	6	43274872	43337216	80	11	4.7913	8.2856e-07	MTAG
ZNF322	6	26636518	26659980	66	8	5.9014	1.8023e-09	GWAS
ZNF322	6	26636518	26659980	66	8	6.1249	4.538e-10	MTAG
ZNF365	10	64133951	64431771	829	63	5.4352	2.7361e-08	GWAS
ZNF365	10	64133951	64431771	829	63	5.0603	2.0935e-07	MTAG
ZNF408	11	46722368	46727462	5	2	4.282	9.2605e-06	GWAS
ZNF536	19	30719197	31204445	1038	112	5.3025	5.7102e-08	GWAS
ZNF592	15	85291866	85349659	110	14	5.1182	1.5426e-07	GWAS
ZNF592	15	85291866	85349659	110	14	6.1701	3.412e-10	MTAG
ZNF664	12	124456392	124499986	78	8	4.5358	2.8691e-06	GWAS
ZNF664	12	124456392	124499986	78	8	4.8345	6.6754e-07	MTAG
ZSCAN12	6	28346732	28367511	60	7	7.5042	3.0898e-14	GWAS
ZSCAN12	6	28346732	28367511	60	7	7.4018	6.7173e-14	MTAG
ZSCAN16	6	28092338	28097860	8	2	6.5263	3.3713e-11	GWAS
ZSCAN16	6	28092338	28097860	8	2	6.7889	5.65e-12	MTAG
ZSCAN2	15	85144217	85171027	47	9	4.9725	3.3043e-07	GWAS
ZSCAN2	15	85144217	85171027	47	9	5.7544	4.3478e-09	MTAG
ZSCAN23	6	28399707	28411279	28	4	6.2501	2.0503e-10	GWAS
ZSCAN23	6	28399707	28411279	28	4	5.9566	1.2878e-09	MTAG
ZSCAN31	6	28292470	28324048	99	14	8.0802	3.2336e-16	GWAS
ZSCAN31	6	28292470	28324048	99	14	7.7701	3.922e-15	MTAG
ZSCAN9	6	28192664	28201260	27	7	7.2029	2.9475e-13	GWAS
ZSCAN9	6	28192664	28201260	27	7	7.0609	8.2741e-13	MTAG
ZSWIM6	5	60628100	60841997	260	16	5.7695	3.9759e-09	GWAS
ZSWIM6	5	60628100	60841997	260	16	5.874	2.1269e-09	MTAG
