# Supplementary material for: Multi-trait analysis for genome-wide association study of five psychiatric disorders
Source: Transl Psychiatry. 2020 Jun 30;10:209. doi: 10.1038/s41398-020-00902-6 (PMC7326916; doi:10.1038/s41398-020-00902-6)
Supplement: Supplementary file 7 — Supplementary Table S6 [file 41398_2020_902_MOESM7_ESM.xlsx]

## Sheet: Sheet1
Note:Gene sets were obtained from MsigDB v5.2. Total 10894 gene sets (Curated gene sets: 4728, GO terms:6166) were tested. From FUMA v1.3.1, gene sets were updated for MsigDB v6.1. Total 10655 gene sets (Curated gene sets: 4738, GO terms: 5917) were tested. Curated gene sets consists of 9 data resources including KEGG, Reactome and BioCarta (http://software.broadinstitute.org/gsea/msigdb/collecti…
Gene sets analyses of ADHD												Gene sets analyses of ASD												Gene sets analyses of DEP												Gene sets analyses of BD												Gene sets of SCZ
FULL_NAME	NGENES	BETA	P	q	TYPE	NGENES	BETA	P	q	TYPE		FULL_NAME	NGENES	BETA	P	q	TYPE	NGENES	BETA	P	q	TYPE		FULL_NAME	NGENES	BETA	P	q	TYPE	NGENES	BETA	P	q	TYPE		FULL_NAME	NGENES	BETA	P	q	TYPE	NGENES	BETA	P	q	TYPE		FULL_NAME	NGENES
Curated_gene_sets:abbud_lif_signaling_1_dn	22	0.0415	0.42207	0.759025	GWAS	22	0.0101	0.48065	0.788916	MTAG		Curated_gene_sets:abbud_lif_signaling_1_dn	22	0.26	0.086637	0.909796	GWAS	22	0.18	0.1712	0.923734	MTAG		Curated_gene_sets:abbud_lif_signaling_1_dn	23	-0.239	0.87111	0.978437	GWAS	23	-0.233	0.86131	0.933531	MTAG		Curated_gene_sets:abbud_lif_signaling_1_dn	23	-0.0158	0.53114	0.637527	GWAS	23	-0.0556	0.60441	0.725445	MTAG		Curated_gene_sets:abbud_lif_signaling_1_dn	23
Curated_gene_sets:abbud_lif_signaling_1_up	42	-0.0877	0.7281	0.807503	GWAS	42	0.00821	0.47695	0.788916	MTAG		Curated_gene_sets:abbud_lif_signaling_1_up	44	-0.0664	0.68611	0.97823	GWAS	44	-0.0208	0.56071	0.998148	MTAG		Curated_gene_sets:abbud_lif_signaling_1_up	43	0.103	0.23459	0.897205	GWAS	43	0.153	0.14544	0.797437	MTAG		Curated_gene_sets:abbud_lif_signaling_1_up	43	-0.0193	0.55194	0.640998	GWAS	43	0.17	0.13338	0.6167	MTAG		Curated_gene_sets:abbud_lif_signaling_1_up	43
Curated_gene_sets:abbud_lif_signaling_2_dn	7	-0.339	0.82568	0.817443	GWAS	7	-0.374	0.85326	0.833446	MTAG		Curated_gene_sets:abbud_lif_signaling_2_dn	7	0.237	0.24983	0.951471	GWAS	7	0.241	0.24506	0.950012	MTAG		Curated_gene_sets:abbud_lif_signaling_2_dn	7	0.405	0.14661	0.835675	GWAS	7	0.393	0.15755	0.804631	MTAG		Curated_gene_sets:abbud_lif_signaling_2_dn	7	-0.313	0.80119	0.677982	GWAS	7	-0.0853	0.58777	0.724371	MTAG		Curated_gene_sets:abbud_lif_signaling_2_dn	7
Curated_gene_sets:abbud_lif_signaling_2_up	14	0.307	0.11654	0.671141	GWAS	14	0.397	0.058583	0.600546	MTAG		Curated_gene_sets:abbud_lif_signaling_2_up	14	0.335	0.09076	0.910108	GWAS	14	0.276	0.13435	0.893066	MTAG		Curated_gene_sets:abbud_lif_signaling_2_up	14	0.0517	0.41939	0.939598	GWAS	14	0.117	0.32561	0.875348	MTAG		Curated_gene_sets:abbud_lif_signaling_2_up	14	0.397	0.069575	0.519673	GWAS	14	0.55	0.024378	0.418896	MTAG		Curated_gene_sets:abbud_lif_signaling_2_up	14
Curated_gene_sets:abdelmohsen_elavl4_targets	16	-0.00856	0.5154	0.780028	GWAS	16	-0.0624	0.61279	0.812476	MTAG		Curated_gene_sets:abdelmohsen_elavl4_targets	16	0.0681	0.36244	0.976383	GWAS	16	0.144	0.22667	0.948136	MTAG		Curated_gene_sets:abdelmohsen_elavl4_targets	16	0.258	0.11901	0.811962	GWAS	16	0.231	0.14878	0.801016	MTAG		Curated_gene_sets:abdelmohsen_elavl4_targets	16	-0.0457	0.57867	0.646489	GWAS	16	-0.0507	0.58402	0.723676	MTAG		Curated_gene_sets:abdelmohsen_elavl4_targets	16
Curated_gene_sets:abdulrahman_kidney_cancer_vhl_dn	14	-0.0635	0.60244	0.791733	GWAS	14	-0.224	0.82462	0.830906	MTAG		Curated_gene_sets:abdulrahman_kidney_cancer_vhl_dn	14	0.284	0.11953	0.92756	GWAS	14	0.0518	0.41449	0.986753	MTAG		Curated_gene_sets:abdulrahman_kidney_cancer_vhl_dn	14	0.288	0.15108	0.83864	GWAS	14	0.12	0.33668	0.878468	MTAG		Curated_gene_sets:abdulrahman_kidney_cancer_vhl_dn	14	-0.144	0.71484	0.667641	GWAS	14	-0.544	0.98057	0.780594	MTAG		Curated_gene_sets:abdulrahman_kidney_cancer_vhl_dn	14
Curated_gene_sets:abdulrahman_kidney_cancer_vhl_up	5	-0.0887	0.56666	0.788528	GWAS	5	0.0976	0.42548	0.776986	MTAG		Curated_gene_sets:abdulrahman_kidney_cancer_vhl_up	5	-0.361	0.81387	0.97823	GWAS	5	-0.371	0.82176	0.998148	MTAG		Curated_gene_sets:abdulrahman_kidney_cancer_vhl_up	5	0.521	0.18943	0.861833	GWAS	5	0.247	0.34086	0.881344	MTAG		Curated_gene_sets:abdulrahman_kidney_cancer_vhl_up	5	-0.0721	0.55184	0.640998	GWAS	5	0.127	0.41275	0.698447	MTAG		Curated_gene_sets:abdulrahman_kidney_cancer_vhl_up	5
Curated_gene_sets:abe_inner_ear	46	0.0478	0.35003	0.744228	GWAS	46	0.0757	0.26725	0.736944	MTAG		Curated_gene_sets:abe_inner_ear	46	-0.0513	0.66168	0.97823	GWAS	46	-0.00239	0.5078	0.99422	MTAG		Curated_gene_sets:abe_inner_ear	46	-0.0574	0.66073	0.966126	GWAS	46	-0.036	0.60115	0.920411	MTAG		Curated_gene_sets:abe_inner_ear	46	0.0157	0.45419	0.622843	GWAS	46	0.0638	0.32626	0.688159	MTAG		Curated_gene_sets:abe_inner_ear	46
Curated_gene_sets:abe_vegfa_targets	20	-0.0434	0.59145	0.790435	GWAS	20	-0.158	0.80516	0.828955	MTAG		Curated_gene_sets:abe_vegfa_targets	20	0.0871	0.32418	0.968236	GWAS	20	0.0576	0.3808	0.978033	MTAG		Curated_gene_sets:abe_vegfa_targets	20	-0.456	0.97595	0.980972	GWAS	20	-0.523	0.98706	0.939817	MTAG		Curated_gene_sets:abe_vegfa_targets	20	0.0409	0.41938	0.616401	GWAS	20	-0.152	0.76617	0.741996	MTAG		Curated_gene_sets:abe_vegfa_targets	20
Curated_gene_sets:abe_vegfa_targets_2hr	31	0.0428	0.38623	0.749684	GWAS	31	0.106	0.23419	0.728446	MTAG		Curated_gene_sets:abe_vegfa_targets_2hr	31	0.00934	0.47517	0.97823	GWAS	31	-0.048	0.6263	0.998148	MTAG		Curated_gene_sets:abe_vegfa_targets_2hr	31	0.0864	0.30589	0.922796	GWAS	31	0.14	0.20927	0.834677	MTAG		Curated_gene_sets:abe_vegfa_targets_2hr	31	0.199	0.10081	0.526143	GWAS	31	0.00574	0.48588	0.710823	MTAG		Curated_gene_sets:abe_vegfa_targets_2hr	31
Curated_gene_sets:abe_vegfa_targets_30min	26	0.133	0.2001	0.706478	GWAS	26	0.186	0.11567	0.658765	MTAG		Curated_gene_sets:abe_vegfa_targets_30min	26	0.0323	0.42341	0.97823	GWAS	26	0.0264	0.43684	0.991219	MTAG		Curated_gene_sets:abe_vegfa_targets_30min	26	0.234	0.11529	0.811325	GWAS	26	0.384	0.026345	0.557067	MTAG		Curated_gene_sets:abe_vegfa_targets_30min	26	0.178	0.15947	0.551084	GWAS	26	0.0919	0.3101	0.687331	MTAG		Curated_gene_sets:abe_vegfa_targets_30min	26
Curated_gene_sets:abraham_alpc_vs_multiple_myeloma_dn	19	0.145	0.21271	0.707811	GWAS	19	0.0137	0.46952	0.788549	MTAG		Curated_gene_sets:abraham_alpc_vs_multiple_myeloma_dn	19	-0.142	0.79005	0.97823	GWAS	19	-0.0497	0.61171	0.998148	MTAG		Curated_gene_sets:abraham_alpc_vs_multiple_myeloma_dn	19	-0.107	0.69399	0.969709	GWAS	19	-0.135	0.73621	0.931759	MTAG		Curated_gene_sets:abraham_alpc_vs_multiple_myeloma_dn	19	0.164	0.2013	0.57236	GWAS	19	-0.063	0.6212	0.725445	MTAG		Curated_gene_sets:abraham_alpc_vs_multiple_myeloma_dn	19
Curated_gene_sets:abraham_alpc_vs_multiple_myeloma_up	26	0.195	0.12224	0.672622	GWAS	26	0.265	0.053708	0.594995	MTAG		Curated_gene_sets:abraham_alpc_vs_multiple_myeloma_up	26	0.00667	0.48498	0.97823	GWAS	26	-0.0261	0.55888	0.998148	MTAG		Curated_gene_sets:abraham_alpc_vs_multiple_myeloma_up	26	0.134	0.2352	0.897205	GWAS	26	0.142	0.22657	0.838443	MTAG		Curated_gene_sets:abraham_alpc_vs_multiple_myeloma_up	26	-0.0917	0.70288	0.666588	GWAS	26	-0.119	0.74664	0.739824	MTAG		Curated_gene_sets:abraham_alpc_vs_multiple_myeloma_up	26
Curated_gene_sets:abramson_interact_with_aire	43	-0.00505	0.51709	0.780563	GWAS	43	-0.0115	0.53959	0.796255	MTAG		Curated_gene_sets:abramson_interact_with_aire	43	0.0295	0.39187	0.976383	GWAS	43	0.0669	0.26573	0.95361	MTAG		Curated_gene_sets:abramson_interact_with_aire	44	0.226	0.038582	0.631777	GWAS	44	0.226	0.040684	0.622553	MTAG		Curated_gene_sets:abramson_interact_with_aire	43	-0.0166	0.55201	0.640998	GWAS	43	-0.00262	0.5079	0.715325	MTAG		Curated_gene_sets:abramson_interact_with_aire	43
Curated_gene_sets:acevedo_fgfr1_targets_in_prostate_cancer_model_dn	283	0.00572	0.45752	0.765853	GWAS	283	-0.0264	0.69196	0.821818	MTAG		Curated_gene_sets:acevedo_fgfr1_targets_in_prostate_cancer_model_dn	286	0.115	0.013749	0.696392	GWAS	286	0.061	0.11985	0.880948	MTAG		Curated_gene_sets:acevedo_fgfr1_targets_in_prostate_cancer_model_dn	286	-0.0588	0.84638	0.978136	GWAS	286	-0.0803	0.91503	0.933904	MTAG		Curated_gene_sets:acevedo_fgfr1_targets_in_prostate_cancer_model_dn	286	-0.0722	0.90636	0.693414	GWAS	286	-0.129	0.98837	0.781594	MTAG		Curated_gene_sets:acevedo_fgfr1_targets_in_prostate_cancer_model_dn	286
Curated_gene_sets:acevedo_fgfr1_targets_in_prostate_cancer_model_up	271	-0.0311	0.71805	0.805727	GWAS	271	-0.0733	0.91649	0.837863	MTAG		Curated_gene_sets:acevedo_fgfr1_targets_in_prostate_cancer_model_up	273	0.0233	0.3285	0.968431	GWAS	273	0.00198	0.48486	0.99422	MTAG		Curated_gene_sets:acevedo_fgfr1_targets_in_prostate_cancer_model_up	272	-0.0187	0.62743	0.961168	GWAS	272	-0.0137	0.59282	0.919828	MTAG		Curated_gene_sets:acevedo_fgfr1_targets_in_prostate_cancer_model_up	273	-0.0345	0.72811	0.668958	GWAS	273	0.0682	0.12389	0.613747	MTAG		Curated_gene_sets:acevedo_fgfr1_targets_in_prostate_cancer_model_up	273
Curated_gene_sets:acevedo_liver_cancer_dn	515	-0.0561	0.93243	0.827332	GWAS	515	-0.0498	0.91177	0.837863	MTAG		Curated_gene_sets:acevedo_liver_cancer_dn	522	-0.0124	0.63229	0.97823	GWAS	522	-0.0173	0.68296	0.998148	MTAG		Curated_gene_sets:acevedo_liver_cancer_dn	525	0.0152	0.35407	0.927449	GWAS	525	0.0213	0.30254	0.874531	MTAG		Curated_gene_sets:acevedo_liver_cancer_dn	524	-0.019	0.68856	0.663809	GWAS	524	-0.00254	0.52529	0.716614	MTAG		Curated_gene_sets:acevedo_liver_cancer_dn	523
Curated_gene_sets:acevedo_liver_cancer_up	899	0.023	0.20812	0.707652	GWAS	899	0.0256	0.17827	0.706965	MTAG		Curated_gene_sets:acevedo_liver_cancer_up	903	-0.018	0.74293	0.97823	GWAS	903	-0.0166	0.72834	0.998148	MTAG		Curated_gene_sets:acevedo_liver_cancer_up	903	0.0182	0.27742	0.916901	GWAS	903	0.00982	0.37663	0.889861	MTAG		Curated_gene_sets:acevedo_liver_cancer_up	903	0.0271	0.18134	0.566793	GWAS	903	0.00762	0.40258	0.697204	MTAG		Curated_gene_sets:acevedo_liver_cancer_up	903
Curated_gene_sets:acevedo_liver_cancer_with_h3k27me3_dn	171	0.0691	0.16804	0.701516	GWAS	171	0.0164	0.40813	0.772265	MTAG		Curated_gene_sets:acevedo_liver_cancer_with_h3k27me3_dn	178	0.035	0.30167	0.967573	GWAS	178	0.11	0.049644	0.747842	MTAG		Curated_gene_sets:acevedo_liver_cancer_with_h3k27me3_dn	185	0.071	0.16125	0.846055	GWAS	185	0.107	0.071028	0.704368	MTAG		Curated_gene_sets:acevedo_liver_cancer_with_h3k27me3_dn	183	0.0111	0.43986	0.62034	GWAS	183	0.117	0.061656	0.539241	MTAG		Curated_gene_sets:acevedo_liver_cancer_with_h3k27me3_dn	176
Curated_gene_sets:acevedo_liver_cancer_with_h3k27me3_up	242	-0.013	0.58197	0.790435	GWAS	242	0.0103	0.43371	0.778437	MTAG		Curated_gene_sets:acevedo_liver_cancer_with_h3k27me3_up	243	-0.0242	0.65417	0.97823	GWAS	243	-0.014	0.59118	0.998148	MTAG		Curated_gene_sets:acevedo_liver_cancer_with_h3k27me3_up	242	-0.108	0.94598	0.980908	GWAS	242	-0.0943	0.91666	0.933904	MTAG		Curated_gene_sets:acevedo_liver_cancer_with_h3k27me3_up	242	0.0698	0.14276	0.545814	GWAS	242	0.0472	0.24357	0.667917	MTAG		Curated_gene_sets:acevedo_liver_cancer_with_h3k27me3_up	242
Curated_gene_sets:acevedo_liver_cancer_with_h3k9me3_dn	105	0.0832	0.1677	0.701516	GWAS	105	0.0686	0.20936	0.718346	MTAG		Curated_gene_sets:acevedo_liver_cancer_with_h3k9me3_dn	106	0.0543	0.25609	0.955305	GWAS	106	0.0563	0.24698	0.950012	MTAG		Curated_gene_sets:acevedo_liver_cancer_with_h3k9me3_dn	107	-0.0667	0.76638	0.977693	GWAS	107	-0.0363	0.6513	0.926902	MTAG		Curated_gene_sets:acevedo_liver_cancer_with_h3k9me3_dn	106	-0.0098	0.54476	0.640473	GWAS	106	-0.0668	0.7697	0.742561	MTAG		Curated_gene_sets:acevedo_liver_cancer_with_h3k9me3_dn	106
Curated_gene_sets:acevedo_liver_cancer_with_h3k9me3_up	115	-0.0729	0.79864	0.816913	GWAS	115	-0.0565	0.74562	0.826831	MTAG		Curated_gene_sets:acevedo_liver_cancer_with_h3k9me3_up	117	0.164	0.026668	0.778581	GWAS	117	0.139	0.049687	0.747842	MTAG		Curated_gene_sets:acevedo_liver_cancer_with_h3k9me3_up	117	-0.0551	0.72352	0.973108	GWAS	117	-0.0364	0.65007	0.926289	MTAG		Curated_gene_sets:acevedo_liver_cancer_with_h3k9me3_up	117	0.0797	0.18572	0.566793	GWAS	117	0.209	0.012157	0.345188	MTAG		Curated_gene_sets:acevedo_liver_cancer_with_h3k9me3_up	117
Curated_gene_sets:acevedo_liver_tumor_vs_normal_adjacent_tissue_dn	257	-0.0769	0.93692	0.827727	GWAS	257	-0.0336	0.7521	0.828724	MTAG		Curated_gene_sets:acevedo_liver_tumor_vs_normal_adjacent_tissue_dn	259	0.0497	0.15507	0.948808	GWAS	259	0.051	0.14714	0.904231	MTAG		Curated_gene_sets:acevedo_liver_tumor_vs_normal_adjacent_tissue_dn	261	0.0254	0.32224	0.922796	GWAS	261	0.0455	0.20771	0.833392	MTAG		Curated_gene_sets:acevedo_liver_tumor_vs_normal_adjacent_tissue_dn	261	-0.0115	0.58802	0.646924	GWAS	261	0.00113	0.49159	0.712609	MTAG		Curated_gene_sets:acevedo_liver_tumor_vs_normal_adjacent_tissue_dn	261
Curated_gene_sets:acevedo_liver_tumor_vs_normal_adjacent_tissue_up	803	-0.00868	0.61452	0.793009	GWAS	803	-0.0217	0.77021	0.828955	MTAG		Curated_gene_sets:acevedo_liver_tumor_vs_normal_adjacent_tissue_up	810	-0.00973	0.63341	0.97823	GWAS	810	-0.0181	0.73824	0.998148	MTAG		Curated_gene_sets:acevedo_liver_tumor_vs_normal_adjacent_tissue_up	812	0.0286	0.18359	0.861833	GWAS	812	0.0125	0.34915	0.883299	MTAG		Curated_gene_sets:acevedo_liver_tumor_vs_normal_adjacent_tissue_up	811	-0.038	0.89397	0.690598	GWAS	811	-0.0311	0.83662	0.75462	MTAG		Curated_gene_sets:acevedo_liver_tumor_vs_normal_adjacent_tissue_up	806
Curated_gene_sets:acevedo_methylated_in_liver_cancer_dn	730	0.00571	0.43488	0.760712	GWAS	730	0.0015	0.48253	0.788916	MTAG		Curated_gene_sets:acevedo_methylated_in_liver_cancer_dn	737	0.00542	0.43636	0.97823	GWAS	737	0.00914	0.39285	0.978727	MTAG		Curated_gene_sets:acevedo_methylated_in_liver_cancer_dn	737	0.015	0.34748	0.924402	GWAS	737	0.029	0.22787	0.838443	MTAG		Curated_gene_sets:acevedo_methylated_in_liver_cancer_dn	744	0.0511	0.077955	0.519673	GWAS	744	0.0159	0.33528	0.688833	MTAG		Curated_gene_sets:acevedo_methylated_in_liver_cancer_dn	743
Curated_gene_sets:acevedo_normal_tissue_adjacent_to_liver_tumor_dn	340	0.0136	0.38118	0.749056	GWAS	340	-0.0376	0.80317	0.828955	MTAG		Curated_gene_sets:acevedo_normal_tissue_adjacent_to_liver_tumor_dn	344	0.0206	0.31609	0.968236	GWAS	344	0.0461	0.13996	0.896438	MTAG		Curated_gene_sets:acevedo_normal_tissue_adjacent_to_liver_tumor_dn	344	-0.0116	0.59603	0.95977	GWAS	344	-0.0204	0.66362	0.929336	MTAG		Curated_gene_sets:acevedo_normal_tissue_adjacent_to_liver_tumor_dn	343	0.00154	0.48662	0.631236	GWAS	343	-0.0311	0.74297	0.739824	MTAG		Curated_gene_sets:acevedo_normal_tissue_adjacent_to_liver_tumor_dn	341
Curated_gene_sets:acevedo_normal_tissue_adjacent_to_liver_tumor_up	160	0.0207	0.37403	0.748732	GWAS	160	0.0325	0.30441	0.757027	MTAG		Curated_gene_sets:acevedo_normal_tissue_adjacent_to_liver_tumor_up	160	0.00884	0.4444	0.97823	GWAS	160	-0.00748	0.54739	0.99422	MTAG		Curated_gene_sets:acevedo_normal_tissue_adjacent_to_liver_tumor_up	160	0.0664	0.17722	0.859841	GWAS	160	0.00859	0.45311	0.89843	MTAG		Curated_gene_sets:acevedo_normal_tissue_adjacent_to_liver_tumor_up	160	0.000242	0.49854	0.632821	GWAS	160	0.00407	0.47634	0.707814	MTAG		Curated_gene_sets:acevedo_normal_tissue_adjacent_to_liver_tumor_up	160
Curated_gene_sets:acosta_proliferation_independent_myc_targets_dn	108	-0.0136	0.57052	0.788528	GWAS	108	0.066	0.19067	0.714181	MTAG		Curated_gene_sets:acosta_proliferation_independent_myc_targets_dn	109	0.056	0.23174	0.951471	GWAS	109	0.091	0.11556	0.879941	MTAG		Curated_gene_sets:acosta_proliferation_independent_myc_targets_dn	109	0.126	0.069251	0.74456	GWAS	109	0.116	0.089219	0.737959	MTAG		Curated_gene_sets:acosta_proliferation_independent_myc_targets_dn	109	0.0626	0.22065	0.582125	GWAS	109	0.0688	0.20771	0.646136	MTAG		Curated_gene_sets:acosta_proliferation_independent_myc_targets_dn	109
Curated_gene_sets:acosta_proliferation_independent_myc_targets_up	82	-0.0183	0.5809	0.790435	GWAS	82	-0.0548	0.73265	0.824351	MTAG		Curated_gene_sets:acosta_proliferation_independent_myc_targets_up	82	-0.0597	0.7457	0.97823	GWAS	82	-0.0995	0.86649	0.998148	MTAG		Curated_gene_sets:acosta_proliferation_independent_myc_targets_up	82	-0.017	0.56356	0.955994	GWAS	82	-0.0667	0.73183	0.931231	MTAG		Curated_gene_sets:acosta_proliferation_independent_myc_targets_up	82	-0.151	0.94563	0.700632	GWAS	82	-0.137	0.91895	0.769526	MTAG		Curated_gene_sets:acosta_proliferation_independent_myc_targets_up	82
Curated_gene_sets:addya_erythroid_differentiation_by_hemin	67	-0.0721	0.75274	0.811433	GWAS	67	-0.0839	0.79062	0.828955	MTAG		Curated_gene_sets:addya_erythroid_differentiation_by_hemin	69	-0.143	0.91266	0.97823	GWAS	69	-0.0388	0.64495	0.998148	MTAG		Curated_gene_sets:addya_erythroid_differentiation_by_hemin	70	0.117	0.1562	0.841935	GWAS	70	0.138	0.11987	0.771225	MTAG		Curated_gene_sets:addya_erythroid_differentiation_by_hemin	71	0.023	0.4172	0.616079	GWAS	71	0.163	0.076818	0.572359	MTAG		Curated_gene_sets:addya_erythroid_differentiation_by_hemin	70
Curated_gene_sets:affar_yy1_targets_dn	213	-0.0868	0.92568	0.826152	GWAS	213	-0.109	0.96732	0.844443	MTAG		Curated_gene_sets:affar_yy1_targets_dn	218	-0.066	0.87619	0.97823	GWAS	218	-0.0663	0.87874	0.998148	MTAG		Curated_gene_sets:affar_yy1_targets_dn	218	-0.0705	0.85831	0.978136	GWAS	218	-0.0755	0.87103	0.933531	MTAG		Curated_gene_sets:affar_yy1_targets_dn	218	0.0796	0.090496	0.521838	GWAS	218	0.00485	0.46875	0.705974	MTAG		Curated_gene_sets:affar_yy1_targets_dn	218
Curated_gene_sets:affar_yy1_targets_up	203	-0.013	0.58422	0.790435	GWAS	203	-0.0587	0.83585	0.83278	MTAG		Curated_gene_sets:affar_yy1_targets_up	203	-0.0592	0.83991	0.97823	GWAS	203	-0.0611	0.849	0.998148	MTAG		Curated_gene_sets:affar_yy1_targets_up	204	-0.208	0.99896	0.98187	GWAS	204	-0.206	0.99865	0.940654	MTAG		Curated_gene_sets:affar_yy1_targets_up	204	0.0866	0.078547	0.519673	GWAS	204	0.0834	0.094872	0.600249	MTAG		Curated_gene_sets:affar_yy1_targets_up	204
Curated_gene_sets:agarwal_akt_pathway_targets	9	0.217	0.23682	0.71297	GWAS	9	-0.0328	0.54392	0.797972	MTAG		Curated_gene_sets:agarwal_akt_pathway_targets	9	0.257	0.19783	0.951212	GWAS	9	0.0361	0.4522	0.993047	MTAG		Curated_gene_sets:agarwal_akt_pathway_targets	9	-0.232	0.75671	0.976815	GWAS	9	-0.384	0.87189	0.933531	MTAG		Curated_gene_sets:agarwal_akt_pathway_targets	9	0.617	0.028921	0.460625	GWAS	9	0.664	0.024714	0.419555	MTAG		Curated_gene_sets:agarwal_akt_pathway_targets	9
Curated_gene_sets:aguirre_pancreatic_cancer_copy_number_dn	232	0.043	0.23785	0.71297	GWAS	232	0.0251	0.33553	0.759154	MTAG		Curated_gene_sets:aguirre_pancreatic_cancer_copy_number_dn	234	0.0493	0.20378	0.951212	GWAS	234	0.0222	0.35394	0.972397	MTAG		Curated_gene_sets:aguirre_pancreatic_cancer_copy_number_dn	233	-0.0514	0.77454	0.977693	GWAS	233	-0.0276	0.65466	0.927515	MTAG		Curated_gene_sets:aguirre_pancreatic_cancer_copy_number_dn	234	0.0404	0.26639	0.593607	GWAS	234	-0.0094	0.55552	0.719448	MTAG		Curated_gene_sets:aguirre_pancreatic_cancer_copy_number_dn	235
Curated_gene_sets:aguirre_pancreatic_cancer_copy_number_up	289	-0.0165	0.62011	0.794106	GWAS	289	-0.0433	0.79309	0.828955	MTAG		Curated_gene_sets:aguirre_pancreatic_cancer_copy_number_up	291	-0.0387	0.77966	0.97823	GWAS	291	-0.0344	0.75504	0.998148	MTAG		Curated_gene_sets:aguirre_pancreatic_cancer_copy_number_up	290	-0.09	0.94767	0.980908	GWAS	290	-0.105	0.96859	0.93869	MTAG		Curated_gene_sets:aguirre_pancreatic_cancer_copy_number_up	291	0.051	0.17406	0.560791	GWAS	291	-0.00595	0.54196	0.717795	MTAG		Curated_gene_sets:aguirre_pancreatic_cancer_copy_number_up	290
Curated_gene_sets:aigner_zeb1_targets	32	0.0181	0.45301	0.764988	GWAS	32	-0.0745	0.69005	0.821818	MTAG		Curated_gene_sets:aigner_zeb1_targets	34	-0.096	0.74363	0.97823	GWAS	34	-0.185	0.89744	0.998148	MTAG		Curated_gene_sets:aigner_zeb1_targets	34	-0.0458	0.60426	0.96032	GWAS	34	-0.0848	0.68505	0.929996	MTAG		Curated_gene_sets:aigner_zeb1_targets	34	0.023	0.44357	0.620697	GWAS	34	-0.109	0.74147	0.739824	MTAG		Curated_gene_sets:aigner_zeb1_targets	34
Curated_gene_sets:aiyar_cobra1_targets_dn	27	-0.15	0.83956	0.817443	GWAS	27	-0.125	0.80089	0.828955	MTAG		Curated_gene_sets:aiyar_cobra1_targets_dn	28	-0.123	0.79381	0.97823	GWAS	28	-0.104	0.75723	0.998148	MTAG		Curated_gene_sets:aiyar_cobra1_targets_dn	28	-0.366	0.98627	0.98098	GWAS	28	-0.384	0.98856	0.940116	MTAG		Curated_gene_sets:aiyar_cobra1_targets_dn	27	-0.24	0.9347	0.697513	GWAS	27	-0.221	0.91006	0.768336	MTAG		Curated_gene_sets:aiyar_cobra1_targets_dn	28
Curated_gene_sets:aiyar_cobra1_targets_up	38	-0.382	0.99516	0.835819	GWAS	38	-0.354	0.99266	0.848062	MTAG		Curated_gene_sets:aiyar_cobra1_targets_up	39	0.0868	0.26066	0.958863	GWAS	39	0.106	0.2144	0.940152	MTAG		Curated_gene_sets:aiyar_cobra1_targets_up	37	0.0327	0.42338	0.939851	GWAS	37	0.0078	0.48192	0.904274	MTAG		Curated_gene_sets:aiyar_cobra1_targets_up	38	-0.124	0.79477	0.676798	GWAS	38	0.0397	0.39982	0.697204	MTAG		Curated_gene_sets:aiyar_cobra1_targets_up	38
Curated_gene_sets:akl_htlv1_infection_dn	63	0.0292	0.3994	0.756522	GWAS	63	0.0107	0.46214	0.786912	MTAG		Curated_gene_sets:akl_htlv1_infection_dn	63	0.102	0.18156	0.951212	GWAS	63	0.0234	0.41719	0.986946	MTAG		Curated_gene_sets:akl_htlv1_infection_dn	64	0.0157	0.44929	0.943578	GWAS	64	-0.0177	0.55632	0.912267	MTAG		Curated_gene_sets:akl_htlv1_infection_dn	63	0.0466	0.34159	0.60605	GWAS	63	-0.0999	0.80044	0.747244	MTAG		Curated_gene_sets:akl_htlv1_infection_dn	63
Curated_gene_sets:akl_htlv1_infection_up	25	0.103	0.27511	0.72163	GWAS	25	0.194	0.12592	0.667194	MTAG		Curated_gene_sets:akl_htlv1_infection_up	26	0.11	0.23976	0.951471	GWAS	26	0.142	0.17812	0.924817	MTAG		Curated_gene_sets:akl_htlv1_infection_up	26	0.224	0.10271	0.789954	GWAS	26	0.225	0.10529	0.762794	MTAG		Curated_gene_sets:akl_htlv1_infection_up	26	-0.203	0.87549	0.687577	GWAS	26	0.0961	0.29923	0.686157	MTAG		Curated_gene_sets:akl_htlv1_infection_up	26
Curated_gene_sets:alcala_apoptosis	83	0.0917	0.16152	0.697726	GWAS	83	0.0781	0.19561	0.717286	MTAG		Curated_gene_sets:alcala_apoptosis	83	0.0215	0.40382	0.976383	GWAS	83	0.0769	0.18998	0.931249	MTAG		Curated_gene_sets:alcala_apoptosis	83	0.0424	0.34678	0.924402	GWAS	83	0.0638	0.27967	0.865948	MTAG		Curated_gene_sets:alcala_apoptosis	83	0.252	0.0057003	0.272482	GWAS	83	0.157	0.064568	0.543593	MTAG		Curated_gene_sets:alcala_apoptosis	83
Curated_gene_sets:alcalay_aml_by_npm1_localization_dn	170	-0.117	0.9608	0.830105	GWAS	170	-0.153	0.99064	0.847967	MTAG		Curated_gene_sets:alcalay_aml_by_npm1_localization_dn	172	-0.0581	0.82006	0.97823	GWAS	172	-0.0535	0.80191	0.998148	MTAG		Curated_gene_sets:alcalay_aml_by_npm1_localization_dn	170	-0.1	0.91823	0.979441	GWAS	170	-0.0849	0.877	0.933531	MTAG		Curated_gene_sets:alcalay_aml_by_npm1_localization_dn	170	-0.0376	0.70635	0.667377	GWAS	170	-0.0917	0.89859	0.76555	MTAG		Curated_gene_sets:alcalay_aml_by_npm1_localization_dn	171
Curated_gene_sets:alcalay_aml_by_npm1_localization_up	129	0.0294	0.36084	0.744847	GWAS	129	0.0263	0.37275	0.768893	MTAG		Curated_gene_sets:alcalay_aml_by_npm1_localization_up	131	0.0309	0.3474	0.973026	GWAS	131	0.0275	0.3624	0.977056	MTAG		Curated_gene_sets:alcalay_aml_by_npm1_localization_up	132	0.237	0.0041566	0.348876	GWAS	132	0.198	0.015015	0.453269	MTAG		Curated_gene_sets:alcalay_aml_by_npm1_localization_up	131	0.0542	0.25643	0.589391	GWAS	131	-0.0297	0.63525	0.728227	MTAG		Curated_gene_sets:alcalay_aml_by_npm1_localization_up	131
Curated_gene_sets:alfano_myc_targets	230	0.0267	0.32204	0.734064	GWAS	230	0.014	0.40226	0.772265	MTAG		Curated_gene_sets:alfano_myc_targets	230	0.0321	0.28615	0.963198	GWAS	230	-0.00467	0.53297	0.99422	MTAG		Curated_gene_sets:alfano_myc_targets	231	0.0363	0.2736	0.91371	GWAS	231	0.0433	0.23981	0.847929	MTAG		Curated_gene_sets:alfano_myc_targets	231	0.118	0.01981	0.418065	GWAS	231	0.0276	0.32261	0.687545	MTAG		Curated_gene_sets:alfano_myc_targets	229
Curated_gene_sets:alonso_MTAGstasis_dn	24	0.291	0.051936	0.614282	GWAS	24	0.239	0.087259	0.632538	MTAG		Curated_gene_sets:alonso_MTAGstasis_dn	24	0.123	0.23676	0.951471	GWAS	24	0.0666	0.34838	0.972059	MTAG		Curated_gene_sets:alonso_MTAGstasis_dn	24	0.00415	0.49214	0.94918	GWAS	24	-0.0145	0.52697	0.911211	MTAG		Curated_gene_sets:alonso_MTAGstasis_dn	23	0.187	0.15508	0.548533	GWAS	23	0.176	0.17864	0.629582	MTAG		Curated_gene_sets:alonso_MTAGstasis_dn	23
Curated_gene_sets:alonso_MTAGstasis_emt_dn	5	0.345	0.2228	0.711709	GWAS	5	0.382	0.19462	0.716352	MTAG		Curated_gene_sets:alonso_MTAGstasis_emt_dn	5	0.244	0.2927	0.96664	GWAS	5	0.108	0.40422	0.982369	MTAG		Curated_gene_sets:alonso_MTAGstasis_emt_dn	5	0.527	0.14336	0.835675	GWAS	5	0.515	0.15238	0.802658	MTAG		Curated_gene_sets:alonso_MTAGstasis_emt_dn	4	0.248	0.3188	0.60278	GWAS	4	0.133	0.40416	0.697204	MTAG		Curated_gene_sets:alonso_MTAGstasis_emt_dn	4
Curated_gene_sets:alonso_MTAGstasis_emt_up	36	0.0317	0.41026	0.757247	GWAS	36	-0.0728	0.70198	0.821818	MTAG		Curated_gene_sets:alonso_MTAGstasis_emt_up	36	0.0426	0.38156	0.976383	GWAS	36	-0.0499	0.6388	0.998148	MTAG		Curated_gene_sets:alonso_MTAGstasis_emt_up	36	0.183	0.12794	0.821422	GWAS	36	0.0884	0.29424	0.869044	MTAG		Curated_gene_sets:alonso_MTAGstasis_emt_up	36	0.0171	0.45021	0.622352	GWAS	36	-0.0553	0.65167	0.728663	MTAG		Curated_gene_sets:alonso_MTAGstasis_emt_up	36
Curated_gene_sets:alonso_MTAGstasis_neural_up	17	-0.0699	0.63172	0.795173	GWAS	17	-0.186	0.8184	0.82987	MTAG		Curated_gene_sets:alonso_MTAGstasis_neural_up	17	-0.206	0.83223	0.97823	GWAS	17	-0.319	0.93354	0.998148	MTAG		Curated_gene_sets:alonso_MTAGstasis_neural_up	17	0.279	0.1295	0.82239	GWAS	17	0.0549	0.41341	0.891389	MTAG		Curated_gene_sets:alonso_MTAGstasis_neural_up	17	-0.0932	0.68039	0.661997	GWAS	17	-0.097	0.68054	0.734409	MTAG		Curated_gene_sets:alonso_MTAGstasis_neural_up	17
Curated_gene_sets:alonso_MTAGstasis_up	193	0.00929	0.4389	0.761899	GWAS	193	-0.0453	0.77728	0.828955	MTAG		Curated_gene_sets:alonso_MTAGstasis_up	193	0.0571	0.16707	0.948808	GWAS	193	-0.0225	0.64892	0.998148	MTAG		Curated_gene_sets:alonso_MTAGstasis_up	191	-0.0177	0.60382	0.96032	GWAS	191	-0.0693	0.8449	0.933531	MTAG		Curated_gene_sets:alonso_MTAGstasis_up	191	-0.031	0.68921	0.663809	GWAS	191	-0.141	0.98447	0.780953	MTAG		Curated_gene_sets:alonso_MTAGstasis_up	191
Curated_gene_sets:altemeier_response_to_lps_with_mechanical_ventilation	118	-0.127	0.94356	0.82807	GWAS	118	-0.107	0.91308	0.837863	MTAG		Curated_gene_sets:altemeier_response_to_lps_with_mechanical_ventilation	120	-0.105	0.90859	0.97823	GWAS	120	-0.17	0.98492	0.998505	MTAG		Curated_gene_sets:altemeier_response_to_lps_with_mechanical_ventilation	123	-0.148	0.95532	0.980908	GWAS	123	-0.171	0.97313	0.938969	MTAG		Curated_gene_sets:altemeier_response_to_lps_with_mechanical_ventilation	122	-0.086	0.84774	0.684537	GWAS	122	-0.0647	0.77127	0.742561	MTAG		Curated_gene_sets:altemeier_response_to_lps_with_mechanical_ventilation	122
Curated_gene_sets:ambrosini_flavopiridol_treatment_tp53	105	0.196	0.012899	0.503197	GWAS	105	0.181	0.018254	0.465093	MTAG		Curated_gene_sets:ambrosini_flavopiridol_treatment_tp53	106	0.0729	0.19007	0.951212	GWAS	106	0.0463	0.28746	0.953935	MTAG		Curated_gene_sets:ambrosini_flavopiridol_treatment_tp53	106	-0.109	0.88911	0.978437	GWAS	106	-0.111	0.88965	0.933531	MTAG		Curated_gene_sets:ambrosini_flavopiridol_treatment_tp53	105	0.0288	0.37421	0.61043	GWAS	105	-0.00257	0.51099	0.715506	MTAG		Curated_gene_sets:ambrosini_flavopiridol_treatment_tp53	105
Curated_gene_sets:amit_delayed_early_genes	18	0.177	0.21893	0.709349	GWAS	18	0.185	0.20438	0.717637	MTAG		Curated_gene_sets:amit_delayed_early_genes	18	0.171	0.18488	0.951212	GWAS	18	0.25	0.093152	0.847277	MTAG		Curated_gene_sets:amit_delayed_early_genes	18	0.135	0.28972	0.918058	GWAS	18	0.203	0.20488	0.832119	MTAG		Curated_gene_sets:amit_delayed_early_genes	18	0.0552	0.39975	0.614087	GWAS	18	0.218	0.1669	0.626746	MTAG		Curated_gene_sets:amit_delayed_early_genes	18
Curated_gene_sets:amit_egf_response_120_hela	69	0.0322	0.3771	0.749056	GWAS	69	0.0577	0.28393	0.747311	MTAG		Curated_gene_sets:amit_egf_response_120_hela	69	0.0894	0.18006	0.951212	GWAS	69	0.0953	0.16306	0.911923	MTAG		Curated_gene_sets:amit_egf_response_120_hela	69	-0.0562	0.69994	0.970772	GWAS	69	-0.0503	0.67787	0.929746	MTAG		Curated_gene_sets:amit_egf_response_120_hela	68	0.0332	0.37175	0.61043	GWAS	68	0.0292	0.39086	0.697204	MTAG		Curated_gene_sets:amit_egf_response_120_hela	68
Curated_gene_sets:amit_egf_response_120_mcf10a	41	0.106	0.20541	0.707652	GWAS	41	-0.000111	0.50035	0.791113	MTAG		Curated_gene_sets:amit_egf_response_120_mcf10a	41	-0.0326	0.60317	0.97823	GWAS	41	-0.0716	0.71817	0.998148	MTAG		Curated_gene_sets:amit_egf_response_120_mcf10a	42	-0.162	0.87233	0.978437	GWAS	42	-0.165	0.87347	0.933531	MTAG		Curated_gene_sets:amit_egf_response_120_mcf10a	42	-0.192	0.91688	0.694525	GWAS	42	-0.184	0.89937	0.765816	MTAG		Curated_gene_sets:amit_egf_response_120_mcf10a	42
Curated_gene_sets:amit_egf_response_20_hela	11	0.205	0.2433	0.716172	GWAS	11	0.168	0.28133	0.745644	MTAG		Curated_gene_sets:amit_egf_response_20_hela	11	-0.361	0.89263	0.97823	GWAS	11	-0.398	0.91559	0.998148	MTAG		Curated_gene_sets:amit_egf_response_20_hela	11	0.292	0.1778	0.859841	GWAS	11	0.309	0.16796	0.807192	MTAG		Curated_gene_sets:amit_egf_response_20_hela	11	-0.0134	0.51879	0.637527	GWAS	11	0.0932	0.37634	0.697204	MTAG		Curated_gene_sets:amit_egf_response_20_hela	11
Curated_gene_sets:amit_egf_response_20_mcf10a	13	-0.0677	0.60851	0.792399	GWAS	13	-0.106	0.66915	0.816817	MTAG		Curated_gene_sets:amit_egf_response_20_mcf10a	13	-0.122	0.71239	0.97823	GWAS	13	-0.144	0.74751	0.998148	MTAG		Curated_gene_sets:amit_egf_response_20_mcf10a	14	0.154	0.25838	0.909864	GWAS	14	-0.0154	0.52549	0.911211	MTAG		Curated_gene_sets:amit_egf_response_20_mcf10a	13	0.473	0.016846	0.396188	GWAS	13	0.284	0.11046	0.603258	MTAG		Curated_gene_sets:amit_egf_response_20_mcf10a	13
Curated_gene_sets:amit_egf_response_240_hela	59	0.101	0.19186	0.705676	GWAS	59	0.0749	0.25457	0.732039	MTAG		Curated_gene_sets:amit_egf_response_240_hela	60	-0.106	0.83837	0.97823	GWAS	60	-0.0378	0.63895	0.998148	MTAG		Curated_gene_sets:amit_egf_response_240_hela	60	0.164	0.094738	0.783514	GWAS	60	0.155	0.11229	0.767139	MTAG		Curated_gene_sets:amit_egf_response_240_hela	60	-0.0431	0.64404	0.655439	GWAS	60	0.0321	0.39579	0.697204	MTAG		Curated_gene_sets:amit_egf_response_240_hela	60
Curated_gene_sets:amit_egf_response_240_mcf10a	20	-0.0799	0.63475	0.795888	GWAS	20	-0.0264	0.5461	0.798608	MTAG		Curated_gene_sets:amit_egf_response_240_mcf10a	20	-0.226	0.8531	0.97823	GWAS	20	-0.177	0.79652	0.998148	MTAG		Curated_gene_sets:amit_egf_response_240_mcf10a	20	-0.0984	0.67655	0.967838	GWAS	20	-0.128	0.72081	0.930021	MTAG		Curated_gene_sets:amit_egf_response_240_mcf10a	20	-0.0789	0.63259	0.653664	GWAS	20	-0.312	0.90107	0.765979	MTAG		Curated_gene_sets:amit_egf_response_240_mcf10a	20
Curated_gene_sets:amit_egf_response_40_hela	40	-0.0325	0.58638	0.790435	GWAS	40	-0.00888	0.52419	0.794386	MTAG		Curated_gene_sets:amit_egf_response_40_hela	41	-0.0494	0.64122	0.97823	GWAS	41	0.0186	0.44536	0.991908	MTAG		Curated_gene_sets:amit_egf_response_40_hela	41	0.35	0.0092434	0.410731	GWAS	41	0.345	0.011179	0.418302	MTAG		Curated_gene_sets:amit_egf_response_40_hela	41	-0.0213	0.55967	0.642275	GWAS	41	0.0431	0.38518	0.697204	MTAG		Curated_gene_sets:amit_egf_response_40_hela	41
Curated_gene_sets:amit_egf_response_40_mcf10a	19	0.312	0.067176	0.642626	GWAS	19	0.314	0.06238	0.60595	MTAG		Curated_gene_sets:amit_egf_response_40_mcf10a	19	-0.305	0.94155	0.97823	GWAS	19	-0.253	0.90458	0.998148	MTAG		Curated_gene_sets:amit_egf_response_40_mcf10a	19	0.399	0.027749	0.560638	GWAS	19	0.436	0.019722	0.507102	MTAG		Curated_gene_sets:amit_egf_response_40_mcf10a	19	0.171	0.20645	0.574621	GWAS	19	0.0138	0.47481	0.707333	MTAG		Curated_gene_sets:amit_egf_response_40_mcf10a	19
Curated_gene_sets:amit_egf_response_480_hela	158	0.0937	0.084246	0.655539	GWAS	158	0.0555	0.20305	0.717637	MTAG		Curated_gene_sets:amit_egf_response_480_hela	162	0.0592	0.19268	0.951212	GWAS	162	0.0498	0.23121	0.950012	MTAG		Curated_gene_sets:amit_egf_response_480_hela	162	-0.0274	0.64258	0.964984	GWAS	162	-0.0416	0.70735	0.930021	MTAG		Curated_gene_sets:amit_egf_response_480_hela	162	-0.00854	0.5483	0.640998	GWAS	162	-0.0375	0.69621	0.734409	MTAG		Curated_gene_sets:amit_egf_response_480_hela	162
Curated_gene_sets:amit_egf_response_480_mcf10a	43	0.0428	0.36814	0.746613	GWAS	43	0.0631	0.30666	0.757027	MTAG		Curated_gene_sets:amit_egf_response_480_mcf10a	43	0.0864	0.24402	0.951471	GWAS	43	0.0728	0.27834	0.953935	MTAG		Curated_gene_sets:amit_egf_response_480_mcf10a	43	0.0207	0.44173	0.943578	GWAS	43	0.0621	0.33267	0.877315	MTAG		Curated_gene_sets:amit_egf_response_480_mcf10a	43	-0.142	0.84932	0.684543	GWAS	43	0.0431	0.38171	0.697204	MTAG		Curated_gene_sets:amit_egf_response_480_mcf10a	43
Curated_gene_sets:amit_egf_response_60_hela	43	0.127	0.1792	0.703819	GWAS	43	0.212	0.059163	0.602547	MTAG		Curated_gene_sets:amit_egf_response_60_hela	44	-0.137	0.83973	0.97823	GWAS	44	-0.0531	0.65117	0.998148	MTAG		Curated_gene_sets:amit_egf_response_60_hela	44	0.16	0.13557	0.827042	GWAS	44	0.184	0.10628	0.762794	MTAG		Curated_gene_sets:amit_egf_response_60_hela	44	0.00269	0.49212	0.631236	GWAS	44	0.015	0.45787	0.704378	MTAG		Curated_gene_sets:amit_egf_response_60_hela	44
Curated_gene_sets:amit_egf_response_60_mcf10a	36	-0.186	0.88729	0.818091	GWAS	36	-0.108	0.7626	0.828955	MTAG		Curated_gene_sets:amit_egf_response_60_mcf10a	36	-0.292	0.97267	0.979775	GWAS	36	-0.196	0.90204	0.998148	MTAG		Curated_gene_sets:amit_egf_response_60_mcf10a	36	0.0976	0.28508	0.918058	GWAS	36	0.0776	0.32841	0.875348	MTAG		Curated_gene_sets:amit_egf_response_60_mcf10a	35	0.1	0.26548	0.59337	GWAS	35	-0.0596	0.64027	0.728663	MTAG		Curated_gene_sets:amit_egf_response_60_mcf10a	35
Curated_gene_sets:amit_serum_response_120_mcf10a	63	0.0725	0.26062	0.721024	GWAS	63	0.0501	0.32579	0.757403	MTAG		Curated_gene_sets:amit_serum_response_120_mcf10a	63	-0.0995	0.81846	0.97823	GWAS	63	-0.0976	0.81518	0.998148	MTAG		Curated_gene_sets:amit_serum_response_120_mcf10a	63	-0.207	0.96244	0.980908	GWAS	63	-0.18	0.93569	0.934804	MTAG		Curated_gene_sets:amit_serum_response_120_mcf10a	63	0.173	0.068968	0.519673	GWAS	63	0.0936	0.21961	0.65479	MTAG		Curated_gene_sets:amit_serum_response_120_mcf10a	63
Curated_gene_sets:amit_serum_response_20_mcf10a	21	0.102	0.28886	0.725467	GWAS	21	0.0898	0.30974	0.757403	MTAG		Curated_gene_sets:amit_serum_response_20_mcf10a	21	0.0938	0.28469	0.963198	GWAS	21	0.316	0.026674	0.653114	MTAG		Curated_gene_sets:amit_serum_response_20_mcf10a	22	0.256	0.11883	0.811962	GWAS	22	0.345	0.058547	0.680284	MTAG		Curated_gene_sets:amit_serum_response_20_mcf10a	22	0.341	0.040311	0.490934	GWAS	22	0.169	0.20212	0.644045	MTAG		Curated_gene_sets:amit_serum_response_20_mcf10a	22
Curated_gene_sets:amit_serum_response_240_mcf10a	55	0.095	0.21814	0.709219	GWAS	55	0.0706	0.27808	0.744015	MTAG		Curated_gene_sets:amit_serum_response_240_mcf10a	56	-0.211	0.96369	0.978702	GWAS	56	-0.182	0.93974	0.998148	MTAG		Curated_gene_sets:amit_serum_response_240_mcf10a	56	-0.0817	0.73061	0.973108	GWAS	56	-0.00469	0.51387	0.911211	MTAG		Curated_gene_sets:amit_serum_response_240_mcf10a	56	0.21	0.047618	0.497107	GWAS	56	0.186	0.077387	0.573529	MTAG		Curated_gene_sets:amit_serum_response_240_mcf10a	56
Curated_gene_sets:amit_serum_response_40_mcf10a	31	-0.162	0.82717	0.817443	GWAS	31	-0.171	0.8452	0.833149	MTAG		Curated_gene_sets:amit_serum_response_40_mcf10a	31	-0.312	0.96313	0.978702	GWAS	31	-0.265	0.93665	0.998148	MTAG		Curated_gene_sets:amit_serum_response_40_mcf10a	31	0.0824	0.32069	0.922796	GWAS	31	0.0344	0.42422	0.894658	MTAG		Curated_gene_sets:amit_serum_response_40_mcf10a	31	0.148	0.19508	0.570599	GWAS	31	0.0761	0.33558	0.688833	MTAG		Curated_gene_sets:amit_serum_response_40_mcf10a	31
Curated_gene_sets:amit_serum_response_480_mcf10a	36	0.0224	0.43362	0.760712	GWAS	36	-0.0676	0.69599	0.821818	MTAG		Curated_gene_sets:amit_serum_response_480_mcf10a	36	0.0713	0.28867	0.965254	GWAS	36	-0.00276	0.50867	0.99422	MTAG		Curated_gene_sets:amit_serum_response_480_mcf10a	36	-0.112	0.78613	0.977693	GWAS	36	-0.173	0.88686	0.933531	MTAG		Curated_gene_sets:amit_serum_response_480_mcf10a	36	0.104	0.21498	0.580825	GWAS	36	0.0221	0.43579	0.699441	MTAG		Curated_gene_sets:amit_serum_response_480_mcf10a	36
Curated_gene_sets:amit_serum_response_60_mcf10a	53	-0.0329	0.59783	0.790676	GWAS	53	0.0109	0.4668	0.788549	MTAG		Curated_gene_sets:amit_serum_response_60_mcf10a	54	-0.17	0.9113	0.97823	GWAS	54	-0.0358	0.61233	0.998148	MTAG		Curated_gene_sets:amit_serum_response_60_mcf10a	55	0.0936	0.24757	0.907061	GWAS	55	0.0861	0.26836	0.862398	MTAG		Curated_gene_sets:amit_serum_response_60_mcf10a	55	-0.0222	0.56765	0.643295	GWAS	55	-0.0294	0.58596	0.724371	MTAG		Curated_gene_sets:amit_serum_response_60_mcf10a	55
Curated_gene_sets:amundson_dna_damage_response_tp53	16	0.338	0.088417	0.661483	GWAS	16	0.365	0.068603	0.616025	MTAG		Curated_gene_sets:amundson_dna_damage_response_tp53	16	-0.107	0.67067	0.97823	GWAS	16	-0.0414	0.56805	0.998148	MTAG		Curated_gene_sets:amundson_dna_damage_response_tp53	16	-0.0552	0.58773	0.958531	GWAS	16	0.0542	0.41507	0.891389	MTAG		Curated_gene_sets:amundson_dna_damage_response_tp53	16	0.323	0.096559	0.525989	GWAS	16	0.0111	0.4828	0.710823	MTAG		Curated_gene_sets:amundson_dna_damage_response_tp53	16
Curated_gene_sets:amundson_gamma_radiation_resistance	19	0.501	0.0072435	0.471303	GWAS	19	0.482	0.0083587	0.353958	MTAG		Curated_gene_sets:amundson_gamma_radiation_resistance	19	0.267	0.10347	0.92756	GWAS	19	0.266	0.10319	0.866253	MTAG		Curated_gene_sets:amundson_gamma_radiation_resistance	19	0.0172	0.47097	0.94826	GWAS	19	0.186	0.21928	0.837242	MTAG		Curated_gene_sets:amundson_gamma_radiation_resistance	19	0.274	0.099693	0.526143	GWAS	19	0.157	0.23979	0.666718	MTAG		Curated_gene_sets:amundson_gamma_radiation_resistance	19
Curated_gene_sets:amundson_gamma_radiation_response	39	-0.054	0.66897	0.800392	GWAS	39	-0.115	0.82867	0.831959	MTAG		Curated_gene_sets:amundson_gamma_radiation_response	39	-0.109	0.81139	0.97823	GWAS	39	-0.11	0.81474	0.998148	MTAG		Curated_gene_sets:amundson_gamma_radiation_response	39	-0.0163	0.5446	0.953297	GWAS	39	-0.135	0.81852	0.933531	MTAG		Curated_gene_sets:amundson_gamma_radiation_response	39	-0.0595	0.67253	0.660477	GWAS	39	-0.123	0.81358	0.749362	MTAG		Curated_gene_sets:amundson_gamma_radiation_response	39
Curated_gene_sets:amundson_genotoxic_signature	96	-0.153	0.95734	0.829587	GWAS	96	-0.125	0.92404	0.838679	MTAG		Curated_gene_sets:amundson_genotoxic_signature	96	0.161	0.028124	0.791073	GWAS	96	0.18	0.016103	0.570713	MTAG		Curated_gene_sets:amundson_genotoxic_signature	96	0.0372	0.34405	0.924402	GWAS	96	0.0278	0.38369	0.889861	MTAG		Curated_gene_sets:amundson_genotoxic_signature	96	0.154	0.040027	0.490934	GWAS	96	0.12	0.095018	0.600249	MTAG		Curated_gene_sets:amundson_genotoxic_signature	96
Curated_gene_sets:amundson_poor_survival_after_gamma_radiation_2g	159	0.0727	0.15101	0.687223	GWAS	159	0.0353	0.3051	0.757027	MTAG		Curated_gene_sets:amundson_poor_survival_after_gamma_radiation_2g	160	0.019	0.38606	0.976383	GWAS	160	0.00337	0.47939	0.99422	MTAG		Curated_gene_sets:amundson_poor_survival_after_gamma_radiation_2g	160	-0.112	0.94051	0.980775	GWAS	160	-0.0936	0.90036	0.933531	MTAG		Curated_gene_sets:amundson_poor_survival_after_gamma_radiation_2g	160	0.15	0.016393	0.391646	GWAS	160	0.0739	0.15662	0.626392	MTAG		Curated_gene_sets:amundson_poor_survival_after_gamma_radiation_2g	160
Curated_gene_sets:amundson_poor_survival_after_gamma_radiation_8g	90	0.00414	0.48232	0.772195	GWAS	90	-0.0264	0.6133	0.812476	MTAG		Curated_gene_sets:amundson_poor_survival_after_gamma_radiation_8g	90	-0.0686	0.77845	0.97823	GWAS	90	-0.102	0.87332	0.998148	MTAG		Curated_gene_sets:amundson_poor_survival_after_gamma_radiation_8g	90	-0.154	0.94036	0.980726	GWAS	90	-0.171	0.95582	0.936551	MTAG		Curated_gene_sets:amundson_poor_survival_after_gamma_radiation_8g	90	-0.0954	0.83869	0.683363	GWAS	90	-0.0884	0.8111	0.748863	MTAG		Curated_gene_sets:amundson_poor_survival_after_gamma_radiation_8g	90
Curated_gene_sets:amundson_response_to_arsenite	197	0.102	0.047213	0.608495	GWAS	197	0.0271	0.32582	0.757403	MTAG		Curated_gene_sets:amundson_response_to_arsenite	198	0.00767	0.448	0.97823	GWAS	198	-0.0261	0.6729	0.998148	MTAG		Curated_gene_sets:amundson_response_to_arsenite	200	0.01	0.43855	0.943247	GWAS	200	-0.0357	0.70629	0.930021	MTAG		Curated_gene_sets:amundson_response_to_arsenite	199	0.103	0.046907	0.496475	GWAS	199	0.0411	0.26007	0.674599	MTAG		Curated_gene_sets:amundson_response_to_arsenite	199
Curated_gene_sets:anastassiou_multicancer_invasiveness_signature	62	0.0204	0.43273	0.760712	GWAS	62	-0.0609	0.69671	0.821818	MTAG		Curated_gene_sets:anastassiou_multicancer_invasiveness_signature	62	0.0849	0.24556	0.951471	GWAS	62	-0.0142	0.54596	0.99422	MTAG		Curated_gene_sets:anastassiou_multicancer_invasiveness_signature	62	-0.223	0.95399	0.980908	GWAS	62	-0.22	0.94953	0.934804	MTAG		Curated_gene_sets:anastassiou_multicancer_invasiveness_signature	62	0.0834	0.24716	0.587306	GWAS	62	-0.144	0.87196	0.762453	MTAG		Curated_gene_sets:anastassiou_multicancer_invasiveness_signature	62
Curated_gene_sets:appel_imatinib_response	31	0.021	0.44679	0.763698	GWAS	31	0.0912	0.27673	0.742773	MTAG		Curated_gene_sets:appel_imatinib_response	31	0.0277	0.429	0.97823	GWAS	31	0.0373	0.40424	0.982369	MTAG		Curated_gene_sets:appel_imatinib_response	31	0.0915	0.29578	0.919388	GWAS	31	0.0666	0.35043	0.883299	MTAG		Curated_gene_sets:appel_imatinib_response	31	0.0139	0.46377	0.623737	GWAS	31	-0.0161	0.54028	0.717342	MTAG		Curated_gene_sets:appel_imatinib_response	31
Curated_gene_sets:appierto_response_to_fenretinide_dn	48	-0.0574	0.67557	0.800392	GWAS	48	-0.0738	0.72418	0.82379	MTAG		Curated_gene_sets:appierto_response_to_fenretinide_dn	49	0.0837	0.24517	0.951471	GWAS	49	0.0743	0.26877	0.953935	MTAG		Curated_gene_sets:appierto_response_to_fenretinide_dn	49	0.192	0.079002	0.750942	GWAS	49	0.138	0.15873	0.80568	MTAG		Curated_gene_sets:appierto_response_to_fenretinide_dn	49	0.118	0.1682	0.557128	GWAS	49	0.0641	0.30786	0.687331	MTAG		Curated_gene_sets:appierto_response_to_fenretinide_dn	49
Curated_gene_sets:appierto_response_to_fenretinide_up	36	0.0812	0.30444	0.725467	GWAS	36	-0.0287	0.57312	0.803792	MTAG		Curated_gene_sets:appierto_response_to_fenretinide_up	36	0.0523	0.35919	0.976383	GWAS	36	0.0699	0.31376	0.961699	MTAG		Curated_gene_sets:appierto_response_to_fenretinide_up	37	-0.222	0.92243	0.979441	GWAS	37	-0.182	0.87438	0.933531	MTAG		Curated_gene_sets:appierto_response_to_fenretinide_up	37	0.000723	0.49787	0.632736	GWAS	37	0.116	0.20455	0.644422	MTAG		Curated_gene_sets:appierto_response_to_fenretinide_up	37
Curated_gene_sets:aprelikova_brca1_targets	46	0.263	0.013873	0.504841	GWAS	46	0.236	0.022213	0.493286	MTAG		Curated_gene_sets:aprelikova_brca1_targets	46	-0.00463	0.51552	0.97823	GWAS	46	0.0464	0.3474	0.972059	MTAG		Curated_gene_sets:aprelikova_brca1_targets	46	0.131	0.16447	0.849173	GWAS	46	0.131	0.16799	0.807192	MTAG		Curated_gene_sets:aprelikova_brca1_targets	46	-0.104	0.79154	0.676726	GWAS	46	-0.0484	0.64163	0.728663	MTAG		Curated_gene_sets:aprelikova_brca1_targets	46
Curated_gene_sets:asgharzadeh_neuroblastoma_poor_survival_dn	40	-0.00564	0.51752	0.780563	GWAS	40	0.0511	0.34275	0.760162	MTAG		Curated_gene_sets:asgharzadeh_neuroblastoma_poor_survival_dn	41	0.148	0.1213	0.92756	GWAS	41	0.229	0.034285	0.685121	MTAG		Curated_gene_sets:asgharzadeh_neuroblastoma_poor_survival_dn	42	0.2	0.089904	0.774167	GWAS	42	0.231	0.063158	0.688813	MTAG		Curated_gene_sets:asgharzadeh_neuroblastoma_poor_survival_dn	42	-0.0261	0.58124	0.646924	GWAS	42	0.00947	0.47145	0.707333	MTAG		Curated_gene_sets:asgharzadeh_neuroblastoma_poor_survival_dn	42
Curated_gene_sets:astier_integrin_signaling	57	-0.00216	0.5076	0.777066	GWAS	57	-0.028	0.59921	0.809493	MTAG		Curated_gene_sets:astier_integrin_signaling	57	-0.103	0.81553	0.97823	GWAS	57	-0.126	0.86464	0.998148	MTAG		Curated_gene_sets:astier_integrin_signaling	57	0.0802	0.25986	0.909864	GWAS	57	0.0833	0.25509	0.854095	MTAG		Curated_gene_sets:astier_integrin_signaling	57	-0.171	0.91275	0.694386	GWAS	57	-0.137	0.85289	0.758472	MTAG		Curated_gene_sets:astier_integrin_signaling	57
Curated_gene_sets:aston_major_depressive_disorder_dn	147	-0.0366	0.68986	0.80205	GWAS	147	0.00899	0.45068	0.782227	MTAG		Curated_gene_sets:aston_major_depressive_disorder_dn	148	0.0411	0.28053	0.963198	GWAS	148	0.0506	0.23543	0.950012	MTAG		Curated_gene_sets:aston_major_depressive_disorder_dn	148	0.102	0.089481	0.774167	GWAS	148	0.117	0.064935	0.692884	MTAG		Curated_gene_sets:aston_major_depressive_disorder_dn	148	0.0351	0.31736	0.602588	GWAS	148	0.0454	0.27741	0.681447	MTAG		Curated_gene_sets:aston_major_depressive_disorder_dn	148
Curated_gene_sets:aston_major_depressive_disorder_up	45	-0.19	0.92773	0.826176	GWAS	45	-0.142	0.86683	0.834334	MTAG		Curated_gene_sets:aston_major_depressive_disorder_up	45	0.000865	0.49727	0.97823	GWAS	45	-0.0337	0.6057	0.998148	MTAG		Curated_gene_sets:aston_major_depressive_disorder_up	45	-0.123	0.80465	0.978136	GWAS	45	-0.155	0.85584	0.933531	MTAG		Curated_gene_sets:aston_major_depressive_disorder_up	45	-0.0342	0.60391	0.650912	GWAS	45	-0.13	0.83298	0.754347	MTAG		Curated_gene_sets:aston_major_depressive_disorder_up	45
Curated_gene_sets:aujla_il22_and_il17a_signaling	10	-0.243	0.85558	0.817443	GWAS	10	-0.261	0.8764	0.834784	MTAG		Curated_gene_sets:aujla_il22_and_il17a_signaling	10	-0.129	0.72031	0.97823	GWAS	10	-0.249	0.87095	0.998148	MTAG		Curated_gene_sets:aujla_il22_and_il17a_signaling	10	0.397	0.066703	0.74456	GWAS	10	0.392	0.072418	0.709497	MTAG		Curated_gene_sets:aujla_il22_and_il17a_signaling	11	0.0551	0.40342	0.614087	GWAS	11	-0.201	0.80406	0.747922	MTAG		Curated_gene_sets:aujla_il22_and_il17a_signaling	11
Curated_gene_sets:aung_gastric_cancer	50	-0.0806	0.75246	0.811433	GWAS	50	-0.0758	0.74301	0.82608	MTAG		Curated_gene_sets:aung_gastric_cancer	50	-0.0263	0.58844	0.97823	GWAS	50	-0.0784	0.74853	0.998148	MTAG		Curated_gene_sets:aung_gastric_cancer	50	-0.000402	0.50133	0.951087	GWAS	50	-0.0377	0.62079	0.92149	MTAG		Curated_gene_sets:aung_gastric_cancer	50	-0.155	0.89699	0.691291	GWAS	50	-0.248	0.9741	0.778944	MTAG		Curated_gene_sets:aung_gastric_cancer	50
Curated_gene_sets:azare_neoplastic_transformation_by_stat3_dn	16	0.248	0.13345	0.674782	GWAS	16	0.243	0.13466	0.675317	MTAG		Curated_gene_sets:azare_neoplastic_transformation_by_stat3_dn	16	0.115	0.27589	0.963198	GWAS	16	0.024	0.45017	0.993047	MTAG		Curated_gene_sets:azare_neoplastic_transformation_by_stat3_dn	17	-0.162	0.76791	0.977693	GWAS	17	-0.0864	0.64951	0.926242	MTAG		Curated_gene_sets:azare_neoplastic_transformation_by_stat3_dn	17	0.0261	0.45433	0.622843	GWAS	17	0.00572	0.49034	0.712194	MTAG		Curated_gene_sets:azare_neoplastic_transformation_by_stat3_dn	17
Curated_gene_sets:azare_neoplastic_transformation_by_stat3_up	111	-0.0886	0.84856	0.817443	GWAS	111	-0.0537	0.73737	0.824781	MTAG		Curated_gene_sets:azare_neoplastic_transformation_by_stat3_up	113	0.00303	0.48559	0.97823	GWAS	113	0.0156	0.42545	0.987033	MTAG		Curated_gene_sets:azare_neoplastic_transformation_by_stat3_up	112	0.0297	0.37718	0.933811	GWAS	112	0.0256	0.39515	0.889964	MTAG		Curated_gene_sets:azare_neoplastic_transformation_by_stat3_up	113	0.0213	0.40287	0.614087	GWAS	113	-0.00506	0.52237	0.716614	MTAG		Curated_gene_sets:azare_neoplastic_transformation_by_stat3_up	113
Curated_gene_sets:azare_stat3_targets	23	-0.299	0.93644	0.827543	GWAS	23	-0.186	0.83249	0.832249	MTAG		Curated_gene_sets:azare_stat3_targets	23	-0.118	0.72949	0.97823	GWAS	23	-0.265	0.91766	0.998148	MTAG		Curated_gene_sets:azare_stat3_targets	23	-0.0871	0.65504	0.965054	GWAS	23	-0.145	0.7435	0.931759	MTAG		Curated_gene_sets:azare_stat3_targets	23	0.26	0.099447	0.526143	GWAS	23	0.0164	0.46893	0.705974	MTAG		Curated_gene_sets:azare_stat3_targets	23
Curated_gene_sets:bacolod_resistance_to_alkylating_agents_dn	53	-0.00801	0.52693	0.780847	GWAS	53	-0.0116	0.53975	0.796361	MTAG		Curated_gene_sets:bacolod_resistance_to_alkylating_agents_dn	53	0.13	0.12328	0.92756	GWAS	53	0.175	0.057516	0.773663	MTAG		Curated_gene_sets:bacolod_resistance_to_alkylating_agents_dn	53	-0.102	0.79876	0.978136	GWAS	53	-0.0684	0.7102	0.930021	MTAG		Curated_gene_sets:bacolod_resistance_to_alkylating_agents_dn	53	0.0607	0.31706	0.602588	GWAS	53	0.0928	0.24189	0.66778	MTAG		Curated_gene_sets:bacolod_resistance_to_alkylating_agents_dn	53
Curated_gene_sets:bacolod_resistance_to_alkylating_agents_up	24	0.206	0.13213	0.674782	GWAS	24	0.253	0.08179	0.626002	MTAG		Curated_gene_sets:bacolod_resistance_to_alkylating_agents_up	24	0.27	0.072132	0.887204	GWAS	24	0.322	0.039979	0.716863	MTAG		Curated_gene_sets:bacolod_resistance_to_alkylating_agents_up	24	0.606	0.0010458	0.19896	GWAS	24	0.593	0.001519	0.17703	MTAG		Curated_gene_sets:bacolod_resistance_to_alkylating_agents_up	24	0.0181	0.46189	0.623701	GWAS	24	0.168	0.19614	0.641457	MTAG		Curated_gene_sets:bacolod_resistance_to_alkylating_agents_up	24
Curated_gene_sets:bae_brca1_targets_dn	30	-0.158	0.81648	0.817443	GWAS	30	-0.204	0.88146	0.835517	MTAG		Curated_gene_sets:bae_brca1_targets_dn	30	0.121	0.24731	0.951471	GWAS	30	0.0949	0.29535	0.954109	MTAG		Curated_gene_sets:bae_brca1_targets_dn	30	-0.236	0.92455	0.979441	GWAS	30	-0.285	0.9561	0.936724	MTAG		Curated_gene_sets:bae_brca1_targets_dn	30	-0.138	0.76591	0.672859	GWAS	30	-0.0152	0.5308	0.716614	MTAG		Curated_gene_sets:bae_brca1_targets_dn	30
Curated_gene_sets:bae_brca1_targets_up	70	0.0247	0.40427	0.756522	GWAS	70	0.0358	0.36079	0.765839	MTAG		Curated_gene_sets:bae_brca1_targets_up	70	0.0484	0.30664	0.968001	GWAS	70	0.0166	0.43084	0.987066	MTAG		Curated_gene_sets:bae_brca1_targets_up	71	-0.081	0.76255	0.977693	GWAS	71	-0.117	0.84581	0.933531	MTAG		Curated_gene_sets:bae_brca1_targets_up	70	0.0848	0.2161	0.581004	GWAS	70	-0.0219	0.57741	0.722319	MTAG		Curated_gene_sets:bae_brca1_targets_up	70
Curated_gene_sets:baelde_diabetic_nephropathy_dn	410	-0.0178	0.65519	0.79629	GWAS	410	-0.00872	0.57902	0.805272	MTAG		Curated_gene_sets:baelde_diabetic_nephropathy_dn	414	0.0125	0.38667	0.976383	GWAS	414	0.0097	0.41102	0.985008	MTAG		Curated_gene_sets:baelde_diabetic_nephropathy_dn	415	0.0355	0.23229	0.896233	GWAS	415	0.0583	0.11865	0.771225	MTAG		Curated_gene_sets:baelde_diabetic_nephropathy_dn	416	0.0252	0.29255	0.597122	GWAS	416	0.0369	0.22143	0.654833	MTAG		Curated_gene_sets:baelde_diabetic_nephropathy_dn	416
Curated_gene_sets:baelde_diabetic_nephropathy_up	79	0.147	0.061878	0.633065	GWAS	79	0.0897	0.17018	0.6983	MTAG		Curated_gene_sets:baelde_diabetic_nephropathy_up	82	0.0205	0.41337	0.97823	GWAS	82	0.0613	0.25561	0.950448	MTAG		Curated_gene_sets:baelde_diabetic_nephropathy_up	82	0.147	0.080646	0.751413	GWAS	82	0.182	0.043967	0.638949	MTAG		Curated_gene_sets:baelde_diabetic_nephropathy_up	82	0.0533	0.29972	0.598484	GWAS	82	0.00425	0.48391	0.710823	MTAG		Curated_gene_sets:baelde_diabetic_nephropathy_up	82
Curated_gene_sets:bafna_muc4_targets_dn	4	0.807	0.019671	0.543975	GWAS	4	0.686	0.037388	0.565111	MTAG		Curated_gene_sets:bafna_muc4_targets_dn	5	-0.264	0.81661	0.97823	GWAS	5	-0.213	0.7683	0.998148	MTAG		Curated_gene_sets:bafna_muc4_targets_dn	5	-0.196	0.70398	0.971385	GWAS	5	-0.22	0.72377	0.930153	MTAG		Curated_gene_sets:bafna_muc4_targets_dn	5	0.391	0.12068	0.535033	GWAS	5	0.275	0.21409	0.651621	MTAG		Curated_gene_sets:bafna_muc4_targets_dn	5
Curated_gene_sets:bafna_muc4_targets_up	6	-0.242	0.74654	0.810982	GWAS	6	0.0424	0.45295	0.783183	MTAG		Curated_gene_sets:bafna_muc4_targets_up	6	-0.243	0.75182	0.97823	GWAS	6	-0.088	0.59799	0.998148	MTAG		Curated_gene_sets:bafna_muc4_targets_up	6	0.854	0.021238	0.521832	GWAS	6	0.723	0.045467	0.644389	MTAG		Curated_gene_sets:bafna_muc4_targets_up	6	-0.608	0.95263	0.701746	GWAS	6	-0.662	0.96005	0.777732	MTAG		Curated_gene_sets:bafna_muc4_targets_up	6
Curated_gene_sets:baker_hematopoesis_stat1_targets	10	0.392	0.058278	0.62662	GWAS	10	0.36	0.071441	0.616178	MTAG		Curated_gene_sets:baker_hematopoesis_stat1_targets	10	0.000763	0.49876	0.97823	GWAS	10	0.0856	0.36312	0.977593	MTAG		Curated_gene_sets:baker_hematopoesis_stat1_targets	10	0.177	0.30277	0.922321	GWAS	10	0.335	0.16839	0.807192	MTAG		Curated_gene_sets:baker_hematopoesis_stat1_targets	10	-0.198	0.73912	0.669178	GWAS	10	0.314	0.16391	0.626392	MTAG		Curated_gene_sets:baker_hematopoesis_stat1_targets	10
Curated_gene_sets:baker_hematopoesis_stat5_targets	7	0.272	0.23609	0.71297	GWAS	7	0.174	0.32016	0.757403	MTAG		Curated_gene_sets:baker_hematopoesis_stat5_targets	7	0.715	0.027919	0.789426	GWAS	7	0.846	0.011419	0.507984	MTAG		Curated_gene_sets:baker_hematopoesis_stat5_targets	7	-0.00962	0.50951	0.952367	GWAS	7	0.0483	0.45309	0.89843	MTAG		Curated_gene_sets:baker_hematopoesis_stat5_targets	7	-0.209	0.70174	0.666421	GWAS	7	-0.0319	0.53096	0.716614	MTAG		Curated_gene_sets:baker_hematopoesis_stat5_targets	7
Curated_gene_sets:baker_hematopoiesis_stat3_targets	15	0.249	0.14796	0.682501	GWAS	15	0.163	0.24242	0.728809	MTAG		Curated_gene_sets:baker_hematopoiesis_stat3_targets	15	-0.00638	0.5108	0.97823	GWAS	15	0.126	0.2958	0.954109	MTAG		Curated_gene_sets:baker_hematopoiesis_stat3_targets	15	0.373	0.075674	0.745579	GWAS	15	0.409	0.060741	0.686702	MTAG		Curated_gene_sets:baker_hematopoiesis_stat3_targets	15	-0.054	0.58569	0.646924	GWAS	15	0.03	0.45403	0.703171	MTAG		Curated_gene_sets:baker_hematopoiesis_stat3_targets	15
Curated_gene_sets:bakker_foxo3_targets_dn	174	0.0257	0.35334	0.744566	GWAS	174	0.0529	0.21546	0.720933	MTAG		Curated_gene_sets:bakker_foxo3_targets_dn	177	-0.00381	0.52413	0.97823	GWAS	177	0.0304	0.31378	0.961699	MTAG		Curated_gene_sets:bakker_foxo3_targets_dn	177	-0.0468	0.75528	0.976639	GWAS	177	-0.03	0.66869	0.929746	MTAG		Curated_gene_sets:bakker_foxo3_targets_dn	177	-0.0409	0.73195	0.669103	GWAS	177	-0.0684	0.84039	0.755247	MTAG		Curated_gene_sets:bakker_foxo3_targets_dn	177
Curated_gene_sets:bakker_foxo3_targets_up	58	0.0217	0.42653	0.759624	GWAS	58	0.0941	0.20648	0.717637	MTAG		Curated_gene_sets:bakker_foxo3_targets_up	58	-0.114	0.84203	0.97823	GWAS	58	-0.111	0.83547	0.998148	MTAG		Curated_gene_sets:bakker_foxo3_targets_up	58	-0.0923	0.7711	0.977693	GWAS	58	-0.0176	0.55548	0.912267	MTAG		Curated_gene_sets:bakker_foxo3_targets_up	58	0.198	0.044901	0.496475	GWAS	58	0.133	0.13677	0.62205	MTAG		Curated_gene_sets:bakker_foxo3_targets_up	58
Curated_gene_sets:baldwin_prkci_targets_up	32	-0.0587	0.6428	0.795888	GWAS	32	-0.0613	0.65117	0.815968	MTAG		Curated_gene_sets:baldwin_prkci_targets_up	33	0.282	0.036893	0.836033	GWAS	33	0.193	0.10873	0.874025	MTAG		Curated_gene_sets:baldwin_prkci_targets_up	32	-0.0473	0.60892	0.96032	GWAS	32	-0.0333	0.57603	0.916998	MTAG		Curated_gene_sets:baldwin_prkci_targets_up	33	0.137	0.20285	0.572893	GWAS	33	0.208	0.11134	0.603258	MTAG		Curated_gene_sets:baldwin_prkci_targets_up	33
Curated_gene_sets:ballif_developmental_disability_p16_p12_deletion	14	-0.106	0.69134	0.802376	GWAS	14	-0.174	0.79752	0.828955	MTAG		Curated_gene_sets:ballif_developmental_disability_p16_p12_deletion	14	0.0334	0.43614	0.97823	GWAS	14	-0.0951	0.67729	0.998148	MTAG		Curated_gene_sets:ballif_developmental_disability_p16_p12_deletion	14	-0.071	0.60374	0.96032	GWAS	14	-0.0771	0.61064	0.920815	MTAG		Curated_gene_sets:ballif_developmental_disability_p16_p12_deletion	14	0.098	0.3412	0.60605	GWAS	14	0.274	0.13556	0.620666	MTAG		Curated_gene_sets:ballif_developmental_disability_p16_p12_deletion	14
Curated_gene_sets:bandres_response_to_carmustin_mgmt_24hr_dn	31	-0.094	0.72783	0.807503	GWAS	31	-0.0436	0.61256	0.812476	MTAG		Curated_gene_sets:bandres_response_to_carmustin_mgmt_24hr_dn	31	-0.136	0.83246	0.97823	GWAS	31	-0.0776	0.71067	0.998148	MTAG		Curated_gene_sets:bandres_response_to_carmustin_mgmt_24hr_dn	31	0.18	0.13066	0.823101	GWAS	31	0.191	0.12008	0.771225	MTAG		Curated_gene_sets:bandres_response_to_carmustin_mgmt_24hr_dn	31	0.033	0.41126	0.614721	GWAS	31	0.032	0.41694	0.698796	MTAG		Curated_gene_sets:bandres_response_to_carmustin_mgmt_24hr_dn	31
Curated_gene_sets:bandres_response_to_carmustin_mgmt_24hr_up	8	-0.078	0.60732	0.792399	GWAS	8	-0.252	0.81473	0.829506	MTAG		Curated_gene_sets:bandres_response_to_carmustin_mgmt_24hr_up	8	-0.245	0.80363	0.97823	GWAS	8	-0.29	0.84509	0.998148	MTAG		Curated_gene_sets:bandres_response_to_carmustin_mgmt_24hr_up	8	-0.196	0.74058	0.975355	GWAS	8	-0.142	0.67751	0.929746	MTAG		Curated_gene_sets:bandres_response_to_carmustin_mgmt_24hr_up	8	0.0467	0.43783	0.619825	GWAS	8	0.331	0.1426	0.622436	MTAG		Curated_gene_sets:bandres_response_to_carmustin_mgmt_24hr_up	8
Curated_gene_sets:bandres_response_to_carmustin_mgmt_48hr_dn	146	0.032	0.32328	0.734064	GWAS	146	0.033	0.31531	0.757403	MTAG		Curated_gene_sets:bandres_response_to_carmustin_mgmt_48hr_dn	150	-0.0606	0.81842	0.97823	GWAS	150	-0.027	0.65835	0.998148	MTAG		Curated_gene_sets:bandres_response_to_carmustin_mgmt_48hr_dn	149	0.0952	0.10484	0.79404	GWAS	149	0.0972	0.10385	0.759046	MTAG		Curated_gene_sets:bandres_response_to_carmustin_mgmt_48hr_dn	149	-0.0832	0.87391	0.687506	GWAS	149	-0.0947	0.89526	0.764909	MTAG		Curated_gene_sets:bandres_response_to_carmustin_mgmt_48hr_dn	149
Curated_gene_sets:bandres_response_to_carmustin_mgmt_48hr_up	16	0.154	0.23584	0.71297	GWAS	16	0.0852	0.34244	0.760038	MTAG		Curated_gene_sets:bandres_response_to_carmustin_mgmt_48hr_up	16	0.0848	0.33929	0.972019	GWAS	16	0.0346	0.43249	0.988415	MTAG		Curated_gene_sets:bandres_response_to_carmustin_mgmt_48hr_up	16	-0.247	0.85193	0.978136	GWAS	16	-0.251	0.85185	0.933531	MTAG		Curated_gene_sets:bandres_response_to_carmustin_mgmt_48hr_up	16	0.0255	0.44881	0.622352	GWAS	16	0.128	0.26781	0.679755	MTAG		Curated_gene_sets:bandres_response_to_carmustin_mgmt_48hr_up	16
Curated_gene_sets:bandres_response_to_carmustin_without_mgmt_24hr_dn	9	-0.383	0.8707	0.817443	GWAS	9	-0.0223	0.52669	0.794884	MTAG		Curated_gene_sets:bandres_response_to_carmustin_without_mgmt_24hr_dn	9	-0.317	0.82926	0.97823	GWAS	9	-0.171	0.69678	0.998148	MTAG		Curated_gene_sets:bandres_response_to_carmustin_without_mgmt_24hr_dn	9	1.24	0.00031807	0.133126	GWAS	9	1.22	0.00048782	0.0977863	MTAG		Curated_gene_sets:bandres_response_to_carmustin_without_mgmt_24hr_dn	9	-0.0429	0.5485	0.640998	GWAS	9	-0.277	0.77518	0.743187	MTAG		Curated_gene_sets:bandres_response_to_carmustin_without_mgmt_24hr_dn	9
Curated_gene_sets:bandres_response_to_carmustin_without_mgmt_24hr_up	12	0.0882	0.35495	0.744566	GWAS	12	-0.0841	0.64091	0.815675	MTAG		Curated_gene_sets:bandres_response_to_carmustin_without_mgmt_24hr_up	12	-0.0574	0.59551	0.97823	GWAS	12	-0.0178	0.53009	0.99422	MTAG		Curated_gene_sets:bandres_response_to_carmustin_without_mgmt_24hr_up	12	-0.176	0.7565	0.976815	GWAS	12	-0.144	0.71102	0.930021	MTAG		Curated_gene_sets:bandres_response_to_carmustin_without_mgmt_24hr_up	12	0.0274	0.45154	0.622352	GWAS	12	0.347	0.068739	0.553658	MTAG		Curated_gene_sets:bandres_response_to_carmustin_without_mgmt_24hr_up	12
Curated_gene_sets:bandres_response_to_carmustin_without_mgmt_48hr_dn	28	0.0307	0.42275	0.759025	GWAS	28	-0.0108	0.5279	0.794945	MTAG		Curated_gene_sets:bandres_response_to_carmustin_without_mgmt_48hr_dn	29	-0.26	0.95287	0.978702	GWAS	29	-0.261	0.95394	0.998148	MTAG		Curated_gene_sets:bandres_response_to_carmustin_without_mgmt_48hr_dn	30	0.0693	0.33795	0.922796	GWAS	30	0.0514	0.38026	0.889861	MTAG		Curated_gene_sets:bandres_response_to_carmustin_without_mgmt_48hr_dn	30	-0.234	0.91573	0.694525	GWAS	30	-0.27	0.93712	0.773438	MTAG		Curated_gene_sets:bandres_response_to_carmustin_without_mgmt_48hr_dn	30
Curated_gene_sets:bandres_response_to_carmustin_without_mgmt_48hr_up	18	0.213	0.11962	0.672225	GWAS	18	0.0962	0.29423	0.753905	MTAG		Curated_gene_sets:bandres_response_to_carmustin_without_mgmt_48hr_up	18	-0.135	0.75424	0.97823	GWAS	18	-0.119	0.72888	0.998148	MTAG		Curated_gene_sets:bandres_response_to_carmustin_without_mgmt_48hr_up	18	-0.0669	0.61544	0.961168	GWAS	18	-0.0539	0.59205	0.919729	MTAG		Curated_gene_sets:bandres_response_to_carmustin_without_mgmt_48hr_up	18	0.104	0.28853	0.596787	GWAS	18	0.315	0.051207	0.513798	MTAG		Curated_gene_sets:bandres_response_to_carmustin_without_mgmt_48hr_up	18
Curated_gene_sets:baris_thyroid_cancer_dn	53	-0.06	0.6888	0.801678	GWAS	53	-0.0863	0.76464	0.828955	MTAG		Curated_gene_sets:baris_thyroid_cancer_dn	53	-0.0832	0.76243	0.97823	GWAS	53	-0.0841	0.76639	0.998148	MTAG		Curated_gene_sets:baris_thyroid_cancer_dn	53	-0.0452	0.64075	0.964984	GWAS	53	-0.0701	0.70886	0.930021	MTAG		Curated_gene_sets:baris_thyroid_cancer_dn	53	0.0724	0.27796	0.59435	GWAS	53	0.0303	0.40618	0.697743	MTAG		Curated_gene_sets:baris_thyroid_cancer_dn	53
Curated_gene_sets:baris_thyroid_cancer_up	22	0.153	0.20774	0.707652	GWAS	22	0.258	0.080588	0.626002	MTAG		Curated_gene_sets:baris_thyroid_cancer_up	22	0.432	0.0079131	0.682944	GWAS	22	0.527	0.0015076	0.263237	MTAG		Curated_gene_sets:baris_thyroid_cancer_up	22	0.0224	0.45282	0.943756	GWAS	22	0.0542	0.3889	0.889861	MTAG		Curated_gene_sets:baris_thyroid_cancer_up	22	-0.168	0.8172	0.680539	GWAS	22	0.00329	0.49318	0.712609	MTAG		Curated_gene_sets:baris_thyroid_cancer_up	22
Curated_gene_sets:barrier_cancer_relapse_normal_sample_dn	28	0.0843	0.29765	0.725467	GWAS	28	0.00949	0.47574	0.788549	MTAG		Curated_gene_sets:barrier_cancer_relapse_normal_sample_dn	28	-0.0475	0.61583	0.97823	GWAS	28	-0.0286	0.57073	0.998148	MTAG		Curated_gene_sets:barrier_cancer_relapse_normal_sample_dn	28	-0.124	0.76484	0.977693	GWAS	28	-0.167	0.82993	0.933531	MTAG		Curated_gene_sets:barrier_cancer_relapse_normal_sample_dn	28	-0.203	0.88298	0.689013	GWAS	28	-0.248	0.91942	0.769609	MTAG		Curated_gene_sets:barrier_cancer_relapse_normal_sample_dn	28
Curated_gene_sets:barrier_cancer_relapse_normal_sample_up	30	0.281	0.050198	0.611887	GWAS	30	0.243	0.074141	0.619734	MTAG		Curated_gene_sets:barrier_cancer_relapse_normal_sample_up	30	0.0354	0.41466	0.97823	GWAS	30	0.0601	0.35643	0.973669	MTAG		Curated_gene_sets:barrier_cancer_relapse_normal_sample_up	30	0.13	0.23628	0.899238	GWAS	30	0.0916	0.3098	0.875348	MTAG		Curated_gene_sets:barrier_cancer_relapse_normal_sample_up	30	0.229	0.075862	0.519673	GWAS	30	0.126	0.22378	0.65767	MTAG		Curated_gene_sets:barrier_cancer_relapse_normal_sample_up	30
Curated_gene_sets:barrier_cancer_relapse_tumor_sample_dn	11	-0.199	0.80686	0.817443	GWAS	11	-0.113	0.69217	0.821818	MTAG		Curated_gene_sets:barrier_cancer_relapse_tumor_sample_dn	11	-0.0457	0.58244	0.97823	GWAS	11	-0.189	0.80719	0.998148	MTAG		Curated_gene_sets:barrier_cancer_relapse_tumor_sample_dn	12	0.414	0.050983	0.68479	GWAS	12	0.327	0.10157	0.755307	MTAG		Curated_gene_sets:barrier_cancer_relapse_tumor_sample_dn	11	-0.165	0.7561	0.672327	GWAS	11	-0.0575	0.59208	0.725328	MTAG		Curated_gene_sets:barrier_cancer_relapse_tumor_sample_dn	11
Curated_gene_sets:barrier_cancer_relapse_tumor_sample_up	16	0.121	0.26017	0.721024	GWAS	16	0.0919	0.31012	0.757403	MTAG		Curated_gene_sets:barrier_cancer_relapse_tumor_sample_up	16	0.0377	0.41751	0.97823	GWAS	16	0.0693	0.35012	0.972059	MTAG		Curated_gene_sets:barrier_cancer_relapse_tumor_sample_up	15	-0.319	0.92445	0.979441	GWAS	15	-0.249	0.86485	0.933531	MTAG		Curated_gene_sets:barrier_cancer_relapse_tumor_sample_up	15	0.448	0.012641	0.371893	GWAS	15	0.354	0.04414	0.501324	MTAG		Curated_gene_sets:barrier_cancer_relapse_tumor_sample_up	15
Curated_gene_sets:barrier_colon_cancer_recurrence_dn	14	-0.0862	0.63281	0.795888	GWAS	14	-0.153	0.73057	0.824251	MTAG		Curated_gene_sets:barrier_colon_cancer_recurrence_dn	15	0.169	0.2482	0.951471	GWAS	15	-0.00927	0.515	0.99422	MTAG		Curated_gene_sets:barrier_colon_cancer_recurrence_dn	16	-0.132	0.72155	0.973108	GWAS	16	-0.246	0.85902	0.933531	MTAG		Curated_gene_sets:barrier_colon_cancer_recurrence_dn	16	0.0936	0.34601	0.606509	GWAS	16	0.0291	0.4528	0.703171	MTAG		Curated_gene_sets:barrier_colon_cancer_recurrence_dn	16
Curated_gene_sets:barrier_colon_cancer_recurrence_up	40	0.098	0.24105	0.714987	GWAS	40	0.0359	0.39678	0.771764	MTAG		Curated_gene_sets:barrier_colon_cancer_recurrence_up	40	0.0612	0.32426	0.968236	GWAS	40	0.051	0.35125	0.972059	MTAG		Curated_gene_sets:barrier_colon_cancer_recurrence_up	40	-0.118	0.78843	0.978136	GWAS	40	-0.0823	0.70931	0.930021	MTAG		Curated_gene_sets:barrier_colon_cancer_recurrence_up	40	0.187	0.10803	0.534283	GWAS	40	0.0588	0.35368	0.690964	MTAG		Curated_gene_sets:barrier_colon_cancer_recurrence_up	40
Curated_gene_sets:basaki_ybx1_targets_dn	344	0.0641	0.089865	0.661483	GWAS	344	0.0701	0.067689	0.616025	MTAG		Curated_gene_sets:basaki_ybx1_targets_dn	346	0.0166	0.36162	0.976383	GWAS	346	0.0232	0.30882	0.959117	MTAG		Curated_gene_sets:basaki_ybx1_targets_dn	347	-0.0386	0.77309	0.977693	GWAS	347	-0.0168	0.62574	0.92149	MTAG		Curated_gene_sets:basaki_ybx1_targets_dn	346	-0.0419	0.80375	0.67832	GWAS	346	-0.0236	0.67866	0.733992	MTAG		Curated_gene_sets:basaki_ybx1_targets_dn	345
Curated_gene_sets:basaki_ybx1_targets_up	276	-0.0553	0.85958	0.817443	GWAS	276	-0.038	0.77478	0.828955	MTAG		Curated_gene_sets:basaki_ybx1_targets_up	278	-0.0773	0.94006	0.97823	GWAS	278	-0.0547	0.86581	0.998148	MTAG		Curated_gene_sets:basaki_ybx1_targets_up	278	0.00786	0.44191	0.943578	GWAS	278	0.0222	0.34228	0.881403	MTAG		Curated_gene_sets:basaki_ybx1_targets_up	277	-0.0115	0.58774	0.646924	GWAS	277	-0.00216	0.51606	0.716614	MTAG		Curated_gene_sets:basaki_ybx1_targets_up	276
Curated_gene_sets:basso_b_lymphocyte_network	136	0.0352	0.30427	0.725467	GWAS	136	0.00184	0.48911	0.79026	MTAG		Curated_gene_sets:basso_b_lymphocyte_network	138	-0.0738	0.86208	0.97823	GWAS	138	-0.0531	0.78515	0.998148	MTAG		Curated_gene_sets:basso_b_lymphocyte_network	138	0.0377	0.31337	0.922796	GWAS	138	0.0133	0.43309	0.896799	MTAG		Curated_gene_sets:basso_b_lymphocyte_network	138	-0.00483	0.52593	0.637527	GWAS	138	-0.0219	0.6116	0.725445	MTAG		Curated_gene_sets:basso_b_lymphocyte_network	137
Curated_gene_sets:basso_cd40_signaling_dn	64	0.0344	0.38322	0.749056	GWAS	64	0.0905	0.21326	0.720623	MTAG		Curated_gene_sets:basso_cd40_signaling_dn	65	0.0891	0.20702	0.951212	GWAS	65	0.209	0.026995	0.656447	MTAG		Curated_gene_sets:basso_cd40_signaling_dn	65	0.243	0.017891	0.503921	GWAS	65	0.261	0.013127	0.441256	MTAG		Curated_gene_sets:basso_cd40_signaling_dn	64	0.04	0.36885	0.61043	GWAS	64	0.0874	0.24056	0.667082	MTAG		Curated_gene_sets:basso_cd40_signaling_dn	64
Curated_gene_sets:basso_cd40_signaling_up	90	-0.0203	0.58537	0.790435	GWAS	90	-0.0195	0.58374	0.80681	MTAG		Curated_gene_sets:basso_cd40_signaling_up	90	-0.104	0.86568	0.97823	GWAS	90	-0.0697	0.77309	0.998148	MTAG		Curated_gene_sets:basso_cd40_signaling_up	90	-0.144	0.91609	0.979441	GWAS	90	-0.148	0.91887	0.933904	MTAG		Curated_gene_sets:basso_cd40_signaling_up	90	-0.0449	0.67706	0.66121	GWAS	90	-0.0433	0.66501	0.730448	MTAG		Curated_gene_sets:basso_cd40_signaling_up	90
Curated_gene_sets:basso_hairy_cell_leukemia_dn	5	-0.379	0.83912	0.817443	GWAS	5	-0.296	0.78443	0.828955	MTAG		Curated_gene_sets:basso_hairy_cell_leukemia_dn	5	0.336	0.16076	0.948808	GWAS	5	0.0682	0.41979	0.986946	MTAG		Curated_gene_sets:basso_hairy_cell_leukemia_dn	5	0.28	0.25715	0.909864	GWAS	5	0.304	0.24265	0.847929	MTAG		Curated_gene_sets:basso_hairy_cell_leukemia_dn	5	-0.273	0.76578	0.672859	GWAS	5	-0.165	0.66315	0.730356	MTAG		Curated_gene_sets:basso_hairy_cell_leukemia_dn	5
Curated_gene_sets:basso_hairy_cell_leukemia_up	77	-0.0552	0.70643	0.805255	GWAS	77	0.0249	0.40139	0.772265	MTAG		Curated_gene_sets:basso_hairy_cell_leukemia_up	77	0.0696	0.24365	0.951471	GWAS	77	0.0946	0.17104	0.923734	MTAG		Curated_gene_sets:basso_hairy_cell_leukemia_up	77	0.126	0.13684	0.827338	GWAS	77	0.144	0.10884	0.76537	MTAG		Curated_gene_sets:basso_hairy_cell_leukemia_up	76	0.0189	0.42947	0.618078	GWAS	76	0.0329	0.3829	0.697204	MTAG		Curated_gene_sets:basso_hairy_cell_leukemia_up	76
Curated_gene_sets:baus_tff2_targets_dn	10	-0.165	0.728	0.807503	GWAS	10	-0.167	0.73514	0.824473	MTAG		Curated_gene_sets:baus_tff2_targets_dn	10	-0.254	0.81086	0.97823	GWAS	10	-0.248	0.80652	0.998148	MTAG		Curated_gene_sets:baus_tff2_targets_dn	10	-0.0205	0.52677	0.952367	GWAS	10	0.0143	0.48158	0.904274	MTAG		Curated_gene_sets:baus_tff2_targets_dn	10	0.31	0.15276	0.548533	GWAS	10	0.268	0.19671	0.641457	MTAG		Curated_gene_sets:baus_tff2_targets_dn	10
Curated_gene_sets:baus_tff2_targets_up	25	-0.147	0.83755	0.817443	GWAS	25	-0.066	0.67331	0.817249	MTAG		Curated_gene_sets:baus_tff2_targets_up	27	0.0478	0.37795	0.976383	GWAS	27	0.168	0.13516	0.893066	MTAG		Curated_gene_sets:baus_tff2_targets_up	27	-0.0339	0.58465	0.958531	GWAS	27	0.0323	0.42054	0.8932	MTAG		Curated_gene_sets:baus_tff2_targets_up	27	-0.332	0.98029	0.707275	GWAS	27	-0.0833	0.69057	0.734409	MTAG		Curated_gene_sets:baus_tff2_targets_up	27
Curated_gene_sets:becker_tamoxifen_resistance_dn	51	0.0464	0.35745	0.744847	GWAS	51	0.158	0.10243	0.64473	MTAG		Curated_gene_sets:becker_tamoxifen_resistance_dn	51	0.256	0.017782	0.703505	GWAS	51	0.259	0.016396	0.570713	MTAG		Curated_gene_sets:becker_tamoxifen_resistance_dn	50	0.349	0.0054293	0.355062	GWAS	50	0.329	0.0090789	0.392625	MTAG		Curated_gene_sets:becker_tamoxifen_resistance_dn	50	0.154	0.12659	0.535033	GWAS	50	0.0912	0.25717	0.673165	MTAG		Curated_gene_sets:becker_tamoxifen_resistance_dn	50
Curated_gene_sets:becker_tamoxifen_resistance_up	49	-0.1	0.79427	0.816497	GWAS	49	-0.0495	0.65987	0.815968	MTAG		Curated_gene_sets:becker_tamoxifen_resistance_up	50	-0.199	0.95175	0.978702	GWAS	50	-0.168	0.92122	0.998148	MTAG		Curated_gene_sets:becker_tamoxifen_resistance_up	50	0.161	0.12109	0.813154	GWAS	50	0.169	0.11366	0.769609	MTAG		Curated_gene_sets:becker_tamoxifen_resistance_up	50	-0.247	0.97962	0.707275	GWAS	50	-0.0562	0.67299	0.732522	MTAG		Curated_gene_sets:becker_tamoxifen_resistance_up	50
Curated_gene_sets:begum_targets_of_pax3_foxo1_fusion_and_pax3	7	-0.27	0.75913	0.811731	GWAS	7	-0.105	0.60937	0.812081	MTAG		Curated_gene_sets:begum_targets_of_pax3_foxo1_fusion_and_pax3	7	0.959	0.006436	0.66602	GWAS	7	0.89	0.010112	0.492767	MTAG		Curated_gene_sets:begum_targets_of_pax3_foxo1_fusion_and_pax3	7	0.578	0.088911	0.77276	GWAS	7	0.7	0.054289	0.668223	MTAG		Curated_gene_sets:begum_targets_of_pax3_foxo1_fusion_and_pax3	7	-0.0754	0.5757	0.646055	GWAS	7	0.329	0.21148	0.648613	MTAG		Curated_gene_sets:begum_targets_of_pax3_foxo1_fusion_and_pax3	7
Curated_gene_sets:begum_targets_of_pax3_foxo1_fusion_dn	43	-0.126	0.80132	0.816913	GWAS	43	-0.179	0.88955	0.835615	MTAG		Curated_gene_sets:begum_targets_of_pax3_foxo1_fusion_dn	43	0.0343	0.40192	0.976383	GWAS	43	0.0347	0.40012	0.980567	MTAG		Curated_gene_sets:begum_targets_of_pax3_foxo1_fusion_dn	44	-0.27	0.96015	0.980908	GWAS	44	-0.279	0.96263	0.937155	MTAG		Curated_gene_sets:begum_targets_of_pax3_foxo1_fusion_dn	44	-0.0541	0.64694	0.656125	GWAS	44	-0.0397	0.60499	0.725445	MTAG		Curated_gene_sets:begum_targets_of_pax3_foxo1_fusion_dn	44
Curated_gene_sets:begum_targets_of_pax3_foxo1_fusion_up	56	0.219	0.052008	0.614282	GWAS	56	0.263	0.02336	0.499896	MTAG		Curated_gene_sets:begum_targets_of_pax3_foxo1_fusion_up	56	0.214	0.048173	0.86609	GWAS	56	0.209	0.051058	0.751755	MTAG		Curated_gene_sets:begum_targets_of_pax3_foxo1_fusion_up	56	-0.0401	0.61337	0.961168	GWAS	56	-0.00982	0.52769	0.911211	MTAG		Curated_gene_sets:begum_targets_of_pax3_foxo1_fusion_up	56	-0.0307	0.5872	0.646924	GWAS	56	0.0156	0.45712	0.704378	MTAG		Curated_gene_sets:begum_targets_of_pax3_foxo1_fusion_up	56
Curated_gene_sets:beier_glioma_stem_cell_dn	54	0.0883	0.207	0.707652	GWAS	54	0.0943	0.18723	0.712128	MTAG		Curated_gene_sets:beier_glioma_stem_cell_dn	54	-0.0125	0.54609	0.97823	GWAS	54	0.0144	0.44667	0.992383	MTAG		Curated_gene_sets:beier_glioma_stem_cell_dn	54	0.25	0.022013	0.52468	GWAS	54	0.249	0.024168	0.549299	MTAG		Curated_gene_sets:beier_glioma_stem_cell_dn	54	-0.0921	0.7874	0.676358	GWAS	54	-0.0614	0.69546	0.734409	MTAG		Curated_gene_sets:beier_glioma_stem_cell_dn	54
Curated_gene_sets:beier_glioma_stem_cell_up	34	0.0284	0.41976	0.758959	GWAS	34	-0.0253	0.57279	0.803632	MTAG		Curated_gene_sets:beier_glioma_stem_cell_up	35	-0.123	0.80832	0.97823	GWAS	35	-0.149	0.85638	0.998148	MTAG		Curated_gene_sets:beier_glioma_stem_cell_up	35	-0.0893	0.70858	0.971664	GWAS	35	-0.11	0.74663	0.931759	MTAG		Curated_gene_sets:beier_glioma_stem_cell_up	35	-0.264	0.95898	0.703272	GWAS	35	-0.298	0.97085	0.778528	MTAG		Curated_gene_sets:beier_glioma_stem_cell_up	35
Curated_gene_sets:bennett_systemic_lupus_erythematosus	28	-0.171	0.85673	0.817443	GWAS	28	-0.157	0.84106	0.833149	MTAG		Curated_gene_sets:bennett_systemic_lupus_erythematosus	29	0.0822	0.29621	0.96726	GWAS	29	0.117	0.22137	0.943228	MTAG		Curated_gene_sets:bennett_systemic_lupus_erythematosus	27	0.00769	0.48288	0.94918	GWAS	27	-0.0206	0.54513	0.912267	MTAG		Curated_gene_sets:bennett_systemic_lupus_erythematosus	28	-0.247	0.93085	0.696808	GWAS	28	-0.126	0.76733	0.742303	MTAG		Curated_gene_sets:bennett_systemic_lupus_erythematosus	28
Curated_gene_sets:benporath_cycling_genes	613	-0.0395	0.87556	0.817443	GWAS	613	-0.053	0.94245	0.842489	MTAG		Curated_gene_sets:benporath_cycling_genes	615	-0.00665	0.57969	0.97823	GWAS	615	-0.0249	0.77624	0.998148	MTAG		Curated_gene_sets:benporath_cycling_genes	620	0.0308	0.1988	0.869167	GWAS	620	0.0191	0.30256	0.874531	MTAG		Curated_gene_sets:benporath_cycling_genes	618	0.00799	0.40919	0.614172	GWAS	618	0.0144	0.34531	0.689093	MTAG		Curated_gene_sets:benporath_cycling_genes	618
Curated_gene_sets:benporath_eed_targets	944	0.0416	0.09555	0.665587	GWAS	944	0.0477	0.063652	0.610004	MTAG		Curated_gene_sets:benporath_eed_targets	960	-0.0162	0.70031	0.97823	GWAS	960	-0.0141	0.6773	0.998148	MTAG		Curated_gene_sets:benporath_eed_targets	965	0.0352	0.15089	0.838419	GWAS	965	0.0208	0.27428	0.863016	MTAG		Curated_gene_sets:benporath_eed_targets	961	0.0695	0.016371	0.391646	GWAS	961	0.0352	0.1494	0.625918	MTAG		Curated_gene_sets:benporath_eed_targets	956
Curated_gene_sets:benporath_es_1	347	0.0246	0.29181	0.725467	GWAS	347	0.0232	0.29919	0.754559	MTAG		Curated_gene_sets:benporath_es_1	353	0.0568	0.093409	0.911577	GWAS	353	0.0573	0.090241	0.84386	MTAG		Curated_gene_sets:benporath_es_1	352	0.0849	0.042627	0.657862	GWAS	352	0.0904	0.035663	0.603038	MTAG		Curated_gene_sets:benporath_es_1	353	0.0341	0.22763	0.582354	GWAS	353	0.0748	0.057246	0.52897	MTAG		Curated_gene_sets:benporath_es_1	353
Curated_gene_sets:benporath_es_2	35	-0.146	0.82614	0.817443	GWAS	35	-0.108	0.75936	0.828955	MTAG		Curated_gene_sets:benporath_es_2	35	0.00943	0.47263	0.97823	GWAS	35	0.0277	0.41969	0.986946	MTAG		Curated_gene_sets:benporath_es_2	35	-0.0316	0.5853	0.958531	GWAS	35	-7.29e-05	0.5002	0.907123	MTAG		Curated_gene_sets:benporath_es_2	35	-0.0182	0.55072	0.640998	GWAS	35	0.108	0.23292	0.662775	MTAG		Curated_gene_sets:benporath_es_2	35
Curated_gene_sets:benporath_es_core_nine	8	0.00144	0.49794	0.775884	GWAS	8	0.0197	0.47138	0.788549	MTAG		Curated_gene_sets:benporath_es_core_nine	8	0.0401	0.44476	0.97823	GWAS	8	0.0127	0.48231	0.99422	MTAG		Curated_gene_sets:benporath_es_core_nine	8	0.237	0.22603	0.889856	GWAS	8	0.21	0.25541	0.854446	MTAG		Curated_gene_sets:benporath_es_core_nine	8	0.17	0.2844	0.596193	GWAS	8	0.103	0.36925	0.697204	MTAG		Curated_gene_sets:benporath_es_core_nine	8
Curated_gene_sets:benporath_es_core_nine_correlated	92	0.00476	0.47834	0.771525	GWAS	92	0.063	0.23222	0.72834	MTAG		Curated_gene_sets:benporath_es_core_nine_correlated	95	-0.0587	0.75036	0.97823	GWAS	95	-0.0131	0.56057	0.998148	MTAG		Curated_gene_sets:benporath_es_core_nine_correlated	95	0.147	0.06213	0.726733	GWAS	95	0.158	0.051803	0.667628	MTAG		Curated_gene_sets:benporath_es_core_nine_correlated	95	0.0334	0.36075	0.609603	GWAS	95	0.159	0.051119	0.513798	MTAG		Curated_gene_sets:benporath_es_core_nine_correlated	95
Curated_gene_sets:benporath_es_with_h3k27me3	1010	0.053	0.042506	0.608495	GWAS	1010	0.0492	0.051749	0.590944	MTAG		Curated_gene_sets:benporath_es_with_h3k27me3	1031	-0.0174	0.71853	0.97823	GWAS	1031	-0.0217	0.76667	0.998148	MTAG		Curated_gene_sets:benporath_es_with_h3k27me3	1034	0.0283	0.19848	0.869167	GWAS	1034	0.0175	0.30373	0.874531	MTAG		Curated_gene_sets:benporath_es_with_h3k27me3	1034	0.00482	0.43905	0.619825	GWAS	1034	-0.027	0.79581	0.746519	MTAG		Curated_gene_sets:benporath_es_with_h3k27me3	1028
Curated_gene_sets:benporath_myc_max_targets	728	-0.00721	0.59199	0.790435	GWAS	728	-0.0217	0.76181	0.828955	MTAG		Curated_gene_sets:benporath_myc_max_targets	732	-0.0064	0.58424	0.97823	GWAS	732	0.0139	0.32052	0.963573	MTAG		Curated_gene_sets:benporath_myc_max_targets	738	-0.00276	0.53357	0.953278	GWAS	738	0.00718	0.41445	0.891389	MTAG		Curated_gene_sets:benporath_myc_max_targets	732	0.0466	0.070368	0.519673	GWAS	732	0.0318	0.1668	0.626711	MTAG		Curated_gene_sets:benporath_myc_max_targets	731
Curated_gene_sets:benporath_myc_targets_with_ebox	207	0.0169	0.38085	0.749056	GWAS	207	0.0106	0.42296	0.776293	MTAG		Curated_gene_sets:benporath_myc_targets_with_ebox	207	0.0101	0.42755	0.97823	GWAS	207	0.0241	0.33112	0.964078	MTAG		Curated_gene_sets:benporath_myc_targets_with_ebox	209	-0.0097	0.56015	0.955672	GWAS	209	-0.0254	0.65197	0.926902	MTAG		Curated_gene_sets:benporath_myc_targets_with_ebox	211	0.125	0.015966	0.38878	GWAS	211	0.112	0.032112	0.451536	MTAG		Curated_gene_sets:benporath_myc_targets_with_ebox	210
Curated_gene_sets:benporath_nanog_targets	938	0.0228	0.21477	0.707811	GWAS	938	0.0347	0.1112	0.649711	MTAG		Curated_gene_sets:benporath_nanog_targets	941	-0.00798	0.61226	0.97823	GWAS	941	-0.00583	0.58295	0.998148	MTAG		Curated_gene_sets:benporath_nanog_targets	943	0.0215	0.24471	0.904465	GWAS	943	0.0408	0.098104	0.751342	MTAG		Curated_gene_sets:benporath_nanog_targets	943	0.0123	0.33869	0.605377	GWAS	943	0.0205	0.25273	0.67087	MTAG		Curated_gene_sets:benporath_nanog_targets	939
Curated_gene_sets:benporath_nos_targets	170	0.0134	0.42087	0.758959	GWAS	170	0.0238	0.35888	0.765613	MTAG		Curated_gene_sets:benporath_nos_targets	171	0.0341	0.29695	0.96726	GWAS	171	0.0495	0.21812	0.943018	MTAG		Curated_gene_sets:benporath_nos_targets	172	0.17	0.0086996	0.398934	GWAS	172	0.164	0.01214	0.430249	MTAG		Curated_gene_sets:benporath_nos_targets	172	-0.0041	0.52409	0.637527	GWAS	172	-0.0324	0.67712	0.733773	MTAG		Curated_gene_sets:benporath_nos_targets	171
Curated_gene_sets:benporath_oct4_targets	270	-0.0199	0.64363	0.795888	GWAS	270	-0.0169	0.62507	0.812476	MTAG		Curated_gene_sets:benporath_oct4_targets	273	0.0414	0.20663	0.951212	GWAS	273	0.0444	0.18847	0.931249	MTAG		Curated_gene_sets:benporath_oct4_targets	275	0.111	0.027742	0.560638	GWAS	275	0.108	0.032465	0.594799	MTAG		Curated_gene_sets:benporath_oct4_targets	275	0.0226	0.33709	0.605151	GWAS	275	0.0241	0.33296	0.688159	MTAG		Curated_gene_sets:benporath_oct4_targets	274
Curated_gene_sets:benporath_prc2_targets	591	0.0539	0.092235	0.663482	GWAS	591	0.0569	0.076989	0.621651	MTAG		Curated_gene_sets:benporath_prc2_targets	599	-0.0598	0.93245	0.97823	GWAS	599	-0.0672	0.95443	0.998148	MTAG		Curated_gene_sets:benporath_prc2_targets	601	0.0489	0.13425	0.827042	GWAS	601	0.0274	0.27035	0.862398	MTAG		Curated_gene_sets:benporath_prc2_targets	602	0.0249	0.27397	0.59435	GWAS	602	-0.00902	0.58283	0.723676	MTAG		Curated_gene_sets:benporath_prc2_targets	598
Curated_gene_sets:benporath_proliferation	148	-0.0285	0.66514	0.799104	GWAS	148	-0.0383	0.72029	0.82379	MTAG		Curated_gene_sets:benporath_proliferation	148	-0.0242	0.64494	0.97823	GWAS	148	-0.0242	0.64573	0.998148	MTAG		Curated_gene_sets:benporath_proliferation	147	0.0762	0.15049	0.838143	GWAS	147	0.0739	0.16174	0.807192	MTAG		Curated_gene_sets:benporath_proliferation	147	0.0718	0.14859	0.545814	GWAS	147	0.0963	0.089192	0.5921	MTAG		Curated_gene_sets:benporath_proliferation	147
Curated_gene_sets:benporath_sox2_targets	700	-0.00346	0.54173	0.785067	GWAS	700	0.00858	0.39575	0.77159	MTAG		Curated_gene_sets:benporath_sox2_targets	703	0.00542	0.43314	0.97823	GWAS	703	0.0209	0.25698	0.950448	MTAG		Curated_gene_sets:benporath_sox2_targets	707	0.0421	0.11714	0.811325	GWAS	707	0.0557	0.060596	0.686669	MTAG		Curated_gene_sets:benporath_sox2_targets	705	-0.0161	0.68012	0.661997	GWAS	705	0.0031	0.46547	0.705594	MTAG		Curated_gene_sets:benporath_sox2_targets	699
Curated_gene_sets:benporath_suz12_targets	905	0.0373	0.12665	0.674485	GWAS	905	0.0307	0.16895	0.697668	MTAG		Curated_gene_sets:benporath_suz12_targets	919	-0.0138	0.66802	0.97823	GWAS	919	-0.0215	0.75194	0.998148	MTAG		Curated_gene_sets:benporath_suz12_targets	924	0.00126	0.48576	0.94918	GWAS	924	-5.58e-05	0.50062	0.907123	MTAG		Curated_gene_sets:benporath_suz12_targets	923	0.0259	0.21791	0.581088	GWAS	923	-0.00552	0.56339	0.720996	MTAG		Curated_gene_sets:benporath_suz12_targets	918
Curated_gene_sets:berenjeno_rock_signaling_not_via_rhoa_dn	48	-0.164	0.89289	0.819355	GWAS	48	-0.142	0.86249	0.833967	MTAG		Curated_gene_sets:berenjeno_rock_signaling_not_via_rhoa_dn	48	-0.0715	0.70892	0.97823	GWAS	48	0.0757	0.27889	0.953935	MTAG		Curated_gene_sets:berenjeno_rock_signaling_not_via_rhoa_dn	48	0.0902	0.26754	0.912077	GWAS	48	0.0862	0.27962	0.865948	MTAG		Curated_gene_sets:berenjeno_rock_signaling_not_via_rhoa_dn	48	0.0567	0.34706	0.606949	GWAS	48	0.0738	0.31116	0.687331	MTAG		Curated_gene_sets:berenjeno_rock_signaling_not_via_rhoa_dn	48
Curated_gene_sets:berenjeno_rock_signaling_not_via_rhoa_up	26	-0.0284	0.57505	0.789372	GWAS	26	-0.0514	0.63632	0.81446	MTAG		Curated_gene_sets:berenjeno_rock_signaling_not_via_rhoa_up	26	0.0563	0.3594	0.976383	GWAS	26	-0.0778	0.69178	0.998148	MTAG		Curated_gene_sets:berenjeno_rock_signaling_not_via_rhoa_up	26	-0.156	0.82182	0.978136	GWAS	26	-0.214	0.89347	0.933531	MTAG		Curated_gene_sets:berenjeno_rock_signaling_not_via_rhoa_up	26	-0.00891	0.52077	0.637527	GWAS	26	-0.152	0.80455	0.747922	MTAG		Curated_gene_sets:berenjeno_rock_signaling_not_via_rhoa_up	26
Curated_gene_sets:berenjeno_transformed_by_rhoa_dn	378	0.0456	0.15123	0.687223	GWAS	378	0.0357	0.20529	0.717637	MTAG		Curated_gene_sets:berenjeno_transformed_by_rhoa_dn	379	-0.0159	0.64346	0.97823	GWAS	379	0.0231	0.2951	0.954109	MTAG		Curated_gene_sets:berenjeno_transformed_by_rhoa_dn	378	0.0324	0.25064	0.907543	GWAS	378	0.0171	0.36321	0.8855	MTAG		Curated_gene_sets:berenjeno_transformed_by_rhoa_dn	379	0.0446	0.16354	0.555363	GWAS	379	0.0685	0.073723	0.56178	MTAG		Curated_gene_sets:berenjeno_transformed_by_rhoa_dn	378
Curated_gene_sets:berenjeno_transformed_by_rhoa_forever_dn	29	-0.0822	0.69021	0.802051	GWAS	29	-0.0849	0.69917	0.821818	MTAG		Curated_gene_sets:berenjeno_transformed_by_rhoa_forever_dn	29	-0.0456	0.60418	0.97823	GWAS	29	-0.0994	0.71876	0.998148	MTAG		Curated_gene_sets:berenjeno_transformed_by_rhoa_forever_dn	29	0.23	0.11567	0.811325	GWAS	29	0.2	0.1524	0.802658	MTAG		Curated_gene_sets:berenjeno_transformed_by_rhoa_forever_dn	29	0.0463	0.39798	0.614087	GWAS	29	-0.0998	0.70438	0.734717	MTAG		Curated_gene_sets:berenjeno_transformed_by_rhoa_forever_dn	29
Curated_gene_sets:berenjeno_transformed_by_rhoa_forever_up	20	0.0467	0.41245	0.757745	GWAS	20	0.211	0.15455	0.686585	MTAG		Curated_gene_sets:berenjeno_transformed_by_rhoa_forever_up	20	-0.358	0.96225	0.978702	GWAS	20	-0.351	0.96054	0.998148	MTAG		Curated_gene_sets:berenjeno_transformed_by_rhoa_forever_up	20	0.0532	0.40814	0.939531	GWAS	20	0.0105	0.48205	0.904274	MTAG		Curated_gene_sets:berenjeno_transformed_by_rhoa_forever_up	20	-0.0532	0.59273	0.647846	GWAS	20	-0.13	0.70963	0.734717	MTAG		Curated_gene_sets:berenjeno_transformed_by_rhoa_forever_up	20
Curated_gene_sets:berenjeno_transformed_by_rhoa_reversibly_dn	27	0.222	0.1235	0.674145	GWAS	27	0.157	0.20303	0.717637	MTAG		Curated_gene_sets:berenjeno_transformed_by_rhoa_reversibly_dn	27	-0.0681	0.6429	0.97823	GWAS	27	-0.0607	0.62881	0.998148	MTAG		Curated_gene_sets:berenjeno_transformed_by_rhoa_reversibly_dn	27	0.109	0.29746	0.919388	GWAS	27	0.0666	0.37456	0.889861	MTAG		Curated_gene_sets:berenjeno_transformed_by_rhoa_reversibly_dn	27	0.276	0.067469	0.519673	GWAS	27	0.249	0.097482	0.602807	MTAG		Curated_gene_sets:berenjeno_transformed_by_rhoa_reversibly_dn	27
Curated_gene_sets:berenjeno_transformed_by_rhoa_reversibly_up	8	-0.211	0.76747	0.813291	GWAS	8	-0.231	0.79271	0.828955	MTAG		Curated_gene_sets:berenjeno_transformed_by_rhoa_reversibly_up	8	0.0881	0.37884	0.976383	GWAS	8	0.183	0.25984	0.951851	MTAG		Curated_gene_sets:berenjeno_transformed_by_rhoa_reversibly_up	8	0.336	0.16568	0.849173	GWAS	8	0.269	0.22176	0.838443	MTAG		Curated_gene_sets:berenjeno_transformed_by_rhoa_reversibly_up	8	-0.431	0.91141	0.694196	GWAS	8	-0.123	0.64492	0.728663	MTAG		Curated_gene_sets:berenjeno_transformed_by_rhoa_reversibly_up	8
Curated_gene_sets:berenjeno_transformed_by_rhoa_up	509	-0.0139	0.64737	0.795888	GWAS	509	-0.000585	0.50644	0.792313	MTAG		Curated_gene_sets:berenjeno_transformed_by_rhoa_up	512	-0.00415	0.54634	0.97823	GWAS	512	-0.00152	0.51715	0.99422	MTAG		Curated_gene_sets:berenjeno_transformed_by_rhoa_up	513	-0.00749	0.57445	0.956348	GWAS	513	0.0145	0.36058	0.885146	MTAG		Curated_gene_sets:berenjeno_transformed_by_rhoa_up	509	0.0524	0.083906	0.520196	GWAS	509	0.0752	0.02826	0.44105	MTAG		Curated_gene_sets:berenjeno_transformed_by_rhoa_up	510
Curated_gene_sets:berger_mbd2_targets	5	0.125	0.37579	0.748804	GWAS	5	0.292	0.22512	0.724708	MTAG		Curated_gene_sets:berger_mbd2_targets	6	0.242	0.25827	0.958312	GWAS	6	0.079	0.41548	0.986946	MTAG		Curated_gene_sets:berger_mbd2_targets	6	-0.06	0.55716	0.955672	GWAS	6	0.0267	0.47488	0.903092	MTAG		Curated_gene_sets:berger_mbd2_targets	5	-0.274	0.73085	0.668958	GWAS	5	-0.239	0.6972	0.734409	MTAG		Curated_gene_sets:berger_mbd2_targets	5
Curated_gene_sets:bernard_ppapdc1b_targets_dn	54	0.0581	0.31082	0.72832	GWAS	54	0.122	0.14551	0.684533	MTAG		Curated_gene_sets:bernard_ppapdc1b_targets_dn	54	0.318	0.0031146	0.563131	GWAS	54	0.423	0.00012318	0.132085	MTAG		Curated_gene_sets:bernard_ppapdc1b_targets_dn	54	0.0224	0.43358	0.941895	GWAS	54	0.0859	0.26417	0.862398	MTAG		Curated_gene_sets:bernard_ppapdc1b_targets_dn	54	0.172	0.083359	0.520196	GWAS	54	0.175	0.087388	0.589177	MTAG		Curated_gene_sets:bernard_ppapdc1b_targets_dn	54
Curated_gene_sets:bernard_ppapdc1b_targets_up	38	0.178	0.10171	0.665587	GWAS	38	0.0827	0.274	0.73921	MTAG		Curated_gene_sets:bernard_ppapdc1b_targets_up	39	0.0294	0.41705	0.97823	GWAS	39	-0.00866	0.52477	0.99422	MTAG		Curated_gene_sets:bernard_ppapdc1b_targets_up	39	0.00935	0.47472	0.948794	GWAS	39	-0.0493	0.62903	0.921693	MTAG		Curated_gene_sets:bernard_ppapdc1b_targets_up	39	0.0592	0.35145	0.607408	GWAS	39	0.183	0.12797	0.61554	MTAG		Curated_gene_sets:bernard_ppapdc1b_targets_up	39
Curated_gene_sets:bertucci_invasive_carcinoma_ductal_vs_lobular_dn	42	0.167	0.10753	0.665587	GWAS	42	0.16	0.11406	0.654591	MTAG		Curated_gene_sets:bertucci_invasive_carcinoma_ductal_vs_lobular_dn	42	0.152	0.14497	0.942767	GWAS	42	0.131	0.17859	0.924817	MTAG		Curated_gene_sets:bertucci_invasive_carcinoma_ductal_vs_lobular_dn	42	-0.0311	0.57841	0.956454	GWAS	42	-0.0808	0.69348	0.930021	MTAG		Curated_gene_sets:bertucci_invasive_carcinoma_ductal_vs_lobular_dn	42	-0.153	0.87362	0.687506	GWAS	42	-0.247	0.96221	0.777732	MTAG		Curated_gene_sets:bertucci_invasive_carcinoma_ductal_vs_lobular_dn	42
Curated_gene_sets:bertucci_invasive_carcinoma_ductal_vs_lobular_up	24	0.418	0.0098449	0.485766	GWAS	24	0.496	0.0024659	0.262896	MTAG		Curated_gene_sets:bertucci_invasive_carcinoma_ductal_vs_lobular_up	24	0.0515	0.3856	0.976383	GWAS	24	0.117	0.25372	0.950448	MTAG		Curated_gene_sets:bertucci_invasive_carcinoma_ductal_vs_lobular_up	24	-0.0726	0.63974	0.964984	GWAS	24	0.000299	0.49942	0.907123	MTAG		Curated_gene_sets:bertucci_invasive_carcinoma_ductal_vs_lobular_up	24	-0.0991	0.71359	0.667641	GWAS	24	-0.00226	0.50493	0.715325	MTAG		Curated_gene_sets:bertucci_invasive_carcinoma_ductal_vs_lobular_up	24
Curated_gene_sets:bertucci_medullary_vs_ductal_breast_cancer_dn	158	0.0278	0.35482	0.744566	GWAS	158	-0.0206	0.61059	0.812393	MTAG		Curated_gene_sets:bertucci_medullary_vs_ductal_breast_cancer_dn	159	-0.163	0.98778	0.98015	GWAS	159	-0.12	0.95267	0.998148	MTAG		Curated_gene_sets:bertucci_medullary_vs_ductal_breast_cancer_dn	159	0.0591	0.22406	0.88772	GWAS	159	0.0347	0.33058	0.876311	MTAG		Curated_gene_sets:bertucci_medullary_vs_ductal_breast_cancer_dn	159	-0.00151	0.50821	0.637002	GWAS	159	-0.0394	0.69692	0.734409	MTAG		Curated_gene_sets:bertucci_medullary_vs_ductal_breast_cancer_dn	159
Curated_gene_sets:bertucci_medullary_vs_ductal_breast_cancer_up	184	-0.102	0.94726	0.82807	GWAS	184	-0.0888	0.92477	0.838679	MTAG		Curated_gene_sets:bertucci_medullary_vs_ductal_breast_cancer_up	185	-0.233	0.99992	0.982329	GWAS	185	-0.215	0.99975	0.99994	MTAG		Curated_gene_sets:bertucci_medullary_vs_ductal_breast_cancer_up	185	-0.0896	0.89663	0.978437	GWAS	185	-0.11	0.9357	0.934804	MTAG		Curated_gene_sets:bertucci_medullary_vs_ductal_breast_cancer_up	186	-0.0326	0.69366	0.664378	GWAS	186	-0.0424	0.73671	0.739212	MTAG		Curated_gene_sets:bertucci_medullary_vs_ductal_breast_cancer_up	186
Curated_gene_sets:bhat_esr1_targets_not_via_akt1_dn	87	0.191	0.024099	0.560884	GWAS	87	0.17	0.036084	0.562705	MTAG		Curated_gene_sets:bhat_esr1_targets_not_via_akt1_dn	88	-0.0188	0.57802	0.97823	GWAS	88	-0.0159	0.56643	0.998148	MTAG		Curated_gene_sets:bhat_esr1_targets_not_via_akt1_dn	88	0.0455	0.33841	0.922796	GWAS	88	0.0404	0.358	0.884585	MTAG		Curated_gene_sets:bhat_esr1_targets_not_via_akt1_dn	88	-0.117	0.87715	0.687577	GWAS	88	-0.122	0.8787	0.763284	MTAG		Curated_gene_sets:bhat_esr1_targets_not_via_akt1_dn	88
Curated_gene_sets:bhat_esr1_targets_not_via_akt1_up	199	-0.113	0.96138	0.830105	GWAS	199	-0.0758	0.88689	0.835615	MTAG		Curated_gene_sets:bhat_esr1_targets_not_via_akt1_up	204	0.0689	0.13193	0.92756	GWAS	204	0.047	0.22166	0.943228	MTAG		Curated_gene_sets:bhat_esr1_targets_not_via_akt1_up	205	0.0396	0.27735	0.916901	GWAS	205	0.0532	0.21732	0.835296	MTAG		Curated_gene_sets:bhat_esr1_targets_not_via_akt1_up	204	-0.0535	0.79575	0.676798	GWAS	204	-0.0272	0.65718	0.729562	MTAG		Curated_gene_sets:bhat_esr1_targets_not_via_akt1_up	204
Curated_gene_sets:bhat_esr1_targets_via_akt1_dn	82	0.112	0.13223	0.674782	GWAS	82	0.0525	0.29724	0.753905	MTAG		Curated_gene_sets:bhat_esr1_targets_via_akt1_dn	83	-0.0517	0.70384	0.97823	GWAS	83	-0.0692	0.76463	0.998148	MTAG		Curated_gene_sets:bhat_esr1_targets_via_akt1_dn	83	-0.0985	0.81329	0.978136	GWAS	83	-0.126	0.86869	0.933531	MTAG		Curated_gene_sets:bhat_esr1_targets_via_akt1_dn	83	-0.0863	0.80157	0.678078	GWAS	83	-0.0146	0.55481	0.719448	MTAG		Curated_gene_sets:bhat_esr1_targets_via_akt1_dn	83
Curated_gene_sets:bhat_esr1_targets_via_akt1_up	270	-0.03	0.71585	0.805286	GWAS	270	-0.00742	0.55707	0.800466	MTAG		Curated_gene_sets:bhat_esr1_targets_via_akt1_up	274	0.0892	0.042656	0.848655	GWAS	274	0.0929	0.035746	0.697309	MTAG		Curated_gene_sets:bhat_esr1_targets_via_akt1_up	275	0.08	0.080598	0.751413	GWAS	275	0.0783	0.088479	0.737959	MTAG		Curated_gene_sets:bhat_esr1_targets_via_akt1_up	273	0.0319	0.2851	0.596203	GWAS	273	0.0445	0.22262	0.656369	MTAG		Curated_gene_sets:bhat_esr1_targets_via_akt1_up	273
Curated_gene_sets:bhati_g2m_arrest_by_2methoxyestradiol_dn	116	-0.0768	0.83099	0.817443	GWAS	116	-0.00227	0.51148	0.793427	MTAG		Curated_gene_sets:bhati_g2m_arrest_by_2methoxyestradiol_dn	116	-0.101	0.9043	0.97823	GWAS	116	-0.0408	0.70226	0.998148	MTAG		Curated_gene_sets:bhati_g2m_arrest_by_2methoxyestradiol_dn	118	-0.0953	0.87316	0.978437	GWAS	118	-0.0931	0.86386	0.933531	MTAG		Curated_gene_sets:bhati_g2m_arrest_by_2methoxyestradiol_dn	118	-0.0737	0.81997	0.680875	GWAS	118	0.018	0.41469	0.698694	MTAG		Curated_gene_sets:bhati_g2m_arrest_by_2methoxyestradiol_dn	117
Curated_gene_sets:bhati_g2m_arrest_by_2methoxyestradiol_up	112	0.011	0.44544	0.762973	GWAS	112	-0.0107	0.55411	0.799533	MTAG		Curated_gene_sets:bhati_g2m_arrest_by_2methoxyestradiol_up	113	-0.127	0.95048	0.978702	GWAS	113	-0.0938	0.8905	0.998148	MTAG		Curated_gene_sets:bhati_g2m_arrest_by_2methoxyestradiol_up	113	0.0438	0.31049	0.922796	GWAS	113	0.0722	0.21093	0.835296	MTAG		Curated_gene_sets:bhati_g2m_arrest_by_2methoxyestradiol_up	113	-0.0473	0.72125	0.667763	GWAS	113	-0.0896	0.85752	0.759545	MTAG		Curated_gene_sets:bhati_g2m_arrest_by_2methoxyestradiol_up	112
Curated_gene_sets:bhattacharya_embryonic_stem_cell	82	-0.0172	0.57611	0.789627	GWAS	82	0.0185	0.4167	0.775175	MTAG		Curated_gene_sets:bhattacharya_embryonic_stem_cell	85	-0.0206	0.59537	0.97823	GWAS	85	-0.017	0.57926	0.998148	MTAG		Curated_gene_sets:bhattacharya_embryonic_stem_cell	84	0.0296	0.38768	0.935224	GWAS	84	0.0312	0.3837	0.889861	MTAG		Curated_gene_sets:bhattacharya_embryonic_stem_cell	85	-0.132	0.91422	0.694386	GWAS	85	-0.124	0.89075	0.764771	MTAG		Curated_gene_sets:bhattacharya_embryonic_stem_cell	85
Curated_gene_sets:bidus_MTAGstasis_dn	146	0.0158	0.41009	0.757247	GWAS	146	0.021	0.37928	0.768893	MTAG		Curated_gene_sets:bidus_MTAGstasis_dn	146	-0.00857	0.55163	0.97823	GWAS	146	-0.0156	0.59396	0.998148	MTAG		Curated_gene_sets:bidus_MTAGstasis_dn	149	0.0508	0.24847	0.907061	GWAS	149	0.0687	0.18311	0.818995	MTAG		Curated_gene_sets:bidus_MTAGstasis_dn	149	-0.0169	0.5946	0.648641	GWAS	149	-0.0527	0.76365	0.741996	MTAG		Curated_gene_sets:bidus_MTAGstasis_dn	149
Curated_gene_sets:bidus_MTAGstasis_up	197	-0.0133	0.58302	0.790435	GWAS	197	0.0139	0.4122	0.773428	MTAG		Curated_gene_sets:bidus_MTAGstasis_up	197	0.000733	0.49505	0.97823	GWAS	197	0.0306	0.30108	0.955622	MTAG		Curated_gene_sets:bidus_MTAGstasis_up	197	0.0479	0.22782	0.891144	GWAS	197	0.0659	0.15632	0.80424	MTAG		Curated_gene_sets:bidus_MTAGstasis_up	197	0.0731	0.12144	0.535033	GWAS	197	0.0979	0.066154	0.547143	MTAG		Curated_gene_sets:bidus_MTAGstasis_up	197
Curated_gene_sets:bierie_inflammatory_response_tgfb1	4	-0.386	0.77922	0.813958	GWAS	4	-0.39	0.78576	0.828955	MTAG		Curated_gene_sets:bierie_inflammatory_response_tgfb1	4	0.281	0.2853	0.963198	GWAS	4	0.348	0.24002	0.950012	MTAG		Curated_gene_sets:bierie_inflammatory_response_tgfb1	5	-0.0981	0.57956	0.957113	GWAS	5	-0.0378	0.53032	0.911211	MTAG		Curated_gene_sets:bierie_inflammatory_response_tgfb1	5	0.389	0.19631	0.570599	GWAS	5	0.496	0.147	0.624332	MTAG		Curated_gene_sets:bierie_inflammatory_response_tgfb1	5
Curated_gene_sets:bilanges_rapamycin_sensitive_genes	37	0.155	0.12308	0.673083	GWAS	37	0.136	0.15093	0.68533	MTAG		Curated_gene_sets:bilanges_rapamycin_sensitive_genes	37	0.061	0.31836	0.968236	GWAS	37	0.0834	0.25795	0.950448	MTAG		Curated_gene_sets:bilanges_rapamycin_sensitive_genes	37	0.0199	0.44424	0.943578	GWAS	37	-0.00321	0.5089	0.909787	MTAG		Curated_gene_sets:bilanges_rapamycin_sensitive_genes	37	0.0528	0.34701	0.606949	GWAS	37	0.0675	0.3141	0.687468	MTAG		Curated_gene_sets:bilanges_rapamycin_sensitive_genes	37
Curated_gene_sets:bilanges_rapamycin_sensitive_via_tsc1_and_tsc2	63	0.14	0.083317	0.655539	GWAS	63	0.0762	0.22156	0.722845	MTAG		Curated_gene_sets:bilanges_rapamycin_sensitive_via_tsc1_and_tsc2	63	0.0231	0.41007	0.976986	GWAS	63	0.0516	0.30449	0.957395	MTAG		Curated_gene_sets:bilanges_rapamycin_sensitive_via_tsc1_and_tsc2	64	0.0497	0.32966	0.922796	GWAS	64	0.0813	0.23888	0.847635	MTAG		Curated_gene_sets:bilanges_rapamycin_sensitive_via_tsc1_and_tsc2	64	-0.0206	0.57079	0.644601	GWAS	64	0.000858	0.49714	0.713333	MTAG		Curated_gene_sets:bilanges_rapamycin_sensitive_via_tsc1_and_tsc2	64
Curated_gene_sets:bilanges_serum_and_rapamycin_sensitive_genes	64	-0.0405	0.67066	0.800392	GWAS	64	0.00664	0.47061	0.788549	MTAG		Curated_gene_sets:bilanges_serum_and_rapamycin_sensitive_genes	64	0.14	0.070408	0.887204	GWAS	64	0.141	0.067733	0.80799	MTAG		Curated_gene_sets:bilanges_serum_and_rapamycin_sensitive_genes	64	0.111	0.14365	0.835675	GWAS	64	0.0859	0.20866	0.833541	MTAG		Curated_gene_sets:bilanges_serum_and_rapamycin_sensitive_genes	64	0.0688	0.24371	0.587306	GWAS	64	0.0444	0.33289	0.688159	MTAG		Curated_gene_sets:bilanges_serum_and_rapamycin_sensitive_genes	63
Curated_gene_sets:bilanges_serum_response_translation	34	0.0736	0.28589	0.725267	GWAS	34	0.112	0.19016	0.714181	MTAG		Curated_gene_sets:bilanges_serum_response_translation	34	-0.0195	0.55585	0.97823	GWAS	34	0.0781	0.2857	0.953935	MTAG		Curated_gene_sets:bilanges_serum_response_translation	34	0.064	0.33345	0.922796	GWAS	34	0.142	0.17324	0.808825	MTAG		Curated_gene_sets:bilanges_serum_response_translation	34	0.205	0.079672	0.519673	GWAS	34	0.229	0.065872	0.546364	MTAG		Curated_gene_sets:bilanges_serum_response_translation	33
Curated_gene_sets:bilanges_serum_sensitive_genes	84	0.0362	0.34928	0.744228	GWAS	84	0.0205	0.41182	0.773337	MTAG		Curated_gene_sets:bilanges_serum_sensitive_genes	84	0.0931	0.16271	0.948808	GWAS	84	0.157	0.047822	0.743118	MTAG		Curated_gene_sets:bilanges_serum_sensitive_genes	84	0.142	0.083295	0.757223	GWAS	84	0.182	0.040302	0.622401	MTAG		Curated_gene_sets:bilanges_serum_sensitive_genes	84	0.0446	0.32841	0.603236	GWAS	84	0.17	0.051919	0.517423	MTAG		Curated_gene_sets:bilanges_serum_sensitive_genes	84
Curated_gene_sets:bilanges_serum_sensitive_via_tsc1	22	0.262	0.053604	0.615755	GWAS	22	0.191	0.11541	0.658598	MTAG		Curated_gene_sets:bilanges_serum_sensitive_via_tsc1	22	-0.0745	0.6871	0.97823	GWAS	22	-0.193	0.89854	0.998148	MTAG		Curated_gene_sets:bilanges_serum_sensitive_via_tsc1	22	0.0964	0.30235	0.922321	GWAS	22	-0.0155	0.53268	0.911211	MTAG		Curated_gene_sets:bilanges_serum_sensitive_via_tsc1	22	-0.184	0.86004	0.685784	GWAS	22	-0.197	0.86698	0.761447	MTAG		Curated_gene_sets:bilanges_serum_sensitive_via_tsc1	22
Curated_gene_sets:bilanges_serum_sensitive_via_tsc2	35	0.106	0.21776	0.708952	GWAS	35	0.0889	0.2524	0.730055	MTAG		Curated_gene_sets:bilanges_serum_sensitive_via_tsc2	37	-0.231	0.94958	0.978702	GWAS	37	-0.241	0.95779	0.998148	MTAG		Curated_gene_sets:bilanges_serum_sensitive_via_tsc2	37	-0.212	0.91258	0.979441	GWAS	37	-0.315	0.9762	0.938969	MTAG		Curated_gene_sets:bilanges_serum_sensitive_via_tsc2	36	0.293	0.036095	0.483872	GWAS	36	0.183	0.13957	0.622074	MTAG		Curated_gene_sets:bilanges_serum_sensitive_via_tsc2	36
Curated_gene_sets:bilban_b_cll_lpl_dn	39	0.131	0.15958	0.693944	GWAS	39	0.105	0.20837	0.717637	MTAG		Curated_gene_sets:bilban_b_cll_lpl_dn	39	0.275	0.019755	0.728452	GWAS	39	0.192	0.074135	0.81804	MTAG		Curated_gene_sets:bilban_b_cll_lpl_dn	39	-0.194	0.90286	0.978437	GWAS	39	-0.143	0.82742	0.933531	MTAG		Curated_gene_sets:bilban_b_cll_lpl_dn	39	0.0421	0.38336	0.611697	GWAS	39	0.102	0.24358	0.667917	MTAG		Curated_gene_sets:bilban_b_cll_lpl_dn	39
Curated_gene_sets:bilban_b_cll_lpl_up	58	-0.0401	0.64167	0.795888	GWAS	58	-0.05	0.67761	0.818957	MTAG		Curated_gene_sets:bilban_b_cll_lpl_up	58	-0.0484	0.66215	0.97823	GWAS	58	0.0708	0.26908	0.953935	MTAG		Curated_gene_sets:bilban_b_cll_lpl_up	58	0.259	0.02222	0.526854	GWAS	58	0.298	0.011447	0.421875	MTAG		Curated_gene_sets:bilban_b_cll_lpl_up	58	0.0643	0.29299	0.597122	GWAS	58	0.218	0.038026	0.486323	MTAG		Curated_gene_sets:bilban_b_cll_lpl_up	58
Curated_gene_sets:bild_ctnnb1_oncogenic_signature	79	-0.0414	0.65549	0.79629	GWAS	79	-0.0289	0.61191	0.812476	MTAG		Curated_gene_sets:bild_ctnnb1_oncogenic_signature	79	0.00346	0.48567	0.97823	GWAS	79	0.00995	0.45859	0.993047	MTAG		Curated_gene_sets:bild_ctnnb1_oncogenic_signature	79	0.175	0.046256	0.672822	GWAS	79	0.165	0.059572	0.683932	MTAG		Curated_gene_sets:bild_ctnnb1_oncogenic_signature	79	0.0885	0.19044	0.56931	GWAS	79	0.117	0.13261	0.616024	MTAG		Curated_gene_sets:bild_ctnnb1_oncogenic_signature	79
Curated_gene_sets:bild_e2f3_oncogenic_signature	230	0.0724	0.10604	0.665587	GWAS	230	0.0757	0.092206	0.636781	MTAG		Curated_gene_sets:bild_e2f3_oncogenic_signature	234	0.182	0.00049117	0.324822	GWAS	234	0.163	0.0014582	0.258855	MTAG		Curated_gene_sets:bild_e2f3_oncogenic_signature	235	-0.0199	0.62936	0.961168	GWAS	235	0.0051	0.46676	0.90261	MTAG		Curated_gene_sets:bild_e2f3_oncogenic_signature	235	0.0481	0.21524	0.580836	GWAS	235	0.095	0.067226	0.549411	MTAG		Curated_gene_sets:bild_e2f3_oncogenic_signature	235
Curated_gene_sets:bild_hras_oncogenic_signature	239	-0.00431	0.52916	0.781129	GWAS	239	-0.00836	0.55741	0.800466	MTAG		Curated_gene_sets:bild_hras_oncogenic_signature	241	-0.026	0.68048	0.97823	GWAS	241	-0.0457	0.79645	0.998148	MTAG		Curated_gene_sets:bild_hras_oncogenic_signature	244	0.0597	0.17137	0.851849	GWAS	244	0.0584	0.18045	0.815928	MTAG		Curated_gene_sets:bild_hras_oncogenic_signature	242	0.0345	0.28037	0.595264	GWAS	242	0.0548	0.18679	0.636062	MTAG		Curated_gene_sets:bild_hras_oncogenic_signature	242
Curated_gene_sets:bild_myc_oncogenic_signature	190	-0.11	0.97155	0.83164	GWAS	190	-0.111	0.97426	0.845634	MTAG		Curated_gene_sets:bild_myc_oncogenic_signature	192	0.0211	0.35321	0.975933	GWAS	192	-0.0137	0.59756	0.998148	MTAG		Curated_gene_sets:bild_myc_oncogenic_signature	191	-0.057	0.81571	0.978136	GWAS	191	-0.0273	0.66418	0.929336	MTAG		Curated_gene_sets:bild_myc_oncogenic_signature	192	-0.101	0.95646	0.702887	GWAS	192	-0.135	0.9863	0.781039	MTAG		Curated_gene_sets:bild_myc_oncogenic_signature	192
Curated_gene_sets:bild_src_oncogenic_signature	61	-0.204	0.97608	0.832749	GWAS	61	-0.105	0.84956	0.833149	MTAG		Curated_gene_sets:bild_src_oncogenic_signature	61	-0.0538	0.70639	0.97823	GWAS	61	0.00353	0.48572	0.99422	MTAG		Curated_gene_sets:bild_src_oncogenic_signature	61	0.177	0.067931	0.74456	GWAS	61	0.21	0.04113	0.622553	MTAG		Curated_gene_sets:bild_src_oncogenic_signature	61	0.042	0.35485	0.607959	GWAS	61	0.102	0.19137	0.637765	MTAG		Curated_gene_sets:bild_src_oncogenic_signature	61
Curated_gene_sets:biocarta_41bb_pathway	17	-0.0437	0.59458	0.790435	GWAS	17	-0.0537	0.61767	0.812476	MTAG		Curated_gene_sets:biocarta_41bb_pathway	17	-0.0937	0.70283	0.97823	GWAS	17	-0.073	0.66194	0.998148	MTAG		Curated_gene_sets:biocarta_41bb_pathway	17	0.000933	0.49856	0.950828	GWAS	17	0.0235	0.46416	0.901585	MTAG		Curated_gene_sets:biocarta_41bb_pathway	17	0.143	0.22371	0.582187	GWAS	17	-0.227	0.877	0.763284	MTAG		Curated_gene_sets:biocarta_41bb_pathway	17
Curated_gene_sets:biocarta_ace2_pathway	10	0.258	0.22144	0.710906	GWAS	10	-0.00348	0.50421	0.791508	MTAG		Curated_gene_sets:biocarta_ace2_pathway	10	0.458	0.081417	0.904717	GWAS	10	0.343	0.14642	0.903545	MTAG		Curated_gene_sets:biocarta_ace2_pathway	10	-0.481	0.94412	0.980908	GWAS	10	-0.686	0.98719	0.939817	MTAG		Curated_gene_sets:biocarta_ace2_pathway	10	-0.478	0.9145	0.694431	GWAS	10	-0.509	0.91958	0.769609	MTAG		Curated_gene_sets:biocarta_ace2_pathway	10
Curated_gene_sets:biocarta_ach_pathway	16	0.0878	0.35365	0.744566	GWAS	16	0.08	0.36378	0.766195	MTAG		Curated_gene_sets:biocarta_ach_pathway	16	-0.137	0.72357	0.97823	GWAS	16	0.02	0.46528	0.993922	MTAG		Curated_gene_sets:biocarta_ach_pathway	16	-0.182	0.77759	0.977693	GWAS	16	-0.139	0.71687	0.930021	MTAG		Curated_gene_sets:biocarta_ach_pathway	16	-0.259	0.85574	0.685331	GWAS	16	0.251	0.16076	0.626392	MTAG		Curated_gene_sets:biocarta_ach_pathway	16
Curated_gene_sets:biocarta_actiny_pathway	19	-0.00524	0.51007	0.777889	GWAS	19	-0.00228	0.50446	0.791508	MTAG		Curated_gene_sets:biocarta_actiny_pathway	19	0.257	0.10116	0.92242	GWAS	19	0.233	0.12239	0.887607	MTAG		Curated_gene_sets:biocarta_actiny_pathway	19	-0.496	0.99406	0.981419	GWAS	19	-0.422	0.98251	0.939817	MTAG		Curated_gene_sets:biocarta_actiny_pathway	19	0.0424	0.4096	0.614172	GWAS	19	-0.0128	0.52642	0.716614	MTAG		Curated_gene_sets:biocarta_actiny_pathway	19
Curated_gene_sets:biocarta_agpcr_pathway	13	0.138	0.28202	0.723686	GWAS	13	0.0345	0.44178	0.778901	MTAG		Curated_gene_sets:biocarta_agpcr_pathway	13	-0.000858	0.50131	0.97823	GWAS	13	0.0924	0.36131	0.976234	MTAG		Curated_gene_sets:biocarta_agpcr_pathway	13	0.0863	0.36712	0.930343	GWAS	13	0.12	0.32114	0.875348	MTAG		Curated_gene_sets:biocarta_agpcr_pathway	13	0.0651	0.39703	0.614087	GWAS	13	0.034	0.44778	0.702673	MTAG		Curated_gene_sets:biocarta_agpcr_pathway	13
Curated_gene_sets:biocarta_agr_pathway	34	-0.183	0.87226	0.817443	GWAS	34	-0.168	0.85679	0.833446	MTAG		Curated_gene_sets:biocarta_agr_pathway	34	0.0695	0.32134	0.968236	GWAS	34	0.0746	0.30802	0.959117	MTAG		Curated_gene_sets:biocarta_agr_pathway	34	-0.386	0.98812	0.981419	GWAS	34	-0.374	0.98439	0.939817	MTAG		Curated_gene_sets:biocarta_agr_pathway	34	-0.0338	0.58206	0.646924	GWAS	34	-0.164	0.83308	0.754347	MTAG		Curated_gene_sets:biocarta_agr_pathway	34
Curated_gene_sets:biocarta_ahsp_pathway	9	-0.13	0.69819	0.803676	GWAS	9	0.0348	0.44354	0.779457	MTAG		Curated_gene_sets:biocarta_ahsp_pathway	9	-0.0904	0.64162	0.97823	GWAS	9	0.0535	0.41449	0.986753	MTAG		Curated_gene_sets:biocarta_ahsp_pathway	10	0.144	0.29942	0.920905	GWAS	10	0.205	0.22968	0.83887	MTAG		Curated_gene_sets:biocarta_ahsp_pathway	11	-0.0773	0.62047	0.650939	GWAS	11	-0.154	0.72155	0.73718	MTAG		Curated_gene_sets:biocarta_ahsp_pathway	10
Curated_gene_sets:biocarta_akap13_pathway	12	0.127	0.33416	0.736209	GWAS	12	0.114	0.34771	0.760882	MTAG		Curated_gene_sets:biocarta_akap13_pathway	12	0.194	0.22457	0.951471	GWAS	12	0.244	0.16968	0.918432	MTAG		Curated_gene_sets:biocarta_akap13_pathway	12	-0.257	0.83347	0.978136	GWAS	12	-0.152	0.7128	0.930021	MTAG		Curated_gene_sets:biocarta_akap13_pathway	12	-0.107	0.64335	0.655293	GWAS	12	0.142	0.31949	0.687545	MTAG		Curated_gene_sets:biocarta_akap13_pathway	12
Curated_gene_sets:biocarta_akap95_pathway	12	0.0126	0.48148	0.772195	GWAS	12	0.0974	0.35777	0.765613	MTAG		Curated_gene_sets:biocarta_akap95_pathway	12	-0.644	0.99386	0.980504	GWAS	12	-0.432	0.95463	0.998148	MTAG		Curated_gene_sets:biocarta_akap95_pathway	12	0.13	0.30962	0.922796	GWAS	12	0.104	0.34847	0.883299	MTAG		Curated_gene_sets:biocarta_akap95_pathway	12	0.146	0.29992	0.598528	GWAS	12	0.233	0.20989	0.647773	MTAG		Curated_gene_sets:biocarta_akap95_pathway	12
Curated_gene_sets:biocarta_akapcentrosome_pathway	15	-0.114	0.67654	0.800392	GWAS	15	-0.287	0.8799	0.835517	MTAG		Curated_gene_sets:biocarta_akapcentrosome_pathway	15	-0.327	0.89513	0.97823	GWAS	15	-0.295	0.87258	0.998148	MTAG		Curated_gene_sets:biocarta_akapcentrosome_pathway	15	0.0354	0.44174	0.943578	GWAS	15	-0.094	0.64911	0.926106	MTAG		Curated_gene_sets:biocarta_akapcentrosome_pathway	15	0.259	0.1666	0.557128	GWAS	15	0.139	0.30821	0.687331	MTAG		Curated_gene_sets:biocarta_akapcentrosome_pathway	15
Curated_gene_sets:biocarta_akt_pathway	20	0.29	0.06713	0.642626	GWAS	20	0.165	0.19342	0.715568	MTAG		Curated_gene_sets:biocarta_akt_pathway	20	-0.024	0.55199	0.97823	GWAS	20	0.0395	0.4144	0.986753	MTAG		Curated_gene_sets:biocarta_akt_pathway	20	-0.334	0.93129	0.979654	GWAS	20	-0.292	0.89993	0.933531	MTAG		Curated_gene_sets:biocarta_akt_pathway	20	0.0251	0.44869	0.622352	GWAS	20	-0.00761	0.515	0.716614	MTAG		Curated_gene_sets:biocarta_akt_pathway	20
Curated_gene_sets:biocarta_alk_pathway	36	0.265	0.043267	0.608495	GWAS	36	0.266	0.039819	0.570051	MTAG		Curated_gene_sets:biocarta_alk_pathway	37	0.105	0.25361	0.952731	GWAS	37	0.105	0.25108	0.950448	MTAG		Curated_gene_sets:biocarta_alk_pathway	37	-0.036	0.58138	0.957356	GWAS	37	-0.106	0.72521	0.930294	MTAG		Curated_gene_sets:biocarta_alk_pathway	35	0.0798	0.30807	0.599551	GWAS	35	0.014	0.46638	0.705594	MTAG		Curated_gene_sets:biocarta_alk_pathway	35
Curated_gene_sets:biocarta_ami_pathway	18	0.313	0.071057	0.643343	GWAS	18	0.156	0.2285	0.72719	MTAG		Curated_gene_sets:biocarta_ami_pathway	18	-0.101	0.70074	0.97823	GWAS	18	-0.218	0.87381	0.998148	MTAG		Curated_gene_sets:biocarta_ami_pathway	18	0.0351	0.4434	0.943578	GWAS	18	-0.0595	0.594	0.920204	MTAG		Curated_gene_sets:biocarta_ami_pathway	18	0.033	0.43838	0.619825	GWAS	18	-0.212	0.83056	0.753794	MTAG		Curated_gene_sets:biocarta_ami_pathway	18
Curated_gene_sets:biocarta_arap_pathway	16	0.248	0.11726	0.671758	GWAS	16	0.146	0.23806	0.728809	MTAG		Curated_gene_sets:biocarta_arap_pathway	17	0.0502	0.40323	0.976383	GWAS	17	0.0608	0.38258	0.978727	MTAG		Curated_gene_sets:biocarta_arap_pathway	17	-0.0284	0.55374	0.955672	GWAS	17	-0.0996	0.67977	0.929746	MTAG		Curated_gene_sets:biocarta_arap_pathway	17	-0.177	0.78792	0.676358	GWAS	17	-0.26	0.87031	0.762038	MTAG		Curated_gene_sets:biocarta_arap_pathway	17
Curated_gene_sets:biocarta_arenrf2_pathway	12	0.377	0.083277	0.655539	GWAS	12	0.411	0.062437	0.60595	MTAG		Curated_gene_sets:biocarta_arenrf2_pathway	12	-0.0282	0.54552	0.97823	GWAS	12	-0.104	0.66493	0.998148	MTAG		Curated_gene_sets:biocarta_arenrf2_pathway	13	-0.102	0.63653	0.963862	GWAS	13	0.073	0.40286	0.889964	MTAG		Curated_gene_sets:biocarta_arenrf2_pathway	13	0.88	0.00066795	0.170834	GWAS	13	0.803	0.0024164	0.184155	MTAG		Curated_gene_sets:biocarta_arenrf2_pathway	13
Curated_gene_sets:biocarta_arf_pathway	17	0.113	0.28155	0.723686	GWAS	17	0.188	0.16491	0.696472	MTAG		Curated_gene_sets:biocarta_arf_pathway	17	0.333	0.056086	0.880286	GWAS	17	0.308	0.069553	0.815208	MTAG		Curated_gene_sets:biocarta_arf_pathway	17	-0.435	0.96388	0.980908	GWAS	17	-0.318	0.90199	0.933531	MTAG		Curated_gene_sets:biocarta_arf_pathway	17	-0.138	0.73882	0.669178	GWAS	17	-0.119	0.70162	0.734438	MTAG		Curated_gene_sets:biocarta_arf_pathway	17
Curated_gene_sets:biocarta_asbcell_pathway	9	0.548	0.024305	0.564205	GWAS	9	0.399	0.071999	0.616178	MTAG		Curated_gene_sets:biocarta_asbcell_pathway	9	-0.00882	0.51315	0.97823	GWAS	9	0.119	0.32736	0.964078	MTAG		Curated_gene_sets:biocarta_asbcell_pathway	9	0.0154	0.4814	0.94918	GWAS	9	0.158	0.31873	0.875348	MTAG		Curated_gene_sets:biocarta_asbcell_pathway	9	0.245	0.19467	0.570599	GWAS	9	0.379	0.10049	0.603255	MTAG		Curated_gene_sets:biocarta_asbcell_pathway	9
Curated_gene_sets:biocarta_at1r_pathway	32	0.148	0.1646	0.701024	GWAS	32	0.228	0.062654	0.60595	MTAG		Curated_gene_sets:biocarta_at1r_pathway	32	0.123	0.21596	0.951212	GWAS	32	0.185	0.11774	0.880948	MTAG		Curated_gene_sets:biocarta_at1r_pathway	32	0.195	0.13737	0.827338	GWAS	32	0.25	0.084121	0.736927	MTAG		Curated_gene_sets:biocarta_at1r_pathway	32	0.218	0.08674	0.521838	GWAS	32	0.185	0.13249	0.615995	MTAG		Curated_gene_sets:biocarta_at1r_pathway	32
Curated_gene_sets:biocarta_atm_pathway	20	-0.122	0.72095	0.806848	GWAS	20	-0.0326	0.56307	0.801505	MTAG		Curated_gene_sets:biocarta_atm_pathway	20	-0.239	0.88565	0.97823	GWAS	20	-0.292	0.93075	0.998148	MTAG		Curated_gene_sets:biocarta_atm_pathway	20	-0.194	0.82234	0.978136	GWAS	20	-0.168	0.78534	0.933531	MTAG		Curated_gene_sets:biocarta_atm_pathway	20	-0.0734	0.64336	0.655293	GWAS	20	-0.462	0.98689	0.781039	MTAG		Curated_gene_sets:biocarta_atm_pathway	20
Curated_gene_sets:biocarta_atrbrca_pathway	21	-0.0564	0.6232	0.794106	GWAS	21	0.00331	0.49251	0.79081	MTAG		Curated_gene_sets:biocarta_atrbrca_pathway	21	-0.257	0.93207	0.97823	GWAS	21	-0.306	0.96332	0.998148	MTAG		Curated_gene_sets:biocarta_atrbrca_pathway	21	-0.195	0.8558	0.978136	GWAS	21	-0.189	0.84519	0.933531	MTAG		Curated_gene_sets:biocarta_atrbrca_pathway	21	-0.148	0.7971	0.677085	GWAS	21	-0.246	0.90739	0.767832	MTAG		Curated_gene_sets:biocarta_atrbrca_pathway	21
Curated_gene_sets:biocarta_bad_pathway	25	0.424	0.0074705	0.475702	GWAS	25	0.417	0.0074209	0.337331	MTAG		Curated_gene_sets:biocarta_bad_pathway	25	0.0194	0.45602	0.97823	GWAS	25	0.124	0.23881	0.950012	MTAG		Curated_gene_sets:biocarta_bad_pathway	25	-0.251	0.89035	0.978437	GWAS	25	-0.102	0.68818	0.930021	MTAG		Curated_gene_sets:biocarta_bad_pathway	25	-0.0157	0.53613	0.63774	GWAS	25	0.117	0.25786	0.6741	MTAG		Curated_gene_sets:biocarta_bad_pathway	25
Curated_gene_sets:biocarta_barr_mapk_pathway	12	0.0889	0.36046	0.744847	GWAS	12	0.049	0.42065	0.776027	MTAG		Curated_gene_sets:biocarta_barr_mapk_pathway	12	-0.00445	0.50722	0.97823	GWAS	12	0.17	0.24277	0.950012	MTAG		Curated_gene_sets:biocarta_barr_mapk_pathway	12	-0.251	0.83219	0.978136	GWAS	12	-0.146	0.70962	0.930021	MTAG		Curated_gene_sets:biocarta_barr_mapk_pathway	12	0.231	0.19439	0.570599	GWAS	12	0.291	0.14799	0.625226	MTAG		Curated_gene_sets:biocarta_barr_mapk_pathway	12
Curated_gene_sets:biocarta_barrestin_pathway	10	-0.245	0.85048	0.817443	GWAS	10	-0.196	0.80057	0.828955	MTAG		Curated_gene_sets:biocarta_barrestin_pathway	10	-0.000676	0.50111	0.97823	GWAS	10	-0.0404	0.56662	0.998148	MTAG		Curated_gene_sets:biocarta_barrestin_pathway	10	0.206	0.22566	0.889856	GWAS	10	0.153	0.29085	0.86888	MTAG		Curated_gene_sets:biocarta_barrestin_pathway	10	0.0404	0.44164	0.620567	GWAS	10	0.0637	0.41184	0.698447	MTAG		Curated_gene_sets:biocarta_barrestin_pathway	10
Curated_gene_sets:biocarta_barrestin_src_pathway	15	-0.036	0.56593	0.788528	GWAS	15	-0.0155	0.52901	0.794989	MTAG		Curated_gene_sets:biocarta_barrestin_src_pathway	15	0.206	0.1706	0.948808	GWAS	15	0.412	0.027495	0.656828	MTAG		Curated_gene_sets:biocarta_barrestin_src_pathway	15	0.023	0.4609	0.945452	GWAS	15	0.144	0.273	0.863016	MTAG		Curated_gene_sets:biocarta_barrestin_src_pathway	15	0.148	0.26348	0.592234	GWAS	15	0.358	0.07065	0.556193	MTAG		Curated_gene_sets:biocarta_barrestin_src_pathway	15
Curated_gene_sets:biocarta_bcellsurvival_pathway	15	0.266	0.13227	0.674782	GWAS	15	0.278	0.11806	0.66386	MTAG		Curated_gene_sets:biocarta_bcellsurvival_pathway	15	0.613	0.0040934	0.578808	GWAS	15	0.573	0.0064208	0.436001	MTAG		Curated_gene_sets:biocarta_bcellsurvival_pathway	15	0.0494	0.42291	0.939833	GWAS	15	0.0885	0.36589	0.886663	MTAG		Curated_gene_sets:biocarta_bcellsurvival_pathway	15	0.0156	0.47439	0.626947	GWAS	15	0.0363	0.44294	0.701127	MTAG		Curated_gene_sets:biocarta_bcellsurvival_pathway	15
Curated_gene_sets:biocarta_bcr_pathway	32	-0.0599	0.65962	0.797509	GWAS	32	-0.00219	0.5061	0.792109	MTAG		Curated_gene_sets:biocarta_bcr_pathway	32	0.105	0.23854	0.951471	GWAS	32	0.0785	0.2957	0.954109	MTAG		Curated_gene_sets:biocarta_bcr_pathway	32	0.0881	0.30427	0.92249	GWAS	32	0.164	0.17363	0.809422	MTAG		Curated_gene_sets:biocarta_bcr_pathway	32	0.162	0.14498	0.545814	GWAS	32	0.122	0.22141	0.654833	MTAG		Curated_gene_sets:biocarta_bcr_pathway	32
Curated_gene_sets:biocarta_biopeptides_pathway	41	0.121	0.17819	0.703819	GWAS	41	0.159	0.10892	0.647592	MTAG		Curated_gene_sets:biocarta_biopeptides_pathway	41	-0.00714	0.5223	0.97823	GWAS	41	-0.0499	0.65305	0.998148	MTAG		Curated_gene_sets:biocarta_biopeptides_pathway	41	0.185	0.10358	0.789954	GWAS	41	0.157	0.14471	0.796267	MTAG		Curated_gene_sets:biocarta_biopeptides_pathway	41	0.134	0.16809	0.557128	GWAS	41	0.174	0.11504	0.605457	MTAG		Curated_gene_sets:biocarta_biopeptides_pathway	41
Curated_gene_sets:biocarta_blymphocyte_pathway	9	-0.668	0.98357	0.83345	GWAS	9	-0.439	0.92312	0.838679	MTAG		Curated_gene_sets:biocarta_blymphocyte_pathway	9	0.321	0.16283	0.948808	GWAS	9	0.524	0.0534	0.757013	MTAG		Curated_gene_sets:biocarta_blymphocyte_pathway	9	0.0121	0.48583	0.94918	GWAS	9	0.138	0.34405	0.882866	MTAG		Curated_gene_sets:biocarta_blymphocyte_pathway	9	-0.0647	0.57226	0.644862	GWAS	9	0.0712	0.42349	0.698796	MTAG		Curated_gene_sets:biocarta_blymphocyte_pathway	9
Curated_gene_sets:biocarta_cacam_pathway	13	0.224	0.19397	0.705783	GWAS	13	0.303	0.11705	0.660228	MTAG		Curated_gene_sets:biocarta_cacam_pathway	13	-0.0327	0.55519	0.97823	GWAS	13	-0.0796	0.63328	0.998148	MTAG		Curated_gene_sets:biocarta_cacam_pathway	13	-0.0881	0.62004	0.961168	GWAS	13	0.0422	0.44269	0.89843	MTAG		Curated_gene_sets:biocarta_cacam_pathway	13	-0.143	0.71546	0.667641	GWAS	13	0.329	0.10348	0.603258	MTAG		Curated_gene_sets:biocarta_cacam_pathway	13
Curated_gene_sets:biocarta_calcineurin_pathway	18	-0.0936	0.67665	0.800392	GWAS	18	-0.0948	0.68183	0.819865	MTAG		Curated_gene_sets:biocarta_calcineurin_pathway	18	0.389	0.032603	0.831492	GWAS	18	0.311	0.068859	0.813101	MTAG		Curated_gene_sets:biocarta_calcineurin_pathway	18	0.16	0.26568	0.912077	GWAS	18	0.224	0.1938	0.8272	MTAG		Curated_gene_sets:biocarta_calcineurin_pathway	18	0.0657	0.3809	0.611697	GWAS	18	0.0462	0.41881	0.698796	MTAG		Curated_gene_sets:biocarta_calcineurin_pathway	18
Curated_gene_sets:biocarta_cardiacegf_pathway	18	0.106	0.29711	0.725467	GWAS	18	-0.0333	0.56781	0.802071	MTAG		Curated_gene_sets:biocarta_cardiacegf_pathway	18	0.354	0.033407	0.831492	GWAS	18	0.315	0.050288	0.750165	MTAG		Curated_gene_sets:biocarta_cardiacegf_pathway	18	0.208	0.18801	0.861833	GWAS	18	0.0479	0.42056	0.8932	MTAG		Curated_gene_sets:biocarta_cardiacegf_pathway	18	0.351	0.047984	0.497107	GWAS	18	0.069	0.3762	0.697204	MTAG		Curated_gene_sets:biocarta_cardiacegf_pathway	18
Curated_gene_sets:biocarta_carm_er_pathway	31	0.249	0.035973	0.608495	GWAS	31	0.137	0.15639	0.689069	MTAG		Curated_gene_sets:biocarta_carm_er_pathway	31	0.127	0.20974	0.951212	GWAS	31	0.0585	0.35378	0.972397	MTAG		Curated_gene_sets:biocarta_carm_er_pathway	31	-0.111	0.75168	0.975851	GWAS	31	-0.21	0.89734	0.933531	MTAG		Curated_gene_sets:biocarta_carm_er_pathway	31	-0.0777	0.67647	0.66121	GWAS	31	-0.0886	0.69238	0.734409	MTAG		Curated_gene_sets:biocarta_carm_er_pathway	31
Curated_gene_sets:biocarta_carm1_pathway	13	-0.0343	0.54709	0.785281	GWAS	13	-0.143	0.69251	0.821818	MTAG		Curated_gene_sets:biocarta_carm1_pathway	13	-0.138	0.68716	0.97823	GWAS	13	-0.225	0.788	0.998148	MTAG		Curated_gene_sets:biocarta_carm1_pathway	13	0.313	0.13974	0.834101	GWAS	13	0.388	0.093488	0.74239	MTAG		Curated_gene_sets:biocarta_carm1_pathway	13	-0.0429	0.56211	0.642275	GWAS	13	0.13	0.32473	0.687921	MTAG		Curated_gene_sets:biocarta_carm1_pathway	13
Curated_gene_sets:biocarta_caspase_pathway	22	0.00634	0.48547	0.772594	GWAS	22	-0.0156	0.53646	0.795715	MTAG		Curated_gene_sets:biocarta_caspase_pathway	22	0.123	0.2266	0.951471	GWAS	22	0.0972	0.27462	0.953935	MTAG		Curated_gene_sets:biocarta_caspase_pathway	22	0.0524	0.40292	0.939531	GWAS	22	0.0975	0.3263	0.875348	MTAG		Curated_gene_sets:biocarta_caspase_pathway	22	0.0753	0.34253	0.606197	GWAS	22	-0.0905	0.68061	0.734409	MTAG		Curated_gene_sets:biocarta_caspase_pathway	22
Curated_gene_sets:biocarta_cbl_pathway	12	0.186	0.24397	0.716172	GWAS	12	0.261	0.16133	0.693212	MTAG		Curated_gene_sets:biocarta_cbl_pathway	12	0.165	0.27292	0.963198	GWAS	12	0.153	0.28672	0.953935	MTAG		Curated_gene_sets:biocarta_cbl_pathway	12	0.223	0.20864	0.877821	GWAS	12	0.159	0.28406	0.867481	MTAG		Curated_gene_sets:biocarta_cbl_pathway	12	-0.0458	0.56385	0.642876	GWAS	12	0.0646	0.41357	0.698447	MTAG		Curated_gene_sets:biocarta_cbl_pathway	12
Curated_gene_sets:biocarta_ccr3_pathway	22	0.0887	0.31338	0.729706	GWAS	22	0.029	0.43561	0.778437	MTAG		Curated_gene_sets:biocarta_ccr3_pathway	22	-0.00558	0.51229	0.97823	GWAS	22	0.155	0.19422	0.934066	MTAG		Curated_gene_sets:biocarta_ccr3_pathway	22	0.0382	0.42556	0.939851	GWAS	22	0.0822	0.34555	0.882866	MTAG		Curated_gene_sets:biocarta_ccr3_pathway	22	0.373	0.032578	0.469416	GWAS	22	0.249	0.11827	0.608649	MTAG		Curated_gene_sets:biocarta_ccr3_pathway	22
Curated_gene_sets:biocarta_ccr5_pathway	17	0.086	0.33205	0.734454	GWAS	17	0.173	0.18665	0.712128	MTAG		Curated_gene_sets:biocarta_ccr5_pathway	17	-0.0452	0.59238	0.97823	GWAS	17	-0.148	0.77943	0.998148	MTAG		Curated_gene_sets:biocarta_ccr5_pathway	17	0.0399	0.43335	0.941895	GWAS	17	0.109	0.32505	0.875348	MTAG		Curated_gene_sets:biocarta_ccr5_pathway	17	0.26	0.11148	0.534283	GWAS	17	0.145	0.25673	0.673165	MTAG		Curated_gene_sets:biocarta_ccr5_pathway	17
Curated_gene_sets:biocarta_cd40_pathway	12	0.275	0.11506	0.671008	GWAS	12	0.286	0.10165	0.64473	MTAG		Curated_gene_sets:biocarta_cd40_pathway	12	0.18	0.21081	0.951212	GWAS	12	0.253	0.12813	0.889788	MTAG		Curated_gene_sets:biocarta_cd40_pathway	12	-0.019	0.52416	0.952367	GWAS	12	0.131	0.34119	0.881344	MTAG		Curated_gene_sets:biocarta_cd40_pathway	12	0.239	0.17435	0.560791	GWAS	12	0.0808	0.38005	0.697204	MTAG		Curated_gene_sets:biocarta_cd40_pathway	12
Curated_gene_sets:biocarta_cdc42rac_pathway	16	-0.0757	0.63433	0.795888	GWAS	16	-0.0135	0.52484	0.794386	MTAG		Curated_gene_sets:biocarta_cdc42rac_pathway	16	0.222	0.16014	0.948808	GWAS	16	0.154	0.24302	0.950012	MTAG		Curated_gene_sets:biocarta_cdc42rac_pathway	16	-0.39	0.96579	0.980908	GWAS	16	-0.373	0.95686	0.936978	MTAG		Curated_gene_sets:biocarta_cdc42rac_pathway	16	-0.245	0.86879	0.686289	GWAS	16	-0.312	0.91553	0.768904	MTAG		Curated_gene_sets:biocarta_cdc42rac_pathway	16
Curated_gene_sets:biocarta_cdk5_pathway	11	0.182	0.22977	0.71241	GWAS	11	0.199	0.20583	0.717637	MTAG		Curated_gene_sets:biocarta_cdk5_pathway	11	0.0638	0.39631	0.976383	GWAS	11	0.134	0.28939	0.953935	MTAG		Curated_gene_sets:biocarta_cdk5_pathway	11	-0.0138	0.52	0.952367	GWAS	11	0.0138	0.48025	0.904274	MTAG		Curated_gene_sets:biocarta_cdk5_pathway	11	0.293	0.12379	0.535033	GWAS	11	0.36	0.085364	0.588379	MTAG		Curated_gene_sets:biocarta_cdk5_pathway	11
Curated_gene_sets:biocarta_cdmac_pathway	15	0.339	0.067984	0.642626	GWAS	15	0.267	0.11606	0.659612	MTAG		Curated_gene_sets:biocarta_cdmac_pathway	15	0.187	0.20071	0.951212	GWAS	15	0.196	0.18856	0.931249	MTAG		Curated_gene_sets:biocarta_cdmac_pathway	15	-0.176	0.77167	0.977693	GWAS	15	-0.0874	0.64238	0.924903	MTAG		Curated_gene_sets:biocarta_cdmac_pathway	15	0.548	0.0092102	0.322457	GWAS	15	0.144	0.2757	0.681447	MTAG		Curated_gene_sets:biocarta_cdmac_pathway	15
Curated_gene_sets:biocarta_cell2cell_pathway	12	0.498	0.024072	0.560884	GWAS	12	0.337	0.086627	0.632538	MTAG		Curated_gene_sets:biocarta_cell2cell_pathway	12	0.38	0.061787	0.886309	GWAS	12	0.363	0.069429	0.815208	MTAG		Curated_gene_sets:biocarta_cell2cell_pathway	12	0.114	0.34361	0.924027	GWAS	12	0.117	0.34187	0.881403	MTAG		Curated_gene_sets:biocarta_cell2cell_pathway	12	0.00738	0.48887	0.631236	GWAS	12	0.0337	0.45128	0.703171	MTAG		Curated_gene_sets:biocarta_cell2cell_pathway	12
Curated_gene_sets:biocarta_cellcycle_pathway	23	-0.102	0.72359	0.807503	GWAS	23	-0.0942	0.7114	0.823787	MTAG		Curated_gene_sets:biocarta_cellcycle_pathway	24	0.242	0.066982	0.887204	GWAS	24	0.374	0.0097751	0.490531	MTAG		Curated_gene_sets:biocarta_cellcycle_pathway	23	-0.00857	0.51794	0.952367	GWAS	23	0.0701	0.35856	0.884588	MTAG		Curated_gene_sets:biocarta_cellcycle_pathway	23	0.257	0.081254	0.519673	GWAS	23	0.226	0.11864	0.60945	MTAG		Curated_gene_sets:biocarta_cellcycle_pathway	23
Curated_gene_sets:biocarta_ceramide_pathway	21	0.256	0.062907	0.633065	GWAS	21	0.368	0.012614	0.417819	MTAG		Curated_gene_sets:biocarta_ceramide_pathway	21	0.21	0.101	0.922187	GWAS	21	0.208	0.10177	0.864481	MTAG		Curated_gene_sets:biocarta_ceramide_pathway	21	-0.224	0.84311	0.978136	GWAS	21	-0.192	0.80243	0.933531	MTAG		Curated_gene_sets:biocarta_ceramide_pathway	21	0.152	0.19339	0.570599	GWAS	21	-0.0225	0.54928	0.719247	MTAG		Curated_gene_sets:biocarta_ceramide_pathway	21
Curated_gene_sets:biocarta_cftr_pathway	12	0.0856	0.37061	0.747086	GWAS	12	0.047	0.42674	0.777404	MTAG		Curated_gene_sets:biocarta_cftr_pathway	12	-0.274	0.83467	0.97823	GWAS	12	-0.312	0.86688	0.998148	MTAG		Curated_gene_sets:biocarta_cftr_pathway	12	-0.154	0.70643	0.971664	GWAS	12	-0.102	0.63894	0.924547	MTAG		Curated_gene_sets:biocarta_cftr_pathway	12	-0.309	0.87576	0.687577	GWAS	12	-0.235	0.80119	0.747526	MTAG		Curated_gene_sets:biocarta_cftr_pathway	12
Curated_gene_sets:biocarta_chemical_pathway	22	0.352	0.01936	0.539297	GWAS	22	0.28	0.047541	0.584282	MTAG		Curated_gene_sets:biocarta_chemical_pathway	22	0.0698	0.33409	0.971363	GWAS	22	0.28	0.042082	0.725792	MTAG		Curated_gene_sets:biocarta_chemical_pathway	22	-0.063	0.61579	0.961168	GWAS	22	0.0591	0.39278	0.889964	MTAG		Curated_gene_sets:biocarta_chemical_pathway	22	0.226	0.10249	0.527044	GWAS	22	0.181	0.16473	0.626392	MTAG		Curated_gene_sets:biocarta_chemical_pathway	22
Curated_gene_sets:biocarta_chrebp2_pathway	41	0.115	0.17611	0.703819	GWAS	41	0.0902	0.22834	0.72719	MTAG		Curated_gene_sets:biocarta_chrebp2_pathway	41	0.0261	0.41842	0.97823	GWAS	41	0.0754	0.27484	0.953935	MTAG		Curated_gene_sets:biocarta_chrebp2_pathway	41	0.0932	0.23658	0.899238	GWAS	41	0.152	0.12495	0.771225	MTAG		Curated_gene_sets:biocarta_chrebp2_pathway	41	0.0526	0.35171	0.607408	GWAS	41	0.167	0.12271	0.613289	MTAG		Curated_gene_sets:biocarta_chrebp2_pathway	41
Curated_gene_sets:biocarta_ck1_pathway	17	-0.146	0.75261	0.811433	GWAS	17	0.0193	0.46352	0.787929	MTAG		Curated_gene_sets:biocarta_ck1_pathway	17	-0.0556	0.59662	0.97823	GWAS	17	-0.0281	0.54943	0.99489	MTAG		Curated_gene_sets:biocarta_ck1_pathway	17	0.333	0.075144	0.744578	GWAS	17	0.374	0.055787	0.66975	MTAG		Curated_gene_sets:biocarta_ck1_pathway	17	-0.222	0.84282	0.684037	GWAS	17	0.068	0.38333	0.697204	MTAG		Curated_gene_sets:biocarta_ck1_pathway	17
Curated_gene_sets:biocarta_classic_pathway	11	0.182	0.26661	0.721024	GWAS	11	0.101	0.3624	0.766061	MTAG		Curated_gene_sets:biocarta_classic_pathway	11	-0.371	0.88942	0.97823	GWAS	11	-0.249	0.79584	0.998148	MTAG		Curated_gene_sets:biocarta_classic_pathway	11	-0.383	0.86373	0.978136	GWAS	11	-0.338	0.82975	0.933531	MTAG		Curated_gene_sets:biocarta_classic_pathway	11	-0.341	0.86681	0.686289	GWAS	11	-0.213	0.74824	0.739824	MTAG		Curated_gene_sets:biocarta_classic_pathway	11
Curated_gene_sets:biocarta_comp_pathway	14	0.316	0.11929	0.672225	GWAS	14	0.225	0.19673	0.717286	MTAG		Curated_gene_sets:biocarta_comp_pathway	14	-0.327	0.88174	0.97823	GWAS	14	-0.238	0.80738	0.998148	MTAG		Curated_gene_sets:biocarta_comp_pathway	15	-0.263	0.83144	0.978136	GWAS	15	-0.22	0.78588	0.933531	MTAG		Curated_gene_sets:biocarta_comp_pathway	15	-0.32	0.88382	0.689013	GWAS	15	-0.266	0.82984	0.753794	MTAG		Curated_gene_sets:biocarta_comp_pathway	15
Curated_gene_sets:biocarta_creb_pathway	27	0.401	0.0080196	0.485766	GWAS	27	0.396	0.0077789	0.340153	MTAG		Curated_gene_sets:biocarta_creb_pathway	27	0.3	0.036473	0.836033	GWAS	27	0.258	0.060861	0.795435	MTAG		Curated_gene_sets:biocarta_creb_pathway	27	-0.0584	0.62034	0.961168	GWAS	27	0.0565	0.38531	0.889861	MTAG		Curated_gene_sets:biocarta_creb_pathway	27	0.175	0.15731	0.549194	GWAS	27	0.275	0.063908	0.543016	MTAG		Curated_gene_sets:biocarta_creb_pathway	27
Curated_gene_sets:biocarta_csk_pathway	20	-0.0565	0.61736	0.794106	GWAS	20	-0.23	0.89219	0.835615	MTAG		Curated_gene_sets:biocarta_csk_pathway	20	-0.0141	0.52839	0.97823	GWAS	20	0.0152	0.46923	0.99422	MTAG		Curated_gene_sets:biocarta_csk_pathway	20	-0.0805	0.65469	0.965054	GWAS	20	-0.062	0.61852	0.92149	MTAG		Curated_gene_sets:biocarta_csk_pathway	20	-0.0346	0.56915	0.644224	GWAS	20	-0.071	0.63473	0.728227	MTAG		Curated_gene_sets:biocarta_csk_pathway	20
Curated_gene_sets:biocarta_ctcf_pathway	23	0.0115	0.47644	0.771338	GWAS	23	0.0353	0.4267	0.777404	MTAG		Curated_gene_sets:biocarta_ctcf_pathway	23	0.186	0.1503	0.945258	GWAS	23	0.103	0.28272	0.953935	MTAG		Curated_gene_sets:biocarta_ctcf_pathway	23	-0.055	0.59793	0.960315	GWAS	23	-0.0584	0.60223	0.920411	MTAG		Curated_gene_sets:biocarta_ctcf_pathway	23	-0.242	0.8814	0.689013	GWAS	23	-0.145	0.75245	0.739872	MTAG		Curated_gene_sets:biocarta_ctcf_pathway	23
Curated_gene_sets:biocarta_ctl_pathway	12	-0.237	0.8354	0.817443	GWAS	12	-0.208	0.80813	0.828955	MTAG		Curated_gene_sets:biocarta_ctl_pathway	12	-0.304	0.89238	0.97823	GWAS	12	-0.159	0.74257	0.998148	MTAG		Curated_gene_sets:biocarta_ctl_pathway	12	0.0395	0.44538	0.943578	GWAS	12	0.0664	0.4102	0.889964	MTAG		Curated_gene_sets:biocarta_ctl_pathway	12	-0.201	0.779	0.675301	GWAS	12	-0.129	0.68155	0.734409	MTAG		Curated_gene_sets:biocarta_ctl_pathway	12
Curated_gene_sets:biocarta_ctla4_pathway	17	0.247	0.11725	0.671758	GWAS	17	0.231	0.12834	0.667194	MTAG		Curated_gene_sets:biocarta_ctla4_pathway	17	-0.145	0.75281	0.97823	GWAS	17	-0.142	0.74977	0.998148	MTAG		Curated_gene_sets:biocarta_ctla4_pathway	17	0.0293	0.45086	0.943578	GWAS	17	0.0194	0.468	0.90261	MTAG		Curated_gene_sets:biocarta_ctla4_pathway	17	-0.324	0.93705	0.698149	GWAS	17	-0.417	0.97109	0.778549	MTAG		Curated_gene_sets:biocarta_ctla4_pathway	17
Curated_gene_sets:biocarta_cxcr4_pathway	24	0.135	0.20226	0.70676	GWAS	24	0.0932	0.27963	0.745092	MTAG		Curated_gene_sets:biocarta_cxcr4_pathway	24	0.0561	0.36534	0.976383	GWAS	24	0.0534	0.37082	0.977698	MTAG		Curated_gene_sets:biocarta_cxcr4_pathway	24	-0.0581	0.62205	0.961168	GWAS	24	-0.0785	0.66033	0.928464	MTAG		Curated_gene_sets:biocarta_cxcr4_pathway	24	0.078	0.32753	0.603236	GWAS	24	-0.128	0.75963	0.741996	MTAG		Curated_gene_sets:biocarta_cxcr4_pathway	24
Curated_gene_sets:biocarta_cytokine_pathway	19	-0.357	0.95518	0.829385	GWAS	19	-0.261	0.89658	0.835832	MTAG		Curated_gene_sets:biocarta_cytokine_pathway	19	-0.244	0.88402	0.97823	GWAS	19	-0.175	0.8052	0.998148	MTAG		Curated_gene_sets:biocarta_cytokine_pathway	19	0.292	0.10052	0.787864	GWAS	19	0.237	0.15329	0.802658	MTAG		Curated_gene_sets:biocarta_cytokine_pathway	19	0.141	0.24211	0.58711	GWAS	19	-0.122	0.7199	0.736685	MTAG		Curated_gene_sets:biocarta_cytokine_pathway	19
Curated_gene_sets:biocarta_d4gdi_pathway	13	0.105	0.32787	0.734064	GWAS	13	0.125	0.29428	0.753905	MTAG		Curated_gene_sets:biocarta_d4gdi_pathway	13	-0.0988	0.67936	0.97823	GWAS	13	0.00278	0.49473	0.99422	MTAG		Curated_gene_sets:biocarta_d4gdi_pathway	13	-0.00762	0.50996	0.952367	GWAS	13	0.0988	0.37501	0.889861	MTAG		Curated_gene_sets:biocarta_d4gdi_pathway	13	0.103	0.34566	0.606385	GWAS	13	-0.174	0.74216	0.739824	MTAG		Curated_gene_sets:biocarta_d4gdi_pathway	13
Curated_gene_sets:biocarta_dc_pathway	22	-0.0875	0.67817	0.800392	GWAS	22	0.0686	0.35609	0.764671	MTAG		Curated_gene_sets:biocarta_dc_pathway	22	-0.111	0.72226	0.97823	GWAS	22	0.0246	0.44777	0.992579	MTAG		Curated_gene_sets:biocarta_dc_pathway	22	0.161	0.21711	0.879221	GWAS	22	0.24	0.12579	0.772074	MTAG		Curated_gene_sets:biocarta_dc_pathway	22	0.216	0.12304	0.535033	GWAS	22	0.276	0.076545	0.572255	MTAG		Curated_gene_sets:biocarta_dc_pathway	22
Curated_gene_sets:biocarta_death_pathway	31	0.12	0.21997	0.709349	GWAS	31	0.167	0.1365	0.676302	MTAG		Curated_gene_sets:biocarta_death_pathway	31	-0.0523	0.64254	0.97823	GWAS	31	-0.0572	0.65604	0.998148	MTAG		Curated_gene_sets:biocarta_death_pathway	31	-0.103	0.71047	0.971664	GWAS	31	-0.07	0.64509	0.925423	MTAG		Curated_gene_sets:biocarta_death_pathway	31	0.101	0.25763	0.590259	GWAS	31	-0.158	0.8358	0.75462	MTAG		Curated_gene_sets:biocarta_death_pathway	31
Curated_gene_sets:biocarta_dnafragment_pathway	10	-0.465	0.9481	0.82807	GWAS	10	-0.294	0.85228	0.833446	MTAG		Curated_gene_sets:biocarta_dnafragment_pathway	10	-0.308	0.87931	0.97823	GWAS	10	-0.331	0.89728	0.998148	MTAG		Curated_gene_sets:biocarta_dnafragment_pathway	10	0.162	0.27926	0.918058	GWAS	10	0.237	0.19857	0.828893	MTAG		Curated_gene_sets:biocarta_dnafragment_pathway	10	-0.215	0.74187	0.669796	GWAS	10	-0.112	0.62751	0.726041	MTAG		Curated_gene_sets:biocarta_dnafragment_pathway	10
Curated_gene_sets:biocarta_dream_pathway	14	0.266	0.10405	0.665587	GWAS	14	0.28	0.088566	0.632538	MTAG		Curated_gene_sets:biocarta_dream_pathway	14	-0.246	0.85349	0.97823	GWAS	14	-0.232	0.84146	0.998148	MTAG		Curated_gene_sets:biocarta_dream_pathway	14	0.0463	0.43172	0.941895	GWAS	14	0.208	0.22337	0.838443	MTAG		Curated_gene_sets:biocarta_dream_pathway	14	-0.487	0.97834	0.707203	GWAS	14	-0.373	0.93163	0.772085	MTAG		Curated_gene_sets:biocarta_dream_pathway	14
Curated_gene_sets:biocarta_ecm_pathway	24	0.165	0.14972	0.686524	GWAS	24	0.22	0.07989	0.625228	MTAG		Curated_gene_sets:biocarta_ecm_pathway	24	0.295	0.035555	0.83496	GWAS	24	0.429	0.0042069	0.344548	MTAG		Curated_gene_sets:biocarta_ecm_pathway	24	0.208	0.12998	0.82239	GWAS	24	0.278	0.069812	0.702521	MTAG		Curated_gene_sets:biocarta_ecm_pathway	24	0.3	0.043186	0.494242	GWAS	24	0.249	0.085201	0.588379	MTAG		Curated_gene_sets:biocarta_ecm_pathway	24
Curated_gene_sets:biocarta_edg1_pathway	27	0.356	0.019026	0.532437	GWAS	27	0.36	0.016412	0.45247	MTAG		Curated_gene_sets:biocarta_edg1_pathway	27	-0.125	0.7714	0.97823	GWAS	27	-0.011	0.52614	0.99422	MTAG		Curated_gene_sets:biocarta_edg1_pathway	28	0.036	0.42141	0.939742	GWAS	28	0.0194	0.45812	0.899408	MTAG		Curated_gene_sets:biocarta_edg1_pathway	28	0.13	0.23455	0.585085	GWAS	28	0.141	0.22496	0.658567	MTAG		Curated_gene_sets:biocarta_edg1_pathway	28
Curated_gene_sets:biocarta_egf_pathway	30	-0.0235	0.56275	0.786399	GWAS	30	0.0429	0.38432	0.768893	MTAG		Curated_gene_sets:biocarta_egf_pathway	30	0.212	0.08851	0.909796	GWAS	30	0.106	0.2491	0.950448	MTAG		Curated_gene_sets:biocarta_egf_pathway	30	0.219	0.10767	0.799938	GWAS	30	0.115	0.26059	0.860006	MTAG		Curated_gene_sets:biocarta_egf_pathway	30	0.174	0.14478	0.545814	GWAS	30	0.14	0.20674	0.645174	MTAG		Curated_gene_sets:biocarta_egf_pathway	30
Curated_gene_sets:biocarta_egfr_smrte_pathway	11	0.206	0.24378	0.716172	GWAS	11	0.148	0.3052	0.757027	MTAG		Curated_gene_sets:biocarta_egfr_smrte_pathway	11	0.652	0.013032	0.696392	GWAS	11	0.48	0.049536	0.747842	MTAG		Curated_gene_sets:biocarta_egfr_smrte_pathway	11	-0.202	0.7288	0.973108	GWAS	11	-0.179	0.70254	0.930021	MTAG		Curated_gene_sets:biocarta_egfr_smrte_pathway	11	0.989	0.00052855	0.169316	GWAS	11	1.1	0.00022847	0.068002	MTAG		Curated_gene_sets:biocarta_egfr_smrte_pathway	11
Curated_gene_sets:biocarta_eif_pathway	14	0.175	0.17227	0.703288	GWAS	14	0.0768	0.33653	0.759154	MTAG		Curated_gene_sets:biocarta_eif_pathway	14	0.295	0.077321	0.899665	GWAS	14	0.302	0.070626	0.815876	MTAG		Curated_gene_sets:biocarta_eif_pathway	14	0.123	0.29408	0.918871	GWAS	14	0.199	0.19478	0.827825	MTAG		Curated_gene_sets:biocarta_eif_pathway	14	-0.158	0.77664	0.675104	GWAS	14	-0.0669	0.62165	0.725445	MTAG		Curated_gene_sets:biocarta_eif_pathway	14
Curated_gene_sets:biocarta_eif2_pathway	10	-0.108	0.65651	0.796533	GWAS	10	-0.352	0.90957	0.837434	MTAG		Curated_gene_sets:biocarta_eif2_pathway	10	-0.331	0.87048	0.97823	GWAS	10	-0.187	0.73923	0.998148	MTAG		Curated_gene_sets:biocarta_eif2_pathway	10	0.0709	0.41464	0.939531	GWAS	10	-0.012	0.51429	0.911211	MTAG		Curated_gene_sets:biocarta_eif2_pathway	10	0.032	0.46207	0.623701	GWAS	10	0.156	0.32714	0.688159	MTAG		Curated_gene_sets:biocarta_eif2_pathway	10
Curated_gene_sets:biocarta_eif4_pathway	24	-0.0231	0.55294	0.785782	GWAS	24	-0.00131	0.50307	0.791256	MTAG		Curated_gene_sets:biocarta_eif4_pathway	24	0.248	0.064357	0.887204	GWAS	24	0.215	0.092846	0.846418	MTAG		Curated_gene_sets:biocarta_eif4_pathway	24	-0.0342	0.57312	0.956348	GWAS	24	-0.0161	0.53408	0.911211	MTAG		Curated_gene_sets:biocarta_eif4_pathway	24	0.0352	0.41747	0.616079	GWAS	24	-0.105	0.72543	0.737976	MTAG		Curated_gene_sets:biocarta_eif4_pathway	24
Curated_gene_sets:biocarta_epha4_pathway	9	0.00649	0.49143	0.774104	GWAS	9	0.12	0.34258	0.760038	MTAG		Curated_gene_sets:biocarta_epha4_pathway	9	0.574	0.024695	0.76224	GWAS	9	0.507	0.040343	0.720962	MTAG		Curated_gene_sets:biocarta_epha4_pathway	9	0.0754	0.40404	0.939531	GWAS	9	0.163	0.30311	0.874531	MTAG		Curated_gene_sets:biocarta_epha4_pathway	9	0.691	0.011857	0.367681	GWAS	9	0.441	0.082185	0.580389	MTAG		Curated_gene_sets:biocarta_epha4_pathway	9
Curated_gene_sets:biocarta_epo_pathway	18	0.0782	0.33386	0.736044	GWAS	18	0.145	0.20965	0.718556	MTAG		Curated_gene_sets:biocarta_epo_pathway	18	-0.15	0.79543	0.97823	GWAS	18	-0.0989	0.70798	0.998148	MTAG		Curated_gene_sets:biocarta_epo_pathway	18	0.254	0.12459	0.817024	GWAS	18	0.307	0.084907	0.736927	MTAG		Curated_gene_sets:biocarta_epo_pathway	18	-0.089	0.67959	0.661997	GWAS	18	-0.102	0.69612	0.734409	MTAG		Curated_gene_sets:biocarta_epo_pathway	18
Curated_gene_sets:biocarta_eponfkb_pathway	10	-0.169	0.73621	0.808396	GWAS	10	-0.294	0.86778	0.834334	MTAG		Curated_gene_sets:biocarta_eponfkb_pathway	11	-0.266	0.85216	0.97823	GWAS	11	-0.235	0.82305	0.998148	MTAG		Curated_gene_sets:biocarta_eponfkb_pathway	11	0.239	0.22187	0.883391	GWAS	11	0.191	0.27378	0.863016	MTAG		Curated_gene_sets:biocarta_eponfkb_pathway	11	0.00763	0.48878	0.631236	GWAS	11	-0.422	0.93262	0.772315	MTAG		Curated_gene_sets:biocarta_eponfkb_pathway	11
Curated_gene_sets:biocarta_erk_pathway	27	0.228	0.076555	0.649851	GWAS	27	0.269	0.043141	0.575561	MTAG		Curated_gene_sets:biocarta_erk_pathway	27	0.167	0.14871	0.945258	GWAS	27	0.212	0.091352	0.845343	MTAG		Curated_gene_sets:biocarta_erk_pathway	27	0.257	0.071036	0.74456	GWAS	27	0.256	0.07527	0.710481	MTAG		Curated_gene_sets:biocarta_erk_pathway	27	0.369	0.012802	0.371893	GWAS	27	0.326	0.028788	0.442375	MTAG		Curated_gene_sets:biocarta_erk_pathway	27
Curated_gene_sets:biocarta_erk5_pathway	18	0.294	0.050168	0.611887	GWAS	18	0.414	0.0092457	0.369098	MTAG		Curated_gene_sets:biocarta_erk5_pathway	18	0.184	0.14922	0.945258	GWAS	18	0.233	0.092371	0.846418	MTAG		Curated_gene_sets:biocarta_erk5_pathway	18	0.356	0.059132	0.717786	GWAS	18	0.473	0.020523	0.512962	MTAG		Curated_gene_sets:biocarta_erk5_pathway	18	0.194	0.15871	0.550583	GWAS	18	0.406	0.021757	0.403829	MTAG		Curated_gene_sets:biocarta_erk5_pathway	18
Curated_gene_sets:biocarta_eryth_pathway	15	-0.0205	0.53939	0.784103	GWAS	15	-0.0818	0.65618	0.815968	MTAG		Curated_gene_sets:biocarta_eryth_pathway	15	-0.153	0.775	0.97823	GWAS	15	0.0018	0.49645	0.99422	MTAG		Curated_gene_sets:biocarta_eryth_pathway	15	0.0755	0.38845	0.935224	GWAS	15	0.0775	0.38734	0.889861	MTAG		Curated_gene_sets:biocarta_eryth_pathway	15	-0.111	0.69479	0.664876	GWAS	15	-0.172	0.7752	0.743187	MTAG		Curated_gene_sets:biocarta_eryth_pathway	15
Curated_gene_sets:biocarta_etc_pathway	10	-0.0495	0.5933	0.790435	GWAS	10	-0.189	0.82122	0.830906	MTAG		Curated_gene_sets:biocarta_etc_pathway	10	0.0156	0.46958	0.97823	GWAS	10	-0.0207	0.54065	0.99422	MTAG		Curated_gene_sets:biocarta_etc_pathway	10	0.622	0.018618	0.508644	GWAS	10	0.538	0.037942	0.61139	MTAG		Curated_gene_sets:biocarta_etc_pathway	10	-0.0577	0.59625	0.648673	GWAS	10	-0.0378	0.56111	0.720558	MTAG		Curated_gene_sets:biocarta_etc_pathway	10
Curated_gene_sets:biocarta_ets_pathway	18	-0.0961	0.68238	0.800661	GWAS	18	0.0299	0.44038	0.778901	MTAG		Curated_gene_sets:biocarta_ets_pathway	19	0.0548	0.38876	0.976383	GWAS	19	0.17	0.18873	0.931249	MTAG		Curated_gene_sets:biocarta_ets_pathway	18	-0.132	0.72738	0.973108	GWAS	18	-0.0315	0.55649	0.912267	MTAG		Curated_gene_sets:biocarta_ets_pathway	18	0.144	0.23575	0.585085	GWAS	18	0.134	0.25951	0.674599	MTAG		Curated_gene_sets:biocarta_ets_pathway	18
Curated_gene_sets:biocarta_extrinsic_pathway	13	0.208	0.204	0.707652	GWAS	13	0.167	0.24919	0.728809	MTAG		Curated_gene_sets:biocarta_extrinsic_pathway	13	-0.22	0.84283	0.97823	GWAS	13	-0.307	0.92131	0.998148	MTAG		Curated_gene_sets:biocarta_extrinsic_pathway	13	0.148	0.30331	0.922321	GWAS	13	0.132	0.32612	0.875348	MTAG		Curated_gene_sets:biocarta_extrinsic_pathway	13	0.294	0.10247	0.527044	GWAS	13	0.175	0.2341	0.662902	MTAG		Curated_gene_sets:biocarta_extrinsic_pathway	13
Curated_gene_sets:biocarta_fas_pathway	30	0.0523	0.37599	0.748804	GWAS	30	0.0611	0.35362	0.763462	MTAG		Curated_gene_sets:biocarta_fas_pathway	30	0.0358	0.40841	0.976383	GWAS	30	0.0275	0.42886	0.987066	MTAG		Curated_gene_sets:biocarta_fas_pathway	30	-0.121	0.74374	0.975459	GWAS	30	-0.074	0.6532	0.927515	MTAG		Curated_gene_sets:biocarta_fas_pathway	30	0.0824	0.31446	0.602082	GWAS	30	-0.155	0.8094	0.748711	MTAG		Curated_gene_sets:biocarta_fas_pathway	30
Curated_gene_sets:biocarta_fcer1_pathway	36	-0.111	0.79182	0.815668	GWAS	36	-0.0305	0.58969	0.808154	MTAG		Curated_gene_sets:biocarta_fcer1_pathway	36	0.167	0.11531	0.92756	GWAS	36	0.0911	0.25536	0.950448	MTAG		Curated_gene_sets:biocarta_fcer1_pathway	36	-0.0919	0.71192	0.971664	GWAS	36	-0.0218	0.55187	0.912267	MTAG		Curated_gene_sets:biocarta_fcer1_pathway	36	0.0988	0.24652	0.587306	GWAS	36	0.165	0.13472	0.619964	MTAG		Curated_gene_sets:biocarta_fcer1_pathway	36
Curated_gene_sets:biocarta_feeder_pathway	9	0.0535	0.43528	0.760712	GWAS	9	0.167	0.30183	0.756916	MTAG		Curated_gene_sets:biocarta_feeder_pathway	9	0.219	0.21916	0.951212	GWAS	9	0.294	0.14678	0.903796	MTAG		Curated_gene_sets:biocarta_feeder_pathway	9	-0.0379	0.56592	0.956096	GWAS	9	-0.0382	0.5654	0.915342	MTAG		Curated_gene_sets:biocarta_feeder_pathway	9	-0.227	0.76843	0.673504	GWAS	9	-0.357	0.86713	0.761447	MTAG		Curated_gene_sets:biocarta_feeder_pathway	9
Curated_gene_sets:biocarta_fibrinolysis_pathway	12	-0.0348	0.55008	0.785782	GWAS	12	-0.198	0.76617	0.828955	MTAG		Curated_gene_sets:biocarta_fibrinolysis_pathway	12	-0.377	0.94154	0.97823	GWAS	12	-0.556	0.98999	0.999184	MTAG		Curated_gene_sets:biocarta_fibrinolysis_pathway	12	-0.0803	0.60731	0.96032	GWAS	12	-0.211	0.75964	0.932553	MTAG		Curated_gene_sets:biocarta_fibrinolysis_pathway	12	0.297	0.13949	0.544793	GWAS	12	-0.174	0.72926	0.738512	MTAG		Curated_gene_sets:biocarta_fibrinolysis_pathway	12
Curated_gene_sets:biocarta_fmlp_pathway	34	0.0576	0.35024	0.744228	GWAS	34	0.0332	0.41087	0.772616	MTAG		Curated_gene_sets:biocarta_fmlp_pathway	34	0.138	0.17743	0.951212	GWAS	34	0.161	0.13805	0.895629	MTAG		Curated_gene_sets:biocarta_fmlp_pathway	34	-0.252	0.93483	0.979673	GWAS	34	-0.153	0.81731	0.933531	MTAG		Curated_gene_sets:biocarta_fmlp_pathway	34	0.00733	0.48013	0.628917	GWAS	34	-0.0888	0.71915	0.736508	MTAG		Curated_gene_sets:biocarta_fmlp_pathway	34
Curated_gene_sets:biocarta_free_pathway	8	-0.294	0.86226	0.817443	GWAS	8	-0.233	0.81029	0.82926	MTAG		Curated_gene_sets:biocarta_free_pathway	8	0.0728	0.39623	0.976383	GWAS	8	-0.186	0.75096	0.998148	MTAG		Curated_gene_sets:biocarta_free_pathway	8	0.228	0.23667	0.899238	GWAS	8	0.0549	0.43238	0.896536	MTAG		Curated_gene_sets:biocarta_free_pathway	8	-0.688	0.99209	0.710966	GWAS	8	-0.809	0.99682	0.783202	MTAG		Curated_gene_sets:biocarta_free_pathway	8
Curated_gene_sets:biocarta_g1_pathway	28	0.00648	0.48491	0.772594	GWAS	28	-0.0101	0.52391	0.794386	MTAG		Curated_gene_sets:biocarta_g1_pathway	28	0.329	0.015575	0.697915	GWAS	28	0.353	0.010106	0.492767	MTAG		Curated_gene_sets:biocarta_g1_pathway	28	-0.178	0.83489	0.978136	GWAS	28	-0.16	0.80597	0.933531	MTAG		Curated_gene_sets:biocarta_g1_pathway	28	0.0737	0.32944	0.603236	GWAS	28	0.0347	0.42074	0.698796	MTAG		Curated_gene_sets:biocarta_g1_pathway	28
Curated_gene_sets:biocarta_g2_pathway	23	-0.056	0.60925	0.792399	GWAS	23	-0.0543	0.60788	0.811767	MTAG		Curated_gene_sets:biocarta_g2_pathway	24	-0.0745	0.67618	0.97823	GWAS	24	-0.0199	0.54901	0.99489	MTAG		Curated_gene_sets:biocarta_g2_pathway	24	0.014	0.47266	0.948299	GWAS	24	0.00793	0.48479	0.904274	MTAG		Curated_gene_sets:biocarta_g2_pathway	24	-0.177	0.81655	0.680288	GWAS	24	-0.279	0.91474	0.768904	MTAG		Curated_gene_sets:biocarta_g2_pathway	24
Curated_gene_sets:biocarta_gaba_pathway	9	0.182	0.28187	0.723686	GWAS	9	0.428	0.0832	0.628177	MTAG		Curated_gene_sets:biocarta_gaba_pathway	9	0.471	0.060447	0.884263	GWAS	9	0.794	0.0042706	0.344592	MTAG		Curated_gene_sets:biocarta_gaba_pathway	9	0.529	0.071756	0.74456	GWAS	9	0.81	0.013736	0.441256	MTAG		Curated_gene_sets:biocarta_gaba_pathway	9	0.827	0.0096079	0.330722	GWAS	9	1.2	0.0005195	0.105199	MTAG		Curated_gene_sets:biocarta_gaba_pathway	9
Curated_gene_sets:biocarta_gata3_pathway	16	-0.133	0.71997	0.806525	GWAS	16	-0.106	0.68146	0.819865	MTAG		Curated_gene_sets:biocarta_gata3_pathway	16	-0.0998	0.65771	0.97823	GWAS	16	-0.0754	0.62127	0.998148	MTAG		Curated_gene_sets:biocarta_gata3_pathway	16	0.321	0.092702	0.782808	GWAS	16	0.369	0.066918	0.693967	MTAG		Curated_gene_sets:biocarta_gata3_pathway	16	-0.167	0.7834	0.675777	GWAS	16	-0.149	0.74965	0.739824	MTAG		Curated_gene_sets:biocarta_gata3_pathway	16
Curated_gene_sets:biocarta_gcr_pathway	19	0.078	0.34744	0.742527	GWAS	19	0.0238	0.45155	0.782227	MTAG		Curated_gene_sets:biocarta_gcr_pathway	19	0.0484	0.39902	0.976383	GWAS	19	-0.02	0.54245	0.99422	MTAG		Curated_gene_sets:biocarta_gcr_pathway	19	-0.297	0.91157	0.979441	GWAS	19	-0.337	0.93413	0.9348	MTAG		Curated_gene_sets:biocarta_gcr_pathway	19	0.0178	0.46545	0.623774	GWAS	19	-0.139	0.74295	0.739824	MTAG		Curated_gene_sets:biocarta_gcr_pathway	19
Curated_gene_sets:biocarta_gh_pathway	27	0.192	0.11524	0.671008	GWAS	27	0.267	0.044626	0.580213	MTAG		Curated_gene_sets:biocarta_gh_pathway	28	0.18	0.12837	0.92756	GWAS	28	0.161	0.15248	0.910241	MTAG		Curated_gene_sets:biocarta_gh_pathway	28	-0.0547	0.62104	0.961168	GWAS	28	0.053	0.38445	0.889861	MTAG		Curated_gene_sets:biocarta_gh_pathway	28	0.124	0.21943	0.582125	GWAS	28	0.26	0.060097	0.534059	MTAG		Curated_gene_sets:biocarta_gh_pathway	28
Curated_gene_sets:biocarta_gleevec_pathway	23	0.162	0.18984	0.704803	GWAS	23	0.214	0.11972	0.664755	MTAG		Curated_gene_sets:biocarta_gleevec_pathway	23	0.279	0.066178	0.887204	GWAS	23	0.236	0.099938	0.859461	MTAG		Curated_gene_sets:biocarta_gleevec_pathway	23	-0.229	0.86433	0.978241	GWAS	23	-0.141	0.74703	0.931759	MTAG		Curated_gene_sets:biocarta_gleevec_pathway	23	0.087	0.32411	0.603236	GWAS	23	0.0498	0.40086	0.697204	MTAG		Curated_gene_sets:biocarta_gleevec_pathway	23
Curated_gene_sets:biocarta_glycolysis_pathway	9	-0.386	0.93181	0.827332	GWAS	9	-0.277	0.8612	0.833967	MTAG		Curated_gene_sets:biocarta_glycolysis_pathway	9	-0.129	0.69075	0.97823	GWAS	9	0.133	0.30316	0.956353	MTAG		Curated_gene_sets:biocarta_glycolysis_pathway	9	0.0606	0.40228	0.939531	GWAS	9	0.145	0.28051	0.865948	MTAG		Curated_gene_sets:biocarta_glycolysis_pathway	9	0.573	0.042603	0.494242	GWAS	9	0.362	0.14774	0.625055	MTAG		Curated_gene_sets:biocarta_glycolysis_pathway	9
Curated_gene_sets:biocarta_gpcr_pathway	32	0.083	0.29195	0.725467	GWAS	32	0.0293	0.422	0.776171	MTAG		Curated_gene_sets:biocarta_gpcr_pathway	32	0.105	0.24484	0.951471	GWAS	32	0.0892	0.27658	0.953935	MTAG		Curated_gene_sets:biocarta_gpcr_pathway	32	0.12	0.24225	0.903015	GWAS	32	0.177	0.15485	0.80424	MTAG		Curated_gene_sets:biocarta_gpcr_pathway	32	0.0136	0.46596	0.623774	GWAS	32	0.0851	0.30331	0.686157	MTAG		Curated_gene_sets:biocarta_gpcr_pathway	32
Curated_gene_sets:biocarta_granulocytes_pathway	12	-0.601	0.99187	0.8352	GWAS	12	-0.49	0.97701	0.845641	MTAG		Curated_gene_sets:biocarta_granulocytes_pathway	12	-0.225	0.80954	0.97823	GWAS	12	-0.128	0.69154	0.998148	MTAG		Curated_gene_sets:biocarta_granulocytes_pathway	12	0.287	0.16116	0.846055	GWAS	12	0.214	0.23358	0.842419	MTAG		Curated_gene_sets:biocarta_granulocytes_pathway	12	-0.138	0.69446	0.664826	GWAS	12	-0.0206	0.52903	0.716614	MTAG		Curated_gene_sets:biocarta_granulocytes_pathway	12
Curated_gene_sets:biocarta_gsk3_pathway	25	0.242	0.08151	0.653984	GWAS	25	0.247	0.073643	0.619734	MTAG		Curated_gene_sets:biocarta_gsk3_pathway	26	0.154	0.18899	0.951212	GWAS	26	0.0779	0.32736	0.964078	MTAG		Curated_gene_sets:biocarta_gsk3_pathway	26	-0.183	0.82914	0.978136	GWAS	26	-0.242	0.89131	0.933531	MTAG		Curated_gene_sets:biocarta_gsk3_pathway	26	-0.351	0.97633	0.707193	GWAS	26	-0.378	0.98014	0.780486	MTAG		Curated_gene_sets:biocarta_gsk3_pathway	25
Curated_gene_sets:biocarta_hcmv_pathway	17	0.172	0.20844	0.707652	GWAS	17	0.246	0.11871	0.663956	MTAG		Curated_gene_sets:biocarta_hcmv_pathway	17	0.152	0.22911	0.951471	GWAS	17	0.0116	0.47731	0.99422	MTAG		Curated_gene_sets:biocarta_hcmv_pathway	17	-0.543	0.983	0.980972	GWAS	17	-0.409	0.94216	0.934804	MTAG		Curated_gene_sets:biocarta_hcmv_pathway	17	0.315	0.074571	0.519673	GWAS	17	0.0654	0.38679	0.697204	MTAG		Curated_gene_sets:biocarta_hcmv_pathway	17
Curated_gene_sets:biocarta_hdac_pathway	28	0.376	0.014599	0.504841	GWAS	28	0.456	0.003587	0.287796	MTAG		Curated_gene_sets:biocarta_hdac_pathway	29	0.163	0.17436	0.951212	GWAS	29	0.357	0.019418	0.598643	MTAG		Curated_gene_sets:biocarta_hdac_pathway	29	0.0789	0.34695	0.924402	GWAS	29	0.15	0.23115	0.83925	MTAG		Curated_gene_sets:biocarta_hdac_pathway	29	0.107	0.26718	0.5937	GWAS	29	0.289	0.053984	0.520665	MTAG		Curated_gene_sets:biocarta_hdac_pathway	29
Curated_gene_sets:biocarta_her2_pathway	22	0.0264	0.44305	0.762973	GWAS	22	0.0712	0.34723	0.760882	MTAG		Curated_gene_sets:biocarta_her2_pathway	22	-0.034	0.57243	0.97823	GWAS	22	-0.0365	0.57834	0.998148	MTAG		Curated_gene_sets:biocarta_her2_pathway	22	0.217	0.14443	0.835675	GWAS	22	0.252	0.11277	0.768368	MTAG		Curated_gene_sets:biocarta_her2_pathway	22	0.126	0.25238	0.587306	GWAS	22	0.201	0.15175	0.625918	MTAG		Curated_gene_sets:biocarta_her2_pathway	22
Curated_gene_sets:biocarta_hif_pathway	14	0.0309	0.45059	0.764818	GWAS	14	-0.153	0.73448	0.824465	MTAG		Curated_gene_sets:biocarta_hif_pathway	15	-0.226	0.85261	0.97823	GWAS	15	-0.2	0.82369	0.998148	MTAG		Curated_gene_sets:biocarta_hif_pathway	15	0.24	0.17126	0.851707	GWAS	15	0.203	0.21413	0.835296	MTAG		Curated_gene_sets:biocarta_hif_pathway	15	0.0803	0.36866	0.61043	GWAS	15	-0.0369	0.55886	0.720558	MTAG		Curated_gene_sets:biocarta_hif_pathway	15
Curated_gene_sets:biocarta_hivnef_pathway	54	0.0836	0.23307	0.71297	GWAS	54	0.101	0.1862	0.711065	MTAG		Curated_gene_sets:biocarta_hivnef_pathway	54	0.0169	0.43893	0.97823	GWAS	54	-0.0241	0.58712	0.998148	MTAG		Curated_gene_sets:biocarta_hivnef_pathway	54	-0.181	0.91549	0.979441	GWAS	54	-0.161	0.88532	0.933531	MTAG		Curated_gene_sets:biocarta_hivnef_pathway	55	-0.148	0.89269	0.690292	GWAS	55	-0.252	0.9794	0.780372	MTAG		Curated_gene_sets:biocarta_hivnef_pathway	55
Curated_gene_sets:biocarta_hsp27_pathway	14	0.242	0.14092	0.680464	GWAS	14	0.304	0.084702	0.628645	MTAG		Curated_gene_sets:biocarta_hsp27_pathway	14	-0.227	0.88679	0.97823	GWAS	14	-0.0306	0.5651	0.998148	MTAG		Curated_gene_sets:biocarta_hsp27_pathway	14	-0.355	0.93322	0.979673	GWAS	14	-0.267	0.86669	0.933531	MTAG		Curated_gene_sets:biocarta_hsp27_pathway	13	-0.154	0.7619	0.672681	GWAS	13	-0.227	0.84327	0.755803	MTAG		Curated_gene_sets:biocarta_hsp27_pathway	14
Curated_gene_sets:biocarta_igf1_pathway	20	0.298	0.039347	0.608495	GWAS	20	0.36	0.01538	0.448849	MTAG		Curated_gene_sets:biocarta_igf1_pathway	20	0.0905	0.31161	0.968001	GWAS	20	0.11	0.2732	0.953935	MTAG		Curated_gene_sets:biocarta_igf1_pathway	20	0.0495	0.40833	0.939531	GWAS	20	0.151	0.24265	0.847929	MTAG		Curated_gene_sets:biocarta_igf1_pathway	20	-0.0419	0.59005	0.647602	GWAS	20	-0.0415	0.58608	0.724371	MTAG		Curated_gene_sets:biocarta_igf1_pathway	20
Curated_gene_sets:biocarta_igf1mtor_pathway	19	0.0481	0.40263	0.756522	GWAS	19	0.0504	0.39632	0.77159	MTAG		Curated_gene_sets:biocarta_igf1mtor_pathway	19	0.238	0.10567	0.92756	GWAS	19	0.182	0.16873	0.916116	MTAG		Curated_gene_sets:biocarta_igf1mtor_pathway	19	-0.124	0.69854	0.970136	GWAS	19	-0.152	0.7335	0.931231	MTAG		Curated_gene_sets:biocarta_igf1mtor_pathway	19	0.0755	0.368	0.61043	GWAS	19	-0.305	0.90542	0.767669	MTAG		Curated_gene_sets:biocarta_igf1mtor_pathway	19
Curated_gene_sets:biocarta_igf1r_pathway	23	0.244	0.078002	0.649851	GWAS	23	0.274	0.05219	0.590944	MTAG		Curated_gene_sets:biocarta_igf1r_pathway	23	0.148	0.20657	0.951212	GWAS	23	0.239	0.092254	0.846418	MTAG		Curated_gene_sets:biocarta_igf1r_pathway	23	-0.0255	0.55215	0.955672	GWAS	23	0.0911	0.32262	0.875348	MTAG		Curated_gene_sets:biocarta_igf1r_pathway	23	-0.13	0.76865	0.673504	GWAS	23	0.0889	0.31491	0.687468	MTAG		Curated_gene_sets:biocarta_igf1r_pathway	23
Curated_gene_sets:biocarta_il10_pathway	16	-0.37	0.93641	0.827543	GWAS	16	-0.29	0.88848	0.835615	MTAG		Curated_gene_sets:biocarta_il10_pathway	16	-0.172	0.77736	0.97823	GWAS	16	-0.223	0.8403	0.998148	MTAG		Curated_gene_sets:biocarta_il10_pathway	16	0.206	0.18846	0.861833	GWAS	16	0.0186	0.4687	0.902821	MTAG		Curated_gene_sets:biocarta_il10_pathway	16	-0.09	0.63109	0.653105	GWAS	16	-0.0211	0.53011	0.716614	MTAG		Curated_gene_sets:biocarta_il10_pathway	16
Curated_gene_sets:biocarta_il12_pathway	20	-0.268	0.89217	0.819116	GWAS	20	-0.187	0.81111	0.82926	MTAG		Curated_gene_sets:biocarta_il12_pathway	20	-0.554	0.99569	0.981029	GWAS	20	-0.351	0.95278	0.998148	MTAG		Curated_gene_sets:biocarta_il12_pathway	20	0.00576	0.49008	0.94918	GWAS	20	0.0718	0.3801	0.889861	MTAG		Curated_gene_sets:biocarta_il12_pathway	20	0.0296	0.44488	0.620736	GWAS	20	-0.111	0.69206	0.734409	MTAG		Curated_gene_sets:biocarta_il12_pathway	20
Curated_gene_sets:biocarta_il17_pathway	15	-0.243	0.83717	0.817443	GWAS	15	-0.0798	0.62892	0.813039	MTAG		Curated_gene_sets:biocarta_il17_pathway	15	-0.268	0.8662	0.97823	GWAS	15	-0.173	0.76409	0.998148	MTAG		Curated_gene_sets:biocarta_il17_pathway	15	0.00796	0.48829	0.94918	GWAS	15	0.0776	0.38919	0.889861	MTAG		Curated_gene_sets:biocarta_il17_pathway	15	-0.0478	0.5749	0.645562	GWAS	15	-0.245	0.82439	0.752446	MTAG		Curated_gene_sets:biocarta_il17_pathway	15
Curated_gene_sets:biocarta_il1r_pathway	30	-0.0591	0.64679	0.795888	GWAS	30	-0.0692	0.67326	0.817249	MTAG		Curated_gene_sets:biocarta_il1r_pathway	30	-0.123	0.78389	0.97823	GWAS	30	-0.178	0.87347	0.998148	MTAG		Curated_gene_sets:biocarta_il1r_pathway	30	-0.12	0.73789	0.974687	GWAS	30	-0.144	0.7727	0.933531	MTAG		Curated_gene_sets:biocarta_il1r_pathway	30	-0.0638	0.65615	0.658688	GWAS	30	-0.158	0.83109	0.754047	MTAG		Curated_gene_sets:biocarta_il1r_pathway	30
Curated_gene_sets:biocarta_il2_pathway	20	0.146	0.21975	0.709349	GWAS	20	0.138	0.22899	0.727603	MTAG		Curated_gene_sets:biocarta_il2_pathway	20	-0.193	0.84593	0.97823	GWAS	20	-0.217	0.87552	0.998148	MTAG		Curated_gene_sets:biocarta_il2_pathway	20	0.0415	0.42209	0.939742	GWAS	20	0.129	0.27332	0.863016	MTAG		Curated_gene_sets:biocarta_il2_pathway	20	-0.184	0.82609	0.680984	GWAS	20	-0.148	0.76722	0.742282	MTAG		Curated_gene_sets:biocarta_il2_pathway	20
Curated_gene_sets:biocarta_il22bp_pathway	15	-0.204	0.78494	0.813958	GWAS	15	-0.285	0.8694	0.83436	MTAG		Curated_gene_sets:biocarta_il22bp_pathway	16	-0.186	0.77237	0.97823	GWAS	16	-0.142	0.71714	0.998148	MTAG		Curated_gene_sets:biocarta_il22bp_pathway	15	0.181	0.24921	0.907061	GWAS	15	-0.0291	0.54259	0.912267	MTAG		Curated_gene_sets:biocarta_il22bp_pathway	16	0.0761	0.39	0.613662	GWAS	16	0.174	0.26923	0.679755	MTAG		Curated_gene_sets:biocarta_il22bp_pathway	16
Curated_gene_sets:biocarta_il2rb_pathway	36	0.0822	0.27868	0.722463	GWAS	36	0.147	0.14347	0.683312	MTAG		Curated_gene_sets:biocarta_il2rb_pathway	37	-0.143	0.85993	0.97823	GWAS	37	-0.0666	0.69411	0.998148	MTAG		Curated_gene_sets:biocarta_il2rb_pathway	36	0.0226	0.44334	0.943578	GWAS	36	0.1	0.2671	0.862398	MTAG		Curated_gene_sets:biocarta_il2rb_pathway	37	-0.151	0.85625	0.685338	GWAS	37	0.171	0.12365	0.613566	MTAG		Curated_gene_sets:biocarta_il2rb_pathway	37
Curated_gene_sets:biocarta_il3_pathway	14	0.0383	0.43042	0.760688	GWAS	14	0.135	0.26429	0.736022	MTAG		Curated_gene_sets:biocarta_il3_pathway	14	-0.169	0.77861	0.97823	GWAS	14	-0.127	0.71917	0.998148	MTAG		Curated_gene_sets:biocarta_il3_pathway	14	0.252	0.15654	0.842304	GWAS	14	0.273	0.14101	0.792518	MTAG		Curated_gene_sets:biocarta_il3_pathway	14	-0.0546	0.59482	0.648641	GWAS	14	-0.0397	0.56677	0.720996	MTAG		Curated_gene_sets:biocarta_il3_pathway	14
Curated_gene_sets:biocarta_il4_pathway	10	-0.229	0.82761	0.817443	GWAS	10	-0.202	0.80226	0.828955	MTAG		Curated_gene_sets:biocarta_il4_pathway	10	-0.266	0.89034	0.97823	GWAS	10	-0.27	0.8954	0.998148	MTAG		Curated_gene_sets:biocarta_il4_pathway	10	0.319	0.13388	0.827042	GWAS	10	0.236	0.21023	0.834677	MTAG		Curated_gene_sets:biocarta_il4_pathway	10	-0.231	0.81468	0.679781	GWAS	10	-0.0396	0.55882	0.720558	MTAG		Curated_gene_sets:biocarta_il4_pathway	10
Curated_gene_sets:biocarta_il5_pathway	8	-0.106	0.6372	0.795888	GWAS	8	-0.299	0.84347	0.833149	MTAG		Curated_gene_sets:biocarta_il5_pathway	8	-0.145	0.68329	0.97823	GWAS	8	-0.0333	0.54388	0.99422	MTAG		Curated_gene_sets:biocarta_il5_pathway	8	0.0885	0.39685	0.938506	GWAS	8	0.134	0.34878	0.883299	MTAG		Curated_gene_sets:biocarta_il5_pathway	8	-0.149	0.70026	0.665931	GWAS	8	-0.225	0.7784	0.743993	MTAG		Curated_gene_sets:biocarta_il5_pathway	8
Curated_gene_sets:biocarta_il6_pathway	21	0.138	0.21441	0.707811	GWAS	21	0.12	0.24231	0.728809	MTAG		Curated_gene_sets:biocarta_il6_pathway	21	-0.15	0.80139	0.97823	GWAS	21	-0.123	0.75798	0.998148	MTAG		Curated_gene_sets:biocarta_il6_pathway	21	0.134	0.25533	0.909864	GWAS	21	0.144	0.24325	0.847929	MTAG		Curated_gene_sets:biocarta_il6_pathway	21	0.046	0.40003	0.614087	GWAS	21	0.0469	0.40189	0.697204	MTAG		Curated_gene_sets:biocarta_il6_pathway	21
Curated_gene_sets:biocarta_il7_pathway	16	0.191	0.21183	0.707811	GWAS	16	0.27	0.12457	0.667191	MTAG		Curated_gene_sets:biocarta_il7_pathway	16	-0.236	0.83754	0.97823	GWAS	16	-0.117	0.68877	0.998148	MTAG		Curated_gene_sets:biocarta_il7_pathway	16	0.422	0.051025	0.68479	GWAS	16	0.531	0.021322	0.523513	MTAG		Curated_gene_sets:biocarta_il7_pathway	16	-0.566	0.99086	0.710851	GWAS	16	-0.104	0.6623	0.730356	MTAG		Curated_gene_sets:biocarta_il7_pathway	16
Curated_gene_sets:biocarta_inflam_pathway	24	-0.0708	0.64863	0.795888	GWAS	24	0.0062	0.48645	0.789727	MTAG		Curated_gene_sets:biocarta_inflam_pathway	24	-0.234	0.90306	0.97823	GWAS	24	-0.21	0.88058	0.998148	MTAG		Curated_gene_sets:biocarta_inflam_pathway	25	0.25	0.11197	0.805343	GWAS	25	0.185	0.1872	0.822149	MTAG		Curated_gene_sets:biocarta_inflam_pathway	25	-0.0561	0.62303	0.651027	GWAS	25	-0.0939	0.69314	0.734409	MTAG		Curated_gene_sets:biocarta_inflam_pathway	25
Curated_gene_sets:biocarta_insulin_pathway	20	0.145	0.19687	0.705783	GWAS	20	0.224	0.088925	0.632538	MTAG		Curated_gene_sets:biocarta_insulin_pathway	21	0.0723	0.34466	0.97289	GWAS	21	0.0342	0.42443	0.986946	MTAG		Curated_gene_sets:biocarta_insulin_pathway	21	-0.0348	0.56757	0.956096	GWAS	21	0.0447	0.41481	0.891389	MTAG		Curated_gene_sets:biocarta_insulin_pathway	21	-0.0404	0.58762	0.646924	GWAS	21	0.0355	0.42578	0.698796	MTAG		Curated_gene_sets:biocarta_insulin_pathway	21
Curated_gene_sets:biocarta_integrin_pathway	37	0.1	0.22679	0.711709	GWAS	37	0.118	0.1848	0.707209	MTAG		Curated_gene_sets:biocarta_integrin_pathway	37	0.232	0.04123	0.839868	GWAS	37	0.343	0.0049113	0.37076	MTAG		Curated_gene_sets:biocarta_integrin_pathway	37	0.0473	0.37713	0.933811	GWAS	37	0.121	0.21537	0.835296	MTAG		Curated_gene_sets:biocarta_integrin_pathway	37	0.198	0.081576	0.519673	GWAS	37	0.0368	0.40154	0.697204	MTAG		Curated_gene_sets:biocarta_integrin_pathway	37
Curated_gene_sets:biocarta_intrinsic_pathway	19	0.0947	0.32766	0.734064	GWAS	19	0.0409	0.42231	0.776174	MTAG		Curated_gene_sets:biocarta_intrinsic_pathway	19	0.016	0.46632	0.97823	GWAS	19	-0.0265	0.556	0.996966	MTAG		Curated_gene_sets:biocarta_intrinsic_pathway	19	0.142	0.27565	0.915355	GWAS	19	0.106	0.32991	0.876284	MTAG		Curated_gene_sets:biocarta_intrinsic_pathway	19	0.171	0.21223	0.578341	GWAS	19	-0.144	0.74151	0.739824	MTAG		Curated_gene_sets:biocarta_intrinsic_pathway	19
Curated_gene_sets:biocarta_keratinocyte_pathway	44	0.00114	0.49654	0.775664	GWAS	44	0.0408	0.3758	0.768893	MTAG		Curated_gene_sets:biocarta_keratinocyte_pathway	44	-0.00705	0.52184	0.97823	GWAS	44	-0.0352	0.60837	0.998148	MTAG		Curated_gene_sets:biocarta_keratinocyte_pathway	44	-0.398	0.9939	0.981419	GWAS	44	-0.438	0.99673	0.94064	MTAG		Curated_gene_sets:biocarta_keratinocyte_pathway	44	0.257	0.029725	0.463905	GWAS	44	0.0685	0.31434	0.687468	MTAG		Curated_gene_sets:biocarta_keratinocyte_pathway	44
Curated_gene_sets:biocarta_kreb_pathway	8	0.218	0.27	0.721497	GWAS	8	0.505	0.074754	0.619734	MTAG		Curated_gene_sets:biocarta_kreb_pathway	8	0.0894	0.38746	0.976383	GWAS	8	0.246	0.21443	0.940152	MTAG		Curated_gene_sets:biocarta_kreb_pathway	8	0.309	0.19367	0.864989	GWAS	8	0.148	0.34114	0.881344	MTAG		Curated_gene_sets:biocarta_kreb_pathway	8	-0.187	0.69698	0.665477	GWAS	8	-0.063	0.56643	0.720996	MTAG		Curated_gene_sets:biocarta_kreb_pathway	8
Curated_gene_sets:biocarta_lair_pathway	16	-0.601	0.99643	0.836127	GWAS	16	-0.398	0.96493	0.844443	MTAG		Curated_gene_sets:biocarta_lair_pathway	16	0.0756	0.36818	0.976383	GWAS	16	0.207	0.17681	0.924817	MTAG		Curated_gene_sets:biocarta_lair_pathway	16	0.235	0.16903	0.849325	GWAS	16	0.316	0.10233	0.755836	MTAG		Curated_gene_sets:biocarta_lair_pathway	16	0.112	0.31895	0.60278	GWAS	16	0.0515	0.41775	0.698796	MTAG		Curated_gene_sets:biocarta_lair_pathway	16
Curated_gene_sets:biocarta_lectin_pathway	9	0.208	0.25179	0.721024	GWAS	9	0.0982	0.37404	0.768893	MTAG		Curated_gene_sets:biocarta_lectin_pathway	9	-0.366	0.87292	0.97823	GWAS	9	-0.368	0.87608	0.998148	MTAG		Curated_gene_sets:biocarta_lectin_pathway	9	-0.119	0.64379	0.964984	GWAS	9	-0.105	0.62611	0.92149	MTAG		Curated_gene_sets:biocarta_lectin_pathway	9	-0.393	0.88429	0.689013	GWAS	9	-0.444	0.90323	0.766524	MTAG		Curated_gene_sets:biocarta_lectin_pathway	9
Curated_gene_sets:biocarta_leptin_pathway	11	-0.0685	0.60208	0.791733	GWAS	11	-0.0887	0.63337	0.814383	MTAG		Curated_gene_sets:biocarta_leptin_pathway	11	-0.296	0.86066	0.97823	GWAS	11	-0.257	0.82866	0.998148	MTAG		Curated_gene_sets:biocarta_leptin_pathway	11	0.547	0.034403	0.612208	GWAS	11	0.405	0.092176	0.742245	MTAG		Curated_gene_sets:biocarta_leptin_pathway	11	-0.207	0.75752	0.67234	GWAS	11	-0.0833	0.60678	0.725445	MTAG		Curated_gene_sets:biocarta_leptin_pathway	11
Curated_gene_sets:biocarta_longevity_pathway	15	0.0843	0.33758	0.738242	GWAS	15	0.175	0.18852	0.712689	MTAG		Curated_gene_sets:biocarta_longevity_pathway	15	0.187	0.17814	0.951212	GWAS	15	0.271	0.088693	0.843735	MTAG		Curated_gene_sets:biocarta_longevity_pathway	15	0.254	0.14681	0.835675	GWAS	15	0.289	0.11959	0.771225	MTAG		Curated_gene_sets:biocarta_longevity_pathway	15	0.191	0.18011	0.566374	GWAS	15	0.279	0.098708	0.602807	MTAG		Curated_gene_sets:biocarta_longevity_pathway	15
Curated_gene_sets:biocarta_lym_pathway	10	-0.682	0.99212	0.8352	GWAS	10	-0.428	0.93851	0.84157	MTAG		Curated_gene_sets:biocarta_lym_pathway	10	0.362	0.094957	0.911577	GWAS	10	0.506	0.032599	0.675253	MTAG		Curated_gene_sets:biocarta_lym_pathway	10	0.458	0.062087	0.726733	GWAS	10	0.453	0.067176	0.694831	MTAG		Curated_gene_sets:biocarta_lym_pathway	10	0.188	0.26163	0.590742	GWAS	10	0.16	0.30117	0.686157	MTAG		Curated_gene_sets:biocarta_lym_pathway	10
Curated_gene_sets:biocarta_mal_pathway	19	0.0731	0.34256	0.741813	GWAS	19	0.0387	0.41347	0.773977	MTAG		Curated_gene_sets:biocarta_mal_pathway	19	0.396	0.016865	0.699657	GWAS	19	0.439	0.0089613	0.485756	MTAG		Curated_gene_sets:biocarta_mal_pathway	19	-0.133	0.7502	0.975648	GWAS	19	-0.0952	0.68284	0.929746	MTAG		Curated_gene_sets:biocarta_mal_pathway	19	0.304	0.059615	0.513783	GWAS	19	0.189	0.1754	0.628291	MTAG		Curated_gene_sets:biocarta_mal_pathway	19
Curated_gene_sets:biocarta_mapk_pathway	83	0.0817	0.17495	0.703819	GWAS	83	0.137	0.055647	0.597887	MTAG		Curated_gene_sets:biocarta_mapk_pathway	83	0.0132	0.43927	0.97823	GWAS	83	0.0502	0.27891	0.953935	MTAG		Curated_gene_sets:biocarta_mapk_pathway	83	0.0455	0.33408	0.922796	GWAS	83	0.0786	0.23278	0.841401	MTAG		Curated_gene_sets:biocarta_mapk_pathway	83	0.194	0.017178	0.399105	GWAS	83	0.205	0.015926	0.357451	MTAG		Curated_gene_sets:biocarta_mapk_pathway	83
Curated_gene_sets:biocarta_mcalpain_pathway	24	0.165	0.16141	0.697726	GWAS	24	0.149	0.18123	0.706965	MTAG		Curated_gene_sets:biocarta_mcalpain_pathway	24	0.132	0.22112	0.951212	GWAS	24	0.279	0.051721	0.752042	MTAG		Curated_gene_sets:biocarta_mcalpain_pathway	24	0.249	0.091086	0.777596	GWAS	24	0.261	0.084826	0.736927	MTAG		Curated_gene_sets:biocarta_mcalpain_pathway	24	0.0299	0.43027	0.618436	GWAS	24	0.00721	0.48372	0.710823	MTAG		Curated_gene_sets:biocarta_mcalpain_pathway	24
Curated_gene_sets:biocarta_mcm_pathway	18	-0.304	0.93865	0.82807	GWAS	18	-0.207	0.85685	0.833446	MTAG		Curated_gene_sets:biocarta_mcm_pathway	18	0.223	0.082729	0.90661	GWAS	18	0.147	0.17944	0.924817	MTAG		Curated_gene_sets:biocarta_mcm_pathway	18	-0.185	0.83363	0.978136	GWAS	18	-0.131	0.75046	0.931759	MTAG		Curated_gene_sets:biocarta_mcm_pathway	18	0.195	0.16187	0.553458	GWAS	18	0.174	0.19885	0.642256	MTAG		Curated_gene_sets:biocarta_mcm_pathway	18
Curated_gene_sets:biocarta_mef2d_pathway	18	-0.0809	0.64122	0.795888	GWAS	18	0.0619	0.38907	0.770157	MTAG		Curated_gene_sets:biocarta_mef2d_pathway	18	-0.0578	0.59975	0.97823	GWAS	18	0.118	0.30131	0.955622	MTAG		Curated_gene_sets:biocarta_mef2d_pathway	18	0.294	0.12283	0.814474	GWAS	18	0.344	0.090951	0.737959	MTAG		Curated_gene_sets:biocarta_mef2d_pathway	18	0.12	0.29248	0.597122	GWAS	18	0.037	0.43548	0.699411	MTAG		Curated_gene_sets:biocarta_mef2d_pathway	18
Curated_gene_sets:biocarta_met_pathway	36	0.137	0.15787	0.693944	GWAS	36	0.128	0.17121	0.699295	MTAG		Curated_gene_sets:biocarta_met_pathway	36	0.248	0.041041	0.839868	GWAS	36	0.231	0.051171	0.751755	MTAG		Curated_gene_sets:biocarta_met_pathway	36	0.00888	0.47734	0.94918	GWAS	36	0.0585	0.35626	0.883954	MTAG		Curated_gene_sets:biocarta_met_pathway	36	0.0743	0.30854	0.599551	GWAS	36	0.00415	0.48929	0.712194	MTAG		Curated_gene_sets:biocarta_met_pathway	36
Curated_gene_sets:biocarta_mitochondria_pathway	19	0.305	0.065089	0.63899	GWAS	19	0.285	0.074471	0.619734	MTAG		Curated_gene_sets:biocarta_mitochondria_pathway	19	-0.0751	0.6608	0.97823	GWAS	19	0.0596	0.37033	0.977698	MTAG		Curated_gene_sets:biocarta_mitochondria_pathway	19	-0.0897	0.65914	0.965572	GWAS	19	0.057	0.39874	0.889964	MTAG		Curated_gene_sets:biocarta_mitochondria_pathway	19	-0.0295	0.56244	0.642275	GWAS	19	0.0136	0.47213	0.707333	MTAG		Curated_gene_sets:biocarta_mitochondria_pathway	19
Curated_gene_sets:biocarta_monocyte_pathway	10	-0.363	0.92653	0.826176	GWAS	10	-0.244	0.83911	0.833149	MTAG		Curated_gene_sets:biocarta_monocyte_pathway	10	0.0838	0.36466	0.976383	GWAS	10	0.161	0.25234	0.950448	MTAG		Curated_gene_sets:biocarta_monocyte_pathway	10	0.431	0.05504	0.698052	GWAS	10	0.339	0.10792	0.76537	MTAG		Curated_gene_sets:biocarta_monocyte_pathway	10	-0.199	0.74915	0.671421	GWAS	10	-0.0829	0.60596	0.725445	MTAG		Curated_gene_sets:biocarta_monocyte_pathway	10
Curated_gene_sets:biocarta_mpr_pathway	34	0.115	0.21542	0.707811	GWAS	34	0.0688	0.31559	0.757403	MTAG		Curated_gene_sets:biocarta_mpr_pathway	34	0.196	0.091079	0.910108	GWAS	34	0.142	0.16515	0.912202	MTAG		Curated_gene_sets:biocarta_mpr_pathway	34	0.0449	0.38661	0.935224	GWAS	34	0.00619	0.48441	0.904274	MTAG		Curated_gene_sets:biocarta_mpr_pathway	34	-0.0717	0.68559	0.663308	GWAS	34	-0.0185	0.54773	0.718865	MTAG		Curated_gene_sets:biocarta_mpr_pathway	34
Curated_gene_sets:biocarta_mta3_pathway	18	0.199	0.1721	0.703288	GWAS	18	0.179	0.19266	0.715568	MTAG		Curated_gene_sets:biocarta_mta3_pathway	18	-0.14	0.78823	0.97823	GWAS	18	-0.293	0.95352	0.998148	MTAG		Curated_gene_sets:biocarta_mta3_pathway	18	0.051	0.40487	0.939531	GWAS	18	0.0902	0.33749	0.879122	MTAG		Curated_gene_sets:biocarta_mta3_pathway	17	0.0768	0.35142	0.607408	GWAS	17	-0.135	0.74018	0.739824	MTAG		Curated_gene_sets:biocarta_mta3_pathway	18
Curated_gene_sets:biocarta_mtor_pathway	23	-0.03	0.57032	0.788528	GWAS	23	-0.0706	0.66452	0.816384	MTAG		Curated_gene_sets:biocarta_mtor_pathway	23	0.204	0.099223	0.915894	GWAS	23	0.17	0.14064	0.896438	MTAG		Curated_gene_sets:biocarta_mtor_pathway	23	-0.0851	0.6767	0.967838	GWAS	23	-0.149	0.78491	0.933531	MTAG		Curated_gene_sets:biocarta_mtor_pathway	23	-0.125	0.76713	0.673308	GWAS	23	-0.254	0.92357	0.771052	MTAG		Curated_gene_sets:biocarta_mtor_pathway	23
Curated_gene_sets:biocarta_myosin_pathway	29	0.0449	0.39115	0.752009	GWAS	29	0.052	0.37242	0.768893	MTAG		Curated_gene_sets:biocarta_myosin_pathway	29	-0.0409	0.60427	0.97823	GWAS	29	-0.0304	0.57828	0.998148	MTAG		Curated_gene_sets:biocarta_myosin_pathway	29	0.134	0.21857	0.879221	GWAS	29	0.123	0.2413	0.847929	MTAG		Curated_gene_sets:biocarta_myosin_pathway	29	0.115	0.24951	0.587306	GWAS	29	-0.0191	0.54294	0.71815	MTAG		Curated_gene_sets:biocarta_myosin_pathway	29
Curated_gene_sets:biocarta_ndkdynamin_pathway	18	-0.226	0.87199	0.817443	GWAS	18	-0.0605	0.62135	0.812476	MTAG		Curated_gene_sets:biocarta_ndkdynamin_pathway	18	0.192	0.164	0.948808	GWAS	18	0.263	0.089098	0.843735	MTAG		Curated_gene_sets:biocarta_ndkdynamin_pathway	18	0.0354	0.44124	0.943578	GWAS	18	0.151	0.26736	0.862398	MTAG		Curated_gene_sets:biocarta_ndkdynamin_pathway	18	-0.0209	0.53583	0.63774	GWAS	18	0.323	0.090386	0.592898	MTAG		Curated_gene_sets:biocarta_ndkdynamin_pathway	18
Curated_gene_sets:biocarta_neurotransmitters_pathway	5	-0.239	0.7294	0.807749	GWAS	5	-0.391	0.84521	0.833149	MTAG		Curated_gene_sets:biocarta_neurotransmitters_pathway	6	-0.626	0.95778	0.978702	GWAS	6	-0.485	0.91085	0.998148	MTAG		Curated_gene_sets:biocarta_neurotransmitters_pathway	6	-0.0961	0.59168	0.958745	GWAS	6	-0.302	0.76367	0.933531	MTAG		Curated_gene_sets:biocarta_neurotransmitters_pathway	6	0.155	0.33828	0.605377	GWAS	6	-0.0547	0.55635	0.719761	MTAG		Curated_gene_sets:biocarta_neurotransmitters_pathway	6
Curated_gene_sets:biocarta_nfat_pathway	53	0.113	0.17451	0.703819	GWAS	53	0.0464	0.34804	0.760882	MTAG		Curated_gene_sets:biocarta_nfat_pathway	53	0.0717	0.26919	0.962939	GWAS	53	0.0375	0.3731	0.977765	MTAG		Curated_gene_sets:biocarta_nfat_pathway	53	-0.116	0.8061	0.978136	GWAS	53	-0.118	0.8052	0.933531	MTAG		Curated_gene_sets:biocarta_nfat_pathway	53	-0.119	0.83463	0.682707	GWAS	53	-0.116	0.81903	0.750827	MTAG		Curated_gene_sets:biocarta_nfat_pathway	53
Curated_gene_sets:biocarta_nfkb_pathway	19	0.00481	0.48905	0.774092	GWAS	19	0.00637	0.48525	0.789332	MTAG		Curated_gene_sets:biocarta_nfkb_pathway	19	-0.0605	0.63285	0.97823	GWAS	19	-0.138	0.78185	0.998148	MTAG		Curated_gene_sets:biocarta_nfkb_pathway	19	-0.193	0.78649	0.977693	GWAS	19	-0.263	0.85605	0.933531	MTAG		Curated_gene_sets:biocarta_nfkb_pathway	19	0.187	0.16825	0.557128	GWAS	19	-0.0064	0.51261	0.716239	MTAG		Curated_gene_sets:biocarta_nfkb_pathway	19
Curated_gene_sets:biocarta_ngf_pathway	17	0.0677	0.36068	0.744847	GWAS	17	0.152	0.20835	0.717637	MTAG		Curated_gene_sets:biocarta_ngf_pathway	17	0.0318	0.43404	0.97823	GWAS	17	-0.0472	0.59787	0.998148	MTAG		Curated_gene_sets:biocarta_ngf_pathway	17	0.0991	0.33011	0.922796	GWAS	17	0.174	0.22319	0.838443	MTAG		Curated_gene_sets:biocarta_ngf_pathway	17	-0.0375	0.57511	0.645584	GWAS	17	0.0162	0.46854	0.705974	MTAG		Curated_gene_sets:biocarta_ngf_pathway	17
Curated_gene_sets:biocarta_nkcells_pathway	20	0.246	0.086023	0.660607	GWAS	20	0.25	0.07922	0.623615	MTAG		Curated_gene_sets:biocarta_nkcells_pathway	20	-0.0147	0.53184	0.97823	GWAS	20	0.0193	0.45791	0.993047	MTAG		Curated_gene_sets:biocarta_nkcells_pathway	20	0.0443	0.41396	0.939531	GWAS	20	0.102	0.31093	0.875348	MTAG		Curated_gene_sets:biocarta_nkcells_pathway	20	-0.026	0.55211	0.640998	GWAS	20	-0.159	0.77953	0.744533	MTAG		Curated_gene_sets:biocarta_nkcells_pathway	20
Curated_gene_sets:biocarta_nkt_pathway	27	0.109	0.27513	0.72163	GWAS	27	0.029	0.43591	0.778437	MTAG		Curated_gene_sets:biocarta_nkt_pathway	27	-0.21	0.88468	0.97823	GWAS	27	-0.105	0.72624	0.998148	MTAG		Curated_gene_sets:biocarta_nkt_pathway	27	0.201	0.16246	0.847935	GWAS	27	0.266	0.099665	0.75507	MTAG		Curated_gene_sets:biocarta_nkt_pathway	27	-0.0964	0.70716	0.667377	GWAS	27	-0.144	0.78265	0.744751	MTAG		Curated_gene_sets:biocarta_nkt_pathway	27
Curated_gene_sets:biocarta_no1_pathway	30	0.141	0.21387	0.707811	GWAS	30	0.0748	0.33414	0.759154	MTAG		Curated_gene_sets:biocarta_no1_pathway	30	0.1	0.27811	0.963198	GWAS	30	0.0621	0.35706	0.974141	MTAG		Curated_gene_sets:biocarta_no1_pathway	30	-0.161	0.81995	0.978136	GWAS	30	-0.103	0.71861	0.930021	MTAG		Curated_gene_sets:biocarta_no1_pathway	30	-0.164	0.82299	0.680984	GWAS	30	0.0218	0.45267	0.703171	MTAG		Curated_gene_sets:biocarta_no1_pathway	30
Curated_gene_sets:biocarta_no2il12_pathway	16	-0.342	0.91871	0.823944	GWAS	16	-0.245	0.84535	0.833149	MTAG		Curated_gene_sets:biocarta_no2il12_pathway	16	-0.413	0.9595	0.978702	GWAS	16	-0.22	0.82483	0.998148	MTAG		Curated_gene_sets:biocarta_no2il12_pathway	16	0.0244	0.46293	0.946358	GWAS	16	0.0852	0.37484	0.889861	MTAG		Curated_gene_sets:biocarta_no2il12_pathway	16	-0.166	0.75856	0.672558	GWAS	16	-0.224	0.8194	0.750927	MTAG		Curated_gene_sets:biocarta_no2il12_pathway	16
Curated_gene_sets:biocarta_nos1_pathway	20	-0.0087	0.51868	0.780655	GWAS	20	0.0616	0.3679	0.768356	MTAG		Curated_gene_sets:biocarta_nos1_pathway	21	0.228	0.12217	0.92756	GWAS	21	0.331	0.044564	0.734361	MTAG		Curated_gene_sets:biocarta_nos1_pathway	21	0.35	0.050513	0.68479	GWAS	21	0.505	0.0098902	0.398102	MTAG		Curated_gene_sets:biocarta_nos1_pathway	21	-0.0153	0.53194	0.637527	GWAS	21	0.251	0.10325	0.603258	MTAG		Curated_gene_sets:biocarta_nos1_pathway	21
Curated_gene_sets:biocarta_nthi_pathway	22	-0.0173	0.53563	0.783124	GWAS	22	-0.0915	0.68474	0.821778	MTAG		Curated_gene_sets:biocarta_nthi_pathway	22	-0.0674	0.64053	0.97823	GWAS	22	-0.0127	0.52718	0.99422	MTAG		Curated_gene_sets:biocarta_nthi_pathway	22	-0.371	0.94179	0.980908	GWAS	22	-0.249	0.84974	0.933531	MTAG		Curated_gene_sets:biocarta_nthi_pathway	22	0.188	0.16606	0.557128	GWAS	22	0.00995	0.48032	0.710716	MTAG		Curated_gene_sets:biocarta_nthi_pathway	22
Curated_gene_sets:biocarta_nuclearrs_pathway	14	-0.269	0.87898	0.817443	GWAS	14	-0.269	0.88287	0.835517	MTAG		Curated_gene_sets:biocarta_nuclearrs_pathway	14	-0.284	0.89278	0.97823	GWAS	14	-0.298	0.90457	0.998148	MTAG		Curated_gene_sets:biocarta_nuclearrs_pathway	14	-0.113	0.6769	0.967838	GWAS	14	-0.131	0.7006	0.930021	MTAG		Curated_gene_sets:biocarta_nuclearrs_pathway	14	0.0888	0.36259	0.609603	GWAS	14	0.0986	0.35367	0.690964	MTAG		Curated_gene_sets:biocarta_nuclearrs_pathway	14
Curated_gene_sets:biocarta_p27_pathway	14	0.0623	0.38701	0.750423	GWAS	14	0.233	0.13711	0.676302	MTAG		Curated_gene_sets:biocarta_p27_pathway	14	0.7	0.00034176	0.297932	GWAS	14	0.74	0.00015212	0.132085	MTAG		Curated_gene_sets:biocarta_p27_pathway	13	-0.116	0.67697	0.967838	GWAS	13	-0.0604	0.59301	0.919828	MTAG		Curated_gene_sets:biocarta_p27_pathway	13	-0.069	0.61339	0.650939	GWAS	13	0.0726	0.38513	0.697204	MTAG		Curated_gene_sets:biocarta_p27_pathway	13
Curated_gene_sets:biocarta_p35alzheimers_pathway	11	-0.361	0.9102	0.821774	GWAS	11	-0.205	0.78042	0.828955	MTAG		Curated_gene_sets:biocarta_p35alzheimers_pathway	11	-0.216	0.79374	0.97823	GWAS	11	-0.0992	0.64746	0.998148	MTAG		Curated_gene_sets:biocarta_p35alzheimers_pathway	11	-0.158	0.69728	0.970085	GWAS	11	-0.198	0.73775	0.931759	MTAG		Curated_gene_sets:biocarta_p35alzheimers_pathway	11	-0.107	0.65337	0.658373	GWAS	11	-0.328	0.87851	0.763284	MTAG		Curated_gene_sets:biocarta_p35alzheimers_pathway	11
Curated_gene_sets:biocarta_p38mapk_pathway	39	0.0944	0.23347	0.71297	GWAS	39	0.129	0.15552	0.687815	MTAG		Curated_gene_sets:biocarta_p38mapk_pathway	39	-0.0209	0.56664	0.97823	GWAS	39	-0.0741	0.7257	0.998148	MTAG		Curated_gene_sets:biocarta_p38mapk_pathway	39	0.198	0.1008	0.788287	GWAS	39	0.112	0.23917	0.847635	MTAG		Curated_gene_sets:biocarta_p38mapk_pathway	38	0.151	0.12731	0.535033	GWAS	38	0.0429	0.3779	0.697204	MTAG		Curated_gene_sets:biocarta_p38mapk_pathway	39
Curated_gene_sets:biocarta_p53_pathway	16	-0.123	0.71307	0.805255	GWAS	16	-0.182	0.80171	0.828955	MTAG		Curated_gene_sets:biocarta_p53_pathway	16	0.0696	0.34854	0.973026	GWAS	16	0.155	0.192	0.931249	MTAG		Curated_gene_sets:biocarta_p53_pathway	16	-0.173	0.76442	0.977693	GWAS	16	-0.132	0.70639	0.930021	MTAG		Curated_gene_sets:biocarta_p53_pathway	16	-0.31	0.92424	0.695495	GWAS	16	-0.142	0.73573	0.739039	MTAG		Curated_gene_sets:biocarta_p53_pathway	16
Curated_gene_sets:biocarta_p53hypoxia_pathway	20	-0.159	0.79468	0.816497	GWAS	20	-0.196	0.84908	0.833149	MTAG		Curated_gene_sets:biocarta_p53hypoxia_pathway	20	-0.217	0.88249	0.97823	GWAS	20	-0.212	0.87865	0.998148	MTAG		Curated_gene_sets:biocarta_p53hypoxia_pathway	20	0.0694	0.36975	0.932491	GWAS	20	0.172	0.2081	0.833392	MTAG		Curated_gene_sets:biocarta_p53hypoxia_pathway	20	0.106	0.29078	0.597122	GWAS	20	0.205	0.15275	0.625918	MTAG		Curated_gene_sets:biocarta_p53hypoxia_pathway	20
Curated_gene_sets:biocarta_par1_pathway	35	-0.0213	0.55482	0.785782	GWAS	35	-0.037	0.59638	0.809209	MTAG		Curated_gene_sets:biocarta_par1_pathway	35	0.0397	0.39021	0.976383	GWAS	35	0.0167	0.45302	0.993047	MTAG		Curated_gene_sets:biocarta_par1_pathway	35	-0.0133	0.53268	0.953278	GWAS	35	-0.0508	0.62131	0.92149	MTAG		Curated_gene_sets:biocarta_par1_pathway	35	0.0944	0.27553	0.59435	GWAS	35	-0.0114	0.52758	0.716614	MTAG		Curated_gene_sets:biocarta_par1_pathway	35
Curated_gene_sets:biocarta_parkin_pathway	11	-0.204	0.78277	0.813958	GWAS	11	-0.000977	0.50152	0.791256	MTAG		Curated_gene_sets:biocarta_parkin_pathway	12	0.257	0.14612	0.94334	GWAS	12	0.2	0.20453	0.937233	MTAG		Curated_gene_sets:biocarta_parkin_pathway	12	0.19	0.21509	0.879221	GWAS	12	0.219	0.1858	0.820367	MTAG		Curated_gene_sets:biocarta_parkin_pathway	12	-0.309	0.90796	0.693552	GWAS	12	-0.267	0.86494	0.761414	MTAG		Curated_gene_sets:biocarta_parkin_pathway	12
Curated_gene_sets:biocarta_pdgf_pathway	30	0.0301	0.41979	0.758959	GWAS	30	0.117	0.21073	0.720237	MTAG		Curated_gene_sets:biocarta_pdgf_pathway	30	0.167	0.14382	0.94114	GWAS	30	0.0799	0.30414	0.956703	MTAG		Curated_gene_sets:biocarta_pdgf_pathway	31	0.174	0.15908	0.845306	GWAS	31	0.124	0.24243	0.847929	MTAG		Curated_gene_sets:biocarta_pdgf_pathway	31	0.149	0.17999	0.566374	GWAS	31	0.0824	0.31316	0.687421	MTAG		Curated_gene_sets:biocarta_pdgf_pathway	31
Curated_gene_sets:biocarta_pgc1a_pathway	23	0.291	0.048786	0.608495	GWAS	23	0.349	0.021369	0.492358	MTAG		Curated_gene_sets:biocarta_pgc1a_pathway	23	0.159	0.19091	0.951212	GWAS	23	0.283	0.058628	0.783497	MTAG		Curated_gene_sets:biocarta_pgc1a_pathway	23	0.0918	0.33114	0.922796	GWAS	23	0.179	0.20077	0.828893	MTAG		Curated_gene_sets:biocarta_pgc1a_pathway	23	-0.0153	0.53302	0.637527	GWAS	23	0.319	0.048237	0.51182	MTAG		Curated_gene_sets:biocarta_pgc1a_pathway	23
Curated_gene_sets:biocarta_pitx2_pathway	14	0.757	0.0011385	0.321887	GWAS	14	0.716	0.0016527	0.228259	MTAG		Curated_gene_sets:biocarta_pitx2_pathway	15	0.356	0.074871	0.89262	GWAS	15	0.271	0.13484	0.893066	MTAG		Curated_gene_sets:biocarta_pitx2_pathway	15	0.000922	0.49855	0.950828	GWAS	15	-0.122	0.68227	0.929746	MTAG		Curated_gene_sets:biocarta_pitx2_pathway	15	-0.177	0.7584	0.672558	GWAS	15	-0.112	0.66513	0.730448	MTAG		Curated_gene_sets:biocarta_pitx2_pathway	14
Curated_gene_sets:biocarta_plateletapp_pathway	11	0.0717	0.40167	0.756522	GWAS	11	-0.00676	0.50953	0.793203	MTAG		Curated_gene_sets:biocarta_plateletapp_pathway	11	-0.0956	0.65078	0.97823	GWAS	11	-0.315	0.90055	0.998148	MTAG		Curated_gene_sets:biocarta_plateletapp_pathway	11	-0.233	0.77838	0.977693	GWAS	11	-0.307	0.84025	0.933531	MTAG		Curated_gene_sets:biocarta_plateletapp_pathway	11	-0.227	0.78906	0.676358	GWAS	11	-0.572	0.97458	0.778955	MTAG		Curated_gene_sets:biocarta_plateletapp_pathway	11
Curated_gene_sets:biocarta_plce_pathway	12	0.0629	0.4081	0.75719	GWAS	12	-0.0902	0.63271	0.814248	MTAG		Curated_gene_sets:biocarta_plce_pathway	12	-0.17	0.7165	0.97823	GWAS	12	-0.183	0.73242	0.998148	MTAG		Curated_gene_sets:biocarta_plce_pathway	12	-0.211	0.76902	0.977693	GWAS	12	-0.192	0.74451	0.931759	MTAG		Curated_gene_sets:biocarta_plce_pathway	12	-0.178	0.74066	0.669315	GWAS	12	-0.271	0.8274	0.753628	MTAG		Curated_gene_sets:biocarta_plce_pathway	12
Curated_gene_sets:biocarta_pml_pathway	16	-0.235	0.87646	0.817443	GWAS	16	-0.223	0.868	0.834334	MTAG		Curated_gene_sets:biocarta_pml_pathway	16	0.16	0.21464	0.951212	GWAS	16	0.0985	0.3117	0.960902	MTAG		Curated_gene_sets:biocarta_pml_pathway	16	-0.103	0.67284	0.967838	GWAS	16	-0.199	0.80307	0.933531	MTAG		Curated_gene_sets:biocarta_pml_pathway	16	-0.129	0.7329	0.669178	GWAS	16	-0.112	0.69855	0.734409	MTAG		Curated_gene_sets:biocarta_pml_pathway	16
Curated_gene_sets:biocarta_ppara_pathway	53	0.112	0.17888	0.703819	GWAS	53	0.0918	0.22074	0.722642	MTAG		Curated_gene_sets:biocarta_ppara_pathway	54	-0.095	0.78112	0.97823	GWAS	54	-0.208	0.95604	0.998148	MTAG		Curated_gene_sets:biocarta_ppara_pathway	55	0.0164	0.451	0.943578	GWAS	55	-0.0304	0.58859	0.919645	MTAG		Curated_gene_sets:biocarta_ppara_pathway	55	-0.0173	0.55626	0.641972	GWAS	55	-0.0847	0.74759	0.739824	MTAG		Curated_gene_sets:biocarta_ppara_pathway	55
Curated_gene_sets:biocarta_proteasome_pathway	28	0.386	0.014489	0.504841	GWAS	28	0.384	0.013582	0.429872	MTAG		Curated_gene_sets:biocarta_proteasome_pathway	28	-0.0152	0.53951	0.97823	GWAS	28	0.169	0.13333	0.892855	MTAG		Curated_gene_sets:biocarta_proteasome_pathway	28	0.238	0.073058	0.74456	GWAS	28	0.314	0.029371	0.573479	MTAG		Curated_gene_sets:biocarta_proteasome_pathway	28	-0.0258	0.56966	0.644451	GWAS	28	0.0881	0.28235	0.681447	MTAG		Curated_gene_sets:biocarta_proteasome_pathway	28
Curated_gene_sets:biocarta_ps1_pathway	13	0.34	0.11264	0.67022	GWAS	13	0.478	0.041394	0.575561	MTAG		Curated_gene_sets:biocarta_ps1_pathway	14	0.289	0.14075	0.932803	GWAS	14	0.19	0.23804	0.950012	MTAG		Curated_gene_sets:biocarta_ps1_pathway	14	0.0886	0.35636	0.928981	GWAS	14	0.0972	0.34542	0.882866	MTAG		Curated_gene_sets:biocarta_ps1_pathway	14	-0.145	0.71665	0.667641	GWAS	14	-0.0594	0.5897	0.724693	MTAG		Curated_gene_sets:biocarta_ps1_pathway	13
Curated_gene_sets:biocarta_ptc1_pathway	11	0.194	0.21317	0.707811	GWAS	11	0.162	0.24985	0.728809	MTAG		Curated_gene_sets:biocarta_ptc1_pathway	11	0.165	0.2427	0.951471	GWAS	11	0.119	0.30678	0.959117	MTAG		Curated_gene_sets:biocarta_ptc1_pathway	11	-0.0472	0.56529	0.956096	GWAS	11	-0.0796	0.60752	0.92042	MTAG		Curated_gene_sets:biocarta_ptc1_pathway	11	0.208	0.24556	0.587306	GWAS	11	0.15	0.31586	0.687545	MTAG		Curated_gene_sets:biocarta_ptc1_pathway	11
Curated_gene_sets:biocarta_ptdins_pathway	22	-0.216	0.89365	0.819471	GWAS	22	-0.0781	0.67717	0.818957	MTAG		Curated_gene_sets:biocarta_ptdins_pathway	22	0.182	0.11012	0.92756	GWAS	22	0.0582	0.34694	0.972059	MTAG		Curated_gene_sets:biocarta_ptdins_pathway	22	0.0435	0.40788	0.939531	GWAS	22	0.103	0.29425	0.869044	MTAG		Curated_gene_sets:biocarta_ptdins_pathway	22	0.26	0.05622	0.513783	GWAS	22	0.13	0.2231	0.656827	MTAG		Curated_gene_sets:biocarta_ptdins_pathway	22
Curated_gene_sets:biocarta_pten_pathway	18	0.0232	0.44871	0.764634	GWAS	18	0.08	0.32536	0.757403	MTAG		Curated_gene_sets:biocarta_pten_pathway	18	-0.00698	0.51541	0.97823	GWAS	18	-0.00119	0.50264	0.99422	MTAG		Curated_gene_sets:biocarta_pten_pathway	18	-0.0274	0.5551	0.955672	GWAS	18	0.0126	0.47496	0.903092	MTAG		Curated_gene_sets:biocarta_pten_pathway	18	0.0749	0.34442	0.606385	GWAS	18	0.0395	0.41941	0.698796	MTAG		Curated_gene_sets:biocarta_pten_pathway	18
Curated_gene_sets:biocarta_pyk2_pathway	28	0.0544	0.36161	0.744847	GWAS	28	0.159	0.14592	0.684533	MTAG		Curated_gene_sets:biocarta_pyk2_pathway	28	0.235	0.062486	0.886309	GWAS	28	0.233	0.062709	0.799866	MTAG		Curated_gene_sets:biocarta_pyk2_pathway	28	-0.045	0.59894	0.960315	GWAS	28	0.0995	0.29252	0.869044	MTAG		Curated_gene_sets:biocarta_pyk2_pathway	28	0.305	0.029154	0.462407	GWAS	28	0.212	0.10253	0.603255	MTAG		Curated_gene_sets:biocarta_pyk2_pathway	28
Curated_gene_sets:biocarta_rab_pathway	11	-0.0322	0.55403	0.785782	GWAS	11	-0.0474	0.58059	0.805337	MTAG		Curated_gene_sets:biocarta_rab_pathway	11	-0.00234	0.5036	0.97823	GWAS	11	0.057	0.41257	0.985044	MTAG		Curated_gene_sets:biocarta_rab_pathway	11	0.0611	0.41689	0.939598	GWAS	11	0.139	0.31892	0.875348	MTAG		Curated_gene_sets:biocarta_rab_pathway	11	0.0515	0.41438	0.615193	GWAS	11	-0.108	0.66857	0.730755	MTAG		Curated_gene_sets:biocarta_rab_pathway	11
Curated_gene_sets:biocarta_rac1_pathway	23	0.0801	0.32517	0.734064	GWAS	23	0.0391	0.411	0.772616	MTAG		Curated_gene_sets:biocarta_rac1_pathway	23	0.167	0.1439	0.94114	GWAS	23	0.126	0.20967	0.937801	MTAG		Curated_gene_sets:biocarta_rac1_pathway	23	-0.16	0.79602	0.978136	GWAS	23	-0.125	0.73831	0.931759	MTAG		Curated_gene_sets:biocarta_rac1_pathway	23	-0.122	0.74583	0.670746	GWAS	23	-0.123	0.7401	0.739824	MTAG		Curated_gene_sets:biocarta_rac1_pathway	23
Curated_gene_sets:biocarta_raccycd_pathway	25	-0.0205	0.55188	0.785782	GWAS	25	-0.0396	0.60111	0.810417	MTAG		Curated_gene_sets:biocarta_raccycd_pathway	25	0.298	0.023236	0.748101	GWAS	25	0.386	0.004707	0.365694	MTAG		Curated_gene_sets:biocarta_raccycd_pathway	25	-0.189	0.85124	0.978136	GWAS	25	-0.139	0.77436	0.933531	MTAG		Curated_gene_sets:biocarta_raccycd_pathway	25	0.0183	0.45523	0.622843	GWAS	25	-0.121	0.7627	0.741996	MTAG		Curated_gene_sets:biocarta_raccycd_pathway	25
Curated_gene_sets:biocarta_rankl_pathway	15	-0.0606	0.61197	0.792817	GWAS	15	-0.0897	0.66587	0.816443	MTAG		Curated_gene_sets:biocarta_rankl_pathway	15	-0.0857	0.65745	0.97823	GWAS	15	-0.225	0.85818	0.998148	MTAG		Curated_gene_sets:biocarta_rankl_pathway	15	-0.313	0.89295	0.978437	GWAS	15	-0.227	0.81277	0.933531	MTAG		Curated_gene_sets:biocarta_rankl_pathway	15	0.0518	0.40922	0.614172	GWAS	15	-0.23	0.83687	0.754682	MTAG		Curated_gene_sets:biocarta_rankl_pathway	15
Curated_gene_sets:biocarta_ranms_pathway	10	0.352	0.079077	0.649851	GWAS	10	0.38	0.060404	0.60595	MTAG		Curated_gene_sets:biocarta_ranms_pathway	10	0.0578	0.40798	0.976383	GWAS	10	0.0278	0.45519	0.993047	MTAG		Curated_gene_sets:biocarta_ranms_pathway	10	0.326	0.10716	0.79794	GWAS	10	0.301	0.12993	0.778139	MTAG		Curated_gene_sets:biocarta_ranms_pathway	10	0.0998	0.38004	0.611697	GWAS	10	0.155	0.32427	0.687768	MTAG		Curated_gene_sets:biocarta_ranms_pathway	10
Curated_gene_sets:biocarta_rarrxr_pathway	15	0.342	0.055011	0.620854	GWAS	15	0.358	0.044691	0.580213	MTAG		Curated_gene_sets:biocarta_rarrxr_pathway	15	0.237	0.17228	0.948808	GWAS	15	0.264	0.14463	0.899804	MTAG		Curated_gene_sets:biocarta_rarrxr_pathway	15	-0.21	0.77961	0.977693	GWAS	15	-0.13	0.68037	0.929746	MTAG		Curated_gene_sets:biocarta_rarrxr_pathway	15	0.375	0.1278	0.535033	GWAS	15	0.395	0.12474	0.614844	MTAG		Curated_gene_sets:biocarta_rarrxr_pathway	15
Curated_gene_sets:biocarta_ras_pathway	21	0.0608	0.3733	0.748399	GWAS	21	0.0812	0.33014	0.758951	MTAG		Curated_gene_sets:biocarta_ras_pathway	21	0.377	0.015741	0.697915	GWAS	21	0.437	0.006027	0.425123	MTAG		Curated_gene_sets:biocarta_ras_pathway	21	-0.213	0.85845	0.978136	GWAS	21	-0.167	0.79622	0.933531	MTAG		Curated_gene_sets:biocarta_ras_pathway	21	0.0744	0.33793	0.60537	GWAS	21	-0.00156	0.50336	0.715325	MTAG		Curated_gene_sets:biocarta_ras_pathway	21
Curated_gene_sets:biocarta_rb_pathway	13	0.039	0.43532	0.760712	GWAS	13	-0.179	0.77721	0.828955	MTAG		Curated_gene_sets:biocarta_rb_pathway	13	-0.0459	0.58711	0.97823	GWAS	13	-0.0802	0.6506	0.998148	MTAG		Curated_gene_sets:biocarta_rb_pathway	13	-0.258	0.86042	0.978136	GWAS	13	-0.417	0.95741	0.9371	MTAG		Curated_gene_sets:biocarta_rb_pathway	13	0.146	0.2717	0.59435	GWAS	13	0.00586	0.49063	0.712194	MTAG		Curated_gene_sets:biocarta_rb_pathway	13
Curated_gene_sets:biocarta_rela_pathway	14	0.00557	0.48893	0.774092	GWAS	14	-0.0228	0.54611	0.798608	MTAG		Curated_gene_sets:biocarta_rela_pathway	14	-0.0815	0.65069	0.97823	GWAS	14	-0.0836	0.65516	0.998148	MTAG		Curated_gene_sets:biocarta_rela_pathway	14	-0.0116	0.51618	0.952367	GWAS	14	-0.0322	0.54398	0.912267	MTAG		Curated_gene_sets:biocarta_rela_pathway	14	0.247	0.14351	0.545814	GWAS	14	-0.126	0.6998	0.734409	MTAG		Curated_gene_sets:biocarta_rela_pathway	14
Curated_gene_sets:biocarta_rho_pathway	29	0.0593	0.35325	0.744566	GWAS	29	0.0833	0.29508	0.753905	MTAG		Curated_gene_sets:biocarta_rho_pathway	29	0.107	0.24243	0.951471	GWAS	29	0.225	0.069933	0.815208	MTAG		Curated_gene_sets:biocarta_rho_pathway	29	-0.0232	0.55483	0.955672	GWAS	29	-0.00719	0.51676	0.911211	MTAG		Curated_gene_sets:biocarta_rho_pathway	29	0.0459	0.39175	0.613662	GWAS	29	-0.00712	0.51635	0.716614	MTAG		Curated_gene_sets:biocarta_rho_pathway	29
Curated_gene_sets:biocarta_rna_pathway	9	-0.031	0.55047	0.785782	GWAS	9	-0.184	0.7781	0.828955	MTAG		Curated_gene_sets:biocarta_rna_pathway	9	0.0292	0.45622	0.97823	GWAS	9	0.0704	0.39472	0.978727	MTAG		Curated_gene_sets:biocarta_rna_pathway	9	-0.53	0.9291	0.979441	GWAS	9	-0.55	0.93327	0.9348	MTAG		Curated_gene_sets:biocarta_rna_pathway	9	0.123	0.33789	0.60537	GWAS	9	-0.185	0.72789	0.738288	MTAG		Curated_gene_sets:biocarta_rna_pathway	9
Curated_gene_sets:biocarta_salmonella_pathway	13	-0.105	0.67362	0.800392	GWAS	13	-0.0869	0.64815	0.815968	MTAG		Curated_gene_sets:biocarta_salmonella_pathway	13	0.319	0.07441	0.89262	GWAS	13	0.177	0.20998	0.937801	MTAG		Curated_gene_sets:biocarta_salmonella_pathway	13	-0.486	0.98714	0.981419	GWAS	13	-0.473	0.98362	0.939817	MTAG		Curated_gene_sets:biocarta_salmonella_pathway	13	-0.114	0.69133	0.663983	GWAS	13	-0.222	0.82669	0.753292	MTAG		Curated_gene_sets:biocarta_salmonella_pathway	13
Curated_gene_sets:biocarta_sars_pathway	10	-0.166	0.73883	0.808537	GWAS	10	0.00237	0.49629	0.790876	MTAG		Curated_gene_sets:biocarta_sars_pathway	10	0.0777	0.38283	0.976383	GWAS	10	-0.00437	0.50673	0.99422	MTAG		Curated_gene_sets:biocarta_sars_pathway	10	-0.0349	0.546	0.953297	GWAS	10	0.0148	0.48082	0.904274	MTAG		Curated_gene_sets:biocarta_sars_pathway	10	0.0925	0.36906	0.61043	GWAS	10	0.138	0.31577	0.687545	MTAG		Curated_gene_sets:biocarta_sars_pathway	10
Curated_gene_sets:biocarta_set_pathway	11	-0.204	0.79955	0.816913	GWAS	11	-0.242	0.84461	0.833149	MTAG		Curated_gene_sets:biocarta_set_pathway	11	-0.227	0.83189	0.97823	GWAS	11	-0.267	0.87337	0.998148	MTAG		Curated_gene_sets:biocarta_set_pathway	11	-0.336	0.85437	0.978136	GWAS	11	-0.371	0.87398	0.933531	MTAG		Curated_gene_sets:biocarta_set_pathway	11	0.429	0.076133	0.519673	GWAS	11	0.345	0.13409	0.618428	MTAG		Curated_gene_sets:biocarta_set_pathway	10
Curated_gene_sets:biocarta_shh_pathway	16	-0.133	0.72877	0.80769	GWAS	16	-0.24	0.86736	0.834334	MTAG		Curated_gene_sets:biocarta_shh_pathway	16	0.0147	0.47496	0.97823	GWAS	16	0.104	0.32731	0.964078	MTAG		Curated_gene_sets:biocarta_shh_pathway	16	0.0741	0.38243	0.934541	GWAS	16	0.122	0.31365	0.875348	MTAG		Curated_gene_sets:biocarta_shh_pathway	16	0.0506	0.41409	0.615172	GWAS	16	0.0329	0.44588	0.702673	MTAG		Curated_gene_sets:biocarta_shh_pathway	16
Curated_gene_sets:biocarta_skp2e2f_pathway	9	-0.402	0.90277	0.819719	GWAS	9	-0.0356	0.54656	0.798632	MTAG		Curated_gene_sets:biocarta_skp2e2f_pathway	10	0.828	0.00079801	0.379549	GWAS	10	0.891	0.00031779	0.142902	MTAG		Curated_gene_sets:biocarta_skp2e2f_pathway	10	-0.00944	0.512	0.952367	GWAS	10	0.091	0.38762	0.889861	MTAG		Curated_gene_sets:biocarta_skp2e2f_pathway	10	-0.239	0.80014	0.677632	GWAS	10	-0.186	0.73535	0.738967	MTAG		Curated_gene_sets:biocarta_skp2e2f_pathway	10
Curated_gene_sets:biocarta_sodd_pathway	9	-0.0492	0.57615	0.789627	GWAS	9	0.101	0.34372	0.760363	MTAG		Curated_gene_sets:biocarta_sodd_pathway	9	-0.132	0.70421	0.97823	GWAS	9	-0.134	0.70792	0.998148	MTAG		Curated_gene_sets:biocarta_sodd_pathway	9	-0.167	0.6827	0.967838	GWAS	9	-0.234	0.7447	0.931759	MTAG		Curated_gene_sets:biocarta_sodd_pathway	9	0.0627	0.40572	0.614087	GWAS	9	-0.104	0.6489	0.728663	MTAG		Curated_gene_sets:biocarta_sodd_pathway	9
Curated_gene_sets:biocarta_sppa_pathway	22	0.0582	0.37608	0.748804	GWAS	22	0.0842	0.32104	0.757403	MTAG		Curated_gene_sets:biocarta_sppa_pathway	22	0.0904	0.2967	0.96726	GWAS	22	0.128	0.223	0.94373	MTAG		Curated_gene_sets:biocarta_sppa_pathway	22	0.0837	0.32883	0.922796	GWAS	22	0.114	0.27597	0.864254	MTAG		Curated_gene_sets:biocarta_sppa_pathway	22	0.25	0.092073	0.521838	GWAS	22	0.114	0.27993	0.681447	MTAG		Curated_gene_sets:biocarta_sppa_pathway	22
Curated_gene_sets:biocarta_spry_pathway	17	-0.000677	0.50138	0.776059	GWAS	17	0.11	0.28379	0.747311	MTAG		Curated_gene_sets:biocarta_spry_pathway	17	0.357	0.04876	0.866231	GWAS	17	0.418	0.025453	0.643943	MTAG		Curated_gene_sets:biocarta_spry_pathway	17	0.24	0.14423	0.835675	GWAS	17	0.276	0.11458	0.770229	MTAG		Curated_gene_sets:biocarta_spry_pathway	17	0.323	0.072104	0.519673	GWAS	17	0.371	0.053016	0.519121	MTAG		Curated_gene_sets:biocarta_spry_pathway	17
Curated_gene_sets:biocarta_srcrptp_pathway	11	0.249	0.17266	0.703328	GWAS	11	0.0787	0.38047	0.768893	MTAG		Curated_gene_sets:biocarta_srcrptp_pathway	11	0.374	0.047942	0.865378	GWAS	11	0.366	0.050514	0.750383	MTAG		Curated_gene_sets:biocarta_srcrptp_pathway	11	0.167	0.28157	0.918058	GWAS	11	0.163	0.28881	0.868241	MTAG		Curated_gene_sets:biocarta_srcrptp_pathway	11	0.46	0.037266	0.490934	GWAS	11	0.39	0.073148	0.56089	MTAG		Curated_gene_sets:biocarta_srcrptp_pathway	11
Curated_gene_sets:biocarta_stathmin_pathway	19	0.0436	0.4165	0.758959	GWAS	19	0.0551	0.39315	0.77159	MTAG		Curated_gene_sets:biocarta_stathmin_pathway	19	-0.346	0.9449	0.97823	GWAS	19	-0.237	0.86476	0.998148	MTAG		Curated_gene_sets:biocarta_stathmin_pathway	19	-0.0242	0.54178	0.953297	GWAS	19	0.0141	0.47602	0.903092	MTAG		Curated_gene_sets:biocarta_stathmin_pathway	19	-0.419	0.97512	0.707016	GWAS	19	-0.26	0.87938	0.763284	MTAG		Curated_gene_sets:biocarta_stathmin_pathway	19
Curated_gene_sets:biocarta_stem_pathway	15	-0.114	0.69722	0.803549	GWAS	15	-0.0731	0.63162	0.814156	MTAG		Curated_gene_sets:biocarta_stem_pathway	15	-0.178	0.79749	0.97823	GWAS	15	-0.139	0.7433	0.998148	MTAG		Curated_gene_sets:biocarta_stem_pathway	15	0.235	0.17976	0.859841	GWAS	15	0.254	0.16515	0.807192	MTAG		Curated_gene_sets:biocarta_stem_pathway	15	-0.193	0.81864	0.680875	GWAS	15	-0.25	0.8708	0.762157	MTAG		Curated_gene_sets:biocarta_stem_pathway	15
Curated_gene_sets:biocarta_stress_pathway	21	-0.00938	0.52246	0.780655	GWAS	21	0.0273	0.43387	0.778437	MTAG		Curated_gene_sets:biocarta_stress_pathway	21	0.0161	0.46039	0.97823	GWAS	21	-0.0445	0.60912	0.998148	MTAG		Curated_gene_sets:biocarta_stress_pathway	21	-0.146	0.73543	0.973762	GWAS	21	-0.176	0.77175	0.933531	MTAG		Curated_gene_sets:biocarta_stress_pathway	21	0.279	0.062146	0.515423	GWAS	21	0.0422	0.41156	0.698447	MTAG		Curated_gene_sets:biocarta_stress_pathway	21
Curated_gene_sets:biocarta_tall1_pathway	14	0.0554	0.39967	0.756522	GWAS	14	0.113	0.29843	0.754559	MTAG		Curated_gene_sets:biocarta_tall1_pathway	14	0.261	0.090988	0.910108	GWAS	14	0.0876	0.32613	0.964078	MTAG		Curated_gene_sets:biocarta_tall1_pathway	14	-0.23	0.81035	0.978136	GWAS	14	-0.298	0.8694	0.933531	MTAG		Curated_gene_sets:biocarta_tall1_pathway	14	-0.0802	0.65893	0.659415	GWAS	14	-0.304	0.93225	0.772315	MTAG		Curated_gene_sets:biocarta_tall1_pathway	14
Curated_gene_sets:biocarta_tcapoptosis_pathway	9	-0.0312	0.53982	0.784275	GWAS	9	-0.15	0.68763	0.821778	MTAG		Curated_gene_sets:biocarta_tcapoptosis_pathway	9	-0.276	0.81379	0.97823	GWAS	9	-0.134	0.66824	0.998148	MTAG		Curated_gene_sets:biocarta_tcapoptosis_pathway	9	-0.391	0.87183	0.978437	GWAS	9	-0.375	0.85795	0.933531	MTAG		Curated_gene_sets:biocarta_tcapoptosis_pathway	9	-0.123	0.65213	0.658343	GWAS	9	-0.269	0.79396	0.746367	MTAG		Curated_gene_sets:biocarta_tcapoptosis_pathway	9
Curated_gene_sets:biocarta_tcr_pathway	43	0.0261	0.41535	0.758456	GWAS	43	0.0555	0.32174	0.757403	MTAG		Curated_gene_sets:biocarta_tcr_pathway	43	0.17	0.092406	0.911312	GWAS	43	0.0895	0.24157	0.950012	MTAG		Curated_gene_sets:biocarta_tcr_pathway	43	0.0142	0.46125	0.945452	GWAS	43	0.0553	0.35414	0.883954	MTAG		Curated_gene_sets:biocarta_tcr_pathway	43	0.108	0.20733	0.575085	GWAS	43	-0.0373	0.60641	0.725445	MTAG		Curated_gene_sets:biocarta_tcr_pathway	43
Curated_gene_sets:biocarta_tcra_pathway	9	-0.202	0.74465	0.810279	GWAS	9	-0.172	0.71576	0.82379	MTAG		Curated_gene_sets:biocarta_tcra_pathway	9	-0.124	0.6579	0.97823	GWAS	9	-0.116	0.64834	0.998148	MTAG		Curated_gene_sets:biocarta_tcra_pathway	9	-0.0802	0.59894	0.960315	GWAS	9	-0.032	0.53917	0.912267	MTAG		Curated_gene_sets:biocarta_tcra_pathway	9	0.0848	0.39284	0.613977	GWAS	9	-0.123	0.64741	0.728663	MTAG		Curated_gene_sets:biocarta_tcra_pathway	9
Curated_gene_sets:biocarta_tcytotoxic_pathway	12	-0.45	0.95057	0.8286	GWAS	12	-0.444	0.95145	0.842667	MTAG		Curated_gene_sets:biocarta_tcytotoxic_pathway	12	-0.124	0.67509	0.97823	GWAS	12	0.00174	0.49744	0.99422	MTAG		Curated_gene_sets:biocarta_tcytotoxic_pathway	12	0.0589	0.42254	0.939742	GWAS	12	0.0372	0.4516	0.89843	MTAG		Curated_gene_sets:biocarta_tcytotoxic_pathway	12	-0.229	0.79225	0.676798	GWAS	12	-0.166	0.71431	0.735913	MTAG		Curated_gene_sets:biocarta_tcytotoxic_pathway	12
Curated_gene_sets:biocarta_tel_pathway	18	0.262	0.084947	0.657307	GWAS	18	0.317	0.045344	0.580213	MTAG		Curated_gene_sets:biocarta_tel_pathway	18	-0.0936	0.68076	0.97823	GWAS	18	-0.152	0.77892	0.998148	MTAG		Curated_gene_sets:biocarta_tel_pathway	18	-0.106	0.6584	0.965572	GWAS	18	-0.124	0.68077	0.929746	MTAG		Curated_gene_sets:biocarta_tel_pathway	18	0.172	0.21826	0.581088	GWAS	18	-0.0507	0.58707	0.724371	MTAG		Curated_gene_sets:biocarta_tel_pathway	17
Curated_gene_sets:biocarta_tff_pathway	21	0.347	0.027264	0.595996	GWAS	21	0.442	0.0062355	0.310721	MTAG		Curated_gene_sets:biocarta_tff_pathway	21	0.205	0.11318	0.92756	GWAS	21	0.346	0.019875	0.598643	MTAG		Curated_gene_sets:biocarta_tff_pathway	21	0.205	0.15494	0.841297	GWAS	21	0.308	0.066904	0.693967	MTAG		Curated_gene_sets:biocarta_tff_pathway	21	0.223	0.10955	0.534283	GWAS	21	0.277	0.070252	0.556193	MTAG		Curated_gene_sets:biocarta_tff_pathway	21
Curated_gene_sets:biocarta_tgfb_pathway	19	0.422	0.023391	0.559601	GWAS	19	0.42	0.021972	0.492358	MTAG		Curated_gene_sets:biocarta_tgfb_pathway	19	-0.132	0.74106	0.97823	GWAS	19	-0.0972	0.68373	0.998148	MTAG		Curated_gene_sets:biocarta_tgfb_pathway	19	0.17	0.23807	0.900313	GWAS	19	0.301	0.10632	0.762794	MTAG		Curated_gene_sets:biocarta_tgfb_pathway	19	-0.161	0.76792	0.673504	GWAS	19	0.00867	0.48485	0.710823	MTAG		Curated_gene_sets:biocarta_tgfb_pathway	19
Curated_gene_sets:biocarta_th1th2_pathway	16	0.0288	0.45013	0.764818	GWAS	16	0.0447	0.42148	0.776171	MTAG		Curated_gene_sets:biocarta_th1th2_pathway	16	-0.294	0.91381	0.97823	GWAS	16	-0.107	0.69041	0.998148	MTAG		Curated_gene_sets:biocarta_th1th2_pathway	16	0.184	0.23127	0.894577	GWAS	16	0.344	0.088239	0.737959	MTAG		Curated_gene_sets:biocarta_th1th2_pathway	16	0.105	0.32161	0.603075	GWAS	16	0.0586	0.40146	0.697204	MTAG		Curated_gene_sets:biocarta_th1th2_pathway	16
Curated_gene_sets:biocarta_thelper_pathway	12	-0.424	0.93968	0.82807	GWAS	12	-0.488	0.96551	0.844443	MTAG		Curated_gene_sets:biocarta_thelper_pathway	12	0.053	0.42285	0.97823	GWAS	12	0.168	0.26686	0.95361	MTAG		Curated_gene_sets:biocarta_thelper_pathway	12	-0.128	0.66339	0.966907	GWAS	12	-0.117	0.64806	0.925423	MTAG		Curated_gene_sets:biocarta_thelper_pathway	12	-0.0878	0.62221	0.650939	GWAS	12	-0.0559	0.5757	0.722319	MTAG		Curated_gene_sets:biocarta_thelper_pathway	12
Curated_gene_sets:biocarta_tid_pathway	17	-0.344	0.95185	0.828673	GWAS	17	-0.361	0.96209	0.844443	MTAG		Curated_gene_sets:biocarta_tid_pathway	17	-0.191	0.83001	0.97823	GWAS	17	-0.218	0.86353	0.998148	MTAG		Curated_gene_sets:biocarta_tid_pathway	17	-0.319	0.90186	0.978437	GWAS	17	-0.349	0.91787	0.933904	MTAG		Curated_gene_sets:biocarta_tid_pathway	17	-0.291	0.90292	0.692326	GWAS	17	-0.499	0.98385	0.780851	MTAG		Curated_gene_sets:biocarta_tid_pathway	17
Curated_gene_sets:biocarta_tnfr1_pathway	28	0.0507	0.37328	0.748399	GWAS	28	0.099	0.26019	0.733988	MTAG		Curated_gene_sets:biocarta_tnfr1_pathway	28	-0.0511	0.63542	0.97823	GWAS	28	-0.15	0.84758	0.998148	MTAG		Curated_gene_sets:biocarta_tnfr1_pathway	28	-0.195	0.84996	0.978136	GWAS	28	-0.184	0.83212	0.933531	MTAG		Curated_gene_sets:biocarta_tnfr1_pathway	28	-0.0881	0.70298	0.666588	GWAS	28	-0.222	0.90171	0.766247	MTAG		Curated_gene_sets:biocarta_tnfr1_pathway	28
Curated_gene_sets:biocarta_tnfr2_pathway	15	0.0646	0.37931	0.749056	GWAS	15	0.17	0.20562	0.717637	MTAG		Curated_gene_sets:biocarta_tnfr2_pathway	15	-0.0138	0.52833	0.97823	GWAS	15	0.00969	0.47992	0.99422	MTAG		Curated_gene_sets:biocarta_tnfr2_pathway	15	-0.0121	0.51675	0.952367	GWAS	15	2.8e-05	0.49996	0.907123	MTAG		Curated_gene_sets:biocarta_tnfr2_pathway	15	-0.0755	0.63421	0.654018	GWAS	15	-0.264	0.87545	0.76287	MTAG		Curated_gene_sets:biocarta_tnfr2_pathway	15
Curated_gene_sets:biocarta_tob1_pathway	19	0.301	0.064171	0.637549	GWAS	19	0.183	0.17261	0.700465	MTAG		Curated_gene_sets:biocarta_tob1_pathway	19	-0.0601	0.6216	0.97823	GWAS	19	0.0566	0.3847	0.978727	MTAG		Curated_gene_sets:biocarta_tob1_pathway	19	0.0744	0.37234	0.932609	GWAS	19	0.104	0.3266	0.875348	MTAG		Curated_gene_sets:biocarta_tob1_pathway	19	0.192	0.17367	0.560791	GWAS	19	0.184	0.19234	0.638713	MTAG		Curated_gene_sets:biocarta_tob1_pathway	19
Curated_gene_sets:biocarta_toll_pathway	33	-0.012	0.53262	0.782578	GWAS	33	0.0274	0.42444	0.776798	MTAG		Curated_gene_sets:biocarta_toll_pathway	33	-0.0987	0.75071	0.97823	GWAS	33	-0.115	0.78615	0.998148	MTAG		Curated_gene_sets:biocarta_toll_pathway	33	-0.157	0.81894	0.978136	GWAS	33	-0.115	0.74483	0.931759	MTAG		Curated_gene_sets:biocarta_toll_pathway	33	0.174	0.11792	0.534283	GWAS	33	0.035	0.40914	0.698447	MTAG		Curated_gene_sets:biocarta_toll_pathway	33
Curated_gene_sets:biocarta_tpo_pathway	24	0.000217	0.49944	0.775964	GWAS	24	0.0641	0.33648	0.759154	MTAG		Curated_gene_sets:biocarta_tpo_pathway	24	0.116	0.24444	0.951471	GWAS	24	0.0916	0.29028	0.953935	MTAG		Curated_gene_sets:biocarta_tpo_pathway	24	0.156	0.21442	0.879221	GWAS	24	0.21	0.14734	0.797979	MTAG		Curated_gene_sets:biocarta_tpo_pathway	24	0.142	0.2071	0.575006	GWAS	24	0.167	0.1772	0.629342	MTAG		Curated_gene_sets:biocarta_tpo_pathway	24
Curated_gene_sets:biocarta_trka_pathway	12	0.0431	0.41757	0.758959	GWAS	12	0.143	0.24056	0.728809	MTAG		Curated_gene_sets:biocarta_trka_pathway	12	0.315	0.065838	0.887204	GWAS	12	0.263	0.1029	0.866253	MTAG		Curated_gene_sets:biocarta_trka_pathway	12	0.373	0.074581	0.74456	GWAS	12	0.372	0.078536	0.720578	MTAG		Curated_gene_sets:biocarta_trka_pathway	12	0.26	0.11853	0.534283	GWAS	12	0.238	0.14872	0.625918	MTAG		Curated_gene_sets:biocarta_trka_pathway	12
Curated_gene_sets:biocarta_ucalpain_pathway	18	0.0643	0.37471	0.748804	GWAS	18	0.173	0.19153	0.715183	MTAG		Curated_gene_sets:biocarta_ucalpain_pathway	18	0.254	0.097116	0.915894	GWAS	18	0.586	0.0012897	0.244569	MTAG		Curated_gene_sets:biocarta_ucalpain_pathway	18	0.573	0.0053606	0.355062	GWAS	18	0.626	0.0030286	0.260691	MTAG		Curated_gene_sets:biocarta_ucalpain_pathway	18	0.333	0.058083	0.513783	GWAS	18	0.0416	0.42501	0.698796	MTAG		Curated_gene_sets:biocarta_ucalpain_pathway	18
Curated_gene_sets:biocarta_vdr_pathway	12	0.547	0.03106	0.607168	GWAS	12	0.528	0.03356	0.556898	MTAG		Curated_gene_sets:biocarta_vdr_pathway	12	-0.2	0.76497	0.97823	GWAS	12	-0.0739	0.60619	0.998148	MTAG		Curated_gene_sets:biocarta_vdr_pathway	12	0.13	0.32336	0.922796	GWAS	12	0.046	0.43677	0.896877	MTAG		Curated_gene_sets:biocarta_vdr_pathway	12	0.675	0.0088033	0.31762	GWAS	12	0.543	0.033086	0.458648	MTAG		Curated_gene_sets:biocarta_vdr_pathway	12
Curated_gene_sets:biocarta_vegf_pathway	27	-0.019	0.5505	0.785782	GWAS	27	-0.0852	0.71852	0.82379	MTAG		Curated_gene_sets:biocarta_vegf_pathway	27	0.31	0.024132	0.758283	GWAS	27	0.258	0.049195	0.746404	MTAG		Curated_gene_sets:biocarta_vegf_pathway	27	-0.0984	0.70124	0.971074	GWAS	27	-0.173	0.81935	0.933531	MTAG		Curated_gene_sets:biocarta_vegf_pathway	27	-0.0226	0.55418	0.641603	GWAS	27	0.0585	0.36702	0.695774	MTAG		Curated_gene_sets:biocarta_vegf_pathway	27
Curated_gene_sets:biocarta_vip_pathway	26	-0.0388	0.59086	0.790435	GWAS	26	-0.0489	0.61597	0.812476	MTAG		Curated_gene_sets:biocarta_vip_pathway	26	0.359	0.019012	0.718175	GWAS	26	0.287	0.047141	0.738823	MTAG		Curated_gene_sets:biocarta_vip_pathway	26	-0.0185	0.53625	0.953297	GWAS	26	0.0339	0.43464	0.896877	MTAG		Curated_gene_sets:biocarta_vip_pathway	26	-0.0765	0.669	0.660034	GWAS	26	-0.17	0.82481	0.752582	MTAG		Curated_gene_sets:biocarta_vip_pathway	26
Curated_gene_sets:biocarta_vitcb_pathway	8	0.427	0.13304	0.674782	GWAS	8	0.0564	0.44061	0.778901	MTAG		Curated_gene_sets:biocarta_vitcb_pathway	9	0.418	0.067006	0.887204	GWAS	9	0.257	0.17713	0.924817	MTAG		Curated_gene_sets:biocarta_vitcb_pathway	9	-0.189	0.72719	0.973108	GWAS	9	-0.295	0.82411	0.933531	MTAG		Curated_gene_sets:biocarta_vitcb_pathway	9	-0.352	0.89973	0.691593	GWAS	9	-0.258	0.81616	0.749933	MTAG		Curated_gene_sets:biocarta_vitcb_pathway	9
Curated_gene_sets:biocarta_wnt_pathway	25	0.397	0.013181	0.504841	GWAS	25	0.347	0.024139	0.500087	MTAG		Curated_gene_sets:biocarta_wnt_pathway	26	0.142	0.22187	0.951212	GWAS	26	0.0356	0.4234	0.986946	MTAG		Curated_gene_sets:biocarta_wnt_pathway	26	-0.0988	0.68883	0.969418	GWAS	26	-0.118	0.71871	0.930021	MTAG		Curated_gene_sets:biocarta_wnt_pathway	26	-0.0243	0.5515	0.640998	GWAS	26	-0.0332	0.56774	0.720996	MTAG		Curated_gene_sets:biocarta_wnt_pathway	25
Curated_gene_sets:blalock_alzheimers_disease_dn	1153	0.0756	0.0018014	0.356837	GWAS	1153	0.0837	0.00052079	0.174002	MTAG		Curated_gene_sets:blalock_alzheimers_disease_dn	1155	0.0262	0.14976	0.945258	GWAS	1155	0.0421	0.047046	0.738823	MTAG		Curated_gene_sets:blalock_alzheimers_disease_dn	1156	0.059	0.018016	0.503921	GWAS	1156	0.0659	0.010623	0.408343	MTAG		Curated_gene_sets:blalock_alzheimers_disease_dn	1155	0.066	0.0073717	0.294765	GWAS	1155	0.0853	0.0012135	0.154148	MTAG		Curated_gene_sets:blalock_alzheimers_disease_dn	1153
Curated_gene_sets:blalock_alzheimers_disease_incipient_dn	154	0.00447	0.47275	0.770369	GWAS	154	-0.0244	0.64785	0.815968	MTAG		Curated_gene_sets:blalock_alzheimers_disease_incipient_dn	154	0.0202	0.37346	0.976383	GWAS	154	-0.0258	0.66079	0.998148	MTAG		Curated_gene_sets:blalock_alzheimers_disease_incipient_dn	155	0.0604	0.19555	0.865112	GWAS	155	0.0375	0.29973	0.871756	MTAG		Curated_gene_sets:blalock_alzheimers_disease_incipient_dn	154	0.114	0.042808	0.494242	GWAS	154	0.0252	0.35747	0.692501	MTAG		Curated_gene_sets:blalock_alzheimers_disease_incipient_dn	154
Curated_gene_sets:blalock_alzheimers_disease_incipient_up	364	0.0247	0.29142	0.725467	GWAS	364	0.0609	0.084028	0.628177	MTAG		Curated_gene_sets:blalock_alzheimers_disease_incipient_up	366	-0.0083	0.57666	0.97823	GWAS	366	0.0243	0.28449	0.953935	MTAG		Curated_gene_sets:blalock_alzheimers_disease_incipient_up	366	0.0307	0.25832	0.909864	GWAS	366	0.0458	0.17041	0.807633	MTAG		Curated_gene_sets:blalock_alzheimers_disease_incipient_up	365	0.0191	0.3393	0.605539	GWAS	365	0.0497	0.15	0.625918	MTAG		Curated_gene_sets:blalock_alzheimers_disease_incipient_up	365
Curated_gene_sets:blalock_alzheimers_disease_up	1564	-0.0171	0.77812	0.813958	GWAS	1564	0.000838	0.48473	0.788916	MTAG		Curated_gene_sets:blalock_alzheimers_disease_up	1578	0.0286	0.090643	0.910108	GWAS	1578	0.0375	0.038898	0.709915	MTAG		Curated_gene_sets:blalock_alzheimers_disease_up	1581	-0.00891	0.64464	0.964984	GWAS	1581	-0.00131	0.52137	0.911211	MTAG		Curated_gene_sets:blalock_alzheimers_disease_up	1580	0.0534	0.0099335	0.334542	GWAS	1580	0.0462	0.026323	0.430067	MTAG		Curated_gene_sets:blalock_alzheimers_disease_up	1580
Curated_gene_sets:blum_response_to_salirasib_dn	320	-0.0297	0.7312	0.807934	GWAS	320	-0.0353	0.77254	0.828955	MTAG		Curated_gene_sets:blum_response_to_salirasib_dn	323	-0.00683	0.56018	0.97823	GWAS	323	0.000373	0.49668	0.99422	MTAG		Curated_gene_sets:blum_response_to_salirasib_dn	325	0.0876	0.042754	0.657882	GWAS	325	0.0952	0.033012	0.594799	MTAG		Curated_gene_sets:blum_response_to_salirasib_dn	323	0.0252	0.30264	0.599518	GWAS	323	0.00857	0.43275	0.698831	MTAG		Curated_gene_sets:blum_response_to_salirasib_dn	324
Curated_gene_sets:blum_response_to_salirasib_up	229	-0.00455	0.53359	0.782578	GWAS	229	-0.0269	0.69383	0.821818	MTAG		Curated_gene_sets:blum_response_to_salirasib_up	232	0.00751	0.4428	0.97823	GWAS	232	-0.0315	0.72793	0.998148	MTAG		Curated_gene_sets:blum_response_to_salirasib_up	233	-0.0975	0.94801	0.980908	GWAS	233	-0.101	0.95212	0.935107	MTAG		Curated_gene_sets:blum_response_to_salirasib_up	233	0.0582	0.14592	0.545814	GWAS	233	0.00494	0.46569	0.705594	MTAG		Curated_gene_sets:blum_response_to_salirasib_up	232
Curated_gene_sets:bochkis_foxa2_targets	410	-0.0608	0.92929	0.826468	GWAS	410	-0.025	0.73088	0.824251	MTAG		Curated_gene_sets:bochkis_foxa2_targets	414	-0.0201	0.69079	0.97823	GWAS	414	-0.0149	0.64505	0.998148	MTAG		Curated_gene_sets:bochkis_foxa2_targets	415	0.000838	0.49241	0.94918	GWAS	415	-0.00166	0.51479	0.911211	MTAG		Curated_gene_sets:bochkis_foxa2_targets	415	-0.0588	0.91563	0.694525	GWAS	415	-0.00585	0.55243	0.719448	MTAG		Curated_gene_sets:bochkis_foxa2_targets	415
Curated_gene_sets:bogni_treatment_related_myeloid_leukemia_dn	26	0.0137	0.46609	0.768824	GWAS	26	0.0354	0.41154	0.773094	MTAG		Curated_gene_sets:bogni_treatment_related_myeloid_leukemia_dn	26	0.112	0.24815	0.951471	GWAS	26	0.0643	0.34685	0.972059	MTAG		Curated_gene_sets:bogni_treatment_related_myeloid_leukemia_dn	26	0.15	0.19745	0.867892	GWAS	26	0.214	0.1151	0.770623	MTAG		Curated_gene_sets:bogni_treatment_related_myeloid_leukemia_dn	26	-0.0908	0.69733	0.665535	GWAS	26	-0.0912	0.69135	0.734409	MTAG		Curated_gene_sets:bogni_treatment_related_myeloid_leukemia_dn	26
Curated_gene_sets:bogni_treatment_related_myeloid_leukemia_up	23	0.0103	0.47212	0.770167	GWAS	23	0.137	0.17357	0.70125	MTAG		Curated_gene_sets:bogni_treatment_related_myeloid_leukemia_up	24	0.0659	0.3159	0.968236	GWAS	24	0.0759	0.28928	0.953935	MTAG		Curated_gene_sets:bogni_treatment_related_myeloid_leukemia_up	25	0.316	0.041832	0.65624	GWAS	25	0.355	0.027819	0.571361	MTAG		Curated_gene_sets:bogni_treatment_related_myeloid_leukemia_up	25	-0.04	0.60253	0.650912	GWAS	25	-0.145	0.81745	0.750476	MTAG		Curated_gene_sets:bogni_treatment_related_myeloid_leukemia_up	25
Curated_gene_sets:bohn_primary_immunodeficiency_syndrom_dn	37	0.0835	0.29101	0.725467	GWAS	37	-0.0778	0.69918	0.821818	MTAG		Curated_gene_sets:bohn_primary_immunodeficiency_syndrom_dn	37	0.211	0.077712	0.899665	GWAS	37	0.197	0.091093	0.845343	MTAG		Curated_gene_sets:bohn_primary_immunodeficiency_syndrom_dn	37	-0.0912	0.70562	0.971664	GWAS	37	-0.0894	0.69901	0.930021	MTAG		Curated_gene_sets:bohn_primary_immunodeficiency_syndrom_dn	37	0.0499	0.3732	0.61043	GWAS	37	0.0314	0.42241	0.698796	MTAG		Curated_gene_sets:bohn_primary_immunodeficiency_syndrom_dn	37
Curated_gene_sets:bohn_primary_immunodeficiency_syndrom_up	46	0.115	0.17368	0.703328	GWAS	46	0.143	0.11674	0.660228	MTAG		Curated_gene_sets:bohn_primary_immunodeficiency_syndrom_up	46	-0.104	0.8201	0.97823	GWAS	46	0.00361	0.48727	0.99422	MTAG		Curated_gene_sets:bohn_primary_immunodeficiency_syndrom_up	46	-0.0597	0.68596	0.969049	GWAS	46	-0.0294	0.59275	0.919828	MTAG		Curated_gene_sets:bohn_primary_immunodeficiency_syndrom_up	46	-0.213	0.95505	0.702338	GWAS	46	-0.0499	0.64877	0.728663	MTAG		Curated_gene_sets:bohn_primary_immunodeficiency_syndrom_up	46
Curated_gene_sets:bonci_targets_of_mir15a_and_mir16_1	91	0.00349	0.48478	0.772594	GWAS	91	0.0608	0.24944	0.728809	MTAG		Curated_gene_sets:bonci_targets_of_mir15a_and_mir16_1	91	0.166	0.032981	0.831492	GWAS	91	0.202	0.012395	0.520222	MTAG		Curated_gene_sets:bonci_targets_of_mir15a_and_mir16_1	91	0.243	0.0070903	0.384403	GWAS	91	0.286	0.0022707	0.225721	MTAG		Curated_gene_sets:bonci_targets_of_mir15a_and_mir16_1	90	0.132	0.079062	0.519673	GWAS	90	0.165	0.044536	0.501324	MTAG		Curated_gene_sets:bonci_targets_of_mir15a_and_mir16_1	90
Curated_gene_sets:bonome_ovarian_cancer_poor_survival_dn	20	0.0596	0.3628	0.745105	GWAS	20	0.0364	0.41367	0.773977	MTAG		Curated_gene_sets:bonome_ovarian_cancer_poor_survival_dn	20	0.164	0.13153	0.92756	GWAS	20	0.108	0.22834	0.949697	MTAG		Curated_gene_sets:bonome_ovarian_cancer_poor_survival_dn	20	-0.219	0.90568	0.978437	GWAS	20	-0.258	0.93581	0.934804	MTAG		Curated_gene_sets:bonome_ovarian_cancer_poor_survival_dn	20	-0.144	0.79584	0.676798	GWAS	20	-0.209	0.87671	0.763284	MTAG		Curated_gene_sets:bonome_ovarian_cancer_poor_survival_dn	20
Curated_gene_sets:bonome_ovarian_cancer_poor_survival_up	29	-0.0718	0.66589	0.799104	GWAS	29	-0.0691	0.66276	0.815968	MTAG		Curated_gene_sets:bonome_ovarian_cancer_poor_survival_up	29	-0.0483	0.61645	0.97823	GWAS	29	-0.016	0.53936	0.99422	MTAG		Curated_gene_sets:bonome_ovarian_cancer_poor_survival_up	29	-0.361	0.97973	0.980972	GWAS	29	-0.29	0.94735	0.934804	MTAG		Curated_gene_sets:bonome_ovarian_cancer_poor_survival_up	29	0.245	0.072553	0.519673	GWAS	29	0.181	0.1498	0.625918	MTAG		Curated_gene_sets:bonome_ovarian_cancer_poor_survival_up	29
Curated_gene_sets:bonome_ovarian_cancer_survival_optimal_debulking	225	-0.0328	0.71484	0.805255	GWAS	225	-0.0191	0.63177	0.814156	MTAG		Curated_gene_sets:bonome_ovarian_cancer_survival_optimal_debulking	225	-0.00239	0.51687	0.97823	GWAS	225	-0.00425	0.53012	0.99422	MTAG		Curated_gene_sets:bonome_ovarian_cancer_survival_optimal_debulking	227	0.0735	0.11737	0.811843	GWAS	227	0.0566	0.18409	0.818995	MTAG		Curated_gene_sets:bonome_ovarian_cancer_survival_optimal_debulking	227	-0.11	0.96411	0.704848	GWAS	227	-0.0504	0.78727	0.745194	MTAG		Curated_gene_sets:bonome_ovarian_cancer_survival_optimal_debulking	227
Curated_gene_sets:bonome_ovarian_cancer_survival_suboptimal_debulking	468	0.048	0.11068	0.668279	GWAS	468	0.0398	0.15062	0.685205	MTAG		Curated_gene_sets:bonome_ovarian_cancer_survival_suboptimal_debulking	473	-0.0272	0.76249	0.97823	GWAS	473	-0.0166	0.67024	0.998148	MTAG		Curated_gene_sets:bonome_ovarian_cancer_survival_suboptimal_debulking	477	0.025	0.28226	0.918058	GWAS	477	0.0247	0.28739	0.867849	MTAG		Curated_gene_sets:bonome_ovarian_cancer_survival_suboptimal_debulking	476	0.00763	0.42609	0.617994	GWAS	476	0.0177	0.33876	0.688833	MTAG		Curated_gene_sets:bonome_ovarian_cancer_survival_suboptimal_debulking	476
Curated_gene_sets:boquest_stem_cell_cultured_vs_fresh_dn	29	0.0244	0.44291	0.762973	GWAS	29	0.175	0.14666	0.684533	MTAG		Curated_gene_sets:boquest_stem_cell_cultured_vs_fresh_dn	30	0.223	0.092287	0.911096	GWAS	30	0.239	0.076659	0.822227	MTAG		Curated_gene_sets:boquest_stem_cell_cultured_vs_fresh_dn	30	0.0738	0.34342	0.924027	GWAS	30	0.0861	0.32174	0.875348	MTAG		Curated_gene_sets:boquest_stem_cell_cultured_vs_fresh_dn	31	-0.106	0.73255	0.669178	GWAS	31	-0.0736	0.66011	0.729948	MTAG		Curated_gene_sets:boquest_stem_cell_cultured_vs_fresh_dn	31
Curated_gene_sets:boquest_stem_cell_cultured_vs_fresh_up	402	-0.0494	0.85997	0.817443	GWAS	402	-0.0298	0.74647	0.826951	MTAG		Curated_gene_sets:boquest_stem_cell_cultured_vs_fresh_up	406	-0.0231	0.69894	0.97823	GWAS	406	-0.0162	0.64373	0.998148	MTAG		Curated_gene_sets:boquest_stem_cell_cultured_vs_fresh_up	405	-0.0173	0.63513	0.963568	GWAS	405	-0.0294	0.71841	0.930021	MTAG		Curated_gene_sets:boquest_stem_cell_cultured_vs_fresh_up	406	0.00588	0.45037	0.622352	GWAS	406	-0.00292	0.5238	0.716614	MTAG		Curated_gene_sets:boquest_stem_cell_cultured_vs_fresh_up	406
Curated_gene_sets:boquest_stem_cell_dn	200	-0.00663	0.53984	0.784275	GWAS	200	-0.0152	0.5921	0.808286	MTAG		Curated_gene_sets:boquest_stem_cell_dn	202	-0.0766	0.88697	0.97823	GWAS	202	-0.0652	0.85012	0.998148	MTAG		Curated_gene_sets:boquest_stem_cell_dn	200	-0.0626	0.81285	0.978136	GWAS	200	-0.0966	0.91122	0.933531	MTAG		Curated_gene_sets:boquest_stem_cell_dn	201	-0.0163	0.59525	0.648641	GWAS	201	-0.0792	0.87072	0.762157	MTAG		Curated_gene_sets:boquest_stem_cell_dn	200
Curated_gene_sets:boquest_stem_cell_up	239	-0.00297	0.51942	0.780655	GWAS	239	0.0177	0.384	0.768893	MTAG		Curated_gene_sets:boquest_stem_cell_up	242	0.0297	0.31302	0.968001	GWAS	242	-0.00287	0.51893	0.99422	MTAG		Curated_gene_sets:boquest_stem_cell_up	242	0.015	0.41305	0.939531	GWAS	242	-0.0259	0.64518	0.925423	MTAG		Curated_gene_sets:boquest_stem_cell_up	242	-0.108	0.96005	0.703495	GWAS	242	-0.174	0.99668	0.783202	MTAG		Curated_gene_sets:boquest_stem_cell_up	242
Curated_gene_sets:borczuk_malignant_mesothelioma_dn	88	-0.0347	0.65292	0.795888	GWAS	88	-0.0239	0.60856	0.811906	MTAG		Curated_gene_sets:borczuk_malignant_mesothelioma_dn	88	0.0225	0.39871	0.976383	GWAS	88	-0.037	0.66428	0.998148	MTAG		Curated_gene_sets:borczuk_malignant_mesothelioma_dn	88	-0.111	0.88651	0.978437	GWAS	88	-0.143	0.9372	0.934804	MTAG		Curated_gene_sets:borczuk_malignant_mesothelioma_dn	88	-0.116	0.90564	0.693316	GWAS	88	-0.104	0.87142	0.762326	MTAG		Curated_gene_sets:borczuk_malignant_mesothelioma_dn	88
Curated_gene_sets:borczuk_malignant_mesothelioma_up	282	-0.0708	0.92143	0.824992	GWAS	282	-0.0607	0.89172	0.835615	MTAG		Curated_gene_sets:borczuk_malignant_mesothelioma_up	283	0.0198	0.33726	0.971363	GWAS	283	0.0129	0.39182	0.978727	MTAG		Curated_gene_sets:borczuk_malignant_mesothelioma_up	282	0.0687	0.093677	0.783106	GWAS	282	0.0886	0.047079	0.648483	MTAG		Curated_gene_sets:borczuk_malignant_mesothelioma_up	282	0.0848	0.048675	0.497107	GWAS	282	0.0901	0.045034	0.504888	MTAG		Curated_gene_sets:borczuk_malignant_mesothelioma_up	281
Curated_gene_sets:borlak_liver_cancer_egf_up	50	-0.0803	0.72655	0.807503	GWAS	50	-0.0456	0.63608	0.814383	MTAG		Curated_gene_sets:borlak_liver_cancer_egf_up	50	0.027	0.41592	0.97823	GWAS	50	0.0178	0.444	0.991908	MTAG		Curated_gene_sets:borlak_liver_cancer_egf_up	51	0.127	0.18244	0.861833	GWAS	51	-0.00924	0.52582	0.911211	MTAG		Curated_gene_sets:borlak_liver_cancer_egf_up	50	0.041	0.38145	0.611697	GWAS	50	-0.0267	0.57487	0.722319	MTAG		Curated_gene_sets:borlak_liver_cancer_egf_up	50
Curated_gene_sets:bosco_allergen_induced_th2_associated_module	140	-0.0133	0.56934	0.788528	GWAS	140	-0.00295	0.51576	0.794051	MTAG		Curated_gene_sets:bosco_allergen_induced_th2_associated_module	140	0.0122	0.43542	0.97823	GWAS	140	0.00877	0.45304	0.993047	MTAG		Curated_gene_sets:bosco_allergen_induced_th2_associated_module	140	0.0387	0.31869	0.922796	GWAS	140	0.0418	0.30842	0.875348	MTAG		Curated_gene_sets:bosco_allergen_induced_th2_associated_module	140	-0.0583	0.77554	0.674925	GWAS	140	-0.0662	0.79616	0.746527	MTAG		Curated_gene_sets:bosco_allergen_induced_th2_associated_module	140
Curated_gene_sets:bosco_epithelial_differentiation_module	60	0.0117	0.45922	0.765853	GWAS	60	-0.031	0.60852	0.811906	MTAG		Curated_gene_sets:bosco_epithelial_differentiation_module	60	-0.0251	0.58889	0.97823	GWAS	60	-0.0763	0.75401	0.998148	MTAG		Curated_gene_sets:bosco_epithelial_differentiation_module	60	-0.189	0.92208	0.979441	GWAS	60	-0.203	0.93354	0.9348	MTAG		Curated_gene_sets:bosco_epithelial_differentiation_module	60	-0.169	0.92691	0.696205	GWAS	60	-0.0927	0.77841	0.743993	MTAG		Curated_gene_sets:bosco_epithelial_differentiation_module	60
Curated_gene_sets:bosco_interferon_induced_antiviral_module	72	-0.0562	0.71584	0.805286	GWAS	72	-0.014	0.55767	0.800466	MTAG		Curated_gene_sets:bosco_interferon_induced_antiviral_module	73	-0.0107	0.54395	0.97823	GWAS	73	-0.00617	0.52552	0.99422	MTAG		Curated_gene_sets:bosco_interferon_induced_antiviral_module	73	-0.0779	0.76996	0.977693	GWAS	73	-0.0679	0.73692	0.931759	MTAG		Curated_gene_sets:bosco_interferon_induced_antiviral_module	73	-0.0138	0.55509	0.641603	GWAS	73	-0.0586	0.71491	0.735915	MTAG		Curated_gene_sets:bosco_interferon_induced_antiviral_module	73
Curated_gene_sets:bosco_th1_cytotoxic_module	110	-0.147	0.95602	0.829452	GWAS	110	-0.121	0.92382	0.838679	MTAG		Curated_gene_sets:bosco_th1_cytotoxic_module	111	-0.317	0.99988	0.982329	GWAS	111	-0.309	0.99985	0.99994	MTAG		Curated_gene_sets:bosco_th1_cytotoxic_module	111	-0.01	0.54214	0.953297	GWAS	111	-0.0166	0.56848	0.916122	MTAG		Curated_gene_sets:bosco_th1_cytotoxic_module	111	0.0766	0.20563	0.57459	GWAS	111	-0.0363	0.64616	0.728663	MTAG		Curated_gene_sets:bosco_th1_cytotoxic_module	110
Curated_gene_sets:boudoukha_bound_by_igf2bp2	101	0.0774	0.17294	0.703328	GWAS	101	0.0353	0.3309	0.759109	MTAG		Curated_gene_sets:boudoukha_bound_by_igf2bp2	102	0.00265	0.48685	0.97823	GWAS	102	-0.104	0.90413	0.998148	MTAG		Curated_gene_sets:boudoukha_bound_by_igf2bp2	102	0.0512	0.28549	0.918058	GWAS	102	-0.0171	0.57388	0.916998	MTAG		Curated_gene_sets:boudoukha_bound_by_igf2bp2	102	0.0196	0.40947	0.614172	GWAS	102	-0.054	0.7277	0.738288	MTAG		Curated_gene_sets:boudoukha_bound_by_igf2bp2	102
Curated_gene_sets:bowie_response_to_extracellular_matrix	13	-0.143	0.73736	0.808396	GWAS	13	-0.12	0.70666	0.823207	MTAG		Curated_gene_sets:bowie_response_to_extracellular_matrix	15	0.0542	0.39996	0.976383	GWAS	15	0.0283	0.44695	0.992561	MTAG		Curated_gene_sets:bowie_response_to_extracellular_matrix	14	0.177	0.23084	0.89436	GWAS	14	0.161	0.25567	0.854875	MTAG		Curated_gene_sets:bowie_response_to_extracellular_matrix	15	-0.284	0.91098	0.694047	GWAS	15	-0.366	0.95227	0.77635	MTAG		Curated_gene_sets:bowie_response_to_extracellular_matrix	15
Curated_gene_sets:bowie_response_to_tamoxifen	16	-0.124	0.73348	0.808188	GWAS	16	-0.102	0.699	0.821818	MTAG		Curated_gene_sets:bowie_response_to_tamoxifen	18	-0.0186	0.53727	0.97823	GWAS	18	-0.0611	0.62153	0.998148	MTAG		Curated_gene_sets:bowie_response_to_tamoxifen	17	0.0599	0.38537	0.935224	GWAS	17	0.0744	0.36085	0.885146	MTAG		Curated_gene_sets:bowie_response_to_tamoxifen	18	-0.234	0.90154	0.691857	GWAS	18	-0.0963	0.69566	0.734409	MTAG		Curated_gene_sets:bowie_response_to_tamoxifen	18
Curated_gene_sets:boyault_liver_cancer_subclass_g1_dn	39	-0.134	0.85259	0.817443	GWAS	39	-0.141	0.86803	0.834334	MTAG		Curated_gene_sets:boyault_liver_cancer_subclass_g1_dn	39	-0.018	0.55487	0.97823	GWAS	39	-0.0576	0.67154	0.998148	MTAG		Curated_gene_sets:boyault_liver_cancer_subclass_g1_dn	39	0.148	0.1602	0.846055	GWAS	39	0.176	0.12256	0.771225	MTAG		Curated_gene_sets:boyault_liver_cancer_subclass_g1_dn	39	0.102	0.22602	0.582354	GWAS	39	0.0578	0.34103	0.688833	MTAG		Curated_gene_sets:boyault_liver_cancer_subclass_g1_dn	39
Curated_gene_sets:boyault_liver_cancer_subclass_g1_up	109	0.0295	0.36505	0.745105	GWAS	109	0.0197	0.40753	0.772265	MTAG		Curated_gene_sets:boyault_liver_cancer_subclass_g1_up	109	-0.0743	0.81546	0.97823	GWAS	109	-0.0242	0.61556	0.998148	MTAG		Curated_gene_sets:boyault_liver_cancer_subclass_g1_up	110	-0.105	0.88457	0.978437	GWAS	110	-0.098	0.86504	0.933531	MTAG		Curated_gene_sets:boyault_liver_cancer_subclass_g1_up	111	0.0485	0.29467	0.597122	GWAS	111	-0.00857	0.53659	0.717271	MTAG		Curated_gene_sets:boyault_liver_cancer_subclass_g1_up	111
Curated_gene_sets:boyault_liver_cancer_subclass_g12_dn	15	0.346	0.0648	0.63768	GWAS	15	0.233	0.14957	0.684533	MTAG		Curated_gene_sets:boyault_liver_cancer_subclass_g12_dn	15	0.114	0.30135	0.967573	GWAS	15	0.0294	0.44619	0.991908	MTAG		Curated_gene_sets:boyault_liver_cancer_subclass_g12_dn	15	-0.569	0.99122	0.981419	GWAS	15	-0.564	0.98983	0.940276	MTAG		Curated_gene_sets:boyault_liver_cancer_subclass_g12_dn	15	0.496	0.014646	0.380359	GWAS	15	0.217	0.17977	0.630972	MTAG		Curated_gene_sets:boyault_liver_cancer_subclass_g12_dn	15
Curated_gene_sets:boyault_liver_cancer_subclass_g12_up	38	-0.0789	0.7091	0.805255	GWAS	38	-0.0409	0.6142	0.812476	MTAG		Curated_gene_sets:boyault_liver_cancer_subclass_g12_up	38	-0.239	0.95861	0.978702	GWAS	38	-0.213	0.93999	0.998148	MTAG		Curated_gene_sets:boyault_liver_cancer_subclass_g12_up	38	0.234	0.056099	0.701309	GWAS	38	0.195	0.09542	0.74601	MTAG		Curated_gene_sets:boyault_liver_cancer_subclass_g12_up	38	0.281	0.026166	0.445067	GWAS	38	0.119	0.21431	0.651621	MTAG		Curated_gene_sets:boyault_liver_cancer_subclass_g12_up	38
Curated_gene_sets:boyault_liver_cancer_subclass_g123_dn	47	0.243	0.021255	0.549424	GWAS	47	0.232	0.024453	0.500087	MTAG		Curated_gene_sets:boyault_liver_cancer_subclass_g123_dn	47	-0.0324	0.61119	0.97823	GWAS	47	-0.0712	0.7338	0.998148	MTAG		Curated_gene_sets:boyault_liver_cancer_subclass_g123_dn	47	-0.12	0.81674	0.978136	GWAS	47	-0.115	0.80335	0.933531	MTAG		Curated_gene_sets:boyault_liver_cancer_subclass_g123_dn	47	-0.111	0.80508	0.678513	GWAS	47	-0.0455	0.63271	0.727612	MTAG		Curated_gene_sets:boyault_liver_cancer_subclass_g123_dn	47
Curated_gene_sets:boyault_liver_cancer_subclass_g123_up	43	0.0363	0.39195	0.752983	GWAS	43	0.0961	0.22999	0.727825	MTAG		Curated_gene_sets:boyault_liver_cancer_subclass_g123_up	43	-0.0595	0.68047	0.97823	GWAS	43	-0.0459	0.6422	0.998148	MTAG		Curated_gene_sets:boyault_liver_cancer_subclass_g123_up	43	0.235	0.042352	0.656895	GWAS	43	0.221	0.055345	0.66975	MTAG		Curated_gene_sets:boyault_liver_cancer_subclass_g123_up	43	-0.0945	0.75875	0.672558	GWAS	43	0.0446	0.37493	0.697204	MTAG		Curated_gene_sets:boyault_liver_cancer_subclass_g123_up	43
Curated_gene_sets:boyault_liver_cancer_subclass_g2	24	0.214	0.10584	0.665587	GWAS	24	0.161	0.16915	0.697668	MTAG		Curated_gene_sets:boyault_liver_cancer_subclass_g2	26	0.000614	0.49859	0.97823	GWAS	26	-0.0101	0.52333	0.99422	MTAG		Curated_gene_sets:boyault_liver_cancer_subclass_g2	26	-0.0887	0.66635	0.967838	GWAS	26	-0.112	0.7041	0.930021	MTAG		Curated_gene_sets:boyault_liver_cancer_subclass_g2	26	-0.0699	0.65216	0.658343	GWAS	26	0.0159	0.46596	0.705594	MTAG		Curated_gene_sets:boyault_liver_cancer_subclass_g2	26
Curated_gene_sets:boyault_liver_cancer_subclass_g23_dn	10	-0.308	0.89568	0.819584	GWAS	10	-0.344	0.92376	0.838679	MTAG		Curated_gene_sets:boyault_liver_cancer_subclass_g23_dn	10	-0.0123	0.52125	0.97823	GWAS	10	0.117	0.30573	0.959117	MTAG		Curated_gene_sets:boyault_liver_cancer_subclass_g23_dn	10	-0.455	0.95231	0.980908	GWAS	10	-0.433	0.9407	0.934804	MTAG		Curated_gene_sets:boyault_liver_cancer_subclass_g23_dn	10	0.118	0.32061	0.603075	GWAS	10	0.00646	0.49018	0.712194	MTAG		Curated_gene_sets:boyault_liver_cancer_subclass_g23_dn	10
Curated_gene_sets:boyault_liver_cancer_subclass_g23_up	49	-0.000794	0.50284	0.776696	GWAS	49	-0.00685	0.52493	0.794386	MTAG		Curated_gene_sets:boyault_liver_cancer_subclass_g23_up	49	0.0828	0.22123	0.951212	GWAS	49	0.0704	0.25548	0.950448	MTAG		Curated_gene_sets:boyault_liver_cancer_subclass_g23_up	49	0.16	0.093379	0.782808	GWAS	49	0.162	0.094407	0.744651	MTAG		Curated_gene_sets:boyault_liver_cancer_subclass_g23_up	49	0.0705	0.26669	0.593607	GWAS	49	-0.00157	0.50532	0.715325	MTAG		Curated_gene_sets:boyault_liver_cancer_subclass_g23_up	49
Curated_gene_sets:boyault_liver_cancer_subclass_g3_dn	49	-0.13	0.86117	0.817443	GWAS	49	-0.149	0.89641	0.835832	MTAG		Curated_gene_sets:boyault_liver_cancer_subclass_g3_dn	49	-0.0817	0.75559	0.97823	GWAS	49	-0.0802	0.75294	0.998148	MTAG		Curated_gene_sets:boyault_liver_cancer_subclass_g3_dn	49	0.038	0.38875	0.935224	GWAS	49	-0.0283	0.58211	0.917305	MTAG		Curated_gene_sets:boyault_liver_cancer_subclass_g3_dn	49	-0.0863	0.76471	0.672859	GWAS	49	-0.0904	0.76645	0.741996	MTAG		Curated_gene_sets:boyault_liver_cancer_subclass_g3_dn	49
Curated_gene_sets:boyault_liver_cancer_subclass_g3_up	180	0.0556	0.18349	0.704541	GWAS	180	0.0483	0.21249	0.720623	MTAG		Curated_gene_sets:boyault_liver_cancer_subclass_g3_up	180	-0.00333	0.52194	0.97823	GWAS	180	0.0335	0.28862	0.953935	MTAG		Curated_gene_sets:boyault_liver_cancer_subclass_g3_up	180	0.124	0.031953	0.59276	GWAS	180	0.152	0.012549	0.43074	MTAG		Curated_gene_sets:boyault_liver_cancer_subclass_g3_up	180	-0.0462	0.7636	0.672727	GWAS	180	0.0961	0.075384	0.56673	MTAG		Curated_gene_sets:boyault_liver_cancer_subclass_g3_up	180
Curated_gene_sets:boyault_liver_cancer_subclass_g5_dn	25	-0.00917	0.51945	0.780655	GWAS	25	-0.0161	0.53473	0.795684	MTAG		Curated_gene_sets:boyault_liver_cancer_subclass_g5_dn	25	0.103	0.28775	0.964726	GWAS	25	0.124	0.2499	0.950448	MTAG		Curated_gene_sets:boyault_liver_cancer_subclass_g5_dn	25	0.114	0.29038	0.918058	GWAS	25	0.194	0.17676	0.81342	MTAG		Curated_gene_sets:boyault_liver_cancer_subclass_g5_dn	25	0.138	0.23969	0.585608	GWAS	25	0.0154	0.46968	0.706307	MTAG		Curated_gene_sets:boyault_liver_cancer_subclass_g5_dn	25
Curated_gene_sets:boyault_liver_cancer_subclass_g56_dn	15	0.192	0.21352	0.707811	GWAS	15	0.0925	0.34868	0.760882	MTAG		Curated_gene_sets:boyault_liver_cancer_subclass_g56_dn	16	-0.441	0.97462	0.979775	GWAS	16	-0.412	0.96684	0.998148	MTAG		Curated_gene_sets:boyault_liver_cancer_subclass_g56_dn	16	-0.381	0.93426	0.979673	GWAS	16	-0.318	0.89177	0.933531	MTAG		Curated_gene_sets:boyault_liver_cancer_subclass_g56_dn	16	-0.233	0.82771	0.681153	GWAS	16	-0.118	0.67796	0.733773	MTAG		Curated_gene_sets:boyault_liver_cancer_subclass_g56_dn	16
Curated_gene_sets:boyault_liver_cancer_subclass_g56_up	12	-0.407	0.93251	0.827332	GWAS	12	-0.201	0.77372	0.828955	MTAG		Curated_gene_sets:boyault_liver_cancer_subclass_g56_up	12	-0.163	0.72866	0.97823	GWAS	12	-0.299	0.86889	0.998148	MTAG		Curated_gene_sets:boyault_liver_cancer_subclass_g56_up	12	0.219	0.22949	0.893042	GWAS	12	0.211	0.24167	0.847929	MTAG		Curated_gene_sets:boyault_liver_cancer_subclass_g56_up	12	-0.0604	0.58448	0.646924	GWAS	12	0.494	0.046366	0.507508	MTAG		Curated_gene_sets:boyault_liver_cancer_subclass_g56_up	12
Curated_gene_sets:boyault_liver_cancer_subclass_g6_dn	18	0.218	0.15885	0.693944	GWAS	18	0.219	0.15392	0.685734	MTAG		Curated_gene_sets:boyault_liver_cancer_subclass_g6_dn	18	-0.176	0.79417	0.97823	GWAS	18	-0.178	0.79857	0.998148	MTAG		Curated_gene_sets:boyault_liver_cancer_subclass_g6_dn	18	0.17	0.23186	0.894904	GWAS	18	0.079	0.36889	0.888589	MTAG		Curated_gene_sets:boyault_liver_cancer_subclass_g6_dn	18	0.153	0.23961	0.585608	GWAS	18	0.156	0.24325	0.66778	MTAG		Curated_gene_sets:boyault_liver_cancer_subclass_g6_dn	18
Curated_gene_sets:boyault_liver_cancer_subclass_g6_up	62	0.049	0.32265	0.734064	GWAS	62	0.1	0.16945	0.697668	MTAG		Curated_gene_sets:boyault_liver_cancer_subclass_g6_up	63	0.0412	0.34783	0.973026	GWAS	63	0.0882	0.19961	0.935837	MTAG		Curated_gene_sets:boyault_liver_cancer_subclass_g6_up	63	-0.0182	0.56192	0.955672	GWAS	63	-0.0691	0.72018	0.930021	MTAG		Curated_gene_sets:boyault_liver_cancer_subclass_g6_up	63	-0.136	0.86761	0.686289	GWAS	63	-0.211	0.95217	0.776347	MTAG		Curated_gene_sets:boyault_liver_cancer_subclass_g6_up	63
Curated_gene_sets:boyerinas_oncofetal_targets_of_let7a1	9	0.726	0.002986	0.407228	GWAS	9	0.892	0.000292	0.174002	MTAG		Curated_gene_sets:boyerinas_oncofetal_targets_of_let7a1	10	0.156	0.2951	0.96726	GWAS	10	0.488	0.044945	0.734903	MTAG		Curated_gene_sets:boyerinas_oncofetal_targets_of_let7a1	10	0.756	0.010816	0.424516	GWAS	10	0.909	0.0032572	0.26176	MTAG		Curated_gene_sets:boyerinas_oncofetal_targets_of_let7a1	10	0.39	0.11705	0.534283	GWAS	10	0.746	0.014286	0.346867	MTAG		Curated_gene_sets:boyerinas_oncofetal_targets_of_let7a1	10
Curated_gene_sets:boylan_multiple_myeloma_c_cluster_dn	29	-0.099	0.72092	0.806848	GWAS	29	-0.0437	0.60376	0.810526	MTAG		Curated_gene_sets:boylan_multiple_myeloma_c_cluster_dn	29	-0.0277	0.56487	0.97823	GWAS	29	-0.0203	0.54775	0.99422	MTAG		Curated_gene_sets:boylan_multiple_myeloma_c_cluster_dn	29	-0.0263	0.5563	0.955672	GWAS	29	-0.0155	0.5327	0.911211	MTAG		Curated_gene_sets:boylan_multiple_myeloma_c_cluster_dn	29	0.0348	0.42451	0.617994	GWAS	29	0.233	0.10964	0.603258	MTAG		Curated_gene_sets:boylan_multiple_myeloma_c_cluster_dn	29
Curated_gene_sets:boylan_multiple_myeloma_c_cluster_up	33	-0.0434	0.62251	0.794106	GWAS	33	-0.0606	0.67124	0.817083	MTAG		Curated_gene_sets:boylan_multiple_myeloma_c_cluster_up	35	-0.0939	0.73954	0.97823	GWAS	35	-0.202	0.91819	0.998148	MTAG		Curated_gene_sets:boylan_multiple_myeloma_c_cluster_up	36	-0.152	0.83668	0.978136	GWAS	36	-0.109	0.75701	0.932181	MTAG		Curated_gene_sets:boylan_multiple_myeloma_c_cluster_up	35	-0.203	0.89542	0.690963	GWAS	35	-0.00122	0.50291	0.715325	MTAG		Curated_gene_sets:boylan_multiple_myeloma_c_cluster_up	35
Curated_gene_sets:boylan_multiple_myeloma_c_d_dn	230	-0.0768	0.90344	0.81995	GWAS	230	-0.0802	0.91662	0.837863	MTAG		Curated_gene_sets:boylan_multiple_myeloma_c_d_dn	233	-0.000197	0.50137	0.97823	GWAS	233	-0.0278	0.68783	0.998148	MTAG		Curated_gene_sets:boylan_multiple_myeloma_c_d_dn	234	-0.105	0.95227	0.980908	GWAS	234	-0.13	0.97872	0.938969	MTAG		Curated_gene_sets:boylan_multiple_myeloma_c_d_dn	233	-0.077	0.89904	0.691468	GWAS	233	-0.0649	0.84951	0.757736	MTAG		Curated_gene_sets:boylan_multiple_myeloma_c_d_dn	233
Curated_gene_sets:boylan_multiple_myeloma_c_d_up	131	-0.00204	0.51085	0.778219	GWAS	131	0.00674	0.46365	0.787938	MTAG		Curated_gene_sets:boylan_multiple_myeloma_c_d_up	133	0.041	0.28109	0.963198	GWAS	133	0.0201	0.38772	0.978727	MTAG		Curated_gene_sets:boylan_multiple_myeloma_c_d_up	132	-0.126	0.94215	0.980908	GWAS	132	-0.0869	0.85787	0.933531	MTAG		Curated_gene_sets:boylan_multiple_myeloma_c_d_up	133	0.198	0.0049801	0.260107	GWAS	133	0.141	0.038707	0.486323	MTAG		Curated_gene_sets:boylan_multiple_myeloma_c_d_up	133
Curated_gene_sets:boylan_multiple_myeloma_c_dn	55	-0.0473	0.64964	0.795888	GWAS	55	-0.00632	0.52082	0.794386	MTAG		Curated_gene_sets:boylan_multiple_myeloma_c_dn	55	-0.0335	0.60794	0.97823	GWAS	55	-0.0687	0.71395	0.998148	MTAG		Curated_gene_sets:boylan_multiple_myeloma_c_dn	55	-0.171	0.8966	0.978437	GWAS	55	-0.151	0.86419	0.933531	MTAG		Curated_gene_sets:boylan_multiple_myeloma_c_dn	55	0.0414	0.3743	0.61043	GWAS	55	0.0934	0.24311	0.66778	MTAG		Curated_gene_sets:boylan_multiple_myeloma_c_dn	55
Curated_gene_sets:boylan_multiple_myeloma_c_up	43	-0.103	0.75962	0.811731	GWAS	43	-0.0364	0.59969	0.809659	MTAG		Curated_gene_sets:boylan_multiple_myeloma_c_up	44	0.0464	0.36711	0.976383	GWAS	44	0.0129	0.46214	0.993406	MTAG		Curated_gene_sets:boylan_multiple_myeloma_c_up	45	-0.0315	0.58312	0.957678	GWAS	45	0.0447	0.38459	0.889861	MTAG		Curated_gene_sets:boylan_multiple_myeloma_c_up	44	0.0801	0.30609	0.599551	GWAS	44	0.119	0.23497	0.663569	MTAG		Curated_gene_sets:boylan_multiple_myeloma_c_up	44
Curated_gene_sets:boylan_multiple_myeloma_d_cluster_dn	38	0.0483	0.3731	0.748399	GWAS	38	-0.0224	0.56073	0.80113	MTAG		Curated_gene_sets:boylan_multiple_myeloma_d_cluster_dn	38	-0.0751	0.70682	0.97823	GWAS	38	-0.0959	0.75771	0.998148	MTAG		Curated_gene_sets:boylan_multiple_myeloma_d_cluster_dn	38	-0.141	0.824	0.978136	GWAS	38	-0.167	0.86121	0.933531	MTAG		Curated_gene_sets:boylan_multiple_myeloma_d_cluster_dn	38	-0.0954	0.75259	0.672199	GWAS	38	0.00534	0.48532	0.710823	MTAG		Curated_gene_sets:boylan_multiple_myeloma_d_cluster_dn	38
Curated_gene_sets:boylan_multiple_myeloma_d_cluster_up	27	-0.0579	0.62504	0.794725	GWAS	27	-0.118	0.74557	0.826831	MTAG		Curated_gene_sets:boylan_multiple_myeloma_d_cluster_up	27	0.155	0.18013	0.951212	GWAS	27	0.202	0.11555	0.879941	MTAG		Curated_gene_sets:boylan_multiple_myeloma_d_cluster_up	27	0.377	0.021298	0.521832	GWAS	27	0.4	0.017043	0.468353	MTAG		Curated_gene_sets:boylan_multiple_myeloma_d_cluster_up	27	0.185	0.14696	0.545814	GWAS	27	0.189	0.15151	0.625918	MTAG		Curated_gene_sets:boylan_multiple_myeloma_d_cluster_up	27
Curated_gene_sets:boylan_multiple_myeloma_d_dn	69	0.0886	0.20193	0.706478	GWAS	69	0.0303	0.38573	0.768893	MTAG		Curated_gene_sets:boylan_multiple_myeloma_d_dn	69	-0.126	0.88665	0.97823	GWAS	69	-0.0615	0.72335	0.998148	MTAG		Curated_gene_sets:boylan_multiple_myeloma_d_dn	69	-0.192	0.94464	0.980908	GWAS	69	-0.151	0.89078	0.933531	MTAG		Curated_gene_sets:boylan_multiple_myeloma_d_dn	69	-0.0617	0.71387	0.667641	GWAS	69	-0.0554	0.68727	0.734409	MTAG		Curated_gene_sets:boylan_multiple_myeloma_d_dn	69
Curated_gene_sets:boylan_multiple_myeloma_d_up	87	-0.0322	0.63708	0.795888	GWAS	87	-0.018	0.57925	0.805272	MTAG		Curated_gene_sets:boylan_multiple_myeloma_d_up	87	0.0197	0.41482	0.97823	GWAS	87	0.0689	0.22441	0.945861	MTAG		Curated_gene_sets:boylan_multiple_myeloma_d_up	87	0.177	0.042106	0.656895	GWAS	87	0.202	0.026144	0.557067	MTAG		Curated_gene_sets:boylan_multiple_myeloma_d_up	86	0.166	0.045478	0.496475	GWAS	86	0.13	0.10191	0.603255	MTAG		Curated_gene_sets:boylan_multiple_myeloma_d_up	87
Curated_gene_sets:boylan_multiple_myeloma_pca1_dn	7	-0.155	0.69122	0.802376	GWAS	7	0.132	0.3323	0.759154	MTAG		Curated_gene_sets:boylan_multiple_myeloma_pca1_dn	7	-0.337	0.88438	0.97823	GWAS	7	-0.0499	0.57086	0.998148	MTAG		Curated_gene_sets:boylan_multiple_myeloma_pca1_dn	7	0.793	0.017679	0.502678	GWAS	7	0.868	0.011668	0.425258	MTAG		Curated_gene_sets:boylan_multiple_myeloma_pca1_dn	7	0.134	0.32203	0.603075	GWAS	7	0.082	0.393	0.697204	MTAG		Curated_gene_sets:boylan_multiple_myeloma_pca1_dn	7
Curated_gene_sets:boylan_multiple_myeloma_pca1_up	85	-0.12	0.89605	0.819584	GWAS	85	-0.14	0.93277	0.840993	MTAG		Curated_gene_sets:boylan_multiple_myeloma_pca1_up	87	0.0654	0.24202	0.951471	GWAS	87	0.0208	0.41116	0.985008	MTAG		Curated_gene_sets:boylan_multiple_myeloma_pca1_up	88	-0.212	0.97789	0.980972	GWAS	88	-0.208	0.97415	0.938969	MTAG		Curated_gene_sets:boylan_multiple_myeloma_pca1_up	87	-0.131	0.91643	0.694525	GWAS	87	-0.054	0.70829	0.734717	MTAG		Curated_gene_sets:boylan_multiple_myeloma_pca1_up	87
Curated_gene_sets:boylan_multiple_myeloma_pca3_dn	63	0.122	0.12307	0.673083	GWAS	63	0.0255	0.40296	0.772265	MTAG		Curated_gene_sets:boylan_multiple_myeloma_pca3_dn	65	-0.146	0.91007	0.97823	GWAS	65	-0.155	0.92449	0.998148	MTAG		Curated_gene_sets:boylan_multiple_myeloma_pca3_dn	65	-0.127	0.86053	0.978136	GWAS	65	-0.111	0.82291	0.933531	MTAG		Curated_gene_sets:boylan_multiple_myeloma_pca3_dn	65	0.0497	0.33075	0.603236	GWAS	65	-0.00185	0.50626	0.715325	MTAG		Curated_gene_sets:boylan_multiple_myeloma_pca3_dn	65
Curated_gene_sets:boylan_multiple_myeloma_pca3_up	76	-0.0296	0.60588	0.792399	GWAS	76	0.000721	0.49734	0.791113	MTAG		Curated_gene_sets:boylan_multiple_myeloma_pca3_up	76	-0.0953	0.81987	0.97823	GWAS	76	-0.101	0.83625	0.998148	MTAG		Curated_gene_sets:boylan_multiple_myeloma_pca3_up	76	0.0154	0.44746	0.943578	GWAS	76	-0.00876	0.52941	0.911211	MTAG		Curated_gene_sets:boylan_multiple_myeloma_pca3_up	76	0.063	0.28205	0.595985	GWAS	76	0.15	0.092785	0.596787	MTAG		Curated_gene_sets:boylan_multiple_myeloma_pca3_up	76
Curated_gene_sets:brachat_response_to_camptothecin_dn	43	0.0371	0.38436	0.749056	GWAS	43	-0.0216	0.56918	0.802918	MTAG		Curated_gene_sets:brachat_response_to_camptothecin_dn	43	-0.0406	0.63962	0.97823	GWAS	43	0.0328	0.38569	0.978727	MTAG		Curated_gene_sets:brachat_response_to_camptothecin_dn	43	0.0671	0.32632	0.922796	GWAS	43	0.0616	0.34212	0.881403	MTAG		Curated_gene_sets:brachat_response_to_camptothecin_dn	43	0.158	0.12225	0.535033	GWAS	43	0.14	0.15993	0.626392	MTAG		Curated_gene_sets:brachat_response_to_camptothecin_dn	43
Curated_gene_sets:brachat_response_to_camptothecin_up	27	-0.0667	0.66103	0.797712	GWAS	27	-0.0618	0.6524	0.815968	MTAG		Curated_gene_sets:brachat_response_to_camptothecin_up	27	0.102	0.23484	0.951471	GWAS	27	0.106	0.22455	0.946077	MTAG		Curated_gene_sets:brachat_response_to_camptothecin_up	27	0.038	0.41457	0.939531	GWAS	27	0.0145	0.46763	0.90261	MTAG		Curated_gene_sets:brachat_response_to_camptothecin_up	27	-0.181	0.87652	0.687577	GWAS	27	-0.0109	0.52668	0.716614	MTAG		Curated_gene_sets:brachat_response_to_camptothecin_up	27
Curated_gene_sets:brachat_response_to_cisplatin	19	0.0347	0.42792	0.759624	GWAS	19	0.0413	0.41279	0.773678	MTAG		Curated_gene_sets:brachat_response_to_cisplatin	19	-0.076	0.65102	0.97823	GWAS	19	-0.0987	0.69395	0.998148	MTAG		Curated_gene_sets:brachat_response_to_cisplatin	20	-0.0149	0.52802	0.952367	GWAS	20	0.0627	0.38573	0.889861	MTAG		Curated_gene_sets:brachat_response_to_cisplatin	20	-0.351	0.96731	0.705549	GWAS	20	-0.178	0.81489	0.749362	MTAG		Curated_gene_sets:brachat_response_to_cisplatin	19
Curated_gene_sets:brachat_response_to_methotrexate_dn	26	-0.0876	0.71333	0.805255	GWAS	26	-0.163	0.85748	0.833446	MTAG		Curated_gene_sets:brachat_response_to_methotrexate_dn	26	0.00391	0.48857	0.97823	GWAS	26	0.0378	0.39024	0.978727	MTAG		Curated_gene_sets:brachat_response_to_methotrexate_dn	26	0.141	0.24422	0.903565	GWAS	26	0.156	0.22469	0.838443	MTAG		Curated_gene_sets:brachat_response_to_methotrexate_dn	26	0.108	0.2637	0.592378	GWAS	26	0.045	0.39978	0.697204	MTAG		Curated_gene_sets:brachat_response_to_methotrexate_dn	26
Curated_gene_sets:brachat_response_to_methotrexate_up	23	-0.114	0.7382	0.808537	GWAS	23	-0.115	0.74481	0.826381	MTAG		Curated_gene_sets:brachat_response_to_methotrexate_up	23	0.116	0.23397	0.951471	GWAS	23	0.0796	0.30817	0.959117	MTAG		Curated_gene_sets:brachat_response_to_methotrexate_up	24	0.0417	0.41643	0.939598	GWAS	24	0.0264	0.44765	0.89843	MTAG		Curated_gene_sets:brachat_response_to_methotrexate_up	24	-0.167	0.82805	0.681179	GWAS	24	-0.131	0.76206	0.741996	MTAG		Curated_gene_sets:brachat_response_to_methotrexate_up	23
Curated_gene_sets:bredemeyer_rag_signaling_not_via_atm_dn	54	0.0757	0.24449	0.716572	GWAS	54	0.0336	0.37752	0.768893	MTAG		Curated_gene_sets:bredemeyer_rag_signaling_not_via_atm_dn	55	-0.029	0.60753	0.97823	GWAS	55	-0.089	0.80023	0.998148	MTAG		Curated_gene_sets:bredemeyer_rag_signaling_not_via_atm_dn	55	-0.103	0.80004	0.978136	GWAS	55	-0.0975	0.78478	0.933531	MTAG		Curated_gene_sets:bredemeyer_rag_signaling_not_via_atm_dn	54	0.133	0.11446	0.534283	GWAS	54	0.0888	0.2197	0.65479	MTAG		Curated_gene_sets:bredemeyer_rag_signaling_not_via_atm_dn	54
Curated_gene_sets:bredemeyer_rag_signaling_not_via_atm_up	59	-0.0768	0.7372	0.808396	GWAS	59	-0.0981	0.79526	0.828955	MTAG		Curated_gene_sets:bredemeyer_rag_signaling_not_via_atm_up	59	-0.001	0.50362	0.97823	GWAS	59	-0.0245	0.58818	0.998148	MTAG		Curated_gene_sets:bredemeyer_rag_signaling_not_via_atm_up	59	-0.208	0.95915	0.980908	GWAS	59	-0.237	0.97466	0.938969	MTAG		Curated_gene_sets:bredemeyer_rag_signaling_not_via_atm_up	59	-0.172	0.93478	0.697513	GWAS	59	-0.0875	0.77095	0.742561	MTAG		Curated_gene_sets:bredemeyer_rag_signaling_not_via_atm_up	59
Curated_gene_sets:bredemeyer_rag_signaling_via_atm_not_via_nfkb_dn	34	-0.155	0.813	0.817443	GWAS	34	-0.13	0.77659	0.828955	MTAG		Curated_gene_sets:bredemeyer_rag_signaling_via_atm_not_via_nfkb_dn	34	-0.0786	0.68562	0.97823	GWAS	34	-0.0468	0.6139	0.998148	MTAG		Curated_gene_sets:bredemeyer_rag_signaling_via_atm_not_via_nfkb_dn	34	-0.028	0.56679	0.956096	GWAS	34	0.0421	0.40157	0.889964	MTAG		Curated_gene_sets:bredemeyer_rag_signaling_via_atm_not_via_nfkb_dn	34	-0.101	0.74031	0.6692	GWAS	34	0.0427	0.3963	0.697204	MTAG		Curated_gene_sets:bredemeyer_rag_signaling_via_atm_not_via_nfkb_dn	34
Curated_gene_sets:bredemeyer_rag_signaling_via_atm_not_via_nfkb_up	45	0.00674	0.48053	0.771791	GWAS	45	-0.00803	0.52362	0.794386	MTAG		Curated_gene_sets:bredemeyer_rag_signaling_via_atm_not_via_nfkb_up	45	-0.0143	0.54348	0.97823	GWAS	45	-0.0602	0.67756	0.998148	MTAG		Curated_gene_sets:bredemeyer_rag_signaling_via_atm_not_via_nfkb_up	45	0.00213	0.49423	0.950218	GWAS	45	-0.0512	0.63396	0.924225	MTAG		Curated_gene_sets:bredemeyer_rag_signaling_via_atm_not_via_nfkb_up	45	-0.0863	0.74747	0.671173	GWAS	45	-0.127	0.82661	0.753292	MTAG		Curated_gene_sets:bredemeyer_rag_signaling_via_atm_not_via_nfkb_up	45
Curated_gene_sets:breuhahn_growth_factor_signaling_in_liver_cancer	22	0.222	0.12517	0.674309	GWAS	22	0.208	0.13717	0.676302	MTAG		Curated_gene_sets:breuhahn_growth_factor_signaling_in_liver_cancer	22	0.307	0.061353	0.884263	GWAS	22	0.236	0.11667	0.880065	MTAG		Curated_gene_sets:breuhahn_growth_factor_signaling_in_liver_cancer	22	-0.0362	0.56308	0.955792	GWAS	22	-0.0797	0.63461	0.92448	MTAG		Curated_gene_sets:breuhahn_growth_factor_signaling_in_liver_cancer	22	0.288	0.0803	0.519673	GWAS	22	0.198	0.17638	0.629342	MTAG		Curated_gene_sets:breuhahn_growth_factor_signaling_in_liver_cancer	22
Curated_gene_sets:brideau_imprinted_genes	57	-0.0562	0.66056	0.797712	GWAS	57	-0.0987	0.77047	0.828955	MTAG		Curated_gene_sets:brideau_imprinted_genes	60	0.00561	0.48335	0.97823	GWAS	60	-0.0698	0.69964	0.998148	MTAG		Curated_gene_sets:brideau_imprinted_genes	60	-0.0387	0.6015	0.96032	GWAS	60	-0.0641	0.66227	0.929311	MTAG		Curated_gene_sets:brideau_imprinted_genes	60	-0.222	0.93777	0.698184	GWAS	60	-0.212	0.92064	0.770033	MTAG		Curated_gene_sets:brideau_imprinted_genes	60
Curated_gene_sets:brocke_apoptosis_reversed_by_il6	137	-0.0865	0.87828	0.817443	GWAS	137	-0.0617	0.80155	0.828955	MTAG		Curated_gene_sets:brocke_apoptosis_reversed_by_il6	139	0.0198	0.39188	0.976383	GWAS	139	0.0519	0.23427	0.950012	MTAG		Curated_gene_sets:brocke_apoptosis_reversed_by_il6	139	0.102	0.10256	0.789954	GWAS	139	0.128	0.059687	0.683932	MTAG		Curated_gene_sets:brocke_apoptosis_reversed_by_il6	140	0.00509	0.47301	0.626176	GWAS	140	0.0514	0.25547	0.672906	MTAG		Curated_gene_sets:brocke_apoptosis_reversed_by_il6	140
Curated_gene_sets:brown_myeloid_cell_development_dn	119	0.0461	0.26738	0.721024	GWAS	119	-0.00264	0.51445	0.793637	MTAG		Curated_gene_sets:brown_myeloid_cell_development_dn	121	-0.0301	0.65887	0.97823	GWAS	121	-0.0202	0.60861	0.998148	MTAG		Curated_gene_sets:brown_myeloid_cell_development_dn	121	0.0959	0.12462	0.817024	GWAS	121	0.0556	0.25522	0.854095	MTAG		Curated_gene_sets:brown_myeloid_cell_development_dn	121	0.108	0.090941	0.521838	GWAS	121	0.115	0.085403	0.588379	MTAG		Curated_gene_sets:brown_myeloid_cell_development_dn	120
Curated_gene_sets:brown_myeloid_cell_development_up	148	-0.00471	0.52557	0.780847	GWAS	148	-0.0174	0.59541	0.809209	MTAG		Curated_gene_sets:brown_myeloid_cell_development_up	153	-0.0706	0.84568	0.97823	GWAS	153	-0.0754	0.86298	0.998148	MTAG		Curated_gene_sets:brown_myeloid_cell_development_up	153	-0.143	0.9626	0.980908	GWAS	153	-0.145	0.96224	0.937155	MTAG		Curated_gene_sets:brown_myeloid_cell_development_up	153	-0.151	0.97824	0.707203	GWAS	153	-0.18	0.98975	0.781844	MTAG		Curated_gene_sets:brown_myeloid_cell_development_up	153
Curated_gene_sets:browne_hcmv_infection_10hr_dn	53	-0.0398	0.62789	0.794976	GWAS	53	-0.0933	0.78171	0.828955	MTAG		Curated_gene_sets:browne_hcmv_infection_10hr_dn	53	-0.0071	0.52321	0.97823	GWAS	53	-0.0304	0.59895	0.998148	MTAG		Curated_gene_sets:browne_hcmv_infection_10hr_dn	53	0.00481	0.4855	0.94918	GWAS	53	-0.00909	0.52695	0.911211	MTAG		Curated_gene_sets:browne_hcmv_infection_10hr_dn	53	-0.293	0.98499	0.708777	GWAS	53	-0.312	0.98702	0.781039	MTAG		Curated_gene_sets:browne_hcmv_infection_10hr_dn	53
Curated_gene_sets:browne_hcmv_infection_10hr_up	91	0.0699	0.22586	0.711709	GWAS	91	0.0326	0.36063	0.765839	MTAG		Curated_gene_sets:browne_hcmv_infection_10hr_up	92	0.163	0.035669	0.83496	GWAS	92	0.125	0.082122	0.826731	MTAG		Curated_gene_sets:browne_hcmv_infection_10hr_up	92	0.0766	0.2067	0.877821	GWAS	92	0.103	0.14015	0.792518	MTAG		Curated_gene_sets:browne_hcmv_infection_10hr_up	91	0.139	0.061981	0.515423	GWAS	91	0.192	0.019897	0.389108	MTAG		Curated_gene_sets:browne_hcmv_infection_10hr_up	91
Curated_gene_sets:browne_hcmv_infection_12hr_dn	97	-0.00784	0.53263	0.782578	GWAS	97	0.0183	0.42282	0.776293	MTAG		Curated_gene_sets:browne_hcmv_infection_12hr_dn	97	-0.0344	0.6452	0.97823	GWAS	97	0.0105	0.45438	0.993047	MTAG		Curated_gene_sets:browne_hcmv_infection_12hr_dn	97	0.0782	0.21361	0.879221	GWAS	97	0.0667	0.25256	0.853423	MTAG		Curated_gene_sets:browne_hcmv_infection_12hr_dn	97	0.0928	0.1623	0.553853	GWAS	97	0.0509	0.30147	0.686157	MTAG		Curated_gene_sets:browne_hcmv_infection_12hr_dn	96
Curated_gene_sets:browne_hcmv_infection_12hr_up	104	0.0268	0.37988	0.749056	GWAS	104	0.0491	0.2842	0.747692	MTAG		Curated_gene_sets:browne_hcmv_infection_12hr_up	105	0.00755	0.46357	0.97823	GWAS	105	-0.0176	0.58494	0.998148	MTAG		Curated_gene_sets:browne_hcmv_infection_12hr_up	105	0.245	0.0032424	0.344859	GWAS	105	0.242	0.0040663	0.287012	MTAG		Curated_gene_sets:browne_hcmv_infection_12hr_up	105	0.121	0.078341	0.519673	GWAS	105	0.0998	0.13038	0.61554	MTAG		Curated_gene_sets:browne_hcmv_infection_12hr_up	105
Curated_gene_sets:browne_hcmv_infection_14hr_dn	277	-0.0907	0.95865	0.829909	GWAS	277	-0.0785	0.93687	0.84157	MTAG		Curated_gene_sets:browne_hcmv_infection_14hr_dn	277	-0.0921	0.96399	0.978702	GWAS	277	-0.0953	0.96947	0.998148	MTAG		Curated_gene_sets:browne_hcmv_infection_14hr_dn	278	0.0217	0.35461	0.927449	GWAS	278	0.0186	0.37629	0.889861	MTAG		Curated_gene_sets:browne_hcmv_infection_14hr_dn	278	0.0455	0.20221	0.572893	GWAS	278	0.0221	0.34835	0.690072	MTAG		Curated_gene_sets:browne_hcmv_infection_14hr_dn	278
Curated_gene_sets:browne_hcmv_infection_14hr_up	143	0.038	0.28589	0.725267	GWAS	143	-0.00144	0.50871	0.79318	MTAG		Curated_gene_sets:browne_hcmv_infection_14hr_up	144	0.163	0.0060742	0.66602	GWAS	144	0.138	0.016436	0.570713	MTAG		Curated_gene_sets:browne_hcmv_infection_14hr_up	145	0.0545	0.22556	0.889856	GWAS	145	0.0499	0.24878	0.852468	MTAG		Curated_gene_sets:browne_hcmv_infection_14hr_up	144	0.107	0.0609	0.515062	GWAS	144	0.115	0.056188	0.526818	MTAG		Curated_gene_sets:browne_hcmv_infection_14hr_up	144
Curated_gene_sets:browne_hcmv_infection_16hr_dn	82	-0.0137	0.55668	0.785782	GWAS	82	-0.0149	0.56265	0.801505	MTAG		Curated_gene_sets:browne_hcmv_infection_16hr_dn	82	-0.0129	0.55359	0.97823	GWAS	82	-0.048	0.69258	0.998148	MTAG		Curated_gene_sets:browne_hcmv_infection_16hr_dn	82	-0.0847	0.77999	0.977693	GWAS	82	-0.123	0.86517	0.933531	MTAG		Curated_gene_sets:browne_hcmv_infection_16hr_dn	82	-0.104	0.84419	0.684037	GWAS	82	-0.195	0.96555	0.777732	MTAG		Curated_gene_sets:browne_hcmv_infection_16hr_dn	82
Curated_gene_sets:browne_hcmv_infection_16hr_up	211	-0.0778	0.90413	0.81995	GWAS	211	-0.0453	0.78027	0.828955	MTAG		Curated_gene_sets:browne_hcmv_infection_16hr_up	213	0.0128	0.40989	0.976979	GWAS	213	0.00979	0.43049	0.987066	MTAG		Curated_gene_sets:browne_hcmv_infection_16hr_up	213	-0.054	0.81422	0.978136	GWAS	213	-0.036	0.72082	0.930021	MTAG		Curated_gene_sets:browne_hcmv_infection_16hr_up	213	0.062	0.14618	0.545814	GWAS	213	0.0619	0.15616	0.626392	MTAG		Curated_gene_sets:browne_hcmv_infection_16hr_up	212
Curated_gene_sets:browne_hcmv_infection_18hr_dn	167	-0.0628	0.82932	0.817443	GWAS	167	-0.0914	0.92072	0.837955	MTAG		Curated_gene_sets:browne_hcmv_infection_18hr_dn	169	0.0258	0.34587	0.97289	GWAS	169	-0.00797	0.5491	0.99489	MTAG		Curated_gene_sets:browne_hcmv_infection_18hr_dn	170	0.0325	0.32477	0.922796	GWAS	170	0.013	0.42885	0.89589	MTAG		Curated_gene_sets:browne_hcmv_infection_18hr_dn	169	-0.0125	0.57084	0.644601	GWAS	169	-0.0625	0.80512	0.747922	MTAG		Curated_gene_sets:browne_hcmv_infection_18hr_dn	169
Curated_gene_sets:browne_hcmv_infection_18hr_up	169	-0.0534	0.78885	0.814494	GWAS	169	-0.0202	0.62146	0.812476	MTAG		Curated_gene_sets:browne_hcmv_infection_18hr_up	169	0.112	0.042476	0.848655	GWAS	169	0.139	0.015654	0.570713	MTAG		Curated_gene_sets:browne_hcmv_infection_18hr_up	170	-0.113	0.94788	0.980908	GWAS	170	-0.0933	0.90731	0.933531	MTAG		Curated_gene_sets:browne_hcmv_infection_18hr_up	169	-0.0428	0.73672	0.669178	GWAS	169	0.0357	0.30521	0.686157	MTAG		Curated_gene_sets:browne_hcmv_infection_18hr_up	168
Curated_gene_sets:browne_hcmv_infection_1hr_dn	198	0.0236	0.34409	0.741813	GWAS	198	0.0586	0.15569	0.687895	MTAG		Curated_gene_sets:browne_hcmv_infection_1hr_dn	201	0.0172	0.38021	0.976383	GWAS	201	0.093	0.04821	0.743118	MTAG		Curated_gene_sets:browne_hcmv_infection_1hr_dn	201	0.0718	0.12979	0.82239	GWAS	201	0.0897	0.08279	0.733675	MTAG		Curated_gene_sets:browne_hcmv_infection_1hr_dn	202	-0.0564	0.82292	0.680984	GWAS	202	0.0542	0.19595	0.641457	MTAG		Curated_gene_sets:browne_hcmv_infection_1hr_dn	202
Curated_gene_sets:browne_hcmv_infection_1hr_up	57	0.113	0.15799	0.693944	GWAS	57	0.175	0.0561	0.597887	MTAG		Curated_gene_sets:browne_hcmv_infection_1hr_up	57	-0.0711	0.72827	0.97823	GWAS	57	0.0555	0.31676	0.961699	MTAG		Curated_gene_sets:browne_hcmv_infection_1hr_up	57	0.103	0.20809	0.877821	GWAS	57	0.215	0.048279	0.653563	MTAG		Curated_gene_sets:browne_hcmv_infection_1hr_up	57	0.14	0.12456	0.535033	GWAS	57	0.239	0.029289	0.442375	MTAG		Curated_gene_sets:browne_hcmv_infection_1hr_up	57
Curated_gene_sets:browne_hcmv_infection_20hr_dn	97	-0.0409	0.67804	0.800392	GWAS	97	0.000534	0.49755	0.791113	MTAG		Curated_gene_sets:browne_hcmv_infection_20hr_dn	97	-0.0175	0.5805	0.97823	GWAS	97	0.0608	0.23829	0.950012	MTAG		Curated_gene_sets:browne_hcmv_infection_20hr_dn	97	0.138	0.084836	0.761578	GWAS	97	0.16	0.058575	0.680284	MTAG		Curated_gene_sets:browne_hcmv_infection_20hr_dn	97	0.147	0.054313	0.510431	GWAS	97	0.0809	0.1983	0.642256	MTAG		Curated_gene_sets:browne_hcmv_infection_20hr_dn	97
Curated_gene_sets:browne_hcmv_infection_20hr_up	219	0.0658	0.1216	0.672225	GWAS	219	0.0776	0.080582	0.626002	MTAG		Curated_gene_sets:browne_hcmv_infection_20hr_up	225	0.0336	0.26647	0.962939	GWAS	225	0.025	0.32005	0.963573	MTAG		Curated_gene_sets:browne_hcmv_infection_20hr_up	225	0.0462	0.21858	0.879221	GWAS	225	0.0563	0.17577	0.811472	MTAG		Curated_gene_sets:browne_hcmv_infection_20hr_up	224	0.0827	0.078121	0.519673	GWAS	224	0.0829	0.08568	0.588514	MTAG		Curated_gene_sets:browne_hcmv_infection_20hr_up	223
Curated_gene_sets:browne_hcmv_infection_24hr_dn	140	0.00116	0.49378	0.774104	GWAS	140	0.00629	0.46578	0.788549	MTAG		Curated_gene_sets:browne_hcmv_infection_24hr_dn	140	-0.0724	0.84123	0.97823	GWAS	140	-0.0794	0.86507	0.998148	MTAG		Curated_gene_sets:browne_hcmv_infection_24hr_dn	141	0.00196	0.49045	0.94918	GWAS	141	-0.00206	0.5099	0.909894	MTAG		Curated_gene_sets:browne_hcmv_infection_24hr_dn	142	-0.0544	0.75987	0.672558	GWAS	142	-0.0321	0.6556	0.729527	MTAG		Curated_gene_sets:browne_hcmv_infection_24hr_dn	142
Curated_gene_sets:browne_hcmv_infection_24hr_up	141	-0.0384	0.69775	0.803549	GWAS	141	-0.0311	0.66527	0.816384	MTAG		Curated_gene_sets:browne_hcmv_infection_24hr_up	142	-0.00912	0.55091	0.97823	GWAS	142	-0.0137	0.57666	0.998148	MTAG		Curated_gene_sets:browne_hcmv_infection_24hr_up	142	-0.0837	0.8694	0.978437	GWAS	142	-0.0838	0.8658	0.933531	MTAG		Curated_gene_sets:browne_hcmv_infection_24hr_up	142	-0.123	0.95023	0.701441	GWAS	142	-0.0463	0.72445	0.737635	MTAG		Curated_gene_sets:browne_hcmv_infection_24hr_up	141
Curated_gene_sets:browne_hcmv_infection_2hr_dn	49	-0.0982	0.80414	0.817379	GWAS	49	-0.141	0.8942	0.835814	MTAG		Curated_gene_sets:browne_hcmv_infection_2hr_dn	49	-0.105	0.81815	0.97823	GWAS	49	-0.161	0.91882	0.998148	MTAG		Curated_gene_sets:browne_hcmv_infection_2hr_dn	49	-0.126	0.81924	0.978136	GWAS	49	-0.162	0.87495	0.933531	MTAG		Curated_gene_sets:browne_hcmv_infection_2hr_dn	49	0.166	0.083245	0.520196	GWAS	49	0.137	0.13524	0.620666	MTAG		Curated_gene_sets:browne_hcmv_infection_2hr_dn	49
Curated_gene_sets:browne_hcmv_infection_2hr_up	35	-0.25	0.94363	0.82807	GWAS	35	-0.159	0.84852	0.833149	MTAG		Curated_gene_sets:browne_hcmv_infection_2hr_up	35	0.0439	0.38128	0.976383	GWAS	35	0.028	0.42308	0.986946	MTAG		Curated_gene_sets:browne_hcmv_infection_2hr_up	37	-0.0504	0.61682	0.961168	GWAS	37	-0.0694	0.65636	0.927603	MTAG		Curated_gene_sets:browne_hcmv_infection_2hr_up	37	0.302	0.023837	0.437113	GWAS	37	0.0869	0.29135	0.684124	MTAG		Curated_gene_sets:browne_hcmv_infection_2hr_up	37
Curated_gene_sets:browne_hcmv_infection_30min_dn	142	0.00501	0.47215	0.770167	GWAS	142	0.0199	0.38866	0.769949	MTAG		Curated_gene_sets:browne_hcmv_infection_30min_dn	142	-0.0424	0.72458	0.97823	GWAS	142	-0.0325	0.67739	0.998148	MTAG		Curated_gene_sets:browne_hcmv_infection_30min_dn	142	0.069	0.18941	0.861833	GWAS	142	0.0546	0.2463	0.850523	MTAG		Curated_gene_sets:browne_hcmv_infection_30min_dn	142	-0.0346	0.67498	0.66121	GWAS	142	-0.0234	0.61611	0.725445	MTAG		Curated_gene_sets:browne_hcmv_infection_30min_dn	142
Curated_gene_sets:browne_hcmv_infection_30min_up	48	0.201	0.046022	0.608495	GWAS	48	0.117	0.15916	0.691878	MTAG		Curated_gene_sets:browne_hcmv_infection_30min_up	50	0.00833	0.47199	0.97823	GWAS	50	-0.0701	0.72395	0.998148	MTAG		Curated_gene_sets:browne_hcmv_infection_30min_up	49	0.0696	0.31136	0.922796	GWAS	49	0.0659	0.32316	0.875348	MTAG		Curated_gene_sets:browne_hcmv_infection_30min_up	50	-0.0553	0.67131	0.660203	GWAS	50	-0.0645	0.69079	0.734409	MTAG		Curated_gene_sets:browne_hcmv_infection_30min_up	50
Curated_gene_sets:browne_hcmv_infection_48hr_dn	461	0.043	0.14208	0.680867	GWAS	461	0.0605	0.06265	0.60595	MTAG		Curated_gene_sets:browne_hcmv_infection_48hr_dn	467	-0.00048	0.50489	0.97823	GWAS	467	0.0107	0.39221	0.978727	MTAG		Curated_gene_sets:browne_hcmv_infection_48hr_dn	466	0.0692	0.058215	0.712441	GWAS	466	0.0959	0.016169	0.463025	MTAG		Curated_gene_sets:browne_hcmv_infection_48hr_dn	465	0.0275	0.25145	0.587306	GWAS	465	0.00669	0.43772	0.700401	MTAG		Curated_gene_sets:browne_hcmv_infection_48hr_dn	465
Curated_gene_sets:browne_hcmv_infection_48hr_up	170	0.0114	0.43044	0.760688	GWAS	170	0.0529	0.2039	0.717637	MTAG		Curated_gene_sets:browne_hcmv_infection_48hr_up	170	0.0964	0.067488	0.887204	GWAS	170	0.0903	0.079335	0.822772	MTAG		Curated_gene_sets:browne_hcmv_infection_48hr_up	170	0.0205	0.38241	0.934541	GWAS	170	0.0242	0.36441	0.885657	MTAG		Curated_gene_sets:browne_hcmv_infection_48hr_up	170	-0.0787	0.87779	0.687584	GWAS	170	-0.0156	0.58799	0.724371	MTAG		Curated_gene_sets:browne_hcmv_infection_48hr_up	170
Curated_gene_sets:browne_hcmv_infection_4hr_dn	241	-0.049	0.8059	0.817443	GWAS	241	-0.0171	0.62034	0.812476	MTAG		Curated_gene_sets:browne_hcmv_infection_4hr_dn	243	-0.0797	0.92721	0.97823	GWAS	243	-0.0369	0.75135	0.998148	MTAG		Curated_gene_sets:browne_hcmv_infection_4hr_dn	244	0.0062	0.45844	0.945444	GWAS	244	0.00327	0.47841	0.904128	MTAG		Curated_gene_sets:browne_hcmv_infection_4hr_dn	244	0.00103	0.49289	0.63169	GWAS	244	0.0228	0.35281	0.690964	MTAG		Curated_gene_sets:browne_hcmv_infection_4hr_dn	244
Curated_gene_sets:browne_hcmv_infection_4hr_up	53	0.149	0.10473	0.665587	GWAS	53	0.132	0.12981	0.668803	MTAG		Curated_gene_sets:browne_hcmv_infection_4hr_up	53	-0.00465	0.51545	0.97823	GWAS	53	-0.0931	0.78219	0.998148	MTAG		Curated_gene_sets:browne_hcmv_infection_4hr_up	52	0.24	0.034899	0.615798	GWAS	52	0.209	0.060001	0.684845	MTAG		Curated_gene_sets:browne_hcmv_infection_4hr_up	52	0.073	0.27172	0.59435	GWAS	52	0.077	0.2687	0.679755	MTAG		Curated_gene_sets:browne_hcmv_infection_4hr_up	52
Curated_gene_sets:browne_hcmv_infection_6hr_dn	152	-0.0108	0.5592	0.785922	GWAS	152	-0.0298	0.66268	0.815968	MTAG		Curated_gene_sets:browne_hcmv_infection_6hr_dn	152	-0.126	0.96284	0.978702	GWAS	152	-0.0582	0.79621	0.998148	MTAG		Curated_gene_sets:browne_hcmv_infection_6hr_dn	152	0.0376	0.31289	0.922796	GWAS	152	0.0371	0.31793	0.875348	MTAG		Curated_gene_sets:browne_hcmv_infection_6hr_dn	152	-0.111	0.92777	0.696205	GWAS	152	-0.012	0.56059	0.720558	MTAG		Curated_gene_sets:browne_hcmv_infection_6hr_dn	152
Curated_gene_sets:browne_hcmv_infection_6hr_up	65	-0.183	0.96146	0.830105	GWAS	65	-0.186	0.96641	0.844443	MTAG		Curated_gene_sets:browne_hcmv_infection_6hr_up	67	0.072	0.2415	0.951471	GWAS	67	0.0792	0.21884	0.943018	MTAG		Curated_gene_sets:browne_hcmv_infection_6hr_up	67	-0.0201	0.56934	0.956096	GWAS	67	-0.00177	0.50604	0.909188	MTAG		Curated_gene_sets:browne_hcmv_infection_6hr_up	67	0.159	0.065295	0.516289	GWAS	67	0.207	0.029369	0.442782	MTAG		Curated_gene_sets:browne_hcmv_infection_6hr_up	66
Curated_gene_sets:browne_hcmv_infection_8hr_dn	43	0.0218	0.43841	0.76158	GWAS	43	-0.0217	0.56264	0.801505	MTAG		Curated_gene_sets:browne_hcmv_infection_8hr_dn	43	0.0849	0.27236	0.963198	GWAS	43	0.0826	0.27645	0.953935	MTAG		Curated_gene_sets:browne_hcmv_infection_8hr_dn	44	-0.0968	0.74716	0.975648	GWAS	44	-0.0747	0.69352	0.930021	MTAG		Curated_gene_sets:browne_hcmv_infection_8hr_dn	44	0.0842	0.27532	0.59435	GWAS	44	0.0756	0.3029	0.686157	MTAG		Curated_gene_sets:browne_hcmv_infection_8hr_dn	44
Curated_gene_sets:browne_hcmv_infection_8hr_up	94	0.135	0.052852	0.614282	GWAS	94	0.146	0.036975	0.565111	MTAG		Curated_gene_sets:browne_hcmv_infection_8hr_up	95	0.054	0.26254	0.958863	GWAS	95	0.0213	0.40027	0.980567	MTAG		Curated_gene_sets:browne_hcmv_infection_8hr_up	96	-0.149	0.94652	0.980908	GWAS	96	-0.0947	0.84345	0.933531	MTAG		Curated_gene_sets:browne_hcmv_infection_8hr_up	96	0.0619	0.23597	0.585291	GWAS	96	0.125	0.081291	0.579234	MTAG		Curated_gene_sets:browne_hcmv_infection_8hr_up	96
Curated_gene_sets:browne_interferon_responsive_genes	63	-0.0436	0.66015	0.797712	GWAS	63	-0.0969	0.82493	0.830906	MTAG		Curated_gene_sets:browne_interferon_responsive_genes	64	-0.134	0.90455	0.97823	GWAS	64	-0.128	0.89582	0.998148	MTAG		Curated_gene_sets:browne_interferon_responsive_genes	64	-0.152	0.90993	0.979441	GWAS	64	-0.174	0.93432	0.9348	MTAG		Curated_gene_sets:browne_interferon_responsive_genes	64	-0.0248	0.59325	0.648042	GWAS	64	-0.0861	0.7846	0.745053	MTAG		Curated_gene_sets:browne_interferon_responsive_genes	64
Curated_gene_sets:brueckner_targets_of_mirlet7a3_dn	73	0.0579	0.29493	0.725467	GWAS	73	0.0837	0.21366	0.720623	MTAG		Curated_gene_sets:brueckner_targets_of_mirlet7a3_dn	73	-0.0183	0.56758	0.97823	GWAS	73	0.0133	0.45059	0.993047	MTAG		Curated_gene_sets:brueckner_targets_of_mirlet7a3_dn	73	0.0819	0.23947	0.90141	GWAS	73	0.119	0.15606	0.80424	MTAG		Curated_gene_sets:brueckner_targets_of_mirlet7a3_dn	73	0.0943	0.18451	0.566793	GWAS	73	0.0646	0.27673	0.681447	MTAG		Curated_gene_sets:brueckner_targets_of_mirlet7a3_dn	73
Curated_gene_sets:brueckner_targets_of_mirlet7a3_up	105	0.0324	0.36532	0.745105	GWAS	105	0.024	0.3976	0.771996	MTAG		Curated_gene_sets:brueckner_targets_of_mirlet7a3_up	106	-0.0148	0.56682	0.97823	GWAS	106	-0.0259	0.61679	0.998148	MTAG		Curated_gene_sets:brueckner_targets_of_mirlet7a3_up	106	0.0529	0.29406	0.918871	GWAS	106	0.0646	0.25757	0.85569	MTAG		Curated_gene_sets:brueckner_targets_of_mirlet7a3_up	106	0.0719	0.22381	0.582187	GWAS	106	0.0996	0.15563	0.626392	MTAG		Curated_gene_sets:brueckner_targets_of_mirlet7a3_up	106
Curated_gene_sets:bruins_uvc_response_early_late	295	0.0458	0.18397	0.704541	GWAS	295	0.0336	0.25023	0.728809	MTAG		Curated_gene_sets:bruins_uvc_response_early_late	299	-0.0189	0.65468	0.97823	GWAS	299	-0.00468	0.53949	0.99422	MTAG		Curated_gene_sets:bruins_uvc_response_early_late	298	0.0705	0.093441	0.782808	GWAS	298	0.0754	0.082233	0.732162	MTAG		Curated_gene_sets:bruins_uvc_response_early_late	299	0.0374	0.22994	0.582489	GWAS	299	0.105	0.022739	0.412881	MTAG		Curated_gene_sets:bruins_uvc_response_early_late	299
Curated_gene_sets:bruins_uvc_response_late	1083	0.0355	0.091616	0.663007	GWAS	1083	0.0453	0.04204	0.575561	MTAG		Curated_gene_sets:bruins_uvc_response_late	1092	0.04	0.061068	0.884263	GWAS	1092	0.0338	0.094087	0.849975	MTAG		Curated_gene_sets:bruins_uvc_response_late	1094	0.0132	0.31953	0.922796	GWAS	1094	0.0216	0.22446	0.838443	MTAG		Curated_gene_sets:bruins_uvc_response_late	1090	-0.0333	0.89105	0.689862	GWAS	1090	-0.0125	0.67164	0.731873	MTAG		Curated_gene_sets:bruins_uvc_response_late	1091
Curated_gene_sets:bruins_uvc_response_middle	93	0.0574	0.25521	0.721024	GWAS	93	0.0711	0.20339	0.717637	MTAG		Curated_gene_sets:bruins_uvc_response_middle	94	0.017	0.42004	0.97823	GWAS	94	0.0186	0.41189	0.985044	MTAG		Curated_gene_sets:bruins_uvc_response_middle	95	-0.00864	0.53775	0.953297	GWAS	95	-0.0127	0.55462	0.912267	MTAG		Curated_gene_sets:bruins_uvc_response_middle	94	-0.0428	0.67578	0.66121	GWAS	94	-0.0465	0.68312	0.734409	MTAG		Curated_gene_sets:bruins_uvc_response_middle	93
Curated_gene_sets:bruins_uvc_response_via_tp53_group_a	826	0.0491	0.055797	0.623276	GWAS	826	0.0329	0.13912	0.677539	MTAG		Curated_gene_sets:bruins_uvc_response_via_tp53_group_a	838	0.0257	0.19677	0.951212	GWAS	838	0.00804	0.39399	0.978727	MTAG		Curated_gene_sets:bruins_uvc_response_via_tp53_group_a	842	-0.0028	0.53362	0.953278	GWAS	842	-0.00949	0.61065	0.920815	MTAG		Curated_gene_sets:bruins_uvc_response_via_tp53_group_a	840	0.0287	0.18247	0.566793	GWAS	840	0.0251	0.22307	0.656827	MTAG		Curated_gene_sets:bruins_uvc_response_via_tp53_group_a	838
Curated_gene_sets:bruins_uvc_response_via_tp53_group_b	503	-0.0209	0.70538	0.805255	GWAS	503	-0.00992	0.60273	0.810417	MTAG		Curated_gene_sets:bruins_uvc_response_via_tp53_group_b	510	-0.034	0.82649	0.97823	GWAS	510	-0.0511	0.92233	0.998148	MTAG		Curated_gene_sets:bruins_uvc_response_via_tp53_group_b	512	-0.0167	0.65888	0.965572	GWAS	512	-0.0283	0.75298	0.93193	MTAG		Curated_gene_sets:bruins_uvc_response_via_tp53_group_b	512	-0.0168	0.66849	0.660034	GWAS	512	-0.039	0.83461	0.754355	MTAG		Curated_gene_sets:bruins_uvc_response_via_tp53_group_b	512
Curated_gene_sets:bruins_uvc_response_via_tp53_group_c	87	0.00613	0.47245	0.770167	GWAS	87	0.0911	0.14798	0.684533	MTAG		Curated_gene_sets:bruins_uvc_response_via_tp53_group_c	90	0.153	0.036847	0.836033	GWAS	90	0.183	0.015443	0.567184	MTAG		Curated_gene_sets:bruins_uvc_response_via_tp53_group_c	89	0.0907	0.18001	0.859841	GWAS	89	0.145	0.075138	0.710481	MTAG		Curated_gene_sets:bruins_uvc_response_via_tp53_group_c	90	0.0831	0.18036	0.566442	GWAS	90	0.061	0.25923	0.674599	MTAG		Curated_gene_sets:bruins_uvc_response_via_tp53_group_c	90
Curated_gene_sets:bruins_uvc_response_via_tp53_group_d	255	-0.0393	0.76456	0.812795	GWAS	255	-0.0394	0.76906	0.828955	MTAG		Curated_gene_sets:bruins_uvc_response_via_tp53_group_d	258	-0.0259	0.68702	0.97823	GWAS	258	-0.0179	0.63297	0.998148	MTAG		Curated_gene_sets:bruins_uvc_response_via_tp53_group_d	259	-0.121	0.98155	0.980972	GWAS	259	-0.0836	0.92201	0.933904	MTAG		Curated_gene_sets:bruins_uvc_response_via_tp53_group_d	259	0.00788	0.44456	0.620697	GWAS	259	0.0294	0.30847	0.687331	MTAG		Curated_gene_sets:bruins_uvc_response_via_tp53_group_d	259
Curated_gene_sets:bruneau_heart_great_vessels_and_valvulogenesis	8	0.732	0.0048004	0.432694	GWAS	8	0.724	0.0045584	0.299337	MTAG		Curated_gene_sets:bruneau_heart_great_vessels_and_valvulogenesis	8	0.213	0.24603	0.951471	GWAS	8	0.396	0.099352	0.859461	MTAG		Curated_gene_sets:bruneau_heart_great_vessels_and_valvulogenesis	8	0.37	0.14155	0.835675	GWAS	8	0.655	0.030663	0.581852	MTAG		Curated_gene_sets:bruneau_heart_great_vessels_and_valvulogenesis	8	0.281	0.16516	0.557128	GWAS	8	0.341	0.12839	0.61554	MTAG		Curated_gene_sets:bruneau_heart_great_vessels_and_valvulogenesis	8
Curated_gene_sets:bruneau_septation_atrial	5	0.339	0.21839	0.709349	GWAS	5	0.337	0.21613	0.720933	MTAG		Curated_gene_sets:bruneau_septation_atrial	5	-0.428	0.84167	0.97823	GWAS	5	-0.471	0.86596	0.998148	MTAG		Curated_gene_sets:bruneau_septation_atrial	5	-0.216	0.67135	0.967838	GWAS	5	-0.34	0.75412	0.93193	MTAG		Curated_gene_sets:bruneau_septation_atrial	5	-0.138	0.61836	0.650939	GWAS	5	0.086	0.42805	0.698796	MTAG		Curated_gene_sets:bruneau_septation_atrial	5
Curated_gene_sets:bruneau_septation_ventricular	10	0.441	0.031326	0.608366	GWAS	10	0.347	0.067848	0.616025	MTAG		Curated_gene_sets:bruneau_septation_ventricular	10	-0.12	0.67357	0.97823	GWAS	10	-0.266	0.84226	0.998148	MTAG		Curated_gene_sets:bruneau_septation_ventricular	10	0.111	0.34759	0.924402	GWAS	10	0.0788	0.39192	0.889964	MTAG		Curated_gene_sets:bruneau_septation_ventricular	10	0.0489	0.42966	0.618234	GWAS	10	0.0141	0.48034	0.710716	MTAG		Curated_gene_sets:bruneau_septation_ventricular	10
Curated_gene_sets:bruno_hematopoiesis	64	0.0571	0.29286	0.725467	GWAS	64	-0.0544	0.70114	0.821818	MTAG		Curated_gene_sets:bruno_hematopoiesis	64	-0.0434	0.66309	0.97823	GWAS	64	0.00707	0.47246	0.99422	MTAG		Curated_gene_sets:bruno_hematopoiesis	64	-0.166	0.91739	0.979441	GWAS	64	-0.142	0.87866	0.933531	MTAG		Curated_gene_sets:bruno_hematopoiesis	64	-0.0577	0.70324	0.666588	GWAS	64	-0.0272	0.59561	0.725445	MTAG		Curated_gene_sets:bruno_hematopoiesis	64
Curated_gene_sets:buckanovich_t_lymphocyte_homing_on_tumor_dn	21	0.159	0.2435	0.716172	GWAS	21	-0.00767	0.5136	0.793637	MTAG		Curated_gene_sets:buckanovich_t_lymphocyte_homing_on_tumor_dn	21	-0.0177	0.53471	0.97823	GWAS	21	-0.0103	0.52023	0.99422	MTAG		Curated_gene_sets:buckanovich_t_lymphocyte_homing_on_tumor_dn	21	0.0225	0.45525	0.944148	GWAS	21	-0.011	0.52151	0.911211	MTAG		Curated_gene_sets:buckanovich_t_lymphocyte_homing_on_tumor_dn	21	0.0908	0.33171	0.603236	GWAS	21	0.195	0.18393	0.635058	MTAG		Curated_gene_sets:buckanovich_t_lymphocyte_homing_on_tumor_dn	21
Curated_gene_sets:buckanovich_t_lymphocyte_homing_on_tumor_up	21	0.0379	0.42389	0.759039	GWAS	21	0.12	0.26813	0.7372	MTAG		Curated_gene_sets:buckanovich_t_lymphocyte_homing_on_tumor_up	21	-0.413	0.98085	0.97986	GWAS	21	-0.272	0.91478	0.998148	MTAG		Curated_gene_sets:buckanovich_t_lymphocyte_homing_on_tumor_up	21	0.063	0.37572	0.933811	GWAS	21	0.113	0.28782	0.867849	MTAG		Curated_gene_sets:buckanovich_t_lymphocyte_homing_on_tumor_up	21	0.269	0.089661	0.521838	GWAS	21	0.13	0.26553	0.67906	MTAG		Curated_gene_sets:buckanovich_t_lymphocyte_homing_on_tumor_up	21
Curated_gene_sets:budhu_liver_cancer_MTAGstasis_dn	6	-0.156	0.65825	0.797509	GWAS	6	-0.267	0.76148	0.828955	MTAG		Curated_gene_sets:budhu_liver_cancer_MTAGstasis_dn	6	-0.281	0.78187	0.97823	GWAS	6	-0.26	0.76571	0.998148	MTAG		Curated_gene_sets:budhu_liver_cancer_MTAGstasis_dn	6	0.147	0.36575	0.928981	GWAS	6	0.0899	0.41811	0.8932	MTAG		Curated_gene_sets:budhu_liver_cancer_MTAGstasis_dn	6	0.221	0.28518	0.596206	GWAS	6	-0.0501	0.54939	0.719247	MTAG		Curated_gene_sets:budhu_liver_cancer_MTAGstasis_dn	6
Curated_gene_sets:budhu_liver_cancer_MTAGstasis_up	8	0.277	0.18271	0.704541	GWAS	8	0.274	0.18156	0.706965	MTAG		Curated_gene_sets:budhu_liver_cancer_MTAGstasis_up	8	-0.359	0.88377	0.97823	GWAS	8	-0.355	0.88242	0.998148	MTAG		Curated_gene_sets:budhu_liver_cancer_MTAGstasis_up	8	-0.163	0.68336	0.967838	GWAS	8	-0.207	0.72429	0.930294	MTAG		Curated_gene_sets:budhu_liver_cancer_MTAGstasis_up	8	0.108	0.3484	0.60737	GWAS	8	-0.0285	0.53923	0.717319	MTAG		Curated_gene_sets:budhu_liver_cancer_MTAGstasis_up	8
Curated_gene_sets:burton_adipogenesis_1	30	-0.118	0.76744	0.813291	GWAS	30	-0.156	0.83652	0.83295	MTAG		Curated_gene_sets:burton_adipogenesis_1	30	-0.0968	0.71666	0.97823	GWAS	30	-0.177	0.85448	0.998148	MTAG		Curated_gene_sets:burton_adipogenesis_1	32	0.0679	0.34927	0.924639	GWAS	32	0.052	0.38525	0.889861	MTAG		Curated_gene_sets:burton_adipogenesis_1	31	-0.0275	0.562	0.642275	GWAS	31	0.0631	0.36494	0.695341	MTAG		Curated_gene_sets:burton_adipogenesis_1	31
Curated_gene_sets:burton_adipogenesis_10	27	0.109	0.2691	0.721024	GWAS	27	0.192	0.1344	0.675317	MTAG		Curated_gene_sets:burton_adipogenesis_10	27	-0.187	0.87534	0.97823	GWAS	27	-0.085	0.70082	0.998148	MTAG		Curated_gene_sets:burton_adipogenesis_10	27	0.0936	0.30167	0.922321	GWAS	27	0.146	0.21324	0.835296	MTAG		Curated_gene_sets:burton_adipogenesis_10	27	-0.117	0.7384	0.669178	GWAS	27	-0.153	0.7886	0.745471	MTAG		Curated_gene_sets:burton_adipogenesis_10	27
Curated_gene_sets:burton_adipogenesis_11	52	7.76e-05	0.49975	0.775964	GWAS	52	0.0483	0.34713	0.760882	MTAG		Curated_gene_sets:burton_adipogenesis_11	52	0.116	0.17281	0.948808	GWAS	52	0.177	0.073751	0.81804	MTAG		Curated_gene_sets:burton_adipogenesis_11	52	0.214	0.061126	0.726612	GWAS	52	0.209	0.068911	0.699292	MTAG		Curated_gene_sets:burton_adipogenesis_11	52	-0.132	0.8346	0.682707	GWAS	52	0.00428	0.48784	0.711397	MTAG		Curated_gene_sets:burton_adipogenesis_11	52
Curated_gene_sets:burton_adipogenesis_12	33	-0.181	0.86858	0.817443	GWAS	33	-0.192	0.88579	0.835615	MTAG		Curated_gene_sets:burton_adipogenesis_12	33	0.17	0.1356	0.931495	GWAS	33	0.203	0.092825	0.846418	MTAG		Curated_gene_sets:burton_adipogenesis_12	34	0.108	0.26857	0.912077	GWAS	34	0.0307	0.43165	0.896536	MTAG		Curated_gene_sets:burton_adipogenesis_12	34	0.233	0.098623	0.526143	GWAS	34	0.323	0.042609	0.493763	MTAG		Curated_gene_sets:burton_adipogenesis_12	34
Curated_gene_sets:burton_adipogenesis_2	71	0.0154	0.43877	0.761874	GWAS	71	-0.0338	0.63419	0.814383	MTAG		Curated_gene_sets:burton_adipogenesis_2	72	-0.0398	0.6579	0.97823	GWAS	72	-0.0683	0.75909	0.998148	MTAG		Curated_gene_sets:burton_adipogenesis_2	72	-0.145	0.90089	0.978437	GWAS	72	-0.161	0.92108	0.933904	MTAG		Curated_gene_sets:burton_adipogenesis_2	72	0.15	0.078131	0.519673	GWAS	72	0.0279	0.39967	0.697204	MTAG		Curated_gene_sets:burton_adipogenesis_2	72
Curated_gene_sets:burton_adipogenesis_3	96	-0.039	0.67462	0.800392	GWAS	96	-0.022	0.60259	0.810417	MTAG		Curated_gene_sets:burton_adipogenesis_3	96	0.024	0.39131	0.976383	GWAS	96	0.039	0.32568	0.964078	MTAG		Curated_gene_sets:burton_adipogenesis_3	95	0.0507	0.2897	0.918058	GWAS	95	0.0891	0.16867	0.807633	MTAG		Curated_gene_sets:burton_adipogenesis_3	95	0.0701	0.21611	0.581004	GWAS	95	0.0164	0.42986	0.698796	MTAG		Curated_gene_sets:burton_adipogenesis_3	94
Curated_gene_sets:burton_adipogenesis_4	45	0.112	0.17573	0.703819	GWAS	45	0.136	0.12662	0.667194	MTAG		Curated_gene_sets:burton_adipogenesis_4	45	-0.0815	0.76188	0.97823	GWAS	45	-0.0639	0.71302	0.998148	MTAG		Curated_gene_sets:burton_adipogenesis_4	45	0.0103	0.46761	0.94721	GWAS	45	-0.0155	0.54801	0.912267	MTAG		Curated_gene_sets:burton_adipogenesis_4	45	0.195	0.057022	0.513783	GWAS	45	0.165	0.099961	0.603255	MTAG		Curated_gene_sets:burton_adipogenesis_4	45
Curated_gene_sets:burton_adipogenesis_5	121	0.0843	0.12396	0.674309	GWAS	121	0.0736	0.15205	0.685375	MTAG		Curated_gene_sets:burton_adipogenesis_5	121	-0.048	0.75471	0.97823	GWAS	121	-0.0265	0.64925	0.998148	MTAG		Curated_gene_sets:burton_adipogenesis_5	121	0.0381	0.317	0.922796	GWAS	121	0.0187	0.40882	0.889964	MTAG		Curated_gene_sets:burton_adipogenesis_5	121	0.0648	0.19806	0.57179	GWAS	121	0.0896	0.12922	0.61554	MTAG		Curated_gene_sets:burton_adipogenesis_5	121
Curated_gene_sets:burton_adipogenesis_6	183	-0.0481	0.78107	0.813958	GWAS	183	-0.036	0.72293	0.82379	MTAG		Curated_gene_sets:burton_adipogenesis_6	185	0.034	0.28637	0.963198	GWAS	185	0.0362	0.27298	0.953935	MTAG		Curated_gene_sets:burton_adipogenesis_6	187	-0.0448	0.74907	0.975648	GWAS	187	-0.0375	0.71009	0.930021	MTAG		Curated_gene_sets:burton_adipogenesis_6	185	0.00838	0.44839	0.622352	GWAS	185	0.00618	0.46327	0.704751	MTAG		Curated_gene_sets:burton_adipogenesis_6	185
Curated_gene_sets:burton_adipogenesis_7	44	-0.0243	0.5742	0.789372	GWAS	44	0.0175	0.44544	0.779796	MTAG		Curated_gene_sets:burton_adipogenesis_7	44	0.0802	0.26881	0.962939	GWAS	44	0.114	0.18915	0.931249	MTAG		Curated_gene_sets:burton_adipogenesis_7	45	-0.0379	0.59891	0.960315	GWAS	45	0.0181	0.45304	0.89843	MTAG		Curated_gene_sets:burton_adipogenesis_7	44	-0.0296	0.58416	0.646924	GWAS	44	-0.186	0.90112	0.765979	MTAG		Curated_gene_sets:burton_adipogenesis_7	43
Curated_gene_sets:burton_adipogenesis_8	77	0.057	0.27174	0.72163	GWAS	77	0.0287	0.37762	0.768893	MTAG		Curated_gene_sets:burton_adipogenesis_8	77	-0.19	0.98071	0.97986	GWAS	77	-0.132	0.92695	0.998148	MTAG		Curated_gene_sets:burton_adipogenesis_8	77	0.131	0.097298	0.783514	GWAS	77	0.0891	0.19164	0.825214	MTAG		Curated_gene_sets:burton_adipogenesis_8	77	-0.0434	0.6688	0.660034	GWAS	77	-0.102	0.83734	0.75478	MTAG		Curated_gene_sets:burton_adipogenesis_8	77
Curated_gene_sets:burton_adipogenesis_9	82	-0.122	0.89366	0.819471	GWAS	82	-0.0959	0.84137	0.833149	MTAG		Curated_gene_sets:burton_adipogenesis_9	83	-0.0867	0.82279	0.97823	GWAS	83	-0.112	0.88519	0.998148	MTAG		Curated_gene_sets:burton_adipogenesis_9	84	-0.0324	0.62031	0.961168	GWAS	84	-0.0201	0.57408	0.916998	MTAG		Curated_gene_sets:burton_adipogenesis_9	85	0.127	0.10514	0.531411	GWAS	85	0.104	0.16151	0.626392	MTAG		Curated_gene_sets:burton_adipogenesis_9	85
Curated_gene_sets:burton_adipogenesis_peak_at_0hr	57	0.102	0.1872	0.704803	GWAS	57	0.147	0.096082	0.641692	MTAG		Curated_gene_sets:burton_adipogenesis_peak_at_0hr	57	0.0901	0.20883	0.951212	GWAS	57	0.128	0.12392	0.887607	MTAG		Curated_gene_sets:burton_adipogenesis_peak_at_0hr	57	0.229	0.033613	0.602874	GWAS	57	0.309	0.0075285	0.369101	MTAG		Curated_gene_sets:burton_adipogenesis_peak_at_0hr	57	-0.000552	0.5019	0.633622	GWAS	57	0.101	0.20038	0.64323	MTAG		Curated_gene_sets:burton_adipogenesis_peak_at_0hr	57
Curated_gene_sets:burton_adipogenesis_peak_at_16hr	37	-0.0428	0.62911	0.794976	GWAS	37	0.0202	0.437	0.778437	MTAG		Curated_gene_sets:burton_adipogenesis_peak_at_16hr	37	-0.151	0.88315	0.97823	GWAS	37	-0.0749	0.72444	0.998148	MTAG		Curated_gene_sets:burton_adipogenesis_peak_at_16hr	37	0.274	0.017993	0.503921	GWAS	37	0.332	0.0062174	0.340523	MTAG		Curated_gene_sets:burton_adipogenesis_peak_at_16hr	37	-0.0996	0.7642	0.672785	GWAS	37	-0.224	0.94051	0.77386	MTAG		Curated_gene_sets:burton_adipogenesis_peak_at_16hr	37
Curated_gene_sets:burton_adipogenesis_peak_at_24hr	42	-0.0837	0.7546	0.811433	GWAS	42	-0.101	0.8023	0.828955	MTAG		Curated_gene_sets:burton_adipogenesis_peak_at_24hr	43	-0.208	0.96657	0.97928	GWAS	43	-0.15	0.90769	0.998148	MTAG		Curated_gene_sets:burton_adipogenesis_peak_at_24hr	43	-0.0214	0.56631	0.956096	GWAS	43	-0.0424	0.62782	0.92149	MTAG		Curated_gene_sets:burton_adipogenesis_peak_at_24hr	43	-0.028	0.58759	0.646924	GWAS	43	0.0775	0.27746	0.681447	MTAG		Curated_gene_sets:burton_adipogenesis_peak_at_24hr	43
Curated_gene_sets:burton_adipogenesis_peak_at_2hr	47	-0.153	0.87265	0.817443	GWAS	47	-0.148	0.86913	0.834334	MTAG		Curated_gene_sets:burton_adipogenesis_peak_at_2hr	47	-0.177	0.91451	0.97823	GWAS	47	-0.234	0.96547	0.998148	MTAG		Curated_gene_sets:burton_adipogenesis_peak_at_2hr	49	0.149	0.1573	0.844495	GWAS	49	0.114	0.22534	0.838443	MTAG		Curated_gene_sets:burton_adipogenesis_peak_at_2hr	48	-0.0279	0.58253	0.646924	GWAS	48	-0.0327	0.59274	0.725445	MTAG		Curated_gene_sets:burton_adipogenesis_peak_at_2hr	48
Curated_gene_sets:burton_adipogenesis_peak_at_8hr	36	0.0765	0.27902	0.722463	GWAS	36	-0.00889	0.52761	0.794945	MTAG		Curated_gene_sets:burton_adipogenesis_peak_at_8hr	38	-0.0191	0.5581	0.97823	GWAS	38	0.0176	0.44598	0.991908	MTAG		Curated_gene_sets:burton_adipogenesis_peak_at_8hr	38	0.0664	0.33849	0.922796	GWAS	38	0.0979	0.27267	0.863016	MTAG		Curated_gene_sets:burton_adipogenesis_peak_at_8hr	38	-0.0346	0.59666	0.648689	GWAS	38	-0.026	0.57042	0.721315	MTAG		Curated_gene_sets:burton_adipogenesis_peak_at_8hr	38
Curated_gene_sets:busa_sam68_targets_dn	6	0.246	0.26172	0.721024	GWAS	6	0.451	0.11702	0.660228	MTAG		Curated_gene_sets:busa_sam68_targets_dn	6	0.766	0.0072352	0.682944	GWAS	6	0.897	0.0019846	0.288877	MTAG		Curated_gene_sets:busa_sam68_targets_dn	6	0.264	0.24264	0.903015	GWAS	6	0.216	0.28758	0.867849	MTAG		Curated_gene_sets:busa_sam68_targets_dn	6	-0.173	0.70206	0.666475	GWAS	6	0.0829	0.40355	0.697204	MTAG		Curated_gene_sets:busa_sam68_targets_dn	6
Curated_gene_sets:busa_sam68_targets_up	7	0.0412	0.45372	0.764988	GWAS	7	0.0841	0.40454	0.772265	MTAG		Curated_gene_sets:busa_sam68_targets_up	7	0.553	0.054982	0.880286	GWAS	7	0.693	0.021852	0.606441	MTAG		Curated_gene_sets:busa_sam68_targets_up	7	0.0788	0.41916	0.939598	GWAS	7	0.227	0.28169	0.865948	MTAG		Curated_gene_sets:busa_sam68_targets_up	7	-0.109	0.61795	0.650939	GWAS	7	0.334	0.18787	0.636062	MTAG		Curated_gene_sets:busa_sam68_targets_up	7
Curated_gene_sets:buytaert_photodynamic_therapy_stress_dn	601	-0.0652	0.97072	0.831619	GWAS	601	-0.041	0.8867	0.835615	MTAG		Curated_gene_sets:buytaert_photodynamic_therapy_stress_dn	606	-0.0532	0.94227	0.97823	GWAS	606	-0.0446	0.90813	0.998148	MTAG		Curated_gene_sets:buytaert_photodynamic_therapy_stress_dn	608	0.0391	0.14584	0.835675	GWAS	608	0.0386	0.15251	0.802658	MTAG		Curated_gene_sets:buytaert_photodynamic_therapy_stress_dn	607	0.0234	0.25342	0.587306	GWAS	607	0.0275	0.22686	0.659988	MTAG		Curated_gene_sets:buytaert_photodynamic_therapy_stress_dn	604
Curated_gene_sets:buytaert_photodynamic_therapy_stress_up	776	-0.00833	0.60363	0.79194	GWAS	776	0.0081	0.39737	0.771996	MTAG		Curated_gene_sets:buytaert_photodynamic_therapy_stress_up	778	0.0497	0.054768	0.880286	GWAS	778	0.0581	0.029909	0.675253	MTAG		Curated_gene_sets:buytaert_photodynamic_therapy_stress_up	780	0.0832	0.007296	0.387524	GWAS	780	0.0962	0.0027022	0.248473	MTAG		Curated_gene_sets:buytaert_photodynamic_therapy_stress_up	780	0.00344	0.45801	0.622956	GWAS	780	0.0315	0.17672	0.629342	MTAG		Curated_gene_sets:buytaert_photodynamic_therapy_stress_up	780
Curated_gene_sets:bystroem_correlated_with_il5_dn	60	-0.00119	0.504	0.777066	GWAS	60	-0.0169	0.55762	0.800466	MTAG		Curated_gene_sets:bystroem_correlated_with_il5_dn	60	0.0149	0.44539	0.97823	GWAS	60	0.0937	0.19194	0.931249	MTAG		Curated_gene_sets:bystroem_correlated_with_il5_dn	60	-0.114	0.82811	0.978136	GWAS	60	-0.0864	0.76011	0.932553	MTAG		Curated_gene_sets:bystroem_correlated_with_il5_dn	60	0.00688	0.47597	0.627361	GWAS	60	-0.00292	0.50981	0.715325	MTAG		Curated_gene_sets:bystroem_correlated_with_il5_dn	60
Curated_gene_sets:bystroem_correlated_with_il5_up	46	0.0284	0.40098	0.756522	GWAS	46	0.0305	0.39207	0.771101	MTAG		Curated_gene_sets:bystroem_correlated_with_il5_up	47	0.0308	0.39348	0.976383	GWAS	47	0.036	0.37511	0.977765	MTAG		Curated_gene_sets:bystroem_correlated_with_il5_up	47	-0.0459	0.63179	0.961286	GWAS	47	0.00237	0.49316	0.905463	MTAG		Curated_gene_sets:bystroem_correlated_with_il5_up	46	-0.316	0.99224	0.710966	GWAS	46	-0.293	0.98456	0.780953	MTAG		Curated_gene_sets:bystroem_correlated_with_il5_up	46
Curated_gene_sets:bystrykh_hematopoiesis_stem_cell_and_brain_qtl_cis	64	0.179	0.048258	0.608495	GWAS	64	0.146	0.084329	0.628214	MTAG		Curated_gene_sets:bystrykh_hematopoiesis_stem_cell_and_brain_qtl_cis	64	0.0528	0.31193	0.968001	GWAS	64	0.149	0.082501	0.827418	MTAG		Curated_gene_sets:bystrykh_hematopoiesis_stem_cell_and_brain_qtl_cis	64	0.047	0.34331	0.924027	GWAS	64	0.0835	0.23995	0.847929	MTAG		Curated_gene_sets:bystrykh_hematopoiesis_stem_cell_and_brain_qtl_cis	64	0.269	0.0086351	0.315403	GWAS	64	0.354	0.0013115	0.154148	MTAG		Curated_gene_sets:bystrykh_hematopoiesis_stem_cell_and_brain_qtl_cis	64
Curated_gene_sets:bystrykh_hematopoiesis_stem_cell_and_brain_qtl_trans	178	-0.00789	0.55135	0.785782	GWAS	178	-0.01	0.56614	0.801782	MTAG		Curated_gene_sets:bystrykh_hematopoiesis_stem_cell_and_brain_qtl_trans	178	0.121	0.024489	0.760842	GWAS	178	0.101	0.049711	0.747842	MTAG		Curated_gene_sets:bystrykh_hematopoiesis_stem_cell_and_brain_qtl_trans	179	-0.0415	0.72406	0.973108	GWAS	179	-0.0526	0.77147	0.933531	MTAG		Curated_gene_sets:bystrykh_hematopoiesis_stem_cell_and_brain_qtl_trans	178	0.0192	0.38203	0.611697	GWAS	178	0.0792	0.11605	0.607941	MTAG		Curated_gene_sets:bystrykh_hematopoiesis_stem_cell_and_brain_qtl_trans	178
Curated_gene_sets:bystrykh_hematopoiesis_stem_cell_fgf3	6	-0.323	0.80376	0.817379	GWAS	6	-0.237	0.73814	0.824781	MTAG		Curated_gene_sets:bystrykh_hematopoiesis_stem_cell_fgf3	6	-0.0148	0.51572	0.97823	GWAS	6	-0.000138	0.50015	0.99422	MTAG		Curated_gene_sets:bystrykh_hematopoiesis_stem_cell_fgf3	6	-0.111	0.60252	0.96032	GWAS	6	-0.176	0.65691	0.927987	MTAG		Curated_gene_sets:bystrykh_hematopoiesis_stem_cell_fgf3	6	-0.0171	0.51677	0.637527	GWAS	6	0.0306	0.4711	0.707191	MTAG		Curated_gene_sets:bystrykh_hematopoiesis_stem_cell_fgf3	6
Curated_gene_sets:bystrykh_hematopoiesis_stem_cell_fli1	8	0.134	0.29503	0.725467	GWAS	8	-0.0311	0.55041	0.798712	MTAG		Curated_gene_sets:bystrykh_hematopoiesis_stem_cell_fli1	8	-0.309	0.87622	0.97823	GWAS	8	-0.133	0.69185	0.998148	MTAG		Curated_gene_sets:bystrykh_hematopoiesis_stem_cell_fli1	8	-0.174	0.72301	0.973108	GWAS	8	-0.111	0.64422	0.925423	MTAG		Curated_gene_sets:bystrykh_hematopoiesis_stem_cell_fli1	8	-0.0619	0.59304	0.648042	GWAS	8	0.102	0.35485	0.691196	MTAG		Curated_gene_sets:bystrykh_hematopoiesis_stem_cell_fli1	8
Curated_gene_sets:bystrykh_hematopoiesis_stem_cell_il3ra	7	0.00754	0.48976	0.774104	GWAS	7	-0.0388	0.55343	0.799533	MTAG		Curated_gene_sets:bystrykh_hematopoiesis_stem_cell_il3ra	7	0.314	0.14547	0.94334	GWAS	7	0.371	0.10458	0.868657	MTAG		Curated_gene_sets:bystrykh_hematopoiesis_stem_cell_il3ra	7	-0.0517	0.56166	0.955672	GWAS	7	-0.0517	0.56059	0.913553	MTAG		Curated_gene_sets:bystrykh_hematopoiesis_stem_cell_il3ra	7	0.146	0.32193	0.603075	GWAS	7	0.0776	0.4064	0.697743	MTAG		Curated_gene_sets:bystrykh_hematopoiesis_stem_cell_il3ra	7
Curated_gene_sets:bystrykh_hematopoiesis_stem_cell_qtl_cis	118	-0.0792	0.85839	0.817443	GWAS	118	-0.14	0.97319	0.845634	MTAG		Curated_gene_sets:bystrykh_hematopoiesis_stem_cell_qtl_cis	118	-0.0239	0.62445	0.97823	GWAS	118	0.00446	0.47622	0.99422	MTAG		Curated_gene_sets:bystrykh_hematopoiesis_stem_cell_qtl_cis	119	-0.0371	0.67403	0.967838	GWAS	119	-0.0195	0.59206	0.919729	MTAG		Curated_gene_sets:bystrykh_hematopoiesis_stem_cell_qtl_cis	118	0.114	0.08009	0.519673	GWAS	118	0.15	0.03804	0.486323	MTAG		Curated_gene_sets:bystrykh_hematopoiesis_stem_cell_qtl_cis	118
Curated_gene_sets:bystrykh_hematopoiesis_stem_cell_qtl_trans	835	-0.0442	0.92634	0.826152	GWAS	835	-0.0396	0.90652	0.836604	MTAG		Curated_gene_sets:bystrykh_hematopoiesis_stem_cell_qtl_trans	843	0.0183	0.26575	0.962939	GWAS	843	0.0332	0.12589	0.888697	MTAG		Curated_gene_sets:bystrykh_hematopoiesis_stem_cell_qtl_trans	843	-0.0259	0.78631	0.977693	GWAS	843	-0.0265	0.78744	0.933531	MTAG		Curated_gene_sets:bystrykh_hematopoiesis_stem_cell_qtl_trans	842	0.029	0.17266	0.560791	GWAS	842	0.0395	0.10809	0.603258	MTAG		Curated_gene_sets:bystrykh_hematopoiesis_stem_cell_qtl_trans	839
Curated_gene_sets:bystrykh_hematopoiesis_stem_cell_runx1	9	0.185	0.30012	0.725467	GWAS	9	0.108	0.37744	0.768893	MTAG		Curated_gene_sets:bystrykh_hematopoiesis_stem_cell_runx1	9	-0.506	0.93588	0.97823	GWAS	9	-0.666	0.97816	0.998387	MTAG		Curated_gene_sets:bystrykh_hematopoiesis_stem_cell_runx1	9	-0.697	0.97063	0.980908	GWAS	9	-0.665	0.96194	0.937155	MTAG		Curated_gene_sets:bystrykh_hematopoiesis_stem_cell_runx1	9	-0.255	0.78369	0.675777	GWAS	9	-0.454	0.9102	0.768336	MTAG		Curated_gene_sets:bystrykh_hematopoiesis_stem_cell_runx1	9
Curated_gene_sets:bystrykh_hematopoiesis_stem_cell_scp2_qtl_trans	25	-0.104	0.73132	0.807934	GWAS	25	-0.106	0.73944	0.824924	MTAG		Curated_gene_sets:bystrykh_hematopoiesis_stem_cell_scp2_qtl_trans	25	-0.0532	0.6302	0.97823	GWAS	25	-0.0897	0.71383	0.998148	MTAG		Curated_gene_sets:bystrykh_hematopoiesis_stem_cell_scp2_qtl_trans	25	-0.199	0.85845	0.978136	GWAS	25	-0.224	0.88314	0.933531	MTAG		Curated_gene_sets:bystrykh_hematopoiesis_stem_cell_scp2_qtl_trans	25	0.179	0.13994	0.544793	GWAS	25	0.13	0.22493	0.658567	MTAG		Curated_gene_sets:bystrykh_hematopoiesis_stem_cell_scp2_qtl_trans	24
Curated_gene_sets:bystrykh_scp2_qtl	5	0.337	0.18395	0.704541	GWAS	5	0.377	0.15214	0.685375	MTAG		Curated_gene_sets:bystrykh_scp2_qtl	5	0.168	0.31433	0.968236	GWAS	5	0.394	0.12695	0.888697	MTAG		Curated_gene_sets:bystrykh_scp2_qtl	5	0.621	0.073264	0.74456	GWAS	5	0.823	0.028965	0.573479	MTAG		Curated_gene_sets:bystrykh_scp2_qtl	5	0.238	0.25951	0.590259	GWAS	5	0.577	0.066546	0.547143	MTAG		Curated_gene_sets:bystrykh_scp2_qtl	5
Curated_gene_sets:cadwell_atg16l1_targets_dn	64	-0.127	0.87881	0.817443	GWAS	64	-0.0987	0.82261	0.830906	MTAG		Curated_gene_sets:cadwell_atg16l1_targets_dn	64	-0.0727	0.77092	0.97823	GWAS	64	-0.0705	0.76575	0.998148	MTAG		Curated_gene_sets:cadwell_atg16l1_targets_dn	64	-0.0494	0.66977	0.967838	GWAS	64	-0.0536	0.68074	0.929746	MTAG		Curated_gene_sets:cadwell_atg16l1_targets_dn	64	-0.252	0.99211	0.710966	GWAS	64	-0.205	0.97095	0.778528	MTAG		Curated_gene_sets:cadwell_atg16l1_targets_dn	64
Curated_gene_sets:cadwell_atg16l1_targets_up	87	0.113	0.10196	0.665587	GWAS	87	0.069	0.21547	0.720933	MTAG		Curated_gene_sets:cadwell_atg16l1_targets_up	88	-0.128	0.91886	0.97823	GWAS	88	-0.182	0.97733	0.998387	MTAG		Curated_gene_sets:cadwell_atg16l1_targets_up	87	0.0316	0.37698	0.933811	GWAS	87	0.00384	0.48505	0.904274	MTAG		Curated_gene_sets:cadwell_atg16l1_targets_up	88	-0.0224	0.59481	0.648641	GWAS	88	-0.0356	0.643	0.728663	MTAG		Curated_gene_sets:cadwell_atg16l1_targets_up	88
Curated_gene_sets:caffarel_response_to_thc_24hr_3_dn	13	0.0808	0.38037	0.749056	GWAS	13	0.0411	0.43739	0.778437	MTAG		Curated_gene_sets:caffarel_response_to_thc_24hr_3_dn	13	0.145	0.28553	0.963198	GWAS	13	0.147	0.28149	0.953935	MTAG		Curated_gene_sets:caffarel_response_to_thc_24hr_3_dn	13	0.195	0.1952	0.865112	GWAS	13	0.184	0.21226	0.835296	MTAG		Curated_gene_sets:caffarel_response_to_thc_24hr_3_dn	13	0.0749	0.38647	0.613213	GWAS	13	-0.0519	0.57621	0.722319	MTAG		Curated_gene_sets:caffarel_response_to_thc_24hr_3_dn	13
Curated_gene_sets:caffarel_response_to_thc_24hr_3_up	8	-0.192	0.76263	0.812495	GWAS	8	-0.216	0.7934	0.828955	MTAG		Curated_gene_sets:caffarel_response_to_thc_24hr_3_up	8	0.267	0.17233	0.948808	GWAS	8	0.248	0.18853	0.931249	MTAG		Curated_gene_sets:caffarel_response_to_thc_24hr_3_up	8	0.00929	0.48796	0.94918	GWAS	8	-0.0812	0.60243	0.920411	MTAG		Curated_gene_sets:caffarel_response_to_thc_24hr_3_up	8	-0.304	0.84818	0.684543	GWAS	8	-0.491	0.94517	0.775052	MTAG		Curated_gene_sets:caffarel_response_to_thc_24hr_3_up	8
Curated_gene_sets:caffarel_response_to_thc_24hr_5_dn	56	-0.124	0.88565	0.818091	GWAS	56	-0.0804	0.7869	0.828955	MTAG		Curated_gene_sets:caffarel_response_to_thc_24hr_5_dn	56	-0.136	0.91583	0.97823	GWAS	56	-0.123	0.89583	0.998148	MTAG		Curated_gene_sets:caffarel_response_to_thc_24hr_5_dn	55	0.0124	0.45583	0.94485	GWAS	55	0.0519	0.32318	0.875348	MTAG		Curated_gene_sets:caffarel_response_to_thc_24hr_5_dn	57	-0.1	0.82753	0.681152	GWAS	57	-0.0307	0.60992	0.725445	MTAG		Curated_gene_sets:caffarel_response_to_thc_24hr_5_dn	57
Curated_gene_sets:caffarel_response_to_thc_24hr_5_up	32	-0.125	0.81907	0.817443	GWAS	32	-0.163	0.88607	0.835615	MTAG		Curated_gene_sets:caffarel_response_to_thc_24hr_5_up	32	0.121	0.17911	0.951212	GWAS	32	0.107	0.20669	0.937801	MTAG		Curated_gene_sets:caffarel_response_to_thc_24hr_5_up	32	-0.0602	0.64762	0.965054	GWAS	32	-0.00382	0.50943	0.909894	MTAG		Curated_gene_sets:caffarel_response_to_thc_24hr_5_up	32	0.145	0.14408	0.545814	GWAS	32	0.0696	0.31236	0.687331	MTAG		Curated_gene_sets:caffarel_response_to_thc_24hr_5_up	31
Curated_gene_sets:caffarel_response_to_thc_8hr_3_dn	9	-0.0545	0.58639	0.790435	GWAS	9	-0.109	0.67165	0.817095	MTAG		Curated_gene_sets:caffarel_response_to_thc_8hr_3_dn	9	0.0058	0.48918	0.97823	GWAS	9	0.104	0.31157	0.960779	MTAG		Curated_gene_sets:caffarel_response_to_thc_8hr_3_dn	9	0.511	0.023684	0.539911	GWAS	9	0.565	0.015554	0.461226	MTAG		Curated_gene_sets:caffarel_response_to_thc_8hr_3_dn	9	0.181	0.23573	0.585085	GWAS	9	0.141	0.29446	0.684428	MTAG		Curated_gene_sets:caffarel_response_to_thc_8hr_3_dn	9
Curated_gene_sets:caffarel_response_to_thc_8hr_3_up	5	0.086	0.42525	0.759198	GWAS	5	0.103	0.4089	0.772265	MTAG		Curated_gene_sets:caffarel_response_to_thc_8hr_3_up	5	-0.0308	0.53421	0.97823	GWAS	5	-0.176	0.68881	0.998148	MTAG		Curated_gene_sets:caffarel_response_to_thc_8hr_3_up	5	-0.627	0.94409	0.980908	GWAS	5	-0.673	0.95357	0.935532	MTAG		Curated_gene_sets:caffarel_response_to_thc_8hr_3_up	5	-0.194	0.66199	0.660034	GWAS	5	-0.486	0.84276	0.755642	MTAG		Curated_gene_sets:caffarel_response_to_thc_8hr_3_up	5
Curated_gene_sets:caffarel_response_to_thc_8hr_5_dn	10	-0.411	0.95763	0.829654	GWAS	10	-0.484	0.98078	0.845842	MTAG		Curated_gene_sets:caffarel_response_to_thc_8hr_5_dn	10	-0.292	0.91095	0.97823	GWAS	10	-0.242	0.86933	0.998148	MTAG		Curated_gene_sets:caffarel_response_to_thc_8hr_5_dn	10	0.238	0.20487	0.876757	GWAS	10	0.106	0.35901	0.884588	MTAG		Curated_gene_sets:caffarel_response_to_thc_8hr_5_dn	10	-0.2	0.75806	0.672558	GWAS	10	-0.0622	0.58307	0.723676	MTAG		Curated_gene_sets:caffarel_response_to_thc_8hr_5_dn	10
Curated_gene_sets:caffarel_response_to_thc_8hr_5_up	15	-0.0566	0.59997	0.791116	GWAS	15	-0.0942	0.66604	0.816443	MTAG		Curated_gene_sets:caffarel_response_to_thc_8hr_5_up	15	0.268	0.079701	0.900606	GWAS	15	0.155	0.20699	0.937801	MTAG		Curated_gene_sets:caffarel_response_to_thc_8hr_5_up	15	-0.113	0.6814	0.967838	GWAS	15	-0.16	0.74507	0.931759	MTAG		Curated_gene_sets:caffarel_response_to_thc_8hr_5_up	15	0.00449	0.49177	0.631236	GWAS	15	-0.191	0.80102	0.747451	MTAG		Curated_gene_sets:caffarel_response_to_thc_8hr_5_up	15
Curated_gene_sets:caffarel_response_to_thc_dn	28	-0.134	0.80306	0.817322	GWAS	28	-0.142	0.8206	0.830873	MTAG		Curated_gene_sets:caffarel_response_to_thc_dn	28	-0.0863	0.71465	0.97823	GWAS	28	-0.172	0.87186	0.998148	MTAG		Curated_gene_sets:caffarel_response_to_thc_dn	28	0.123	0.24632	0.907002	GWAS	28	0.0957	0.29998	0.871756	MTAG		Curated_gene_sets:caffarel_response_to_thc_dn	28	0.208	0.094072	0.52345	GWAS	28	0.16	0.16432	0.626392	MTAG		Curated_gene_sets:caffarel_response_to_thc_dn	27
Curated_gene_sets:caffarel_response_to_thc_up	31	0.0257	0.43509	0.760712	GWAS	31	-0.106	0.75402	0.828753	MTAG		Curated_gene_sets:caffarel_response_to_thc_up	31	0.128	0.20592	0.951212	GWAS	31	0.0261	0.43331	0.988764	MTAG		Curated_gene_sets:caffarel_response_to_thc_up	32	0.0722	0.32495	0.922796	GWAS	32	0.021	0.44826	0.89843	MTAG		Curated_gene_sets:caffarel_response_to_thc_up	32	-0.124	0.79242	0.676798	GWAS	32	-0.088	0.71076	0.734721	MTAG		Curated_gene_sets:caffarel_response_to_thc_up	32
Curated_gene_sets:cairo_hepatoblastoma_classes_dn	200	-0.0142	0.59142	0.790435	GWAS	200	-0.0322	0.70282	0.821818	MTAG		Curated_gene_sets:cairo_hepatoblastoma_classes_dn	201	0.00614	0.46013	0.97823	GWAS	201	0.00958	0.43748	0.991413	MTAG		Curated_gene_sets:cairo_hepatoblastoma_classes_dn	201	-0.0266	0.65224	0.965054	GWAS	201	-0.0291	0.66338	0.929311	MTAG		Curated_gene_sets:cairo_hepatoblastoma_classes_dn	201	0.0767	0.10907	0.534283	GWAS	201	0.0406	0.265	0.678744	MTAG		Curated_gene_sets:cairo_hepatoblastoma_classes_dn	201
Curated_gene_sets:cairo_hepatoblastoma_classes_up	575	-0.000927	0.5107	0.778219	GWAS	575	-0.0152	0.67231	0.817249	MTAG		Curated_gene_sets:cairo_hepatoblastoma_classes_up	577	-0.0656	0.97441	0.979775	GWAS	577	-0.0847	0.99433	0.999614	MTAG		Curated_gene_sets:cairo_hepatoblastoma_classes_up	578	-0.052	0.9187	0.979441	GWAS	578	-0.0514	0.91265	0.933531	MTAG		Curated_gene_sets:cairo_hepatoblastoma_classes_up	578	0.0322	0.18467	0.566793	GWAS	578	0.0102	0.39192	0.697204	MTAG		Curated_gene_sets:cairo_hepatoblastoma_classes_up	576
Curated_gene_sets:cairo_hepatoblastoma_dn	251	-0.0374	0.74952	0.811433	GWAS	251	-0.0409	0.77296	0.828955	MTAG		Curated_gene_sets:cairo_hepatoblastoma_dn	254	0.0226	0.33947	0.972019	GWAS	254	-0.00605	0.54435	0.99422	MTAG		Curated_gene_sets:cairo_hepatoblastoma_dn	254	0.111	0.031953	0.59276	GWAS	254	0.115	0.03003	0.579931	MTAG		Curated_gene_sets:cairo_hepatoblastoma_dn	255	-0.0356	0.73156	0.668958	GWAS	255	-0.0675	0.86971	0.761699	MTAG		Curated_gene_sets:cairo_hepatoblastoma_dn	255
Curated_gene_sets:cairo_hepatoblastoma_poor_survival	14	0.271	0.12681	0.674485	GWAS	14	0.315	0.088175	0.632538	MTAG		Curated_gene_sets:cairo_hepatoblastoma_poor_survival	14	-0.152	0.76005	0.97823	GWAS	14	0.0142	0.4736	0.99422	MTAG		Curated_gene_sets:cairo_hepatoblastoma_poor_survival	14	0.224	0.14894	0.836524	GWAS	14	0.24	0.13669	0.790545	MTAG		Curated_gene_sets:cairo_hepatoblastoma_poor_survival	14	-0.000488	0.50098	0.633538	GWAS	14	-0.0623	0.61897	0.725445	MTAG		Curated_gene_sets:cairo_hepatoblastoma_poor_survival	14
Curated_gene_sets:cairo_hepatoblastoma_up	191	0.0353	0.28635	0.725467	GWAS	191	0.0379	0.26868	0.737516	MTAG		Curated_gene_sets:cairo_hepatoblastoma_up	193	-0.0701	0.87152	0.97823	GWAS	193	-0.0647	0.85388	0.998148	MTAG		Curated_gene_sets:cairo_hepatoblastoma_up	194	-0.0158	0.59008	0.958745	GWAS	194	0.00265	0.48497	0.904274	MTAG		Curated_gene_sets:cairo_hepatoblastoma_up	193	0.0567	0.20676	0.574621	GWAS	193	0.0429	0.27577	0.681447	MTAG		Curated_gene_sets:cairo_hepatoblastoma_up	194
Curated_gene_sets:cairo_liver_development_dn	208	-0.074	0.89071	0.818788	GWAS	208	-0.0591	0.84136	0.833149	MTAG		Curated_gene_sets:cairo_liver_development_dn	209	0.0215	0.35239	0.975933	GWAS	209	-0.00983	0.56906	0.998148	MTAG		Curated_gene_sets:cairo_liver_development_dn	209	0.0853	0.092484	0.782602	GWAS	209	0.0494	0.22479	0.838443	MTAG		Curated_gene_sets:cairo_liver_development_dn	210	-0.114	0.96841	0.70564	GWAS	210	-0.12	0.96943	0.778264	MTAG		Curated_gene_sets:cairo_liver_development_dn	210
Curated_gene_sets:cairo_liver_development_up	147	0.0441	0.27412	0.72163	GWAS	147	0.049	0.24866	0.728809	MTAG		Curated_gene_sets:cairo_liver_development_up	150	0.0299	0.33669	0.971363	GWAS	150	0.0805	0.1269	0.888697	MTAG		Curated_gene_sets:cairo_liver_development_up	152	0.0798	0.15927	0.845306	GWAS	152	0.116	0.076506	0.71597	MTAG		Curated_gene_sets:cairo_liver_development_up	151	-0.0241	0.62403	0.651027	GWAS	151	-0.00105	0.5053	0.715325	MTAG		Curated_gene_sets:cairo_liver_development_up	151
Curated_gene_sets:cairo_pml_targets_bound_by_myc_dn	13	-0.126	0.6979	0.803549	GWAS	13	-0.0396	0.56568	0.801782	MTAG		Curated_gene_sets:cairo_pml_targets_bound_by_myc_dn	13	0.0253	0.4586	0.97823	GWAS	13	0.136	0.28656	0.953935	MTAG		Curated_gene_sets:cairo_pml_targets_bound_by_myc_dn	13	0.00899	0.48723	0.94918	GWAS	13	0.0589	0.41826	0.8932	MTAG		Curated_gene_sets:cairo_pml_targets_bound_by_myc_dn	13	-0.0489	0.57336	0.644949	GWAS	13	0.161	0.27905	0.681447	MTAG		Curated_gene_sets:cairo_pml_targets_bound_by_myc_dn	13
Curated_gene_sets:cairo_pml_targets_bound_by_myc_up	23	-0.165	0.80478	0.817379	GWAS	23	-0.277	0.92974	0.840409	MTAG		Curated_gene_sets:cairo_pml_targets_bound_by_myc_up	23	0.0186	0.45699	0.97823	GWAS	23	-0.107	0.73472	0.998148	MTAG		Curated_gene_sets:cairo_pml_targets_bound_by_myc_up	23	0.108	0.29051	0.918058	GWAS	23	0.0574	0.38664	0.889861	MTAG		Curated_gene_sets:cairo_pml_targets_bound_by_myc_up	23	0.19	0.15679	0.549194	GWAS	23	0.207	0.14492	0.623763	MTAG		Curated_gene_sets:cairo_pml_targets_bound_by_myc_up	23
Curated_gene_sets:calvet_irinotecan_sensitive_vs_resistant_dn	5	0.319	0.15907	0.693944	GWAS	5	0.186	0.27736	0.743266	MTAG		Curated_gene_sets:calvet_irinotecan_sensitive_vs_resistant_dn	5	0.121	0.36177	0.976383	GWAS	5	0.0305	0.46426	0.993922	MTAG		Curated_gene_sets:calvet_irinotecan_sensitive_vs_resistant_dn	5	0.524	0.10533	0.79404	GWAS	5	0.348	0.20661	0.83277	MTAG		Curated_gene_sets:calvet_irinotecan_sensitive_vs_resistant_dn	5	-0.194	0.70654	0.667377	GWAS	5	-0.096	0.60185	0.725445	MTAG		Curated_gene_sets:calvet_irinotecan_sensitive_vs_resistant_dn	5
Curated_gene_sets:calvet_irinotecan_sensitive_vs_resistant_up	4	-0.0965	0.58123	0.790435	GWAS	4	-0.114	0.59754	0.809368	MTAG		Curated_gene_sets:calvet_irinotecan_sensitive_vs_resistant_up	4	-0.0457	0.54045	0.97823	GWAS	4	0.231	0.30248	0.955622	MTAG		Curated_gene_sets:calvet_irinotecan_sensitive_vs_resistant_up	4	0.283	0.25339	0.909864	GWAS	4	0.191	0.32968	0.876284	MTAG		Curated_gene_sets:calvet_irinotecan_sensitive_vs_resistant_up	4	0.114	0.41019	0.614356	GWAS	4	0.104	0.42084	0.698796	MTAG		Curated_gene_sets:calvet_irinotecan_sensitive_vs_resistant_up	4
Curated_gene_sets:calvet_irinotecan_sensitive_vs_reverted_dn	5	0.0815	0.4254	0.759314	GWAS	5	0.0184	0.48271	0.788916	MTAG		Curated_gene_sets:calvet_irinotecan_sensitive_vs_reverted_dn	5	-0.123	0.65342	0.97823	GWAS	5	-0.0371	0.5476	0.99422	MTAG		Curated_gene_sets:calvet_irinotecan_sensitive_vs_reverted_dn	5	0.342	0.24323	0.903015	GWAS	5	0.015	0.48799	0.904274	MTAG		Curated_gene_sets:calvet_irinotecan_sensitive_vs_reverted_dn	5	0.114	0.40227	0.614087	GWAS	5	0.0552	0.45403	0.703171	MTAG		Curated_gene_sets:calvet_irinotecan_sensitive_vs_reverted_dn	5
Curated_gene_sets:calvet_irinotecan_sensitive_vs_reverted_up	5	0.282	0.19546	0.705783	GWAS	5	0.176	0.29261	0.753905	MTAG		Curated_gene_sets:calvet_irinotecan_sensitive_vs_reverted_up	5	0.267	0.20606	0.951212	GWAS	5	0.183	0.28536	0.953935	MTAG		Curated_gene_sets:calvet_irinotecan_sensitive_vs_reverted_up	5	-0.142	0.63385	0.962469	GWAS	5	-0.111	0.60357	0.920411	MTAG		Curated_gene_sets:calvet_irinotecan_sensitive_vs_reverted_up	5	0.631	0.046285	0.496475	GWAS	5	0.463	0.11733	0.607941	MTAG		Curated_gene_sets:calvet_irinotecan_sensitive_vs_reverted_up	5
Curated_gene_sets:camps_colon_cancer_copy_number_dn	49	0.181	0.094049	0.665587	GWAS	49	0.17	0.10409	0.64473	MTAG		Curated_gene_sets:camps_colon_cancer_copy_number_dn	53	0.166	0.099264	0.915894	GWAS	53	0.145	0.1283	0.889788	MTAG		Curated_gene_sets:camps_colon_cancer_copy_number_dn	48	-0.14	0.82526	0.978136	GWAS	48	-0.066	0.66813	0.929746	MTAG		Curated_gene_sets:camps_colon_cancer_copy_number_dn	53	0.164	0.11877	0.534283	GWAS	53	0.171	0.11801	0.608436	MTAG		Curated_gene_sets:camps_colon_cancer_copy_number_dn	54
Curated_gene_sets:camps_colon_cancer_copy_number_up	82	0.147	0.094714	0.665587	GWAS	82	0.108	0.16481	0.696472	MTAG		Curated_gene_sets:camps_colon_cancer_copy_number_up	85	-0.119	0.87673	0.97823	GWAS	85	-0.08	0.78337	0.998148	MTAG		Curated_gene_sets:camps_colon_cancer_copy_number_up	88	0.0961	0.19749	0.867892	GWAS	88	0.041	0.36048	0.885146	MTAG		Curated_gene_sets:camps_colon_cancer_copy_number_up	87	0.105	0.1721	0.560439	GWAS	87	0.0557	0.31445	0.687468	MTAG		Curated_gene_sets:camps_colon_cancer_copy_number_up	87
Curated_gene_sets:card_mir302a_targets	75	0.0863	0.21006	0.707811	GWAS	75	0.125	0.11759	0.66228	MTAG		Curated_gene_sets:card_mir302a_targets	75	0.13	0.1049	0.92756	GWAS	75	0.141	0.086201	0.841575	MTAG		Curated_gene_sets:card_mir302a_targets	75	0.155	0.081466	0.751413	GWAS	75	0.177	0.058124	0.678726	MTAG		Curated_gene_sets:card_mir302a_targets	75	0.0131	0.45132	0.622352	GWAS	75	0.0341	0.37997	0.697204	MTAG		Curated_gene_sets:card_mir302a_targets	75
Curated_gene_sets:cardoso_response_to_gamma_radiation_and_3ab	16	-0.167	0.78158	0.813958	GWAS	16	-0.287	0.91333	0.837863	MTAG		Curated_gene_sets:cardoso_response_to_gamma_radiation_and_3ab	16	-0.0323	0.56179	0.97823	GWAS	16	-0.0218	0.54204	0.99422	MTAG		Curated_gene_sets:cardoso_response_to_gamma_radiation_and_3ab	16	0.137	0.25934	0.909864	GWAS	16	0.101	0.31994	0.875348	MTAG		Curated_gene_sets:cardoso_response_to_gamma_radiation_and_3ab	16	-0.0298	0.55423	0.641603	GWAS	16	-0.0946	0.66134	0.730222	MTAG		Curated_gene_sets:cardoso_response_to_gamma_radiation_and_3ab	16
Curated_gene_sets:casorelli_acute_promyelocytic_leukemia_dn	614	-0.00769	0.58887	0.790435	GWAS	614	-0.000711	0.50843	0.793017	MTAG		Curated_gene_sets:casorelli_acute_promyelocytic_leukemia_dn	619	0.0367	0.12688	0.92756	GWAS	619	0.0554	0.041462	0.725792	MTAG		Curated_gene_sets:casorelli_acute_promyelocytic_leukemia_dn	620	0.0866	0.0081494	0.393511	GWAS	620	0.0837	0.011185	0.418302	MTAG		Curated_gene_sets:casorelli_acute_promyelocytic_leukemia_dn	619	0.0743	0.015329	0.380953	GWAS	619	0.0798	0.012747	0.345188	MTAG		Curated_gene_sets:casorelli_acute_promyelocytic_leukemia_dn	619
Curated_gene_sets:casorelli_acute_promyelocytic_leukemia_up	154	0.0685	0.17109	0.702331	GWAS	154	0.0746	0.1463	0.684533	MTAG		Curated_gene_sets:casorelli_acute_promyelocytic_leukemia_up	155	-0.0549	0.77631	0.97823	GWAS	155	-0.0094	0.55208	0.995138	MTAG		Curated_gene_sets:casorelli_acute_promyelocytic_leukemia_up	158	0.08	0.16016	0.846055	GWAS	158	0.0953	0.122	0.771225	MTAG		Curated_gene_sets:casorelli_acute_promyelocytic_leukemia_up	158	0.0491	0.25674	0.589391	GWAS	158	0.104	0.091108	0.592898	MTAG		Curated_gene_sets:casorelli_acute_promyelocytic_leukemia_up	158
Curated_gene_sets:casorelli_apl_secondary_vs_de_novo_dn	9	0.091	0.34607	0.742427	GWAS	9	0.251	0.13365	0.674559	MTAG		Curated_gene_sets:casorelli_apl_secondary_vs_de_novo_dn	9	0.0685	0.39333	0.976383	GWAS	9	0.0959	0.35149	0.972059	MTAG		Curated_gene_sets:casorelli_apl_secondary_vs_de_novo_dn	9	0.101	0.3657	0.928981	GWAS	9	0.289	0.16598	0.807192	MTAG		Curated_gene_sets:casorelli_apl_secondary_vs_de_novo_dn	9	0.601	0.014556	0.380359	GWAS	9	0.692	0.0078249	0.293193	MTAG		Curated_gene_sets:casorelli_apl_secondary_vs_de_novo_dn	9
Curated_gene_sets:casorelli_apl_secondary_vs_de_novo_up	37	0.111	0.22545	0.711709	GWAS	37	-0.0417	0.61349	0.812476	MTAG		Curated_gene_sets:casorelli_apl_secondary_vs_de_novo_up	37	-0.16	0.85659	0.97823	GWAS	37	-0.286	0.97194	0.998387	MTAG		Curated_gene_sets:casorelli_apl_secondary_vs_de_novo_up	39	-0.0131	0.53461	0.953297	GWAS	39	-0.0831	0.70594	0.930021	MTAG		Curated_gene_sets:casorelli_apl_secondary_vs_de_novo_up	38	0.083	0.28868	0.59679	GWAS	38	-0.0728	0.68097	0.734409	MTAG		Curated_gene_sets:casorelli_apl_secondary_vs_de_novo_up	38
Curated_gene_sets:castellano_hras_and_nras_targets_dn	7	-0.329	0.85779	0.817443	GWAS	7	-0.302	0.84094	0.833149	MTAG		Curated_gene_sets:castellano_hras_and_nras_targets_dn	7	-0.34	0.87673	0.97823	GWAS	7	-0.184	0.73638	0.998148	MTAG		Curated_gene_sets:castellano_hras_and_nras_targets_dn	7	-0.151	0.67522	0.967838	GWAS	7	0.00215	0.49746	0.907123	MTAG		Curated_gene_sets:castellano_hras_and_nras_targets_dn	7	-0.335	0.86128	0.685784	GWAS	7	-0.391	0.88856	0.76472	MTAG		Curated_gene_sets:castellano_hras_and_nras_targets_dn	7
Curated_gene_sets:castellano_hras_and_nras_targets_up	4	-0.11	0.60204	0.791733	GWAS	4	0.107	0.39815	0.771996	MTAG		Curated_gene_sets:castellano_hras_and_nras_targets_up	5	0.106	0.39089	0.976383	GWAS	5	0.235	0.26705	0.95361	MTAG		Curated_gene_sets:castellano_hras_and_nras_targets_up	5	-0.0379	0.53388	0.953297	GWAS	5	0.162	0.36018	0.885146	MTAG		Curated_gene_sets:castellano_hras_and_nras_targets_up	5	0.0695	0.43114	0.618738	GWAS	5	0.231	0.28962	0.683699	MTAG		Curated_gene_sets:castellano_hras_and_nras_targets_up	5
Curated_gene_sets:castellano_hras_targets_dn	6	0.27	0.1806	0.704268	GWAS	6	0.181	0.26669	0.736944	MTAG		Curated_gene_sets:castellano_hras_targets_dn	6	0.00365	0.49493	0.97823	GWAS	6	0.197	0.24494	0.950012	MTAG		Curated_gene_sets:castellano_hras_targets_dn	6	0.629	0.022336	0.526854	GWAS	6	0.713	0.012524	0.43074	MTAG		Curated_gene_sets:castellano_hras_targets_dn	6	-0.183	0.72443	0.668305	GWAS	6	-0.198	0.73223	0.738967	MTAG		Curated_gene_sets:castellano_hras_targets_dn	6
Curated_gene_sets:castellano_hras_targets_up	5	0.0322	0.46407	0.768125	GWAS	5	-0.0936	0.60517	0.811224	MTAG		Curated_gene_sets:castellano_hras_targets_up	5	-0.742	0.97723	0.979775	GWAS	5	-0.356	0.8328	0.998148	MTAG		Curated_gene_sets:castellano_hras_targets_up	5	-0.15	0.67069	0.967838	GWAS	5	-0.129	0.64498	0.925423	MTAG		Curated_gene_sets:castellano_hras_targets_up	5	-0.476	0.87154	0.687152	GWAS	5	-0.288	0.74519	0.739824	MTAG		Curated_gene_sets:castellano_hras_targets_up	5
Curated_gene_sets:castellano_nras_targets_dn	14	0.453	0.039152	0.608495	GWAS	14	0.465	0.032942	0.551798	MTAG		Curated_gene_sets:castellano_nras_targets_dn	14	-0.00952	0.51646	0.97823	GWAS	14	0.16	0.24311	0.950012	MTAG		Curated_gene_sets:castellano_nras_targets_dn	14	-0.0409	0.5579	0.955672	GWAS	14	0.206	0.23502	0.843902	MTAG		Curated_gene_sets:castellano_nras_targets_dn	14	0.271	0.14717	0.545814	GWAS	14	0.145	0.29418	0.684428	MTAG		Curated_gene_sets:castellano_nras_targets_dn	14
Curated_gene_sets:castellano_nras_targets_up	62	0.189	0.04029	0.608495	GWAS	62	0.192	0.035557	0.562338	MTAG		Curated_gene_sets:castellano_nras_targets_up	63	0.17	0.052583	0.879844	GWAS	63	0.0939	0.18382	0.931249	MTAG		Curated_gene_sets:castellano_nras_targets_up	64	0.0907	0.21736	0.879221	GWAS	64	0.115	0.16554	0.807192	MTAG		Curated_gene_sets:castellano_nras_targets_up	64	-0.269	0.99401	0.711168	GWAS	64	-0.283	0.99451	0.782897	MTAG		Curated_gene_sets:castellano_nras_targets_up	64
Curated_gene_sets:cavard_liver_cancer_malignant_vs_benign	28	-0.0122	0.52876	0.781129	GWAS	28	0.0582	0.36289	0.766195	MTAG		Curated_gene_sets:cavard_liver_cancer_malignant_vs_benign	28	0.104	0.25403	0.95329	GWAS	28	0.0959	0.26963	0.953935	MTAG		Curated_gene_sets:cavard_liver_cancer_malignant_vs_benign	28	0.0436	0.39376	0.938429	GWAS	28	-0.0295	0.57121	0.916122	MTAG		Curated_gene_sets:cavard_liver_cancer_malignant_vs_benign	28	0.119	0.23789	0.585608	GWAS	28	0.162	0.17492	0.628291	MTAG		Curated_gene_sets:cavard_liver_cancer_malignant_vs_benign	28
Curated_gene_sets:ceballos_targets_of_tp53_and_myc_dn	34	0.0729	0.29832	0.725467	GWAS	34	0.162	0.11634	0.659848	MTAG		Curated_gene_sets:ceballos_targets_of_tp53_and_myc_dn	34	0.118	0.20679	0.951212	GWAS	34	0.202	0.079396	0.822772	MTAG		Curated_gene_sets:ceballos_targets_of_tp53_and_myc_dn	34	0.0514	0.37612	0.933811	GWAS	34	0.139	0.20111	0.828893	MTAG		Curated_gene_sets:ceballos_targets_of_tp53_and_myc_dn	34	-0.0379	0.59565	0.648673	GWAS	34	-0.0423	0.60244	0.725445	MTAG		Curated_gene_sets:ceballos_targets_of_tp53_and_myc_dn	34
Curated_gene_sets:ceballos_targets_of_tp53_and_myc_up	20	-0.0228	0.54841	0.785782	GWAS	20	-0.00937	0.52026	0.794386	MTAG		Curated_gene_sets:ceballos_targets_of_tp53_and_myc_up	20	-0.142	0.78187	0.97823	GWAS	20	-0.349	0.97302	0.998387	MTAG		Curated_gene_sets:ceballos_targets_of_tp53_and_myc_up	20	-0.147	0.75077	0.975648	GWAS	20	-0.163	0.77058	0.933531	MTAG		Curated_gene_sets:ceballos_targets_of_tp53_and_myc_up	20	-0.155	0.79575	0.676798	GWAS	20	-0.0925	0.68253	0.734409	MTAG		Curated_gene_sets:ceballos_targets_of_tp53_and_myc_up	20
Curated_gene_sets:ceribelli_genes_inactive_and_bound_by_nfy	31	-0.09	0.71693	0.805561	GWAS	31	-0.13	0.80058	0.828955	MTAG		Curated_gene_sets:ceribelli_genes_inactive_and_bound_by_nfy	31	-0.209	0.91416	0.97823	GWAS	31	-0.149	0.83673	0.998148	MTAG		Curated_gene_sets:ceribelli_genes_inactive_and_bound_by_nfy	31	0.0119	0.47155	0.948299	GWAS	31	0.0168	0.46036	0.899478	MTAG		Curated_gene_sets:ceribelli_genes_inactive_and_bound_by_nfy	31	-0.135	0.78545	0.676358	GWAS	31	0.00778	0.48245	0.710823	MTAG		Curated_gene_sets:ceribelli_genes_inactive_and_bound_by_nfy	33
Curated_gene_sets:ceribelli_promoters_inactive_and_bound_by_nfy	33	-0.124	0.78188	0.813958	GWAS	33	-0.125	0.78808	0.828955	MTAG		Curated_gene_sets:ceribelli_promoters_inactive_and_bound_by_nfy	35	0.0809	0.29456	0.96726	GWAS	35	0.0735	0.3107	0.960011	MTAG		Curated_gene_sets:ceribelli_promoters_inactive_and_bound_by_nfy	35	0.235	0.088274	0.77276	GWAS	35	0.301	0.044533	0.639738	MTAG		Curated_gene_sets:ceribelli_promoters_inactive_and_bound_by_nfy	36	0.0124	0.46739	0.623774	GWAS	36	0.117	0.22735	0.660063	MTAG		Curated_gene_sets:ceribelli_promoters_inactive_and_bound_by_nfy	36
Curated_gene_sets:cervera_sdhb_targets_1_dn	34	-0.092	0.72021	0.806525	GWAS	34	-0.015	0.53863	0.796005	MTAG		Curated_gene_sets:cervera_sdhb_targets_1_dn	34	-0.034	0.59418	0.97823	GWAS	34	-0.15	0.85501	0.998148	MTAG		Curated_gene_sets:cervera_sdhb_targets_1_dn	34	-0.0238	0.56003	0.955672	GWAS	34	-0.00648	0.51618	0.911211	MTAG		Curated_gene_sets:cervera_sdhb_targets_1_dn	34	-0.054	0.63167	0.653105	GWAS	34	-0.0113	0.52706	0.716614	MTAG		Curated_gene_sets:cervera_sdhb_targets_1_dn	34
Curated_gene_sets:cervera_sdhb_targets_1_up	112	-0.00922	0.54231	0.785067	GWAS	112	0.00115	0.4946	0.79081	MTAG		Curated_gene_sets:cervera_sdhb_targets_1_up	113	-0.0301	0.63703	0.97823	GWAS	113	0.0448	0.29931	0.955622	MTAG		Curated_gene_sets:cervera_sdhb_targets_1_up	114	0.0609	0.25705	0.909864	GWAS	114	0.0146	0.43875	0.897815	MTAG		Curated_gene_sets:cervera_sdhb_targets_1_up	113	-0.0859	0.83697	0.683134	GWAS	113	-0.137	0.93439	0.772433	MTAG		Curated_gene_sets:cervera_sdhb_targets_1_up	113
Curated_gene_sets:cervera_sdhb_targets_2	105	-0.0473	0.69967	0.8042	GWAS	105	-0.0883	0.84008	0.833149	MTAG		Curated_gene_sets:cervera_sdhb_targets_2	106	0.0129	0.44146	0.97823	GWAS	106	0.00256	0.48829	0.99422	MTAG		Curated_gene_sets:cervera_sdhb_targets_2	105	0.05	0.30751	0.922796	GWAS	105	0.00589	0.47672	0.903092	MTAG		Curated_gene_sets:cervera_sdhb_targets_2	105	-0.0425	0.67344	0.660749	GWAS	105	-0.168	0.95655	0.777591	MTAG		Curated_gene_sets:cervera_sdhb_targets_2	105
Curated_gene_sets:chan_interferon_producing_dendritic_cell	10	-0.618	0.99206	0.8352	GWAS	10	-0.594	0.99084	0.847967	MTAG		Curated_gene_sets:chan_interferon_producing_dendritic_cell	12	-0.201	0.80261	0.97823	GWAS	12	-0.243	0.85002	0.998148	MTAG		Curated_gene_sets:chan_interferon_producing_dendritic_cell	12	-0.132	0.6832	0.967838	GWAS	12	-0.128	0.67545	0.929746	MTAG		Curated_gene_sets:chan_interferon_producing_dendritic_cell	12	0.481	0.036305	0.484039	GWAS	12	0.296	0.14404	0.62332	MTAG		Curated_gene_sets:chan_interferon_producing_dendritic_cell	12
Curated_gene_sets:chandran_MTAGstasis_dn	291	-0.00498	0.53839	0.783448	GWAS	291	-0.0378	0.77218	0.828955	MTAG		Curated_gene_sets:chandran_MTAGstasis_dn	292	0.0699	0.081505	0.904717	GWAS	292	0.0918	0.032502	0.675253	MTAG		Curated_gene_sets:chandran_MTAGstasis_dn	294	0.0703	0.10628	0.797435	GWAS	294	0.0545	0.17077	0.807633	MTAG		Curated_gene_sets:chandran_MTAGstasis_dn	293	-0.0148	0.61102	0.650939	GWAS	293	-0.033	0.728	0.738288	MTAG		Curated_gene_sets:chandran_MTAGstasis_dn	292
Curated_gene_sets:chandran_MTAGstasis_top50_dn	41	-0.0915	0.76548	0.812997	GWAS	41	-0.15	0.88726	0.835615	MTAG		Curated_gene_sets:chandran_MTAGstasis_top50_dn	41	-0.118	0.82355	0.97823	GWAS	41	-0.0779	0.73093	0.998148	MTAG		Curated_gene_sets:chandran_MTAGstasis_top50_dn	42	0.0522	0.3499	0.924736	GWAS	42	0.035	0.39956	0.889964	MTAG		Curated_gene_sets:chandran_MTAGstasis_top50_dn	42	0.0373	0.37649	0.611506	GWAS	42	0.0502	0.34175	0.688833	MTAG		Curated_gene_sets:chandran_MTAGstasis_top50_dn	42
Curated_gene_sets:chandran_MTAGstasis_top50_up	33	-0.0697	0.67411	0.800392	GWAS	33	-0.0103	0.52717	0.794884	MTAG		Curated_gene_sets:chandran_MTAGstasis_top50_up	34	0.194	0.089022	0.909796	GWAS	34	0.168	0.12102	0.882845	MTAG		Curated_gene_sets:chandran_MTAGstasis_top50_up	34	0.00768	0.47984	0.94918	GWAS	34	-0.0213	0.55482	0.912267	MTAG		Curated_gene_sets:chandran_MTAGstasis_top50_up	34	-0.0893	0.73962	0.669178	GWAS	34	-0.0728	0.69285	0.734409	MTAG		Curated_gene_sets:chandran_MTAGstasis_top50_up	34
Curated_gene_sets:chandran_MTAGstasis_up	194	-0.0298	0.6854	0.800661	GWAS	194	-0.0198	0.62792	0.812777	MTAG		Curated_gene_sets:chandran_MTAGstasis_up	197	0.0796	0.087131	0.909796	GWAS	197	0.0513	0.18898	0.931249	MTAG		Curated_gene_sets:chandran_MTAGstasis_up	197	-0.00174	0.51086	0.952367	GWAS	197	-0.00176	0.51078	0.909961	MTAG		Curated_gene_sets:chandran_MTAGstasis_up	197	-0.00946	0.56133	0.642275	GWAS	197	0.0357	0.28775	0.683699	MTAG		Curated_gene_sets:chandran_MTAGstasis_up	197
Curated_gene_sets:chang_core_serum_response_dn	202	-0.0501	0.80153	0.816913	GWAS	202	-0.0309	0.70255	0.821818	MTAG		Curated_gene_sets:chang_core_serum_response_dn	202	0.00211	0.48555	0.97823	GWAS	202	0.0352	0.27105	0.953935	MTAG		Curated_gene_sets:chang_core_serum_response_dn	202	0.12	0.032885	0.595319	GWAS	202	0.118	0.037278	0.60951	MTAG		Curated_gene_sets:chang_core_serum_response_dn	202	0.0112	0.42926	0.617994	GWAS	202	0.0426	0.25776	0.674049	MTAG		Curated_gene_sets:chang_core_serum_response_dn	201
Curated_gene_sets:chang_core_serum_response_up	206	-0.0159	0.60924	0.792399	GWAS	206	-0.0286	0.69457	0.821818	MTAG		Curated_gene_sets:chang_core_serum_response_up	206	0.00106	0.49224	0.97823	GWAS	206	-0.0328	0.7267	0.998148	MTAG		Curated_gene_sets:chang_core_serum_response_up	206	-0.0453	0.77647	0.977693	GWAS	206	-0.0598	0.83842	0.933531	MTAG		Curated_gene_sets:chang_core_serum_response_up	206	0.0184	0.3782	0.611551	GWAS	206	-0.0551	0.81458	0.749362	MTAG		Curated_gene_sets:chang_core_serum_response_up	206
Curated_gene_sets:chang_cycling_genes	139	-0.0227	0.62597	0.794802	GWAS	139	-0.0418	0.72632	0.82379	MTAG		Curated_gene_sets:chang_cycling_genes	140	0.0217	0.37488	0.976383	GWAS	140	-0.0352	0.69865	0.998148	MTAG		Curated_gene_sets:chang_cycling_genes	140	-0.0162	0.58749	0.958531	GWAS	140	-0.05	0.74928	0.931759	MTAG		Curated_gene_sets:chang_cycling_genes	140	-0.0121	0.5678	0.643295	GWAS	140	0.0397	0.29538	0.684553	MTAG		Curated_gene_sets:chang_cycling_genes	140
Curated_gene_sets:chang_immortalized_by_hpv31_dn	61	-0.0636	0.72634	0.807503	GWAS	61	-0.121	0.87729	0.834885	MTAG		Curated_gene_sets:chang_immortalized_by_hpv31_dn	63	-0.143	0.90698	0.97823	GWAS	63	-0.0425	0.65349	0.998148	MTAG		Curated_gene_sets:chang_immortalized_by_hpv31_dn	62	0.0246	0.42016	0.939598	GWAS	62	-0.0021	0.50676	0.909188	MTAG		Curated_gene_sets:chang_immortalized_by_hpv31_dn	63	-0.233	0.97786	0.707203	GWAS	63	-0.0343	0.61192	0.725445	MTAG		Curated_gene_sets:chang_immortalized_by_hpv31_dn	63
Curated_gene_sets:chang_immortalized_by_hpv31_up	74	0.0082	0.46675	0.768896	GWAS	74	-0.0125	0.55173	0.799375	MTAG		Curated_gene_sets:chang_immortalized_by_hpv31_up	74	0.0498	0.30291	0.968001	GWAS	74	0.022	0.40934	0.983728	MTAG		Curated_gene_sets:chang_immortalized_by_hpv31_up	74	0.173	0.056649	0.702279	GWAS	74	0.176	0.055933	0.669778	MTAG		Curated_gene_sets:chang_immortalized_by_hpv31_up	74	-0.118	0.87069	0.68687	GWAS	74	-0.156	0.92372	0.771052	MTAG		Curated_gene_sets:chang_immortalized_by_hpv31_up	74
Curated_gene_sets:chang_pou5f1_targets_dn	7	-0.106	0.64577	0.795888	GWAS	7	-0.334	0.88558	0.835615	MTAG		Curated_gene_sets:chang_pou5f1_targets_dn	8	-0.277	0.84538	0.97823	GWAS	8	-0.321	0.88197	0.998148	MTAG		Curated_gene_sets:chang_pou5f1_targets_dn	7	0.17	0.31701	0.922796	GWAS	7	0.0942	0.3978	0.889964	MTAG		Curated_gene_sets:chang_pou5f1_targets_dn	8	0.318	0.13109	0.535901	GWAS	8	0.297	0.15639	0.626392	MTAG		Curated_gene_sets:chang_pou5f1_targets_dn	8
Curated_gene_sets:chang_pou5f1_targets_up	14	0.264	0.13923	0.680464	GWAS	14	0.37	0.06085	0.60595	MTAG		Curated_gene_sets:chang_pou5f1_targets_up	14	-0.00381	0.50623	0.97823	GWAS	14	0.192	0.21357	0.939716	MTAG		Curated_gene_sets:chang_pou5f1_targets_up	14	0.21	0.20877	0.877821	GWAS	14	0.296	0.13078	0.778139	MTAG		Curated_gene_sets:chang_pou5f1_targets_up	14	0.438	0.04621	0.496475	GWAS	14	0.0319	0.45302	0.703171	MTAG		Curated_gene_sets:chang_pou5f1_targets_up	14
Curated_gene_sets:changolkar_h2afy_targets_dn	37	0.211	0.06941	0.642626	GWAS	37	0.218	0.060016	0.604299	MTAG		Curated_gene_sets:changolkar_h2afy_targets_dn	37	-0.00521	0.51586	0.97823	GWAS	37	0.0122	0.46253	0.993406	MTAG		Curated_gene_sets:changolkar_h2afy_targets_dn	37	0.0816	0.28118	0.918058	GWAS	37	0.135	0.17236	0.807633	MTAG		Curated_gene_sets:changolkar_h2afy_targets_dn	37	-0.0833	0.72466	0.668305	GWAS	37	-0.0624	0.6666	0.730755	MTAG		Curated_gene_sets:changolkar_h2afy_targets_dn	37
Curated_gene_sets:changolkar_h2afy_targets_up	44	0.0221	0.42806	0.759624	GWAS	44	-0.00943	0.53133	0.795684	MTAG		Curated_gene_sets:changolkar_h2afy_targets_up	44	-0.0914	0.76437	0.97823	GWAS	44	-0.0619	0.68826	0.998148	MTAG		Curated_gene_sets:changolkar_h2afy_targets_up	44	-0.165	0.8816	0.978437	GWAS	44	-0.162	0.87367	0.933531	MTAG		Curated_gene_sets:changolkar_h2afy_targets_up	44	-0.246	0.96532	0.705031	GWAS	44	-0.23	0.94832	0.775678	MTAG		Curated_gene_sets:changolkar_h2afy_targets_up	44
Curated_gene_sets:charafe_breast_cancer_basal_vs_mesenchymal_dn	49	0.0999	0.23304	0.71297	GWAS	49	0.159	0.11868	0.663956	MTAG		Curated_gene_sets:charafe_breast_cancer_basal_vs_mesenchymal_dn	49	-0.259	0.97279	0.979775	GWAS	49	-0.188	0.91906	0.998148	MTAG		Curated_gene_sets:charafe_breast_cancer_basal_vs_mesenchymal_dn	49	-0.212	0.92781	0.979441	GWAS	49	-0.153	0.84943	0.933531	MTAG		Curated_gene_sets:charafe_breast_cancer_basal_vs_mesenchymal_dn	49	-0.221	0.92459	0.695495	GWAS	49	-0.215	0.91103	0.768537	MTAG		Curated_gene_sets:charafe_breast_cancer_basal_vs_mesenchymal_dn	49
Curated_gene_sets:charafe_breast_cancer_basal_vs_mesenchymal_up	112	-0.0894	0.86929	0.817443	GWAS	112	-0.114	0.92683	0.839309	MTAG		Curated_gene_sets:charafe_breast_cancer_basal_vs_mesenchymal_up	114	-0.135	0.9591	0.978702	GWAS	114	-0.141	0.96593	0.998148	MTAG		Curated_gene_sets:charafe_breast_cancer_basal_vs_mesenchymal_up	114	-0.0548	0.73596	0.974041	GWAS	114	-0.0717	0.79178	0.933531	MTAG		Curated_gene_sets:charafe_breast_cancer_basal_vs_mesenchymal_up	113	-0.0207	0.59981	0.649761	GWAS	113	-0.109	0.89981	0.765876	MTAG		Curated_gene_sets:charafe_breast_cancer_basal_vs_mesenchymal_up	113
Curated_gene_sets:charafe_breast_cancer_luminal_vs_basal_dn	427	-0.116	0.99522	0.835819	GWAS	427	-0.109	0.9932	0.848244	MTAG		Curated_gene_sets:charafe_breast_cancer_luminal_vs_basal_dn	427	-0.0457	0.84766	0.97823	GWAS	427	-0.0254	0.71721	0.998148	MTAG		Curated_gene_sets:charafe_breast_cancer_luminal_vs_basal_dn	428	-0.0741	0.93125	0.979654	GWAS	428	-0.0596	0.88018	0.933531	MTAG		Curated_gene_sets:charafe_breast_cancer_luminal_vs_basal_dn	428	0.0416	0.18562	0.566793	GWAS	428	-0.046	0.82929	0.753794	MTAG		Curated_gene_sets:charafe_breast_cancer_luminal_vs_basal_dn	428
Curated_gene_sets:charafe_breast_cancer_luminal_vs_basal_up	345	0.0379	0.20723	0.707652	GWAS	345	0.0319	0.24203	0.728809	MTAG		Curated_gene_sets:charafe_breast_cancer_luminal_vs_basal_up	350	0.024	0.29492	0.96726	GWAS	350	0.0482	0.13837	0.895629	MTAG		Curated_gene_sets:charafe_breast_cancer_luminal_vs_basal_up	354	0.0674	0.08681	0.767874	GWAS	354	0.0769	0.063301	0.689622	MTAG		Curated_gene_sets:charafe_breast_cancer_luminal_vs_basal_up	355	-0.073	0.94166	0.699328	GWAS	355	-0.042	0.80734	0.748213	MTAG		Curated_gene_sets:charafe_breast_cancer_luminal_vs_basal_up	355
Curated_gene_sets:charafe_breast_cancer_luminal_vs_mesenchymal_dn	435	0.139	0.00092736	0.317942	GWAS	435	0.161	0.00012167	0.156785	MTAG		Curated_gene_sets:charafe_breast_cancer_luminal_vs_mesenchymal_dn	437	0.0508	0.12116	0.92756	GWAS	437	0.0668	0.060948	0.795435	MTAG		Curated_gene_sets:charafe_breast_cancer_luminal_vs_mesenchymal_dn	437	0.00782	0.43613	0.943247	GWAS	437	0.0538	0.13817	0.791858	MTAG		Curated_gene_sets:charafe_breast_cancer_luminal_vs_mesenchymal_dn	438	-0.0566	0.8906	0.689862	GWAS	438	-0.0163	0.6331	0.727883	MTAG		Curated_gene_sets:charafe_breast_cancer_luminal_vs_mesenchymal_dn	438
Curated_gene_sets:charafe_breast_cancer_luminal_vs_mesenchymal_up	420	0.0218	0.29994	0.725467	GWAS	420	0.0396	0.16588	0.696472	MTAG		Curated_gene_sets:charafe_breast_cancer_luminal_vs_mesenchymal_up	433	0.0186	0.32018	0.968236	GWAS	433	-0.0187	0.68155	0.998148	MTAG		Curated_gene_sets:charafe_breast_cancer_luminal_vs_mesenchymal_up	436	-0.0799	0.96315	0.980908	GWAS	436	-0.0793	0.95972	0.937155	MTAG		Curated_gene_sets:charafe_breast_cancer_luminal_vs_mesenchymal_up	435	-0.0478	0.8691	0.686296	GWAS	435	-0.0346	0.78278	0.744751	MTAG		Curated_gene_sets:charafe_breast_cancer_luminal_vs_mesenchymal_up	433
Curated_gene_sets:chassot_skin_wound	10	0.209	0.23681	0.71297	GWAS	10	0.228	0.2129	0.720623	MTAG		Curated_gene_sets:chassot_skin_wound	10	-0.151	0.69206	0.97823	GWAS	10	-0.241	0.78901	0.998148	MTAG		Curated_gene_sets:chassot_skin_wound	10	1.01	0.0014997	0.224175	GWAS	10	0.955	0.0028309	0.255617	MTAG		Curated_gene_sets:chassot_skin_wound	10	0.0461	0.43816	0.619825	GWAS	10	0.0121	0.48434	0.710823	MTAG		Curated_gene_sets:chassot_skin_wound	10
Curated_gene_sets:chauhan_response_to_methoxyestradiol_dn	90	0.135	0.055765	0.623276	GWAS	90	0.124	0.069119	0.616025	MTAG		Curated_gene_sets:chauhan_response_to_methoxyestradiol_dn	91	0.0274	0.36916	0.976383	GWAS	91	0.0267	0.37153	0.977698	MTAG		Curated_gene_sets:chauhan_response_to_methoxyestradiol_dn	91	0.0178	0.4251	0.939851	GWAS	91	0.00827	0.46556	0.9024	MTAG		Curated_gene_sets:chauhan_response_to_methoxyestradiol_dn	91	0.0314	0.35938	0.609603	GWAS	91	-0.0038	0.51673	0.716614	MTAG		Curated_gene_sets:chauhan_response_to_methoxyestradiol_dn	91
Curated_gene_sets:chauhan_response_to_methoxyestradiol_up	48	0.102	0.17291	0.703328	GWAS	48	0.0752	0.23969	0.728809	MTAG		Curated_gene_sets:chauhan_response_to_methoxyestradiol_up	48	0.118	0.12593	0.92756	GWAS	48	0.106	0.15013	0.908873	MTAG		Curated_gene_sets:chauhan_response_to_methoxyestradiol_up	49	0.205	0.051808	0.688352	GWAS	49	0.142	0.13338	0.782294	MTAG		Curated_gene_sets:chauhan_response_to_methoxyestradiol_up	49	-0.141	0.87862	0.687942	GWAS	49	-0.125	0.84002	0.755247	MTAG		Curated_gene_sets:chauhan_response_to_methoxyestradiol_up	49
Curated_gene_sets:chebotaev_gr_targets_dn	111	-0.033	0.65212	0.795888	GWAS	111	-0.0204	0.59719	0.809368	MTAG		Curated_gene_sets:chebotaev_gr_targets_dn	111	-0.0549	0.75002	0.97823	GWAS	111	-0.0212	0.60357	0.998148	MTAG		Curated_gene_sets:chebotaev_gr_targets_dn	111	-0.00732	0.53116	0.952897	GWAS	111	0.056	0.27798	0.865316	MTAG		Curated_gene_sets:chebotaev_gr_targets_dn	111	0.114	0.10527	0.531411	GWAS	111	0.09	0.17091	0.628119	MTAG		Curated_gene_sets:chebotaev_gr_targets_dn	111
Curated_gene_sets:chebotaev_gr_targets_up	76	0.018	0.43127	0.760688	GWAS	76	0.0183	0.4292	0.778369	MTAG		Curated_gene_sets:chebotaev_gr_targets_up	76	0.0128	0.44991	0.97823	GWAS	76	-0.00946	0.5372	0.99422	MTAG		Curated_gene_sets:chebotaev_gr_targets_up	76	0.0374	0.37224	0.932609	GWAS	76	0.0207	0.42961	0.896313	MTAG		Curated_gene_sets:chebotaev_gr_targets_up	76	-0.168	0.94847	0.70124	GWAS	76	-0.144	0.91042	0.76841	MTAG		Curated_gene_sets:chebotaev_gr_targets_up	76
Curated_gene_sets:chemello_soleus_vs_edl_myofibers_dn	17	-0.281	0.90938	0.821774	GWAS	17	-0.255	0.89205	0.835615	MTAG		Curated_gene_sets:chemello_soleus_vs_edl_myofibers_dn	18	-0.089	0.66633	0.97823	GWAS	18	-0.124	0.72698	0.998148	MTAG		Curated_gene_sets:chemello_soleus_vs_edl_myofibers_dn	18	-0.21	0.81552	0.978136	GWAS	18	-0.13	0.70877	0.930021	MTAG		Curated_gene_sets:chemello_soleus_vs_edl_myofibers_dn	18	0.14	0.26098	0.590712	GWAS	18	0.223	0.16367	0.626392	MTAG		Curated_gene_sets:chemello_soleus_vs_edl_myofibers_dn	18
Curated_gene_sets:chemello_soleus_vs_edl_myofibers_up	31	-0.111	0.75614	0.811594	GWAS	31	-0.102	0.7415	0.825874	MTAG		Curated_gene_sets:chemello_soleus_vs_edl_myofibers_up	31	-0.119	0.78176	0.97823	GWAS	31	-0.102	0.74853	0.998148	MTAG		Curated_gene_sets:chemello_soleus_vs_edl_myofibers_up	31	-0.0702	0.65615	0.965325	GWAS	31	-0.103	0.71882	0.930021	MTAG		Curated_gene_sets:chemello_soleus_vs_edl_myofibers_up	30	0.0657	0.34031	0.605636	GWAS	30	-0.0057	0.5137	0.716614	MTAG		Curated_gene_sets:chemello_soleus_vs_edl_myofibers_up	31
Curated_gene_sets:chemnitz_response_to_prostaglandin_e2_dn	352	0.0376	0.21315	0.707811	GWAS	352	0.0358	0.22034	0.722408	MTAG		Curated_gene_sets:chemnitz_response_to_prostaglandin_e2_dn	356	0.112	0.0068928	0.682944	GWAS	356	0.132	0.00175	0.280842	MTAG		Curated_gene_sets:chemnitz_response_to_prostaglandin_e2_dn	356	-0.0767	0.93593	0.980003	GWAS	356	-0.0557	0.86192	0.933531	MTAG		Curated_gene_sets:chemnitz_response_to_prostaglandin_e2_dn	356	0.0545	0.12456	0.535033	GWAS	356	0.0679	0.083466	0.58387	MTAG		Curated_gene_sets:chemnitz_response_to_prostaglandin_e2_dn	356
Curated_gene_sets:chemnitz_response_to_prostaglandin_e2_up	135	-0.0576	0.79471	0.816497	GWAS	135	-0.0239	0.63598	0.814383	MTAG		Curated_gene_sets:chemnitz_response_to_prostaglandin_e2_up	135	-0.0626	0.8253	0.97823	GWAS	135	-0.0684	0.84827	0.998148	MTAG		Curated_gene_sets:chemnitz_response_to_prostaglandin_e2_up	135	0.0347	0.32116	0.922796	GWAS	135	-0.00176	0.50923	0.909787	MTAG		Curated_gene_sets:chemnitz_response_to_prostaglandin_e2_up	135	-0.0826	0.88498	0.689013	GWAS	135	-0.0997	0.91826	0.769154	MTAG		Curated_gene_sets:chemnitz_response_to_prostaglandin_e2_up	135
Curated_gene_sets:chen_etv5_targets_sertoli	18	-0.104	0.68832	0.801375	GWAS	18	-0.0337	0.5644	0.801505	MTAG		Curated_gene_sets:chen_etv5_targets_sertoli	18	0.194	0.1931	0.951212	GWAS	18	0.16	0.23669	0.950012	MTAG		Curated_gene_sets:chen_etv5_targets_sertoli	18	-0.0118	0.5206	0.952367	GWAS	18	0.045	0.42312	0.894658	MTAG		Curated_gene_sets:chen_etv5_targets_sertoli	18	0.142	0.27241	0.59435	GWAS	18	-0.112	0.67745	0.733773	MTAG		Curated_gene_sets:chen_etv5_targets_sertoli	18
Curated_gene_sets:chen_etv5_targets_testis	19	-0.131	0.76722	0.813291	GWAS	19	-0.113	0.73756	0.824781	MTAG		Curated_gene_sets:chen_etv5_targets_testis	20	0.234	0.093297	0.911577	GWAS	20	0.27	0.062523	0.799866	MTAG		Curated_gene_sets:chen_etv5_targets_testis	19	-0.201	0.85364	0.978136	GWAS	19	-0.153	0.78426	0.933531	MTAG		Curated_gene_sets:chen_etv5_targets_testis	19	0.119	0.26677	0.593607	GWAS	19	0.0448	0.41095	0.698447	MTAG		Curated_gene_sets:chen_etv5_targets_testis	18
Curated_gene_sets:chen_hoxa5_targets_6hr_dn	5	-0.156	0.65616	0.79629	GWAS	5	0.00848	0.49114	0.79026	MTAG		Curated_gene_sets:chen_hoxa5_targets_6hr_dn	5	-0.12	0.63234	0.97823	GWAS	5	0.039	0.45616	0.993047	MTAG		Curated_gene_sets:chen_hoxa5_targets_6hr_dn	5	0.734	0.030569	0.584755	GWAS	5	0.772	0.026359	0.557067	MTAG		Curated_gene_sets:chen_hoxa5_targets_6hr_dn	5	-0.271	0.79693	0.677085	GWAS	5	-0.151	0.67186	0.732017	MTAG		Curated_gene_sets:chen_hoxa5_targets_6hr_dn	5
Curated_gene_sets:chen_hoxa5_targets_6hr_up	9	0.188	0.26435	0.721024	GWAS	9	0.125	0.33476	0.759154	MTAG		Curated_gene_sets:chen_hoxa5_targets_6hr_up	9	-0.602	0.97703	0.979775	GWAS	9	-0.323	0.85969	0.998148	MTAG		Curated_gene_sets:chen_hoxa5_targets_6hr_up	9	0.308	0.18413	0.861833	GWAS	9	0.182	0.30042	0.871756	MTAG		Curated_gene_sets:chen_hoxa5_targets_6hr_up	9	0.682	0.016896	0.396188	GWAS	9	0.526	0.057505	0.52897	MTAG		Curated_gene_sets:chen_hoxa5_targets_6hr_up	9
Curated_gene_sets:chen_hoxa5_targets_9hr_dn	39	-0.0637	0.67632	0.800392	GWAS	39	-0.0992	0.76582	0.828955	MTAG		Curated_gene_sets:chen_hoxa5_targets_9hr_dn	39	-0.0355	0.60716	0.97823	GWAS	39	-0.096	0.77047	0.998148	MTAG		Curated_gene_sets:chen_hoxa5_targets_9hr_dn	39	-0.125	0.8106	0.978136	GWAS	39	-0.16	0.86594	0.933531	MTAG		Curated_gene_sets:chen_hoxa5_targets_9hr_dn	38	-0.0426	0.62387	0.651027	GWAS	38	0.0298	0.4159	0.698796	MTAG		Curated_gene_sets:chen_hoxa5_targets_9hr_dn	38
Curated_gene_sets:chen_hoxa5_targets_9hr_up	218	-0.0253	0.6634	0.799104	GWAS	218	-0.032	0.70608	0.82307	MTAG		Curated_gene_sets:chen_hoxa5_targets_9hr_up	218	-0.0338	0.72072	0.97823	GWAS	218	-0.0628	0.8633	0.998148	MTAG		Curated_gene_sets:chen_hoxa5_targets_9hr_up	218	-0.0136	0.58468	0.958531	GWAS	218	0.0163	0.40065	0.889964	MTAG		Curated_gene_sets:chen_hoxa5_targets_9hr_up	218	0.0202	0.36895	0.61043	GWAS	218	0.0709	0.12953	0.61554	MTAG		Curated_gene_sets:chen_hoxa5_targets_9hr_up	218
Curated_gene_sets:chen_liver_MTAGbolism_qtl_cis	93	-0.0539	0.72494	0.807503	GWAS	93	-0.0673	0.77601	0.828955	MTAG		Curated_gene_sets:chen_liver_MTAGbolism_qtl_cis	93	-0.0231	0.59869	0.97823	GWAS	93	-0.0718	0.7831	0.998148	MTAG		Curated_gene_sets:chen_liver_MTAGbolism_qtl_cis	93	0.0755	0.22587	0.889856	GWAS	93	0.0257	0.40045	0.889964	MTAG		Curated_gene_sets:chen_liver_MTAGbolism_qtl_cis	93	0.0494	0.30993	0.599551	GWAS	93	0.0135	0.44802	0.702673	MTAG		Curated_gene_sets:chen_liver_MTAGbolism_qtl_cis	93
Curated_gene_sets:chen_lung_cancer_survival	22	-0.154	0.81142	0.817443	GWAS	22	-0.145	0.80076	0.828955	MTAG		Curated_gene_sets:chen_lung_cancer_survival	23	-0.0528	0.63088	0.97823	GWAS	23	0.0377	0.40522	0.982369	MTAG		Curated_gene_sets:chen_lung_cancer_survival	24	-0.2	0.87047	0.978437	GWAS	24	-0.187	0.84967	0.933531	MTAG		Curated_gene_sets:chen_lung_cancer_survival	24	0.239	0.083945	0.520196	GWAS	24	0.0757	0.33694	0.688833	MTAG		Curated_gene_sets:chen_lung_cancer_survival	24
Curated_gene_sets:chen_lvad_support_of_failing_heart_dn	43	-0.0131	0.53839	0.783448	GWAS	43	0.0114	0.46604	0.788549	MTAG		Curated_gene_sets:chen_lvad_support_of_failing_heart_dn	43	0.153	0.119	0.92756	GWAS	43	0.221	0.043018	0.727762	MTAG		Curated_gene_sets:chen_lvad_support_of_failing_heart_dn	43	-0.137	0.82298	0.978136	GWAS	43	-0.0534	0.63897	0.924547	MTAG		Curated_gene_sets:chen_lvad_support_of_failing_heart_dn	43	-0.00958	0.52766	0.637527	GWAS	43	0.232	0.052656	0.518026	MTAG		Curated_gene_sets:chen_lvad_support_of_failing_heart_dn	43
Curated_gene_sets:chen_lvad_support_of_failing_heart_up	99	0.0547	0.27335	0.72163	GWAS	99	0.101	0.12843	0.667194	MTAG		Curated_gene_sets:chen_lvad_support_of_failing_heart_up	99	-0.132	0.92873	0.97823	GWAS	99	-0.101	0.87037	0.998148	MTAG		Curated_gene_sets:chen_lvad_support_of_failing_heart_up	99	0.0021	0.49112	0.94918	GWAS	99	0.0171	0.42935	0.896269	MTAG		Curated_gene_sets:chen_lvad_support_of_failing_heart_up	99	0.0228	0.40445	0.614087	GWAS	99	-0.00436	0.51779	0.716614	MTAG		Curated_gene_sets:chen_lvad_support_of_failing_heart_up	98
Curated_gene_sets:chen_MTAGbolic_syndrom_network	1136	-0.0206	0.78221	0.813958	GWAS	1136	-0.0468	0.96449	0.844443	MTAG		Curated_gene_sets:chen_MTAGbolic_syndrom_network	1151	0.00435	0.43314	0.97823	GWAS	1151	-0.0136	0.7022	0.998148	MTAG		Curated_gene_sets:chen_MTAGbolic_syndrom_network	1153	-0.0597	0.98315	0.980972	GWAS	1153	-0.0771	0.99651	0.94064	MTAG		Curated_gene_sets:chen_MTAGbolic_syndrom_network	1151	-0.0254	0.82583	0.680984	GWAS	1151	-0.0814	0.99807	0.783615	MTAG		Curated_gene_sets:chen_MTAGbolic_syndrom_network	1151
Curated_gene_sets:chen_neuroblastoma_copy_number_gains	48	-0.119	0.81567	0.817443	GWAS	48	-0.0452	0.63557	0.814383	MTAG		Curated_gene_sets:chen_neuroblastoma_copy_number_gains	50	0.016	0.45551	0.97823	GWAS	50	-0.159	0.869	0.998148	MTAG		Curated_gene_sets:chen_neuroblastoma_copy_number_gains	50	-0.266	0.95787	0.980908	GWAS	50	-0.283	0.96477	0.937428	MTAG		Curated_gene_sets:chen_neuroblastoma_copy_number_gains	50	-0.00144	0.50352	0.634002	GWAS	50	0.0104	0.4756	0.707366	MTAG		Curated_gene_sets:chen_neuroblastoma_copy_number_gains	50
Curated_gene_sets:chen_pdgf_targets	19	0.387	0.037173	0.608495	GWAS	19	0.47	0.013679	0.429872	MTAG		Curated_gene_sets:chen_pdgf_targets	19	-0.0988	0.67793	0.97823	GWAS	19	-0.111	0.69986	0.998148	MTAG		Curated_gene_sets:chen_pdgf_targets	19	0.139	0.28466	0.918058	GWAS	19	0.195	0.21602	0.835296	MTAG		Curated_gene_sets:chen_pdgf_targets	19	0.122	0.29418	0.597122	GWAS	19	-0.0197	0.53366	0.716614	MTAG		Curated_gene_sets:chen_pdgf_targets	19
Curated_gene_sets:cheng_imprinted_by_estradiol	104	0.0936	0.15653	0.693944	GWAS	104	0.0617	0.24942	0.728809	MTAG		Curated_gene_sets:cheng_imprinted_by_estradiol	105	0.0683	0.22383	0.951289	GWAS	105	0.0304	0.36699	0.977698	MTAG		Curated_gene_sets:cheng_imprinted_by_estradiol	105	0.0212	0.41501	0.939531	GWAS	105	-0.031	0.62162	0.92149	MTAG		Curated_gene_sets:cheng_imprinted_by_estradiol	105	-0.000291	0.50126	0.633538	GWAS	105	-0.112	0.87911	0.763284	MTAG		Curated_gene_sets:cheng_imprinted_by_estradiol	105
Curated_gene_sets:cheng_response_to_nickel_acetate	39	-0.0225	0.56972	0.788528	GWAS	39	0.0454	0.35907	0.765613	MTAG		Curated_gene_sets:cheng_response_to_nickel_acetate	39	0.0316	0.40009	0.976383	GWAS	39	-0.14	0.87102	0.998148	MTAG		Curated_gene_sets:cheng_response_to_nickel_acetate	40	0.000903	0.49733	0.950828	GWAS	40	-0.0354	0.60197	0.920411	MTAG		Curated_gene_sets:cheng_response_to_nickel_acetate	40	-0.131	0.83732	0.683134	GWAS	40	-0.0541	0.65164	0.728663	MTAG		Curated_gene_sets:cheng_response_to_nickel_acetate	40
Curated_gene_sets:cheng_taf7l_targets	6	-0.146	0.67426	0.800392	GWAS	6	-0.325	0.84686	0.833149	MTAG		Curated_gene_sets:cheng_taf7l_targets	6	0.0454	0.44572	0.97823	GWAS	6	-0.106	0.62565	0.998148	MTAG		Curated_gene_sets:cheng_taf7l_targets	6	-0.0398	0.53891	0.953297	GWAS	6	-0.202	0.68709	0.930021	MTAG		Curated_gene_sets:cheng_taf7l_targets	6	0.112	0.37552	0.611433	GWAS	6	-0.0409	0.54439	0.71839	MTAG		Curated_gene_sets:cheng_taf7l_targets	6
Curated_gene_sets:cheok_response_to_hd_mtx_dn	22	0.00615	0.48544	0.772594	GWAS	22	0.0257	0.43826	0.778437	MTAG		Curated_gene_sets:cheok_response_to_hd_mtx_dn	22	-0.157	0.82221	0.97823	GWAS	22	-0.0869	0.69606	0.998148	MTAG		Curated_gene_sets:cheok_response_to_hd_mtx_dn	22	0.0488	0.39316	0.938405	GWAS	22	-0.0184	0.54012	0.912267	MTAG		Curated_gene_sets:cheok_response_to_hd_mtx_dn	22	0.0276	0.44352	0.620697	GWAS	22	0.081	0.34385	0.688833	MTAG		Curated_gene_sets:cheok_response_to_hd_mtx_dn	22
Curated_gene_sets:cheok_response_to_hd_mtx_up	19	0.244	0.12698	0.674485	GWAS	19	0.273	0.096321	0.642287	MTAG		Curated_gene_sets:cheok_response_to_hd_mtx_up	19	0.174	0.17954	0.951212	GWAS	19	0.272	0.074097	0.81804	MTAG		Curated_gene_sets:cheok_response_to_hd_mtx_up	20	0.34	0.048404	0.68479	GWAS	20	0.304	0.071916	0.708896	MTAG		Curated_gene_sets:cheok_response_to_hd_mtx_up	20	-0.334	0.95286	0.701746	GWAS	20	0.0382	0.42683	0.698796	MTAG		Curated_gene_sets:cheok_response_to_hd_mtx_up	20
Curated_gene_sets:cheok_response_to_mercaptopurine_and_hd_mtx_dn	24	-0.0498	0.61008	0.792401	GWAS	24	-0.188	0.85926	0.833584	MTAG		Curated_gene_sets:cheok_response_to_mercaptopurine_and_hd_mtx_dn	25	-0.11	0.72839	0.97823	GWAS	25	-0.182	0.84535	0.998148	MTAG		Curated_gene_sets:cheok_response_to_mercaptopurine_and_hd_mtx_dn	25	-0.304	0.9382	0.980425	GWAS	25	-0.279	0.9182	0.933904	MTAG		Curated_gene_sets:cheok_response_to_mercaptopurine_and_hd_mtx_dn	25	-0.292	0.94238	0.699589	GWAS	25	-0.208	0.85998	0.760522	MTAG		Curated_gene_sets:cheok_response_to_mercaptopurine_and_hd_mtx_dn	25
Curated_gene_sets:cheok_response_to_mercaptopurine_and_hd_mtx_up	5	1.1	0.014951	0.504841	GWAS	5	1.06	0.016833	0.45428	MTAG		Curated_gene_sets:cheok_response_to_mercaptopurine_and_hd_mtx_up	5	0.052	0.43816	0.97823	GWAS	5	-0.0566	0.56768	0.998148	MTAG		Curated_gene_sets:cheok_response_to_mercaptopurine_and_hd_mtx_up	5	-0.108	0.62015	0.961168	GWAS	5	-0.0625	0.56908	0.916122	MTAG		Curated_gene_sets:cheok_response_to_mercaptopurine_and_hd_mtx_up	5	0.587	0.092514	0.521838	GWAS	5	0.343	0.22839	0.660756	MTAG		Curated_gene_sets:cheok_response_to_mercaptopurine_and_hd_mtx_up	5
Curated_gene_sets:cheok_response_to_mercaptopurine_and_ld_mtx_dn	18	0.0877	0.32936	0.734102	GWAS	18	-0.00916	0.51874	0.794386	MTAG		Curated_gene_sets:cheok_response_to_mercaptopurine_and_ld_mtx_dn	18	0.15	0.21219	0.951212	GWAS	18	0.117	0.26436	0.95361	MTAG		Curated_gene_sets:cheok_response_to_mercaptopurine_and_ld_mtx_dn	19	-0.0135	0.52557	0.952367	GWAS	19	-0.22	0.84806	0.933531	MTAG		Curated_gene_sets:cheok_response_to_mercaptopurine_and_ld_mtx_dn	19	-0.0203	0.54317	0.640473	GWAS	19	-0.0856	0.67036	0.73141	MTAG		Curated_gene_sets:cheok_response_to_mercaptopurine_and_ld_mtx_dn	19
Curated_gene_sets:cheok_response_to_mercaptopurine_and_ld_mtx_up	8	-0.288	0.80301	0.817322	GWAS	8	0.0316	0.46204	0.786912	MTAG		Curated_gene_sets:cheok_response_to_mercaptopurine_and_ld_mtx_up	8	0.188	0.28652	0.963198	GWAS	8	0.563	0.044258	0.731914	MTAG		Curated_gene_sets:cheok_response_to_mercaptopurine_and_ld_mtx_up	8	0.311	0.21174	0.878328	GWAS	8	0.454	0.1252	0.771225	MTAG		Curated_gene_sets:cheok_response_to_mercaptopurine_and_ld_mtx_up	8	0.261	0.21662	0.581088	GWAS	8	0.0963	0.39038	0.697204	MTAG		Curated_gene_sets:cheok_response_to_mercaptopurine_and_ld_mtx_up	8
Curated_gene_sets:cheok_response_to_mercaptopurine_dn	18	-0.266	0.88974	0.818456	GWAS	18	-0.128	0.72638	0.82379	MTAG		Curated_gene_sets:cheok_response_to_mercaptopurine_dn	18	-0.0245	0.54697	0.97823	GWAS	18	0.135	0.25702	0.950448	MTAG		Curated_gene_sets:cheok_response_to_mercaptopurine_dn	18	0.0331	0.44095	0.943578	GWAS	18	0.0823	0.35821	0.884588	MTAG		Curated_gene_sets:cheok_response_to_mercaptopurine_dn	18	0.0344	0.43805	0.619825	GWAS	18	0.0397	0.43128	0.698796	MTAG		Curated_gene_sets:cheok_response_to_mercaptopurine_dn	18
Curated_gene_sets:cheok_response_to_mercaptopurine_up	12	-0.0272	0.55085	0.785782	GWAS	12	-0.147	0.75914	0.828955	MTAG		Curated_gene_sets:cheok_response_to_mercaptopurine_up	12	0.274	0.10463	0.92756	GWAS	12	0.216	0.16038	0.911923	MTAG		Curated_gene_sets:cheok_response_to_mercaptopurine_up	12	0.0743	0.38815	0.935224	GWAS	12	0.0759	0.38744	0.889861	MTAG		Curated_gene_sets:cheok_response_to_mercaptopurine_up	12	0.0173	0.47006	0.624593	GWAS	12	-0.417	0.9595	0.777732	MTAG		Curated_gene_sets:cheok_response_to_mercaptopurine_up	12
Curated_gene_sets:chesler_brain_d6mit150_qtl_cis	7	0.0865	0.3828	0.749056	GWAS	7	0.0256	0.46422	0.788232	MTAG		Curated_gene_sets:chesler_brain_d6mit150_qtl_cis	7	0.0645	0.41426	0.97823	GWAS	7	0.128	0.33252	0.96456	MTAG		Curated_gene_sets:chesler_brain_d6mit150_qtl_cis	7	0.059	0.43195	0.941895	GWAS	7	0.168	0.31552	0.875348	MTAG		Curated_gene_sets:chesler_brain_d6mit150_qtl_cis	7	0.135	0.3344	0.60371	GWAS	7	0.121	0.35598	0.691934	MTAG		Curated_gene_sets:chesler_brain_d6mit150_qtl_cis	7
Curated_gene_sets:chesler_brain_d6mit150_qtl_trans	9	0.0184	0.47556	0.770753	GWAS	9	-0.0207	0.52797	0.794945	MTAG		Curated_gene_sets:chesler_brain_d6mit150_qtl_trans	9	0.12	0.34364	0.97289	GWAS	9	0.197	0.25274	0.950448	MTAG		Curated_gene_sets:chesler_brain_d6mit150_qtl_trans	9	-0.201	0.74309	0.975459	GWAS	9	-0.13	0.66115	0.928839	MTAG		Curated_gene_sets:chesler_brain_d6mit150_qtl_trans	9	0.439	0.080767	0.519673	GWAS	9	0.351	0.14012	0.622074	MTAG		Curated_gene_sets:chesler_brain_d6mit150_qtl_trans	9
Curated_gene_sets:chesler_brain_highest_expression	35	-0.121	0.80734	0.817443	GWAS	35	-0.157	0.87411	0.834516	MTAG		Curated_gene_sets:chesler_brain_highest_expression	35	0.0441	0.38064	0.976383	GWAS	35	0.0286	0.42141	0.986946	MTAG		Curated_gene_sets:chesler_brain_highest_expression	35	-0.0293	0.57773	0.956348	GWAS	35	-0.0855	0.71329	0.930021	MTAG		Curated_gene_sets:chesler_brain_highest_expression	35	0.191	0.093686	0.52345	GWAS	35	0.162	0.14026	0.622074	MTAG		Curated_gene_sets:chesler_brain_highest_expression	35
Curated_gene_sets:chesler_brain_highest_genetic_variance	33	0.0917	0.25286	0.721024	GWAS	33	0.00237	0.49302	0.79081	MTAG		Curated_gene_sets:chesler_brain_highest_genetic_variance	33	0.0121	0.46344	0.97823	GWAS	33	0.0496	0.35247	0.972397	MTAG		Curated_gene_sets:chesler_brain_highest_genetic_variance	33	-5.62e-05	0.50015	0.950828	GWAS	33	0.055	0.35806	0.884585	MTAG		Curated_gene_sets:chesler_brain_highest_genetic_variance	33	0.184	0.089902	0.521838	GWAS	33	0.237	0.047612	0.511149	MTAG		Curated_gene_sets:chesler_brain_highest_genetic_variance	33
Curated_gene_sets:chesler_brain_qtl_cis	73	0.115	0.12116	0.672225	GWAS	73	0.0554	0.28317	0.747047	MTAG		Curated_gene_sets:chesler_brain_qtl_cis	73	0.0447	0.31757	0.968236	GWAS	73	0.0144	0.43906	0.991608	MTAG		Curated_gene_sets:chesler_brain_qtl_cis	73	-0.0582	0.70602	0.971664	GWAS	73	-0.00926	0.53381	0.911211	MTAG		Curated_gene_sets:chesler_brain_qtl_cis	73	0.216	0.013915	0.376715	GWAS	73	0.212	0.018932	0.380869	MTAG		Curated_gene_sets:chesler_brain_qtl_cis	73
Curated_gene_sets:chesler_brain_qtl_trans	6	0.302	0.16285	0.698327	GWAS	6	0.243	0.21101	0.720237	MTAG		Curated_gene_sets:chesler_brain_qtl_trans	6	0.0347	0.45518	0.97823	GWAS	6	0.0813	0.3954	0.978727	MTAG		Curated_gene_sets:chesler_brain_qtl_trans	6	0.709	0.025626	0.556306	GWAS	6	0.647	0.039985	0.62098	MTAG		Curated_gene_sets:chesler_brain_qtl_trans	6	-0.525	0.93811	0.698184	GWAS	6	-0.633	0.96294	0.777732	MTAG		Curated_gene_sets:chesler_brain_qtl_trans	6
Curated_gene_sets:chiang_liver_cancer_subclass_ctnnb1_dn	157	0.0318	0.32544	0.734064	GWAS	157	0.0602	0.19139	0.715183	MTAG		Curated_gene_sets:chiang_liver_cancer_subclass_ctnnb1_dn	158	-0.0516	0.76879	0.97823	GWAS	158	-0.0332	0.68288	0.998148	MTAG		Curated_gene_sets:chiang_liver_cancer_subclass_ctnnb1_dn	158	0.0854	0.12984	0.82239	GWAS	158	0.0695	0.18347	0.818995	MTAG		Curated_gene_sets:chiang_liver_cancer_subclass_ctnnb1_dn	159	-0.103	0.91363	0.694386	GWAS	159	-0.107	0.91311	0.768661	MTAG		Curated_gene_sets:chiang_liver_cancer_subclass_ctnnb1_dn	159
Curated_gene_sets:chiang_liver_cancer_subclass_ctnnb1_up	163	-0.127	0.96389	0.830195	GWAS	163	-0.0801	0.87564	0.834551	MTAG		Curated_gene_sets:chiang_liver_cancer_subclass_ctnnb1_up	163	-0.0155	0.58873	0.97823	GWAS	163	0.00736	0.45729	0.993047	MTAG		Curated_gene_sets:chiang_liver_cancer_subclass_ctnnb1_up	163	0.0182	0.40382	0.939531	GWAS	163	0.00679	0.46441	0.901624	MTAG		Curated_gene_sets:chiang_liver_cancer_subclass_ctnnb1_up	163	0.0915	0.11319	0.534283	GWAS	163	-0.0218	0.6094	0.725445	MTAG		Curated_gene_sets:chiang_liver_cancer_subclass_ctnnb1_up	163
Curated_gene_sets:chiang_liver_cancer_subclass_interferon_dn	48	-0.074	0.73041	0.807798	GWAS	48	0.0863	0.23308	0.72834	MTAG		Curated_gene_sets:chiang_liver_cancer_subclass_interferon_dn	48	-0.117	0.83369	0.97823	GWAS	48	-0.0529	0.67	0.998148	MTAG		Curated_gene_sets:chiang_liver_cancer_subclass_interferon_dn	48	0.268	0.021838	0.523059	GWAS	48	0.257	0.028879	0.573479	MTAG		Curated_gene_sets:chiang_liver_cancer_subclass_interferon_dn	48	0.0342	0.39759	0.614087	GWAS	48	0.053	0.34943	0.690703	MTAG		Curated_gene_sets:chiang_liver_cancer_subclass_interferon_dn	48
Curated_gene_sets:chiang_liver_cancer_subclass_interferon_up	22	-0.31	0.9455	0.82807	GWAS	22	-0.26	0.9139	0.837863	MTAG		Curated_gene_sets:chiang_liver_cancer_subclass_interferon_up	24	-0.0283	0.55603	0.97823	GWAS	24	-0.216	0.85968	0.998148	MTAG		Curated_gene_sets:chiang_liver_cancer_subclass_interferon_up	23	0.174	0.20554	0.877674	GWAS	23	0.135	0.26441	0.862398	MTAG		Curated_gene_sets:chiang_liver_cancer_subclass_interferon_up	24	0.0668	0.3769	0.611551	GWAS	24	-0.102	0.67742	0.733773	MTAG		Curated_gene_sets:chiang_liver_cancer_subclass_interferon_up	24
Curated_gene_sets:chiang_liver_cancer_subclass_polysomy7_dn	24	0.145	0.25299	0.721024	GWAS	24	0.218	0.15392	0.685734	MTAG		Curated_gene_sets:chiang_liver_cancer_subclass_polysomy7_dn	24	-0.00672	0.51267	0.97823	GWAS	24	0.00392	0.49257	0.99422	MTAG		Curated_gene_sets:chiang_liver_cancer_subclass_polysomy7_dn	24	0.323	0.053294	0.69352	GWAS	24	0.278	0.086339	0.737236	MTAG		Curated_gene_sets:chiang_liver_cancer_subclass_polysomy7_dn	24	0.129	0.2846	0.596193	GWAS	24	-0.137	0.71982	0.736685	MTAG		Curated_gene_sets:chiang_liver_cancer_subclass_polysomy7_dn	24
Curated_gene_sets:chiang_liver_cancer_subclass_polysomy7_up	68	0.176	0.059095	0.62662	GWAS	68	0.171	0.061125	0.60595	MTAG		Curated_gene_sets:chiang_liver_cancer_subclass_polysomy7_up	69	0.1	0.17031	0.948808	GWAS	69	0.0704	0.2501	0.950448	MTAG		Curated_gene_sets:chiang_liver_cancer_subclass_polysomy7_up	70	0.00734	0.47403	0.948794	GWAS	70	-0.0171	0.55948	0.913274	MTAG		Curated_gene_sets:chiang_liver_cancer_subclass_polysomy7_up	70	0.0584	0.29217	0.597122	GWAS	70	-0.0466	0.66292	0.730356	MTAG		Curated_gene_sets:chiang_liver_cancer_subclass_polysomy7_up	70
Curated_gene_sets:chiang_liver_cancer_subclass_proliferation_dn	167	0.00806	0.45159	0.764988	GWAS	167	0.0269	0.34001	0.759479	MTAG		Curated_gene_sets:chiang_liver_cancer_subclass_proliferation_dn	167	0.0491	0.2236	0.951212	GWAS	167	0.0152	0.40661	0.982508	MTAG		Curated_gene_sets:chiang_liver_cancer_subclass_proliferation_dn	167	0.104	0.085042	0.761578	GWAS	167	0.0739	0.1676	0.807192	MTAG		Curated_gene_sets:chiang_liver_cancer_subclass_proliferation_dn	167	-0.0253	0.6451	0.655569	GWAS	167	-0.137	0.97397	0.778914	MTAG		Curated_gene_sets:chiang_liver_cancer_subclass_proliferation_dn	167
Curated_gene_sets:chiang_liver_cancer_subclass_proliferation_up	164	0.000501	0.49705	0.775664	GWAS	164	-0.0251	0.64707	0.815968	MTAG		Curated_gene_sets:chiang_liver_cancer_subclass_proliferation_up	165	-0.0524	0.79004	0.97823	GWAS	165	-0.0952	0.92993	0.998148	MTAG		Curated_gene_sets:chiang_liver_cancer_subclass_proliferation_up	166	-0.028	0.65554	0.965054	GWAS	166	-0.0467	0.74441	0.931759	MTAG		Curated_gene_sets:chiang_liver_cancer_subclass_proliferation_up	165	-0.107	0.94099	0.699103	GWAS	165	-0.0951	0.90971	0.768277	MTAG		Curated_gene_sets:chiang_liver_cancer_subclass_proliferation_up	165
Curated_gene_sets:chiang_liver_cancer_subclass_unannotated_dn	173	0.0263	0.33884	0.738532	GWAS	173	-0.00258	0.51655	0.794051	MTAG		Curated_gene_sets:chiang_liver_cancer_subclass_unannotated_dn	173	0.126	0.019405	0.722586	GWAS	173	0.0999	0.049636	0.747842	MTAG		Curated_gene_sets:chiang_liver_cancer_subclass_unannotated_dn	174	0.047	0.23728	0.899238	GWAS	174	0.0518	0.21912	0.837242	MTAG		Curated_gene_sets:chiang_liver_cancer_subclass_unannotated_dn	173	0.0533	0.19931	0.57236	GWAS	173	0.0464	0.23952	0.66669	MTAG		Curated_gene_sets:chiang_liver_cancer_subclass_unannotated_dn	173
Curated_gene_sets:chiang_liver_cancer_subclass_unannotated_up	83	-0.0667	0.74062	0.808955	GWAS	83	-0.0193	0.57549	0.803812	MTAG		Curated_gene_sets:chiang_liver_cancer_subclass_unannotated_up	83	-0.148	0.93014	0.97823	GWAS	83	-0.192	0.97268	0.998387	MTAG		Curated_gene_sets:chiang_liver_cancer_subclass_unannotated_up	83	0.0492	0.32627	0.922796	GWAS	83	0.0161	0.44251	0.89843	MTAG		Curated_gene_sets:chiang_liver_cancer_subclass_unannotated_up	84	0.0806	0.22513	0.582354	GWAS	84	0.067	0.27287	0.680854	MTAG		Curated_gene_sets:chiang_liver_cancer_subclass_unannotated_up	84
Curated_gene_sets:chiaradonna_neoplastic_transformation_cdc25_dn	150	0.0741	0.14376	0.680867	GWAS	150	0.0789	0.12445	0.667191	MTAG		Curated_gene_sets:chiaradonna_neoplastic_transformation_cdc25_dn	152	-0.0844	0.88761	0.97823	GWAS	152	-0.0269	0.65169	0.998148	MTAG		Curated_gene_sets:chiaradonna_neoplastic_transformation_cdc25_dn	152	0.0226	0.38771	0.935224	GWAS	152	0.0115	0.44345	0.89843	MTAG		Curated_gene_sets:chiaradonna_neoplastic_transformation_cdc25_dn	151	-0.0103	0.55495	0.641603	GWAS	151	-0.0515	0.74695	0.739824	MTAG		Curated_gene_sets:chiaradonna_neoplastic_transformation_cdc25_dn	152
Curated_gene_sets:chiaradonna_neoplastic_transformation_cdc25_up	107	-0.135	0.94138	0.82807	GWAS	107	-0.17	0.97733	0.845641	MTAG		Curated_gene_sets:chiaradonna_neoplastic_transformation_cdc25_up	107	-0.118	0.91087	0.97823	GWAS	107	-0.0972	0.86775	0.998148	MTAG		Curated_gene_sets:chiaradonna_neoplastic_transformation_cdc25_up	108	-0.168	0.95236	0.980908	GWAS	108	-0.162	0.9437	0.934804	MTAG		Curated_gene_sets:chiaradonna_neoplastic_transformation_cdc25_up	108	-0.183	0.97426	0.706885	GWAS	108	-0.159	0.94863	0.775678	MTAG		Curated_gene_sets:chiaradonna_neoplastic_transformation_cdc25_up	108
Curated_gene_sets:chiaradonna_neoplastic_transformation_kras_cdc25_dn	47	-0.112	0.79218	0.815697	GWAS	47	-0.158	0.87872	0.835343	MTAG		Curated_gene_sets:chiaradonna_neoplastic_transformation_kras_cdc25_dn	47	-0.154	0.86805	0.97823	GWAS	47	-0.117	0.80426	0.998148	MTAG		Curated_gene_sets:chiaradonna_neoplastic_transformation_kras_cdc25_dn	47	-0.0798	0.69295	0.969709	GWAS	47	-0.166	0.84958	0.933531	MTAG		Curated_gene_sets:chiaradonna_neoplastic_transformation_kras_cdc25_dn	47	-0.192	0.91335	0.694386	GWAS	47	-0.175	0.88378	0.763954	MTAG		Curated_gene_sets:chiaradonna_neoplastic_transformation_kras_cdc25_dn	47
Curated_gene_sets:chiaradonna_neoplastic_transformation_kras_cdc25_up	56	-0.00681	0.52412	0.780847	GWAS	56	0.0196	0.42956	0.778369	MTAG		Curated_gene_sets:chiaradonna_neoplastic_transformation_kras_cdc25_up	56	0.239	0.020779	0.73454	GWAS	56	0.189	0.052293	0.755074	MTAG		Curated_gene_sets:chiaradonna_neoplastic_transformation_kras_cdc25_up	56	-0.0497	0.65216	0.965054	GWAS	56	-0.0152	0.54701	0.912267	MTAG		Curated_gene_sets:chiaradonna_neoplastic_transformation_kras_cdc25_up	56	0.0606	0.31603	0.602588	GWAS	56	0.0477	0.35851	0.693058	MTAG		Curated_gene_sets:chiaradonna_neoplastic_transformation_kras_cdc25_up	56
Curated_gene_sets:chiaradonna_neoplastic_transformation_kras_dn	136	-0.0212	0.60759	0.792399	GWAS	136	-0.0221	0.61427	0.812476	MTAG		Curated_gene_sets:chiaradonna_neoplastic_transformation_kras_dn	138	-0.149	0.98014	0.979824	GWAS	138	-0.107	0.93007	0.998148	MTAG		Curated_gene_sets:chiaradonna_neoplastic_transformation_kras_dn	137	-0.0189	0.59043	0.958745	GWAS	137	-0.00447	0.52124	0.911211	MTAG		Curated_gene_sets:chiaradonna_neoplastic_transformation_kras_dn	138	-0.143	0.96831	0.70564	GWAS	138	-0.103	0.90026	0.765887	MTAG		Curated_gene_sets:chiaradonna_neoplastic_transformation_kras_dn	137
Curated_gene_sets:chiaradonna_neoplastic_transformation_kras_up	115	0.00119	0.49367	0.774104	GWAS	115	-0.0284	0.65006	0.815968	MTAG		Curated_gene_sets:chiaradonna_neoplastic_transformation_kras_up	116	0.0434	0.28665	0.963198	GWAS	116	0.0817	0.143	0.897521	MTAG		Curated_gene_sets:chiaradonna_neoplastic_transformation_kras_up	115	0.119	0.080108	0.751413	GWAS	115	0.115	0.09086	0.737959	MTAG		Curated_gene_sets:chiaradonna_neoplastic_transformation_kras_up	114	0.0191	0.41024	0.614356	GWAS	114	0.0644	0.23114	0.662775	MTAG		Curated_gene_sets:chiaradonna_neoplastic_transformation_kras_up	114
Curated_gene_sets:chiaretti_acute_lymphoblastic_leukemia_zap70	64	0.158	0.069892	0.642626	GWAS	64	0.137	0.096773	0.642382	MTAG		Curated_gene_sets:chiaretti_acute_lymphoblastic_leukemia_zap70	66	-0.091	0.81433	0.97823	GWAS	66	-0.154	0.93635	0.998148	MTAG		Curated_gene_sets:chiaretti_acute_lymphoblastic_leukemia_zap70	66	0.105	0.16869	0.849325	GWAS	66	0.0946	0.1969	0.827825	MTAG		Curated_gene_sets:chiaretti_acute_lymphoblastic_leukemia_zap70	66	0.00763	0.47258	0.625716	GWAS	66	0.014	0.45165	0.703171	MTAG		Curated_gene_sets:chiaretti_acute_lymphoblastic_leukemia_zap70	66
Curated_gene_sets:chiaretti_t_all_refractory_to_therapy	28	-0.233	0.91817	0.823737	GWAS	28	-0.128	0.78084	0.828955	MTAG		Curated_gene_sets:chiaretti_t_all_refractory_to_therapy	28	0.14	0.19706	0.951212	GWAS	28	0.249	0.063257	0.800404	MTAG		Curated_gene_sets:chiaretti_t_all_refractory_to_therapy	28	0.303	0.04048	0.647304	GWAS	28	0.249	0.07915	0.723817	MTAG		Curated_gene_sets:chiaretti_t_all_refractory_to_therapy	27	-0.00929	0.52237	0.637527	GWAS	27	0.00695	0.48389	0.710823	MTAG		Curated_gene_sets:chiaretti_t_all_refractory_to_therapy	27
Curated_gene_sets:chiaretti_t_all_relapse_prognosis	19	-0.0897	0.65773	0.797423	GWAS	19	-0.0424	0.57758	0.80487	MTAG		Curated_gene_sets:chiaretti_t_all_relapse_prognosis	19	-0.00664	0.51236	0.97823	GWAS	19	-0.103	0.68537	0.998148	MTAG		Curated_gene_sets:chiaretti_t_all_relapse_prognosis	19	-0.123	0.69373	0.969709	GWAS	19	-0.053	0.58488	0.918829	MTAG		Curated_gene_sets:chiaretti_t_all_relapse_prognosis	19	-0.024	0.54457	0.640473	GWAS	19	0.0856	0.3507	0.690924	MTAG		Curated_gene_sets:chiaretti_t_all_relapse_prognosis	19
Curated_gene_sets:chiba_response_to_tsa	44	-0.13	0.83805	0.817443	GWAS	44	-0.107	0.79707	0.828955	MTAG		Curated_gene_sets:chiba_response_to_tsa	45	-0.087	0.75332	0.97823	GWAS	45	0.0161	0.44928	0.993047	MTAG		Curated_gene_sets:chiba_response_to_tsa	45	-0.0353	0.60766	0.96032	GWAS	45	-0.0181	0.55467	0.912267	MTAG		Curated_gene_sets:chiba_response_to_tsa	46	0.075	0.28379	0.596193	GWAS	46	0.02	0.44175	0.701127	MTAG		Curated_gene_sets:chiba_response_to_tsa	45
Curated_gene_sets:chiba_response_to_tsa_dn	22	-0.1	0.73305	0.808188	GWAS	22	-0.132	0.79774	0.828955	MTAG		Curated_gene_sets:chiba_response_to_tsa_dn	22	-0.06	0.63883	0.97823	GWAS	22	0.0584	0.36389	0.977698	MTAG		Curated_gene_sets:chiba_response_to_tsa_dn	22	-0.0286	0.55434	0.955672	GWAS	22	-0.0421	0.57846	0.916998	MTAG		Curated_gene_sets:chiba_response_to_tsa_dn	22	0.0778	0.32532	0.603236	GWAS	22	0.136	0.22213	0.655821	MTAG		Curated_gene_sets:chiba_response_to_tsa_dn	22
Curated_gene_sets:chiba_response_to_tsa_up	49	0.0768	0.27108	0.72163	GWAS	49	0.0496	0.34437	0.760363	MTAG		Curated_gene_sets:chiba_response_to_tsa_up	49	-0.0897	0.76108	0.97823	GWAS	49	-0.0963	0.77837	0.998148	MTAG		Curated_gene_sets:chiba_response_to_tsa_up	50	0.0731	0.30065	0.921732	GWAS	50	0.0307	0.41439	0.891389	MTAG		Curated_gene_sets:chiba_response_to_tsa_up	50	0.111	0.19522	0.570599	GWAS	50	0.25	0.030833	0.44944	MTAG		Curated_gene_sets:chiba_response_to_tsa_up	50
Curated_gene_sets:chicas_rb1_targets_confluent	531	0.0139	0.36248	0.744847	GWAS	531	0.0236	0.27056	0.738161	MTAG		Curated_gene_sets:chicas_rb1_targets_confluent	535	-0.016	0.66038	0.97823	GWAS	535	-0.00721	0.57433	0.998148	MTAG		Curated_gene_sets:chicas_rb1_targets_confluent	536	-0.084	0.97511	0.980972	GWAS	536	-0.0776	0.96284	0.937155	MTAG		Curated_gene_sets:chicas_rb1_targets_confluent	534	-0.04	0.83932	0.683379	GWAS	534	-0.0337	0.78904	0.745471	MTAG		Curated_gene_sets:chicas_rb1_targets_confluent	535
Curated_gene_sets:chicas_rb1_targets_growing	229	0.0389	0.24704	0.718206	GWAS	229	0.0379	0.24896	0.728809	MTAG		Curated_gene_sets:chicas_rb1_targets_growing	229	-0.0734	0.90105	0.97823	GWAS	229	-0.0554	0.8359	0.998148	MTAG		Curated_gene_sets:chicas_rb1_targets_growing	229	-0.0475	0.77677	0.977693	GWAS	229	-0.0257	0.65735	0.928025	MTAG		Curated_gene_sets:chicas_rb1_targets_growing	229	0.0197	0.3699	0.61043	GWAS	229	0.0547	0.18722	0.636062	MTAG		Curated_gene_sets:chicas_rb1_targets_growing	229
Curated_gene_sets:chicas_rb1_targets_low_serum	88	0.0658	0.23421	0.71297	GWAS	88	0.125	0.0798	0.625228	MTAG		Curated_gene_sets:chicas_rb1_targets_low_serum	89	0.152	0.04401	0.855307	GWAS	89	0.11	0.10565	0.869845	MTAG		Curated_gene_sets:chicas_rb1_targets_low_serum	89	-0.146	0.93676	0.980392	GWAS	89	-0.117	0.88569	0.933531	MTAG		Curated_gene_sets:chicas_rb1_targets_low_serum	88	0.0602	0.24825	0.587306	GWAS	88	0.0424	0.32263	0.687545	MTAG		Curated_gene_sets:chicas_rb1_targets_low_serum	88
Curated_gene_sets:chicas_rb1_targets_senescent	532	-0.0177	0.68509	0.800661	GWAS	532	0.00828	0.40935	0.772265	MTAG		Curated_gene_sets:chicas_rb1_targets_senescent	536	0.00533	0.44286	0.97823	GWAS	536	0.0158	0.33391	0.965122	MTAG		Curated_gene_sets:chicas_rb1_targets_senescent	536	-0.00907	0.58787	0.958531	GWAS	536	0.0142	0.36575	0.886538	MTAG		Curated_gene_sets:chicas_rb1_targets_senescent	536	0.022	0.28319	0.595985	GWAS	536	0.0511	0.099508	0.603255	MTAG		Curated_gene_sets:chicas_rb1_targets_senescent	535
Curated_gene_sets:chin_breast_cancer_copy_number_dn	12	-0.0657	0.5987	0.790868	GWAS	12	-0.0344	0.55293	0.799533	MTAG		Curated_gene_sets:chin_breast_cancer_copy_number_dn	13	-0.152	0.73147	0.97823	GWAS	13	-0.0189	0.53083	0.99422	MTAG		Curated_gene_sets:chin_breast_cancer_copy_number_dn	14	0.23	0.16538	0.849173	GWAS	14	0.269	0.13071	0.778139	MTAG		Curated_gene_sets:chin_breast_cancer_copy_number_dn	14	0.386	0.071426	0.519673	GWAS	14	0.42	0.062668	0.539439	MTAG		Curated_gene_sets:chin_breast_cancer_copy_number_dn	14
Curated_gene_sets:chin_breast_cancer_copy_number_up	26	0.333	0.028406	0.595996	GWAS	26	0.295	0.042683	0.575561	MTAG		Curated_gene_sets:chin_breast_cancer_copy_number_up	26	-0.041	0.59759	0.97823	GWAS	26	0.00492	0.48811	0.99422	MTAG		Curated_gene_sets:chin_breast_cancer_copy_number_up	26	0.137	0.21528	0.879221	GWAS	26	0.166	0.17395	0.81016	MTAG		Curated_gene_sets:chin_breast_cancer_copy_number_up	26	-0.0369	0.58629	0.646924	GWAS	26	-0.126	0.7629	0.741996	MTAG		Curated_gene_sets:chin_breast_cancer_copy_number_up	26
Curated_gene_sets:chng_multiple_myeloma_hyperploid_dn	28	-0.0809	0.70883	0.805255	GWAS	28	-0.0564	0.65172	0.815968	MTAG		Curated_gene_sets:chng_multiple_myeloma_hyperploid_dn	28	0.0463	0.38113	0.976383	GWAS	28	-0.0401	0.60414	0.998148	MTAG		Curated_gene_sets:chng_multiple_myeloma_hyperploid_dn	28	0.312	0.027808	0.560638	GWAS	28	0.298	0.03603	0.603038	MTAG		Curated_gene_sets:chng_multiple_myeloma_hyperploid_dn	28	0.0419	0.39564	0.614087	GWAS	28	0.086	0.30077	0.686157	MTAG		Curated_gene_sets:chng_multiple_myeloma_hyperploid_dn	28
Curated_gene_sets:chng_multiple_myeloma_hyperploid_up	51	-0.0655	0.73449	0.808301	GWAS	51	0.0432	0.33712	0.759195	MTAG		Curated_gene_sets:chng_multiple_myeloma_hyperploid_up	51	-0.0174	0.56696	0.97823	GWAS	51	-0.0362	0.63814	0.998148	MTAG		Curated_gene_sets:chng_multiple_myeloma_hyperploid_up	51	-0.00364	0.51188	0.952367	GWAS	51	-0.00517	0.5166	0.911211	MTAG		Curated_gene_sets:chng_multiple_myeloma_hyperploid_up	51	0.0719	0.26369	0.592378	GWAS	51	0.162	0.085023	0.588379	MTAG		Curated_gene_sets:chng_multiple_myeloma_hyperploid_up	50
Curated_gene_sets:cho_nr4a1_targets	30	-0.0895	0.72489	0.807503	GWAS	30	-0.0873	0.72353	0.82379	MTAG		Curated_gene_sets:cho_nr4a1_targets	31	0.0607	0.33614	0.971363	GWAS	31	0.176	0.10899	0.874697	MTAG		Curated_gene_sets:cho_nr4a1_targets	31	-0.0376	0.58939	0.958745	GWAS	31	-0.0582	0.63471	0.92448	MTAG		Curated_gene_sets:cho_nr4a1_targets	31	-0.17	0.86071	0.685784	GWAS	31	-0.17	0.85155	0.758169	MTAG		Curated_gene_sets:cho_nr4a1_targets	31
Curated_gene_sets:choi_atl_acute_stage	4	0.161	0.33541	0.737775	GWAS	4	0.276	0.22846	0.72719	MTAG		Curated_gene_sets:choi_atl_acute_stage	4	-0.511	0.83185	0.97823	GWAS	4	0.1	0.4246	0.986946	MTAG		Curated_gene_sets:choi_atl_acute_stage	4	1.43	0.0014016	0.221074	GWAS	4	1.36	0.0025004	0.240652	MTAG		Curated_gene_sets:choi_atl_acute_stage	4	0.705	0.032279	0.468687	GWAS	4	0.462	0.12162	0.612677	MTAG		Curated_gene_sets:choi_atl_acute_stage	4
Curated_gene_sets:choi_atl_chronic_vs_acute_dn	18	-0.0142	0.52994	0.781327	GWAS	18	-0.0855	0.67783	0.818957	MTAG		Curated_gene_sets:choi_atl_chronic_vs_acute_dn	18	0.213	0.13648	0.931495	GWAS	18	0.139	0.23605	0.950012	MTAG		Curated_gene_sets:choi_atl_chronic_vs_acute_dn	18	0.151	0.24556	0.905872	GWAS	18	-0.00246	0.5044	0.909079	MTAG		Curated_gene_sets:choi_atl_chronic_vs_acute_dn	18	-0.19	0.84698	0.684537	GWAS	18	-0.129	0.74871	0.739824	MTAG		Curated_gene_sets:choi_atl_chronic_vs_acute_dn	18
Curated_gene_sets:choi_atl_stage_predictor	41	-0.0429	0.63877	0.795888	GWAS	41	-0.123	0.84921	0.833149	MTAG		Curated_gene_sets:choi_atl_stage_predictor	42	-0.114	0.83561	0.97823	GWAS	42	-0.127	0.86446	0.998148	MTAG		Curated_gene_sets:choi_atl_stage_predictor	43	0.0474	0.36328	0.928981	GWAS	43	-0.00856	0.52476	0.911211	MTAG		Curated_gene_sets:choi_atl_stage_predictor	43	0.0316	0.40229	0.614087	GWAS	43	-0.0244	0.57285	0.721854	MTAG		Curated_gene_sets:choi_atl_stage_predictor	42
Curated_gene_sets:chow_rassf1_targets_dn	28	0.34	0.020075	0.545729	GWAS	28	0.257	0.057131	0.597887	MTAG		Curated_gene_sets:chow_rassf1_targets_dn	29	-0.00808	0.51965	0.97823	GWAS	29	-0.044	0.60654	0.998148	MTAG		Curated_gene_sets:chow_rassf1_targets_dn	29	-0.0303	0.57703	0.956348	GWAS	29	-0.0554	0.63663	0.92448	MTAG		Curated_gene_sets:chow_rassf1_targets_dn	29	-0.0599	0.64912	0.657195	GWAS	29	0.0275	0.43274	0.698831	MTAG		Curated_gene_sets:chow_rassf1_targets_dn	29
Curated_gene_sets:chow_rassf1_targets_up	24	-0.0786	0.6789	0.800392	GWAS	24	-0.0563	0.6325	0.814248	MTAG		Curated_gene_sets:chow_rassf1_targets_up	24	-0.169	0.84848	0.97823	GWAS	24	-0.196	0.88588	0.998148	MTAG		Curated_gene_sets:chow_rassf1_targets_up	24	-0.00411	0.51027	0.952367	GWAS	24	-0.0364	0.58876	0.919645	MTAG		Curated_gene_sets:chow_rassf1_targets_up	24	0.0251	0.43692	0.619825	GWAS	24	0.165	0.1575	0.626392	MTAG		Curated_gene_sets:chow_rassf1_targets_up	23
Curated_gene_sets:chuang_oxidative_stress_response_dn	11	-0.126	0.6945	0.80271	GWAS	11	-0.0576	0.59359	0.808824	MTAG		Curated_gene_sets:chuang_oxidative_stress_response_dn	11	-0.183	0.78419	0.97823	GWAS	11	-0.147	0.7373	0.998148	MTAG		Curated_gene_sets:chuang_oxidative_stress_response_dn	11	0.107	0.34153	0.92399	GWAS	11	0.127	0.31692	0.875348	MTAG		Curated_gene_sets:chuang_oxidative_stress_response_dn	11	0.335	0.081808	0.519673	GWAS	11	-0.0352	0.556	0.719509	MTAG		Curated_gene_sets:chuang_oxidative_stress_response_dn	11
Curated_gene_sets:chuang_oxidative_stress_response_up	27	0.131	0.22163	0.710906	GWAS	27	0.116	0.24399	0.728809	MTAG		Curated_gene_sets:chuang_oxidative_stress_response_up	27	-0.304	0.97822	0.979775	GWAS	27	-0.185	0.89176	0.998148	MTAG		Curated_gene_sets:chuang_oxidative_stress_response_up	27	-0.13	0.77336	0.977693	GWAS	27	-0.127	0.76471	0.933531	MTAG		Curated_gene_sets:chuang_oxidative_stress_response_up	27	-0.118	0.76642	0.673074	GWAS	27	-0.126	0.77248	0.74264	MTAG		Curated_gene_sets:chuang_oxidative_stress_response_up	27
Curated_gene_sets:chung_blister_cytotoxicity_dn	39	0.0186	0.44637	0.763478	GWAS	39	0.0647	0.31708	0.757403	MTAG		Curated_gene_sets:chung_blister_cytotoxicity_dn	40	-0.116	0.80736	0.97823	GWAS	40	-0.093	0.75765	0.998148	MTAG		Curated_gene_sets:chung_blister_cytotoxicity_dn	40	0.0975	0.2548	0.909864	GWAS	40	0.0847	0.28627	0.867849	MTAG		Curated_gene_sets:chung_blister_cytotoxicity_dn	40	0.0491	0.35325	0.607582	GWAS	40	0.281	0.019222	0.381353	MTAG		Curated_gene_sets:chung_blister_cytotoxicity_dn	40
Curated_gene_sets:chung_blister_cytotoxicity_up	122	0.0189	0.40077	0.756522	GWAS	122	0.015	0.41986	0.775224	MTAG		Curated_gene_sets:chung_blister_cytotoxicity_up	127	-0.033	0.67331	0.97823	GWAS	127	-0.006	0.53273	0.99422	MTAG		Curated_gene_sets:chung_blister_cytotoxicity_up	127	0.0447	0.28306	0.918058	GWAS	127	0.0336	0.3356	0.878399	MTAG		Curated_gene_sets:chung_blister_cytotoxicity_up	127	-0.144	0.97136	0.706297	GWAS	127	-0.151	0.97308	0.778879	MTAG		Curated_gene_sets:chung_blister_cytotoxicity_up	127
Curated_gene_sets:chyla_cbfa2t3_targets_dn	226	-0.0472	0.80163	0.816913	GWAS	226	-0.0229	0.6623	0.815968	MTAG		Curated_gene_sets:chyla_cbfa2t3_targets_dn	228	0.0687	0.10457	0.92756	GWAS	228	0.0786	0.073956	0.81804	MTAG		Curated_gene_sets:chyla_cbfa2t3_targets_dn	228	-0.0101	0.5665	0.956096	GWAS	228	0.00365	0.47636	0.903092	MTAG		Curated_gene_sets:chyla_cbfa2t3_targets_dn	227	-0.124	0.98508	0.708777	GWAS	227	-0.0423	0.76113	0.741996	MTAG		Curated_gene_sets:chyla_cbfa2t3_targets_dn	227
Curated_gene_sets:chyla_cbfa2t3_targets_up	363	-0.0415	0.81949	0.817443	GWAS	363	-0.04	0.81507	0.829506	MTAG		Curated_gene_sets:chyla_cbfa2t3_targets_up	366	-0.000887	0.50782	0.97823	GWAS	366	-0.00151	0.51337	0.99422	MTAG		Curated_gene_sets:chyla_cbfa2t3_targets_up	372	0.0409	0.20298	0.874391	GWAS	372	0.0464	0.17717	0.813439	MTAG		Curated_gene_sets:chyla_cbfa2t3_targets_up	370	-0.0595	0.89501	0.690957	GWAS	370	-0.0779	0.94277	0.774428	MTAG		Curated_gene_sets:chyla_cbfa2t3_targets_up	370
Curated_gene_sets:clasper_lymphatic_vessels_during_MTAGstasis_dn	33	-0.132	0.78211	0.813958	GWAS	33	-0.113	0.7515	0.828724	MTAG		Curated_gene_sets:clasper_lymphatic_vessels_during_MTAGstasis_dn	33	0.0673	0.34099	0.97289	GWAS	33	0.112	0.24628	0.950012	MTAG		Curated_gene_sets:clasper_lymphatic_vessels_during_MTAGstasis_dn	34	-0.144	0.78015	0.977693	GWAS	34	-0.152	0.78825	0.933531	MTAG		Curated_gene_sets:clasper_lymphatic_vessels_during_MTAGstasis_dn	33	-0.267	0.94731	0.701116	GWAS	33	-0.499	0.9982	0.783615	MTAG		Curated_gene_sets:clasper_lymphatic_vessels_during_MTAGstasis_dn	33
Curated_gene_sets:clasper_lymphatic_vessels_during_MTAGstasis_up	20	0.148	0.23423	0.71297	GWAS	20	-0.0394	0.57798	0.804932	MTAG		Curated_gene_sets:clasper_lymphatic_vessels_during_MTAGstasis_up	20	0.0743	0.3554	0.976383	GWAS	20	0.0412	0.41805	0.986946	MTAG		Curated_gene_sets:clasper_lymphatic_vessels_during_MTAGstasis_up	20	-0.053	0.5917	0.958745	GWAS	20	-0.198	0.80275	0.933531	MTAG		Curated_gene_sets:clasper_lymphatic_vessels_during_MTAGstasis_up	20	0.237	0.13308	0.53706	GWAS	20	0.0319	0.44268	0.701127	MTAG		Curated_gene_sets:clasper_lymphatic_vessels_during_MTAGstasis_up	20
Curated_gene_sets:claus_pgr_positive_meningioma_dn	11	0.00709	0.49076	0.774104	GWAS	11	-0.159	0.70132	0.821818	MTAG		Curated_gene_sets:claus_pgr_positive_meningioma_dn	12	-0.597	0.97935	0.979775	GWAS	12	-0.542	0.96871	0.998148	MTAG		Curated_gene_sets:claus_pgr_positive_meningioma_dn	12	0.184	0.28832	0.918058	GWAS	12	-0.0469	0.55567	0.912267	MTAG		Curated_gene_sets:claus_pgr_positive_meningioma_dn	12	-0.833	0.99805	0.712444	GWAS	12	-0.792	0.99583	0.783125	MTAG		Curated_gene_sets:claus_pgr_positive_meningioma_dn	12
Curated_gene_sets:claus_pgr_positive_meningioma_up	10	-0.115	0.67257	0.800392	GWAS	10	0.142	0.28605	0.747692	MTAG		Curated_gene_sets:claus_pgr_positive_meningioma_up	10	-0.116	0.67059	0.97823	GWAS	10	-0.138	0.70119	0.998148	MTAG		Curated_gene_sets:claus_pgr_positive_meningioma_up	10	0.0369	0.44804	0.943578	GWAS	10	0.145	0.30623	0.875348	MTAG		Curated_gene_sets:claus_pgr_positive_meningioma_up	10	0.0653	0.41347	0.615128	GWAS	10	0.0251	0.46785	0.705974	MTAG		Curated_gene_sets:claus_pgr_positive_meningioma_up	10
Curated_gene_sets:climent_breast_cancer_copy_number_dn	9	0.34	0.16211	0.697726	GWAS	9	0.0545	0.43607	0.778437	MTAG		Curated_gene_sets:climent_breast_cancer_copy_number_dn	9	0.356	0.15359	0.947029	GWAS	9	0.172	0.3092	0.959117	MTAG		Curated_gene_sets:climent_breast_cancer_copy_number_dn	9	-0.0487	0.5557	0.955672	GWAS	9	-0.08	0.58965	0.919645	MTAG		Curated_gene_sets:climent_breast_cancer_copy_number_dn	9	0.214	0.21842	0.581231	GWAS	9	0.239	0.20164	0.643648	MTAG		Curated_gene_sets:climent_breast_cancer_copy_number_dn	9
Curated_gene_sets:climent_breast_cancer_copy_number_up	23	0.45	0.0056546	0.44753	GWAS	23	0.415	0.0087282	0.367886	MTAG		Curated_gene_sets:climent_breast_cancer_copy_number_up	23	0.466	0.0045247	0.614867	GWAS	23	0.487	0.0030416	0.308534	MTAG		Curated_gene_sets:climent_breast_cancer_copy_number_up	23	-0.0592	0.62052	0.961168	GWAS	23	-0.034	0.56891	0.916122	MTAG		Curated_gene_sets:climent_breast_cancer_copy_number_up	23	0.00224	0.49499	0.632567	GWAS	23	0.202	0.13775	0.62205	MTAG		Curated_gene_sets:climent_breast_cancer_copy_number_up	23
Curated_gene_sets:coates_macrophage_m1_vs_m2_dn	73	0.0366	0.36445	0.745105	GWAS	73	0.0386	0.35502	0.763462	MTAG		Curated_gene_sets:coates_macrophage_m1_vs_m2_dn	73	-0.268	0.99523	0.980971	GWAS	73	-0.263	0.9947	0.999614	MTAG		Curated_gene_sets:coates_macrophage_m1_vs_m2_dn	73	-0.015	0.55396	0.955672	GWAS	73	-0.0599	0.70287	0.930021	MTAG		Curated_gene_sets:coates_macrophage_m1_vs_m2_dn	73	-0.0733	0.75329	0.672199	GWAS	73	-0.0284	0.60099	0.725445	MTAG		Curated_gene_sets:coates_macrophage_m1_vs_m2_dn	73
Curated_gene_sets:coates_macrophage_m1_vs_m2_up	76	-0.102	0.84009	0.817443	GWAS	76	-0.155	0.93797	0.84157	MTAG		Curated_gene_sets:coates_macrophage_m1_vs_m2_up	77	0.00223	0.49089	0.97823	GWAS	77	-0.0021	0.50862	0.99422	MTAG		Curated_gene_sets:coates_macrophage_m1_vs_m2_up	78	-0.0206	0.5735	0.956348	GWAS	78	-0.0344	0.61961	0.92149	MTAG		Curated_gene_sets:coates_macrophage_m1_vs_m2_up	77	-0.0499	0.67982	0.661997	GWAS	77	-0.0482	0.66793	0.730755	MTAG		Curated_gene_sets:coates_macrophage_m1_vs_m2_up	77
Curated_gene_sets:coldren_gefitinib_resistance_dn	218	-0.0556	0.82868	0.817443	GWAS	218	-0.0658	0.87371	0.83436	MTAG		Curated_gene_sets:coldren_gefitinib_resistance_dn	221	-0.0815	0.9273	0.97823	GWAS	221	-0.156	0.99752	0.999614	MTAG		Curated_gene_sets:coldren_gefitinib_resistance_dn	221	-0.0458	0.76428	0.977693	GWAS	221	-0.0583	0.81654	0.933531	MTAG		Curated_gene_sets:coldren_gefitinib_resistance_dn	221	-0.0613	0.84735	0.684537	GWAS	221	-0.0297	0.68398	0.734409	MTAG		Curated_gene_sets:coldren_gefitinib_resistance_dn	221
Curated_gene_sets:coldren_gefitinib_resistance_up	79	-0.0348	0.6454	0.795888	GWAS	79	-0.00334	0.5145	0.793637	MTAG		Curated_gene_sets:coldren_gefitinib_resistance_up	79	-0.132	0.93378	0.97823	GWAS	79	-0.0989	0.87253	0.998148	MTAG		Curated_gene_sets:coldren_gefitinib_resistance_up	80	0.105	0.14059	0.835675	GWAS	80	0.123	0.10565	0.762794	MTAG		Curated_gene_sets:coldren_gefitinib_resistance_up	80	-0.0297	0.62262	0.650939	GWAS	80	0.0416	0.33677	0.688833	MTAG		Curated_gene_sets:coldren_gefitinib_resistance_up	80
Curated_gene_sets:colin_pilocytic_astrocytoma_vs_glioblastoma_dn	27	-0.0148	0.53639	0.783124	GWAS	27	-0.0809	0.69458	0.821818	MTAG		Curated_gene_sets:colin_pilocytic_astrocytoma_vs_glioblastoma_dn	27	0.119	0.23122	0.951471	GWAS	27	0.0776	0.31483	0.961699	MTAG		Curated_gene_sets:colin_pilocytic_astrocytoma_vs_glioblastoma_dn	27	-0.0889	0.68406	0.968362	GWAS	27	-0.115	0.7296	0.931231	MTAG		Curated_gene_sets:colin_pilocytic_astrocytoma_vs_glioblastoma_dn	27	0.213	0.1077	0.534096	GWAS	27	0.1	0.28692	0.683534	MTAG		Curated_gene_sets:colin_pilocytic_astrocytoma_vs_glioblastoma_dn	27
Curated_gene_sets:colin_pilocytic_astrocytoma_vs_glioblastoma_up	33	-0.0226	0.55662	0.785782	GWAS	33	-0.06	0.64974	0.815968	MTAG		Curated_gene_sets:colin_pilocytic_astrocytoma_vs_glioblastoma_up	33	-0.105	0.75418	0.97823	GWAS	33	-0.0495	0.62742	0.998148	MTAG		Curated_gene_sets:colin_pilocytic_astrocytoma_vs_glioblastoma_up	33	-0.124	0.77368	0.977693	GWAS	33	-0.0943	0.71319	0.930021	MTAG		Curated_gene_sets:colin_pilocytic_astrocytoma_vs_glioblastoma_up	33	0.0963	0.26916	0.59435	GWAS	33	0.047	0.38632	0.697204	MTAG		Curated_gene_sets:colin_pilocytic_astrocytoma_vs_glioblastoma_up	33
Curated_gene_sets:colina_targets_of_4ebp1_and_4ebp2	330	0.011	0.40481	0.756522	GWAS	330	-0.011	0.5969	0.809368	MTAG		Curated_gene_sets:colina_targets_of_4ebp1_and_4ebp2	333	-0.0177	0.65044	0.97823	GWAS	333	-0.0432	0.8284	0.998148	MTAG		Curated_gene_sets:colina_targets_of_4ebp1_and_4ebp2	334	-0.018	0.63795	0.964332	GWAS	334	-0.0166	0.62549	0.92149	MTAG		Curated_gene_sets:colina_targets_of_4ebp1_and_4ebp2	333	-0.105	0.98546	0.708897	GWAS	333	-0.074	0.93084	0.771712	MTAG		Curated_gene_sets:colina_targets_of_4ebp1_and_4ebp2	332
Curated_gene_sets:coller_myc_targets_dn	9	-0.131	0.65032	0.795888	GWAS	9	-0.0624	0.57418	0.803812	MTAG		Curated_gene_sets:coller_myc_targets_dn	9	-0.205	0.73075	0.97823	GWAS	9	-0.296	0.814	0.998148	MTAG		Curated_gene_sets:coller_myc_targets_dn	9	-0.0332	0.53563	0.953297	GWAS	9	-0.121	0.62641	0.92149	MTAG		Curated_gene_sets:coller_myc_targets_dn	9	-0.692	0.97535	0.707016	GWAS	9	-0.735	0.97775	0.779996	MTAG		Curated_gene_sets:coller_myc_targets_dn	9
Curated_gene_sets:coller_myc_targets_up	25	-0.131	0.80156	0.816913	GWAS	25	-0.126	0.79618	0.828955	MTAG		Curated_gene_sets:coller_myc_targets_up	25	-0.294	0.96766	0.979609	GWAS	25	-0.185	0.87945	0.998148	MTAG		Curated_gene_sets:coller_myc_targets_up	25	-0.122	0.72623	0.973108	GWAS	25	-0.227	0.86444	0.933531	MTAG		Curated_gene_sets:coller_myc_targets_up	25	0.196	0.14326	0.545814	GWAS	25	0.0296	0.43829	0.700422	MTAG		Curated_gene_sets:coller_myc_targets_up	25
Curated_gene_sets:collis_prkdc_regulators	14	0.152	0.26427	0.721024	GWAS	14	0.106	0.32731	0.757652	MTAG		Curated_gene_sets:collis_prkdc_regulators	14	0.0556	0.40741	0.976383	GWAS	14	0.0682	0.38634	0.978727	MTAG		Curated_gene_sets:collis_prkdc_regulators	14	-0.0326	0.54687	0.95402	GWAS	14	-0.0796	0.61137	0.920913	MTAG		Curated_gene_sets:collis_prkdc_regulators	14	-0.159	0.75312	0.672199	GWAS	14	-0.333	0.91631	0.768904	MTAG		Curated_gene_sets:collis_prkdc_regulators	14
Curated_gene_sets:collis_prkdc_substrates	19	-0.0682	0.63792	0.795888	GWAS	19	-0.0893	0.68098	0.819865	MTAG		Curated_gene_sets:collis_prkdc_substrates	19	0.0288	0.43656	0.97823	GWAS	19	-0.0635	0.63835	0.998148	MTAG		Curated_gene_sets:collis_prkdc_substrates	19	-0.23	0.84094	0.978136	GWAS	19	-0.217	0.82297	0.933531	MTAG		Curated_gene_sets:collis_prkdc_substrates	19	-0.00547	0.51119	0.637211	GWAS	19	-0.0951	0.68064	0.734409	MTAG		Curated_gene_sets:collis_prkdc_substrates	19
Curated_gene_sets:concannon_apoptosis_by_epoxomicin_dn	153	0.058	0.2096	0.707652	GWAS	153	0.0496	0.24125	0.728809	MTAG		Curated_gene_sets:concannon_apoptosis_by_epoxomicin_dn	153	0.0523	0.22341	0.951212	GWAS	153	0.0521	0.22309	0.94373	MTAG		Curated_gene_sets:concannon_apoptosis_by_epoxomicin_dn	154	-0.0568	0.77298	0.977693	GWAS	154	-0.0415	0.70474	0.930021	MTAG		Curated_gene_sets:concannon_apoptosis_by_epoxomicin_dn	153	0.0884	0.11532	0.534283	GWAS	153	-0.0312	0.6582	0.729607	MTAG		Curated_gene_sets:concannon_apoptosis_by_epoxomicin_dn	153
Curated_gene_sets:concannon_apoptosis_by_epoxomicin_up	222	0.000603	0.49582	0.775257	GWAS	222	-0.0325	0.71703	0.82379	MTAG		Curated_gene_sets:concannon_apoptosis_by_epoxomicin_up	222	-0.0679	0.89075	0.97823	GWAS	222	-0.0735	0.90984	0.998148	MTAG		Curated_gene_sets:concannon_apoptosis_by_epoxomicin_up	221	-0.0451	0.76515	0.977693	GWAS	221	-0.0451	0.76209	0.933432	MTAG		Curated_gene_sets:concannon_apoptosis_by_epoxomicin_up	221	-0.0487	0.79554	0.676798	GWAS	221	0.0595	0.16583	0.626392	MTAG		Curated_gene_sets:concannon_apoptosis_by_epoxomicin_up	222
Curated_gene_sets:conrad_germline_stem_cell	9	-0.0885	0.64078	0.795888	GWAS	9	-0.0924	0.64914	0.815968	MTAG		Curated_gene_sets:conrad_germline_stem_cell	9	0.265	0.16113	0.948808	GWAS	9	0.426	0.054922	0.76049	MTAG		Curated_gene_sets:conrad_germline_stem_cell	9	-0.0352	0.54417	0.953297	GWAS	9	-0.0408	0.55039	0.912267	MTAG		Curated_gene_sets:conrad_germline_stem_cell	9	-0.346	0.8834	0.689013	GWAS	9	-0.414	0.91532	0.768904	MTAG		Curated_gene_sets:conrad_germline_stem_cell	9
Curated_gene_sets:conrad_stem_cell	36	0.0141	0.46187	0.7668	GWAS	36	0.0813	0.28714	0.747777	MTAG		Curated_gene_sets:conrad_stem_cell	37	0.113	0.20233	0.951212	GWAS	37	0.199	0.070204	0.815208	MTAG		Curated_gene_sets:conrad_stem_cell	37	-0.099	0.72899	0.973108	GWAS	37	0.0163	0.46075	0.899478	MTAG		Curated_gene_sets:conrad_stem_cell	37	0.11	0.22845	0.582354	GWAS	37	0.151	0.16381	0.626392	MTAG		Curated_gene_sets:conrad_stem_cell	36
Curated_gene_sets:corradetti_mtor_pathway_regulators_dn	6	-0.492	0.92861	0.826375	GWAS	6	-0.544	0.9505	0.842646	MTAG		Curated_gene_sets:corradetti_mtor_pathway_regulators_dn	6	0.442	0.11742	0.92756	GWAS	6	0.495	0.08999	0.843735	MTAG		Curated_gene_sets:corradetti_mtor_pathway_regulators_dn	6	0.0706	0.43285	0.941895	GWAS	6	0.077	0.42799	0.895775	MTAG		Curated_gene_sets:corradetti_mtor_pathway_regulators_dn	6	-0.0788	0.5834	0.646924	GWAS	6	0.213	0.29204	0.684124	MTAG		Curated_gene_sets:corradetti_mtor_pathway_regulators_dn	6
Curated_gene_sets:corre_multiple_myeloma_dn	56	0.0453	0.35735	0.744847	GWAS	56	0.0686	0.28655	0.747692	MTAG		Curated_gene_sets:corre_multiple_myeloma_dn	56	-0.113	0.82408	0.97823	GWAS	56	-0.0854	0.76095	0.998148	MTAG		Curated_gene_sets:corre_multiple_myeloma_dn	57	0.0193	0.44394	0.943578	GWAS	57	0.0164	0.45298	0.89843	MTAG		Curated_gene_sets:corre_multiple_myeloma_dn	57	0.0845	0.25166	0.587306	GWAS	57	-0.0778	0.72337	0.737425	MTAG		Curated_gene_sets:corre_multiple_myeloma_dn	57
Curated_gene_sets:corre_multiple_myeloma_up	67	0.0818	0.22377	0.711709	GWAS	67	0.0186	0.43041	0.778369	MTAG		Curated_gene_sets:corre_multiple_myeloma_up	67	0.0641	0.27236	0.963198	GWAS	67	0.0787	0.22714	0.948198	MTAG		Curated_gene_sets:corre_multiple_myeloma_up	66	-0.0747	0.73376	0.973108	GWAS	66	-0.104	0.80402	0.933531	MTAG		Curated_gene_sets:corre_multiple_myeloma_up	66	-0.246	0.98824	0.70991	GWAS	66	-0.16	0.9227	0.771052	MTAG		Curated_gene_sets:corre_multiple_myeloma_up	66
Curated_gene_sets:coulouarn_temporal_tgfb1_signature_dn	130	0.0085	0.45276	0.764988	GWAS	130	0.11	0.059395	0.602547	MTAG		Curated_gene_sets:coulouarn_temporal_tgfb1_signature_dn	131	-0.0378	0.70266	0.97823	GWAS	131	0.0454	0.25988	0.951851	MTAG		Curated_gene_sets:coulouarn_temporal_tgfb1_signature_dn	134	0.168	0.017095	0.495498	GWAS	134	0.19	0.0092519	0.393748	MTAG		Curated_gene_sets:coulouarn_temporal_tgfb1_signature_dn	133	0.0381	0.30464	0.599551	GWAS	133	0.0723	0.17529	0.628291	MTAG		Curated_gene_sets:coulouarn_temporal_tgfb1_signature_dn	133
Curated_gene_sets:coulouarn_temporal_tgfb1_signature_up	100	-0.03	0.63414	0.795888	GWAS	100	-0.0768	0.81385	0.829506	MTAG		Curated_gene_sets:coulouarn_temporal_tgfb1_signature_up	102	-0.208	0.9918	0.980504	GWAS	102	-0.223	0.99506	0.999614	MTAG		Curated_gene_sets:coulouarn_temporal_tgfb1_signature_up	103	-0.0549	0.71322	0.971728	GWAS	103	-0.0778	0.78388	0.933531	MTAG		Curated_gene_sets:coulouarn_temporal_tgfb1_signature_up	103	-0.0299	0.62648	0.652138	GWAS	103	-0.133	0.91573	0.768904	MTAG		Curated_gene_sets:coulouarn_temporal_tgfb1_signature_up	103
Curated_gene_sets:courtois_senescence_triggers	6	0.144	0.3411	0.740517	GWAS	6	0.316	0.17964	0.706965	MTAG		Curated_gene_sets:courtois_senescence_triggers	6	0.816	0.0099508	0.696392	GWAS	6	0.793	0.011386	0.507984	MTAG		Curated_gene_sets:courtois_senescence_triggers	6	-0.622	0.93773	0.980425	GWAS	6	-0.655	0.94435	0.934804	MTAG		Curated_gene_sets:courtois_senescence_triggers	6	-0.467	0.89027	0.689862	GWAS	6	-0.46	0.87769	0.763284	MTAG		Curated_gene_sets:courtois_senescence_triggers	6
Curated_gene_sets:cowling_mycn_targets	39	-0.215	0.9257	0.826152	GWAS	39	-0.169	0.87571	0.834551	MTAG		Curated_gene_sets:cowling_mycn_targets	39	-0.0236	0.57149	0.97823	GWAS	39	-0.119	0.82016	0.998148	MTAG		Curated_gene_sets:cowling_mycn_targets	39	-0.319	0.98296	0.980972	GWAS	39	-0.262	0.95637	0.936724	MTAG		Curated_gene_sets:cowling_mycn_targets	39	-0.0746	0.70511	0.667369	GWAS	39	-0.152	0.85536	0.759153	MTAG		Curated_gene_sets:cowling_mycn_targets	39
Curated_gene_sets:creighton_akt1_signaling_via_mtor_dn	20	-0.0698	0.64465	0.795888	GWAS	20	-0.0285	0.56131	0.801505	MTAG		Curated_gene_sets:creighton_akt1_signaling_via_mtor_dn	22	-0.0739	0.65914	0.97823	GWAS	22	-0.0158	0.53516	0.99422	MTAG		Curated_gene_sets:creighton_akt1_signaling_via_mtor_dn	22	-0.242	0.91938	0.979441	GWAS	22	-0.253	0.92494	0.933904	MTAG		Curated_gene_sets:creighton_akt1_signaling_via_mtor_dn	22	-0.00913	0.51909	0.637527	GWAS	22	0.0881	0.32836	0.688159	MTAG		Curated_gene_sets:creighton_akt1_signaling_via_mtor_dn	22
Curated_gene_sets:creighton_akt1_signaling_via_mtor_up	29	0.119	0.21577	0.707811	GWAS	29	0.114	0.22138	0.722845	MTAG		Curated_gene_sets:creighton_akt1_signaling_via_mtor_up	30	-0.0556	0.64715	0.97823	GWAS	30	-0.0162	0.54403	0.99422	MTAG		Curated_gene_sets:creighton_akt1_signaling_via_mtor_up	31	0.0323	0.41567	0.939531	GWAS	31	0.102	0.25455	0.853849	MTAG		Curated_gene_sets:creighton_akt1_signaling_via_mtor_up	31	-0.074	0.68241	0.662642	GWAS	31	0.0943	0.28035	0.681447	MTAG		Curated_gene_sets:creighton_akt1_signaling_via_mtor_up	31
Curated_gene_sets:creighton_endocrine_therapy_resistance_1	464	-0.0142	0.63711	0.795888	GWAS	464	-0.00334	0.5334	0.795684	MTAG		Curated_gene_sets:creighton_endocrine_therapy_resistance_1	469	0.0108	0.39213	0.976383	GWAS	469	-0.0103	0.60356	0.998148	MTAG		Curated_gene_sets:creighton_endocrine_therapy_resistance_1	469	-0.0302	0.75314	0.975914	GWAS	469	-0.0295	0.74477	0.931759	MTAG		Curated_gene_sets:creighton_endocrine_therapy_resistance_1	466	0.01	0.40454	0.614087	GWAS	466	-0.00454	0.5419	0.717795	MTAG		Curated_gene_sets:creighton_endocrine_therapy_resistance_1	465
Curated_gene_sets:creighton_endocrine_therapy_resistance_2	424	-0.0663	0.94716	0.82807	GWAS	424	-0.0654	0.94785	0.842646	MTAG		Curated_gene_sets:creighton_endocrine_therapy_resistance_2	427	-0.0296	0.76586	0.97823	GWAS	427	-0.0318	0.78356	0.998148	MTAG		Curated_gene_sets:creighton_endocrine_therapy_resistance_2	428	0.0332	0.22875	0.89278	GWAS	428	0.0223	0.31156	0.875348	MTAG		Curated_gene_sets:creighton_endocrine_therapy_resistance_2	428	-0.0251	0.72188	0.667768	GWAS	428	-0.0389	0.8099	0.748711	MTAG		Curated_gene_sets:creighton_endocrine_therapy_resistance_2	426
Curated_gene_sets:creighton_endocrine_therapy_resistance_3	677	0.0189	0.29291	0.725467	GWAS	677	0.025	0.23159	0.727825	MTAG		Curated_gene_sets:creighton_endocrine_therapy_resistance_3	683	0.0484	0.079316	0.900606	GWAS	683	0.0501	0.070626	0.815876	MTAG		Curated_gene_sets:creighton_endocrine_therapy_resistance_3	683	0.00592	0.43821	0.943247	GWAS	683	0.0181	0.3204	0.875348	MTAG		Curated_gene_sets:creighton_endocrine_therapy_resistance_3	683	-0.0411	0.87587	0.687577	GWAS	683	-0.0323	0.80846	0.748632	MTAG		Curated_gene_sets:creighton_endocrine_therapy_resistance_3	682
Curated_gene_sets:creighton_endocrine_therapy_resistance_4	276	0.0874	0.052454	0.614282	GWAS	276	0.0656	0.10759	0.64683	MTAG		Curated_gene_sets:creighton_endocrine_therapy_resistance_4	278	-0.0618	0.88063	0.97823	GWAS	278	-0.0555	0.85669	0.998148	MTAG		Curated_gene_sets:creighton_endocrine_therapy_resistance_4	277	-0.0265	0.67542	0.967838	GWAS	277	-0.0439	0.7709	0.933531	MTAG		Curated_gene_sets:creighton_endocrine_therapy_resistance_4	278	0.0011	0.49193	0.631236	GWAS	278	0.0121	0.41537	0.698796	MTAG		Curated_gene_sets:creighton_endocrine_therapy_resistance_4	277
Curated_gene_sets:creighton_endocrine_therapy_resistance_5	444	-0.0467	0.86638	0.817443	GWAS	444	-0.0607	0.92907	0.840333	MTAG		Curated_gene_sets:creighton_endocrine_therapy_resistance_5	446	-0.0075	0.57281	0.97823	GWAS	446	0.0154	0.35212	0.972059	MTAG		Curated_gene_sets:creighton_endocrine_therapy_resistance_5	446	0.0599	0.098499	0.783514	GWAS	446	0.0419	0.18721	0.822149	MTAG		Curated_gene_sets:creighton_endocrine_therapy_resistance_5	446	-0.018	0.65753	0.658688	GWAS	446	0.0265	0.28244	0.681447	MTAG		Curated_gene_sets:creighton_endocrine_therapy_resistance_5	446
Curated_gene_sets:cromer_MTAGstasis_dn	80	-0.119	0.90697	0.821118	GWAS	80	-0.111	0.89703	0.835832	MTAG		Curated_gene_sets:cromer_MTAGstasis_dn	80	-0.0262	0.61547	0.97823	GWAS	80	-0.0654	0.76966	0.998148	MTAG		Curated_gene_sets:cromer_MTAGstasis_dn	81	0.0797	0.21666	0.879221	GWAS	81	0.0653	0.2636	0.862398	MTAG		Curated_gene_sets:cromer_MTAGstasis_dn	81	-0.00581	0.52455	0.637527	GWAS	81	-0.122	0.89378	0.764771	MTAG		Curated_gene_sets:cromer_MTAGstasis_dn	81
Curated_gene_sets:cromer_MTAGstasis_up	60	-0.0149	0.55272	0.785782	GWAS	60	0.00077	0.49723	0.791113	MTAG		Curated_gene_sets:cromer_MTAGstasis_up	62	0.000708	0.49741	0.97823	GWAS	62	0.0757	0.24261	0.950012	MTAG		Curated_gene_sets:cromer_MTAGstasis_up	62	0.107	0.1758	0.859135	GWAS	62	0.126	0.13956	0.792518	MTAG		Curated_gene_sets:cromer_MTAGstasis_up	62	0.312	0.0030489	0.232501	GWAS	62	0.222	0.029745	0.445083	MTAG		Curated_gene_sets:cromer_MTAGstasis_up	62
Curated_gene_sets:cromer_tumorigenesis_dn	47	0.0383	0.39113	0.752009	GWAS	47	0.0433	0.37507	0.768893	MTAG		Curated_gene_sets:cromer_tumorigenesis_dn	48	-0.0942	0.7501	0.97823	GWAS	48	-0.0872	0.73518	0.998148	MTAG		Curated_gene_sets:cromer_tumorigenesis_dn	48	0.0136	0.46334	0.946358	GWAS	48	0.0167	0.45578	0.899057	MTAG		Curated_gene_sets:cromer_tumorigenesis_dn	48	-0.0388	0.60746	0.650939	GWAS	48	-0.00665	0.51793	0.716614	MTAG		Curated_gene_sets:cromer_tumorigenesis_dn	48
Curated_gene_sets:cromer_tumorigenesis_up	57	-0.145	0.88115	0.817673	GWAS	57	-0.133	0.86466	0.834108	MTAG		Curated_gene_sets:cromer_tumorigenesis_up	58	-0.0105	0.53391	0.97823	GWAS	58	0.00903	0.47064	0.99422	MTAG		Curated_gene_sets:cromer_tumorigenesis_up	58	0.0485	0.36336	0.928981	GWAS	58	0.00838	0.47631	0.903092	MTAG		Curated_gene_sets:cromer_tumorigenesis_up	59	0.000827	0.49743	0.632638	GWAS	59	-0.227	0.95561	0.777591	MTAG		Curated_gene_sets:cromer_tumorigenesis_up	59
Curated_gene_sets:croonquist_il6_deprivation_dn	98	-0.0576	0.75261	0.811433	GWAS	98	-0.0869	0.8529	0.833446	MTAG		Curated_gene_sets:croonquist_il6_deprivation_dn	98	0.0385	0.31436	0.968236	GWAS	98	0.0261	0.37086	0.977698	MTAG		Curated_gene_sets:croonquist_il6_deprivation_dn	97	0.0102	0.45384	0.943756	GWAS	97	0.0102	0.45484	0.898596	MTAG		Curated_gene_sets:croonquist_il6_deprivation_dn	97	0.0654	0.22407	0.582187	GWAS	97	0.044	0.31157	0.687331	MTAG		Curated_gene_sets:croonquist_il6_deprivation_dn	97
Curated_gene_sets:croonquist_il6_deprivation_up	20	-0.036	0.56775	0.788528	GWAS	20	-0.124	0.72581	0.82379	MTAG		Curated_gene_sets:croonquist_il6_deprivation_up	20	0.0791	0.35973	0.976383	GWAS	20	0.149	0.24801	0.950448	MTAG		Curated_gene_sets:croonquist_il6_deprivation_up	20	0.184	0.20008	0.869868	GWAS	20	0.244	0.13555	0.789193	MTAG		Curated_gene_sets:croonquist_il6_deprivation_up	20	0.0959	0.31425	0.601832	GWAS	20	0.037	0.42877	0.698796	MTAG		Curated_gene_sets:croonquist_il6_deprivation_up	20
Curated_gene_sets:croonquist_nras_signaling_dn	73	-0.127	0.89909	0.819584	GWAS	73	-0.145	0.93108	0.840409	MTAG		Curated_gene_sets:croonquist_nras_signaling_dn	73	-0.0324	0.63338	0.97823	GWAS	73	-0.0718	0.77618	0.998148	MTAG		Curated_gene_sets:croonquist_nras_signaling_dn	72	-0.0186	0.5724	0.956348	GWAS	72	-0.0192	0.57353	0.916998	MTAG		Curated_gene_sets:croonquist_nras_signaling_dn	72	-0.0285	0.6108	0.650939	GWAS	72	-0.0301	0.61277	0.725445	MTAG		Curated_gene_sets:croonquist_nras_signaling_dn	72
Curated_gene_sets:croonquist_nras_signaling_up	35	-0.00445	0.51237	0.778219	GWAS	35	-0.0541	0.64935	0.815968	MTAG		Curated_gene_sets:croonquist_nras_signaling_up	35	0.11	0.22698	0.951471	GWAS	35	0.0993	0.24787	0.950448	MTAG		Curated_gene_sets:croonquist_nras_signaling_up	35	-0.164	0.84698	0.978136	GWAS	35	-0.0879	0.70511	0.930021	MTAG		Curated_gene_sets:croonquist_nras_signaling_up	35	0.0807	0.2819	0.595985	GWAS	35	0.0316	0.41387	0.698486	MTAG		Curated_gene_sets:croonquist_nras_signaling_up	35
Curated_gene_sets:croonquist_nras_vs_stromal_stimulation_dn	94	-0.0518	0.72473	0.807503	GWAS	94	-0.114	0.91009	0.837434	MTAG		Curated_gene_sets:croonquist_nras_vs_stromal_stimulation_dn	94	-0.132	0.94327	0.97823	GWAS	94	-0.09	0.86162	0.998148	MTAG		Curated_gene_sets:croonquist_nras_vs_stromal_stimulation_dn	93	0.0926	0.1639	0.849173	GWAS	93	0.103	0.14267	0.795691	MTAG		Curated_gene_sets:croonquist_nras_vs_stromal_stimulation_dn	93	0.0987	0.12831	0.535033	GWAS	93	0.0391	0.33263	0.688159	MTAG		Curated_gene_sets:croonquist_nras_vs_stromal_stimulation_dn	93
Curated_gene_sets:croonquist_nras_vs_stromal_stimulation_up	38	-0.00978	0.52964	0.781228	GWAS	38	-0.000642	0.50198	0.791256	MTAG		Curated_gene_sets:croonquist_nras_vs_stromal_stimulation_up	38	0.226	0.052053	0.879844	GWAS	38	0.197	0.076734	0.822227	MTAG		Curated_gene_sets:croonquist_nras_vs_stromal_stimulation_up	38	0.183	0.0966	0.783514	GWAS	38	0.182	0.10132	0.755307	MTAG		Curated_gene_sets:croonquist_nras_vs_stromal_stimulation_up	38	0.000344	0.49902	0.632821	GWAS	38	0.0148	0.45952	0.704403	MTAG		Curated_gene_sets:croonquist_nras_vs_stromal_stimulation_up	38
Curated_gene_sets:croonquist_stromal_stimulation_dn	12	0.428	0.04012	0.608495	GWAS	12	0.342	0.07707	0.621651	MTAG		Curated_gene_sets:croonquist_stromal_stimulation_dn	12	0.397	0.034849	0.832766	GWAS	12	0.427	0.024667	0.63769	MTAG		Curated_gene_sets:croonquist_stromal_stimulation_dn	12	0.0741	0.38008	0.934398	GWAS	12	0.139	0.28619	0.867849	MTAG		Curated_gene_sets:croonquist_stromal_stimulation_dn	12	-0.0222	0.53893	0.638659	GWAS	12	0.181	0.22258	0.656369	MTAG		Curated_gene_sets:croonquist_stromal_stimulation_dn	12
Curated_gene_sets:croonquist_stromal_stimulation_up	52	-0.0689	0.70423	0.805255	GWAS	52	-0.125	0.83912	0.833149	MTAG		Curated_gene_sets:croonquist_stromal_stimulation_up	52	-0.296	0.98981	0.980199	GWAS	52	-0.255	0.9777	0.998387	MTAG		Curated_gene_sets:croonquist_stromal_stimulation_up	52	-0.0958	0.74337	0.975459	GWAS	52	-0.0659	0.67109	0.929746	MTAG		Curated_gene_sets:croonquist_stromal_stimulation_up	52	-0.00881	0.52719	0.637527	GWAS	52	-0.149	0.86594	0.761414	MTAG		Curated_gene_sets:croonquist_stromal_stimulation_up	52
Curated_gene_sets:crosby_e2f4_targets	6	-0.105	0.60864	0.792399	GWAS	6	-0.0501	0.55335	0.799533	MTAG		Curated_gene_sets:crosby_e2f4_targets	6	0.0281	0.46144	0.97823	GWAS	6	-0.0485	0.5667	0.998148	MTAG		Curated_gene_sets:crosby_e2f4_targets	6	-0.239	0.76121	0.977693	GWAS	6	-0.111	0.62714	0.92149	MTAG		Curated_gene_sets:crosby_e2f4_targets	6	-0.103	0.60993	0.650939	GWAS	6	0.185	0.3145	0.687468	MTAG		Curated_gene_sets:crosby_e2f4_targets	6
Curated_gene_sets:cui_glucose_deprivation	58	0.0641	0.26861	0.721024	GWAS	58	0.0266	0.39731	0.771996	MTAG		Curated_gene_sets:cui_glucose_deprivation	58	-0.0226	0.58384	0.97823	GWAS	58	0.0826	0.21755	0.943018	MTAG		Curated_gene_sets:cui_glucose_deprivation	58	0.0203	0.43387	0.941895	GWAS	58	0.013	0.45807	0.899408	MTAG		Curated_gene_sets:cui_glucose_deprivation	58	0.0534	0.31957	0.603075	GWAS	58	0.128	0.14042	0.622074	MTAG		Curated_gene_sets:cui_glucose_deprivation	58
Curated_gene_sets:cui_tcf21_targets_2_dn	779	-0.00826	0.59769	0.790676	GWAS	779	-0.023	0.75818	0.828955	MTAG		Curated_gene_sets:cui_tcf21_targets_2_dn	781	0.0212	0.26024	0.958863	GWAS	781	0.026	0.21343	0.939716	MTAG		Curated_gene_sets:cui_tcf21_targets_2_dn	784	-0.0516	0.91985	0.979441	GWAS	784	-0.0388	0.85051	0.933531	MTAG		Curated_gene_sets:cui_tcf21_targets_2_dn	781	0.0598	0.042762	0.494242	GWAS	781	0.0255	0.24027	0.667026	MTAG		Curated_gene_sets:cui_tcf21_targets_2_dn	779
Curated_gene_sets:cui_tcf21_targets_2_up	402	-0.00362	0.53484	0.783108	GWAS	402	-9.56e-07	0.50001	0.791113	MTAG		Curated_gene_sets:cui_tcf21_targets_2_up	405	0.0312	0.22531	0.951471	GWAS	405	0.0315	0.22203	0.943314	MTAG		Curated_gene_sets:cui_tcf21_targets_2_up	404	-0.0603	0.90633	0.978437	GWAS	404	-0.0539	0.87701	0.933531	MTAG		Curated_gene_sets:cui_tcf21_targets_2_up	404	-0.0869	0.9763	0.707193	GWAS	404	-0.057	0.89455	0.76484	MTAG		Curated_gene_sets:cui_tcf21_targets_2_up	403
Curated_gene_sets:cui_tcf21_targets_dn	27	-0.0162	0.53355	0.782578	GWAS	27	-0.0564	0.61717	0.812476	MTAG		Curated_gene_sets:cui_tcf21_targets_dn	27	0.132	0.24159	0.951471	GWAS	27	0.0829	0.32941	0.964078	MTAG		Curated_gene_sets:cui_tcf21_targets_dn	27	-0.103	0.69192	0.969709	GWAS	27	-0.145	0.75512	0.932023	MTAG		Curated_gene_sets:cui_tcf21_targets_dn	27	0.0738	0.3574	0.609603	GWAS	27	-0.0692	0.62928	0.72697	MTAG		Curated_gene_sets:cui_tcf21_targets_dn	27
Curated_gene_sets:cui_tcf21_targets_up	35	-0.0176	0.54668	0.785281	GWAS	35	-0.0462	0.62332	0.812476	MTAG		Curated_gene_sets:cui_tcf21_targets_up	36	-0.0957	0.74208	0.97823	GWAS	36	-0.0264	0.57157	0.998148	MTAG		Curated_gene_sets:cui_tcf21_targets_up	36	0.049	0.38334	0.935142	GWAS	36	0.00721	0.48288	0.904274	MTAG		Curated_gene_sets:cui_tcf21_targets_up	36	-0.0204	0.55231	0.640998	GWAS	36	0.0282	0.4306	0.698796	MTAG		Curated_gene_sets:cui_tcf21_targets_up	36
Curated_gene_sets:dacosta_ercc3_allele_xpcs_vs_ttd_dn	33	-0.0217	0.55348	0.785782	GWAS	33	-0.00954	0.524	0.794386	MTAG		Curated_gene_sets:dacosta_ercc3_allele_xpcs_vs_ttd_dn	34	-0.109	0.74788	0.97823	GWAS	34	-0.143	0.81076	0.998148	MTAG		Curated_gene_sets:dacosta_ercc3_allele_xpcs_vs_ttd_dn	34	-0.429	0.99092	0.981419	GWAS	34	-0.474	0.99485	0.94064	MTAG		Curated_gene_sets:dacosta_ercc3_allele_xpcs_vs_ttd_dn	33	0.0798	0.31045	0.599999	GWAS	33	-0.0196	0.54659	0.71839	MTAG		Curated_gene_sets:dacosta_ercc3_allele_xpcs_vs_ttd_dn	34
Curated_gene_sets:dacosta_ercc3_allele_xpcs_vs_ttd_up	27	0.0294	0.43202	0.760712	GWAS	27	-0.0631	0.64556	0.815968	MTAG		Curated_gene_sets:dacosta_ercc3_allele_xpcs_vs_ttd_up	27	-0.202	0.87899	0.97823	GWAS	27	-0.312	0.96571	0.998148	MTAG		Curated_gene_sets:dacosta_ercc3_allele_xpcs_vs_ttd_up	27	-0.0276	0.5621	0.955672	GWAS	27	-0.116	0.74016	0.931759	MTAG		Curated_gene_sets:dacosta_ercc3_allele_xpcs_vs_ttd_up	27	0.0358	0.41525	0.615194	GWAS	27	0.0691	0.3455	0.689093	MTAG		Curated_gene_sets:dacosta_ercc3_allele_xpcs_vs_ttd_up	27
Curated_gene_sets:dacosta_low_dose_uv_response_via_ercc3_xpcs_dn	8	-0.123	0.66494	0.799104	GWAS	8	-0.192	0.75034	0.828718	MTAG		Curated_gene_sets:dacosta_low_dose_uv_response_via_ercc3_xpcs_dn	8	0.274	0.14678	0.943398	GWAS	8	0.189	0.23298	0.950012	MTAG		Curated_gene_sets:dacosta_low_dose_uv_response_via_ercc3_xpcs_dn	8	-0.355	0.87416	0.978437	GWAS	8	-0.32	0.84534	0.933531	MTAG		Curated_gene_sets:dacosta_low_dose_uv_response_via_ercc3_xpcs_dn	8	0.042	0.44154	0.620567	GWAS	8	0.112	0.35294	0.690964	MTAG		Curated_gene_sets:dacosta_low_dose_uv_response_via_ercc3_xpcs_dn	8
Curated_gene_sets:dacosta_low_dose_uv_response_via_ercc3_xpcs_up	14	0.0359	0.43689	0.761577	GWAS	14	-0.00909	0.5163	0.794051	MTAG		Curated_gene_sets:dacosta_low_dose_uv_response_via_ercc3_xpcs_up	14	-0.234	0.85838	0.97823	GWAS	14	-0.168	0.78104	0.998148	MTAG		Curated_gene_sets:dacosta_low_dose_uv_response_via_ercc3_xpcs_up	15	-0.0924	0.66365	0.96701	GWAS	15	-0.13	0.72101	0.930021	MTAG		Curated_gene_sets:dacosta_low_dose_uv_response_via_ercc3_xpcs_up	14	-0.373	0.94358	0.700225	GWAS	14	-0.144	0.72163	0.73718	MTAG		Curated_gene_sets:dacosta_low_dose_uv_response_via_ercc3_xpcs_up	14
Curated_gene_sets:dacosta_uv_response_via_ercc3_common_dn	468	0.0018	0.4839	0.772195	GWAS	468	-0.00851	0.57688	0.804394	MTAG		Curated_gene_sets:dacosta_uv_response_via_ercc3_common_dn	468	0.0727	0.049257	0.866231	GWAS	468	0.0626	0.076248	0.821448	MTAG		Curated_gene_sets:dacosta_uv_response_via_ercc3_common_dn	468	0.0879	0.036403	0.626788	GWAS	468	0.0771	0.060772	0.686702	MTAG		Curated_gene_sets:dacosta_uv_response_via_ercc3_common_dn	468	0.0274	0.2773	0.59435	GWAS	468	0.0629	0.095986	0.600759	MTAG		Curated_gene_sets:dacosta_uv_response_via_ercc3_common_dn	468
Curated_gene_sets:dacosta_uv_response_via_ercc3_common_up	63	0.0852	0.20333	0.707652	GWAS	63	0.0835	0.20387	0.717637	MTAG		Curated_gene_sets:dacosta_uv_response_via_ercc3_common_up	65	0.138	0.081583	0.904717	GWAS	65	0.138	0.080754	0.826731	MTAG		Curated_gene_sets:dacosta_uv_response_via_ercc3_common_up	66	0.25	0.011163	0.42943	GWAS	66	0.265	0.0086718	0.38906	MTAG		Curated_gene_sets:dacosta_uv_response_via_ercc3_common_up	66	-0.00759	0.52834	0.637527	GWAS	66	0.0261	0.40706	0.697743	MTAG		Curated_gene_sets:dacosta_uv_response_via_ercc3_common_up	66
Curated_gene_sets:dacosta_uv_response_via_ercc3_dn	831	0.0333	0.15846	0.693944	GWAS	831	0.00785	0.40522	0.772265	MTAG		Curated_gene_sets:dacosta_uv_response_via_ercc3_dn	833	0.0686	0.017261	0.700049	GWAS	833	0.0513	0.055614	0.764107	MTAG		Curated_gene_sets:dacosta_uv_response_via_ercc3_dn	833	0.0309	0.19366	0.864989	GWAS	833	0.0188	0.30238	0.874531	MTAG		Curated_gene_sets:dacosta_uv_response_via_ercc3_dn	833	0.0235	0.24543	0.587306	GWAS	833	0.0294	0.2041	0.644422	MTAG		Curated_gene_sets:dacosta_uv_response_via_ercc3_dn	833
Curated_gene_sets:dacosta_uv_response_via_ercc3_ttd_dn	84	0.292	0.0020771	0.358191	GWAS	84	0.266	0.0038854	0.291229	MTAG		Curated_gene_sets:dacosta_uv_response_via_ercc3_ttd_dn	84	0.0542	0.28581	0.963198	GWAS	84	0.0736	0.21968	0.943228	MTAG		Curated_gene_sets:dacosta_uv_response_via_ercc3_ttd_dn	84	0.0943	0.19284	0.864989	GWAS	84	0.0964	0.19136	0.825214	MTAG		Curated_gene_sets:dacosta_uv_response_via_ercc3_ttd_dn	84	-0.0133	0.5498	0.640998	GWAS	84	0.106	0.16767	0.626746	MTAG		Curated_gene_sets:dacosta_uv_response_via_ercc3_ttd_dn	84
Curated_gene_sets:dacosta_uv_response_via_ercc3_ttd_up	55	-0.0726	0.74175	0.809308	GWAS	55	-0.12	0.86153	0.833967	MTAG		Curated_gene_sets:dacosta_uv_response_via_ercc3_ttd_up	56	-0.0458	0.66712	0.97823	GWAS	56	-0.0204	0.57676	0.998148	MTAG		Curated_gene_sets:dacosta_uv_response_via_ercc3_ttd_up	57	0.105	0.18663	0.861833	GWAS	57	0.139	0.12314	0.771225	MTAG		Curated_gene_sets:dacosta_uv_response_via_ercc3_ttd_up	56	-0.0485	0.66751	0.660034	GWAS	56	0.0495	0.33513	0.688833	MTAG		Curated_gene_sets:dacosta_uv_response_via_ercc3_ttd_up	56
Curated_gene_sets:dacosta_uv_response_via_ercc3_up	279	0.00658	0.44578	0.763089	GWAS	279	-0.012	0.59959	0.809645	MTAG		Curated_gene_sets:dacosta_uv_response_via_ercc3_up	282	0.0583	0.10624	0.92756	GWAS	282	0.0321	0.2447	0.950012	MTAG		Curated_gene_sets:dacosta_uv_response_via_ercc3_up	284	0.067	0.093363	0.782808	GWAS	284	0.0926	0.036166	0.603038	MTAG		Curated_gene_sets:dacosta_uv_response_via_ercc3_up	284	-0.0317	0.73969	0.669178	GWAS	284	0.0093	0.42806	0.698796	MTAG		Curated_gene_sets:dacosta_uv_response_via_ercc3_up	283
Curated_gene_sets:dacosta_uv_response_via_ercc3_xpcs_dn	86	0.193	0.028695	0.595996	GWAS	86	0.185	0.031641	0.544893	MTAG		Curated_gene_sets:dacosta_uv_response_via_ercc3_xpcs_dn	86	0.0454	0.31954	0.968236	GWAS	86	0.033	0.36587	0.977698	MTAG		Curated_gene_sets:dacosta_uv_response_via_ercc3_xpcs_dn	86	0.0557	0.29754	0.919388	GWAS	86	0.0385	0.3588	0.884588	MTAG		Curated_gene_sets:dacosta_uv_response_via_ercc3_xpcs_dn	86	-0.175	0.95839	0.703272	GWAS	86	-0.142	0.91201	0.768661	MTAG		Curated_gene_sets:dacosta_uv_response_via_ercc3_xpcs_dn	86
Curated_gene_sets:dacosta_uv_response_via_ercc3_xpcs_up	27	0.248	0.055759	0.623276	GWAS	27	0.0941	0.2698	0.738161	MTAG		Curated_gene_sets:dacosta_uv_response_via_ercc3_xpcs_up	27	0.0651	0.33113	0.9712	GWAS	27	-0.0265	0.57096	0.998148	MTAG		Curated_gene_sets:dacosta_uv_response_via_ercc3_xpcs_up	26	-0.00693	0.51613	0.952367	GWAS	26	0.00923	0.47886	0.904128	MTAG		Curated_gene_sets:dacosta_uv_response_via_ercc3_xpcs_up	26	-0.0966	0.72092	0.667763	GWAS	26	-0.104	0.72733	0.738288	MTAG		Curated_gene_sets:dacosta_uv_response_via_ercc3_xpcs_up	26
Curated_gene_sets:dairkee_cancer_prone_response_bpa	51	0.128	0.13498	0.674782	GWAS	51	0.162	0.077764	0.621979	MTAG		Curated_gene_sets:dairkee_cancer_prone_response_bpa	52	0.0804	0.24041	0.951471	GWAS	52	0.0912	0.2105	0.937801	MTAG		Curated_gene_sets:dairkee_cancer_prone_response_bpa	52	0.0726	0.27285	0.91371	GWAS	52	0.0556	0.3245	0.875348	MTAG		Curated_gene_sets:dairkee_cancer_prone_response_bpa	52	-0.0442	0.64227	0.655175	GWAS	52	-0.137	0.86099	0.760754	MTAG		Curated_gene_sets:dairkee_cancer_prone_response_bpa	52
Curated_gene_sets:dairkee_cancer_prone_response_bpa_e2	110	0.032	0.33146	0.734435	GWAS	110	0.0295	0.34116	0.759479	MTAG		Curated_gene_sets:dairkee_cancer_prone_response_bpa_e2	111	0.0245	0.36796	0.976383	GWAS	111	0.0549	0.22338	0.94373	MTAG		Curated_gene_sets:dairkee_cancer_prone_response_bpa_e2	111	-0.0516	0.73292	0.973108	GWAS	111	-0.0386	0.67652	0.929746	MTAG		Curated_gene_sets:dairkee_cancer_prone_response_bpa_e2	111	0.0871	0.13035	0.535841	GWAS	111	0.0155	0.42358	0.698796	MTAG		Curated_gene_sets:dairkee_cancer_prone_response_bpa_e2	110
Curated_gene_sets:dairkee_cancer_prone_response_e2	28	0.128	0.23121	0.712504	GWAS	28	0.144	0.20007	0.717637	MTAG		Curated_gene_sets:dairkee_cancer_prone_response_e2	28	-0.00253	0.50615	0.97823	GWAS	28	-0.0149	0.53633	0.99422	MTAG		Curated_gene_sets:dairkee_cancer_prone_response_e2	28	-0.255	0.9269	0.979441	GWAS	28	-0.215	0.88642	0.933531	MTAG		Curated_gene_sets:dairkee_cancer_prone_response_e2	28	0.31	0.040687	0.490934	GWAS	28	0.13	0.24101	0.667445	MTAG		Curated_gene_sets:dairkee_cancer_prone_response_e2	28
Curated_gene_sets:dairkee_tert_targets_dn	112	-0.00547	0.52565	0.780847	GWAS	112	-0.00806	0.53839	0.796005	MTAG		Curated_gene_sets:dairkee_tert_targets_dn	112	0.114	0.087257	0.909796	GWAS	112	0.134	0.05505	0.76049	MTAG		Curated_gene_sets:dairkee_tert_targets_dn	113	0.0281	0.37777	0.933811	GWAS	113	0.0587	0.26087	0.860377	MTAG		Curated_gene_sets:dairkee_tert_targets_dn	112	-0.118	0.90488	0.693083	GWAS	112	-0.0574	0.73022	0.738664	MTAG		Curated_gene_sets:dairkee_tert_targets_dn	112
Curated_gene_sets:dairkee_tert_targets_up	340	-0.00951	0.58376	0.790435	GWAS	340	-0.0102	0.59123	0.808286	MTAG		Curated_gene_sets:dairkee_tert_targets_up	344	0.00237	0.47777	0.97823	GWAS	344	-0.00229	0.52156	0.99422	MTAG		Curated_gene_sets:dairkee_tert_targets_up	345	0.00324	0.47248	0.948299	GWAS	345	-0.00432	0.5361	0.911892	MTAG		Curated_gene_sets:dairkee_tert_targets_up	343	0.0456	0.15582	0.548572	GWAS	343	0.0414	0.1884	0.63628	MTAG		Curated_gene_sets:dairkee_tert_targets_up	341
[truncated: 9,868 more rows]
[truncated: 9 more columns]
