# Supplementary material for: Multi-trait analysis for genome-wide association study of five psychiatric disorders
Source: Transl Psychiatry. 2020 Jun 30;10:209. doi: 10.1038/s41398-020-00902-6 (PMC7326916; doi:10.1038/s41398-020-00902-6)
Supplement: Supplementary file 8 — Supplementary Table S7 [file 41398_2020_902_MOESM8_ESM.xlsx]

## Sheet: Sheet1
Note: MAGMA gene analysis and gene-set analysis were performed with MAGMA v1.6. Reference genome is 1000 genomes phase 3. The MAGMA output from FUMA is based on summary statistics. When genotype data is available, we recommend to re-run MAGMA locally with genotype data. SNPs are mapped to 19436 protein coding genes (with unique ensembl ID) if SNPs are located within gene body. All parameters were…
	gwas	mtag	overlap
ADHD	32	39	25
ASD	26	40	15
DEP	164	194	121
BD	81	233	55
SZ	330	366	263
