# Supplementary material for: Multi-trait analysis for genome-wide association study of five psychiatric disorders
Source: Transl Psychiatry. 2020 Jun 30;10:209. doi: 10.1038/s41398-020-00902-6 (PMC7326916; doi:10.1038/s41398-020-00902-6)
Supplement: Supplementary file 9 — Supplementary Table S8 [file 41398_2020_902_MOESM9_ESM.xlsx]

## Sheet: Sheet1
Gene expression data sets were obtained from one of GTEx v6. MAGMA gene-property test was used for gene expression analysis. Gene expression values are log2 transformed average RPKM per tissue type after winsorized at 50 based on GTEx RNA-seq data. Tissue expression analysis is performed for 30 general tissue types and 53 specific tissue types separately.
ADHD							ADHD_MTAG
COVAR	OBS_GENES	BETA	BETA_STD	SE	P		COVAR	OBS_GENES	BETA	BETA_STD	SE	P
Pituitary	16587	0.0364	0.0964	0.00937	5.1527e-05		Brain	16587	0.039	0.0961	0.00773	2.37e-07
Brain	16587	0.0302	0.0744	0.00787	6.3126e-05		Pituitary	16587	0.0351	0.093	0.00924	7.23e-05
Testis	16587	0.0147	0.0407	0.00606	0.0076627		Testis	16587	0.00988	0.0274	0.00597	0.048904
Adrenal_Gland	16587	0.022	0.0587	0.012	0.033395		Adrenal_Gland	16587	0.0161	0.0428	0.0119	0.087803
Kidney	16587	0.0156	0.04	0.0122	0.10097		Uterus	16587	0.0172	0.0464	0.0154	0.13134
Muscle	16587	0.00863	0.0206	0.00778	0.13365		Muscle	16587	0.00777	0.0185	0.00765	0.15493
Uterus	16587	0.0133	0.0357	0.0156	0.19718		Ovary	16587	0.0123	0.0329	0.0122	0.15684
Ovary	16587	0.00904	0.0241	0.0124	0.23312		Kidney	16587	0.00527	0.0135	0.0121	0.33137
Pancreas	16587	0.00557	0.0127	0.0106	0.30024		Pancreas	16587	0.00212	0.00482	0.0105	0.41997
Blood	16587	-0.00198	-0.00446	0.00732	0.60668		Blood	16587	0.000438	0.000987	0.0072	0.47571
Stomach	16587	-0.00789	-0.0199	0.0175	0.67432		Cervix_Uteri	16587	-0.0038	-0.0101	0.0211	0.5716
Heart	16587	-0.00546	-0.0132	0.0109	0.69176		Nerve	16587	-0.00354	-0.00965	0.0133	0.60465
Thyroid	16587	-0.00715	-0.0195	0.0138	0.6976		Heart	16587	-0.00324	-0.0078	0.0107	0.61841
Colon	16587	-0.0118	-0.0304	0.021	0.71339		Colon	16587	-0.00818	-0.021	0.0208	0.6531
Liver	16587	-0.00433	-0.0104	0.00752	0.71769		Breast	16587	-0.0124	-0.033	0.0207	0.72476
Small_Intestine	16587	-0.00808	-0.0212	0.0112	0.76472		Liver	16587	-0.0053	-0.0127	0.0074	0.76282
Nerve	16587	-0.0102	-0.0278	0.0135	0.77451		Skin	16587	-0.00924	-0.0238	0.0128	0.76417
Breast	16587	-0.0166	-0.0443	0.0209	0.7864		Adipose_Tissue	16587	-0.0146	-0.0389	0.016	0.81828
Adipose_Tissue	16587	-0.0145	-0.0386	0.0162	0.81371		Small_Intestine	16587	-0.0108	-0.0284	0.011	0.83595
Lung	16587	-0.0124	-0.0332	0.0135	0.82024		Fallopian_Tube	16587	-0.0209	-0.0559	0.0188	0.86726
Cervix_Uteri	16587	-0.0227	-0.06	0.0213	0.85671		Prostate	16587	-0.0196	-0.0527	0.0173	0.8716
Prostate	16587	-0.0209	-0.0559	0.0175	0.88327		Thyroid	16587	-0.0167	-0.0455	0.0137	0.88896
Fallopian_Tube	16587	-0.0253	-0.0678	0.0189	0.90922		Stomach	16587	-0.0242	-0.061	0.0173	0.91879
Blood_Vessel	16587	-0.0194	-0.0508	0.0145	0.90961		Blood_Vessel	16587	-0.0211	-0.0552	0.0143	0.9297
Skin	16587	-0.0194	-0.0498	0.013	0.93171		Spleen	16587	-0.0137	-0.0376	0.00894	0.9379
Spleen	16587	-0.014	-0.0382	0.00907	0.93828		Bladder	16587	-0.029	-0.0775	0.0184	0.94265
Bladder	16587	-0.0357	-0.0952	0.0186	0.97249		Lung	16587	-0.022	-0.059	0.0133	0.95051
Esophagus	16587	-0.0466	-0.118	0.0216	0.98455		Esophagus	16587	-0.045	-0.114	0.0214	0.98231
Salivary_Gland	16587	-0.0346	-0.0884	0.0137	0.99423		Vagina	16587	-0.036	-0.0946	0.0162	0.98706
Vagina	16587	-0.0448	-0.118	0.0164	0.99689		Salivary_Gland	16587	-0.0322	-0.0824	0.0135	0.99148
ASD							ASD_MTAG
COVAR	OBS_GENES	BETA	BETA_STD	SE	P		COVAR	OBS_GENES	BETA	BETA_STD	SE	P
Brain	16802	0.0359	0.0875	0.00756	1.03e-06		Brain	16802	0.0484	0.118	0.00753	6.61e-11
Pituitary	16802	0.0203	0.0532	0.00894	0.011399		Pituitary	16802	0.0259	0.0678	0.00893	0.0018485
Nerve	16802	0.0242	0.0652	0.0127	0.028066		Nerve	16802	0.0322	0.0868	0.0127	0.0057612
Pancreas	16802	0.0127	0.0285	0.0102	0.10699		Muscle	16802	0.0103	0.0242	0.00754	0.087126
Muscle	16802	0.00677	0.016	0.00757	0.1856		Adrenal_Gland	16802	0.0124	0.0326	0.0115	0.13959
Testis	16802	0.00385	0.0105	0.00586	0.25558		Ovary	16802	0.0124	0.0329	0.0118	0.14608
Adrenal_Gland	16802	0.00713	0.0187	0.0114	0.26651		Pancreas	16802	0.0092	0.0207	0.0102	0.18381
Blood	16802	0.00312	0.00694	0.0071	0.33004		Testis	16802	0.00456	0.0125	0.00585	0.21791
Colon	16802	0.00749	0.019	0.0191	0.34741		Blood	16802	0.005	0.0111	0.00707	0.23984
Ovary	16802	0.00424	0.0112	0.0118	0.35942		Colon	16802	0.00822	0.0208	0.0194	0.33584
Prostate	16802	0.00566	0.015	0.0159	0.36126		Cervix_Uteri	16802	-0.00363	-0.00949	0.0195	0.57368
Cervix_Uteri	16802	-0.00178	-0.00467	0.0192	0.53704		Spleen	16802	-0.00399	-0.0108	0.00865	0.67769
Spleen	16802	-0.00372	-0.01	0.00865	0.66641		Uterus	16802	-0.00682	-0.0182	0.0147	0.67849
Kidney	16802	-0.00627	-0.0158	0.0114	0.70854		Prostate	16802	-0.00977	-0.0258	0.0162	0.72731
Salivary_Gland	16802	-0.00713	-0.018	0.0129	0.7104		Blood_Vessel	16802	-0.00942	-0.0243	0.0137	0.7543
Blood_Vessel	16802	-0.00797	-0.0206	0.0136	0.72126		Thyroid	16802	-0.0127	-0.0341	0.0129	0.83637
Uterus	16802	-0.00879	-0.0234	0.0146	0.7267		Adipose_Tissue	16802	-0.0166	-0.0437	0.0154	0.85939
Thyroid	16802	-0.00795	-0.0214	0.0128	0.73185		Kidney	16802	-0.0127	-0.032	0.0115	0.86553
Skin	16802	-0.00897	-0.0228	0.0122	0.76962		Salivary_Gland	16802	-0.0149	-0.0375	0.0129	0.87479
Stomach	16802	-0.0122	-0.0303	0.0162	0.77438		Breast	16802	-0.0235	-0.0621	0.0195	0.88683
Liver	16802	-0.00591	-0.014	0.00724	0.79257		Small_Intestine	16802	-0.0145	-0.0375	0.0106	0.91353
Vagina	16802	-0.0123	-0.0318	0.015	0.79268		Heart	16802	-0.0145	-0.0345	0.0105	0.91514
Esophagus	16802	-0.0195	-0.0488	0.0196	0.84029		Liver	16802	-0.01	-0.0237	0.00722	0.91783
Breast	16802	-0.0201	-0.053	0.0191	0.8534		Skin	16802	-0.0183	-0.0465	0.0122	0.93288
Adipose_Tissue	16802	-0.0174	-0.046	0.0152	0.87377		Vagina	16802	-0.0234	-0.0607	0.0152	0.93851
Small_Intestine	16802	-0.0136	-0.0353	0.0106	0.90098		Bladder	16802	-0.0266	-0.07	0.0172	0.9389
Bladder	16802	-0.025	-0.0657	0.017	0.92937		Fallopian_Tube	16802	-0.0311	-0.0823	0.0176	0.96157
Fallopian_Tube	16802	-0.0277	-0.0733	0.0173	0.94522		Esophagus	16802	-0.0361	-0.0903	0.02	0.96472
Heart	16802	-0.0208	-0.0496	0.0105	0.97593		Stomach	16802	-0.0369	-0.092	0.0164	0.98804
Lung	16802	-0.0425	-0.112	0.0127	0.9996		Lung	16802	-0.0418	-0.111	0.0127	0.99948
DEP							DEP_MTAG
COVAR	OBS_GENES	BETA	BETA_STD	SE	P		COVAR	OBS_GENES	BETA	BETA_STD	SE	P
Brain	16809	0.0383	0.0916	0.00889	8.11e-06		Brain	16809	0.0505	0.121	0.00903	1.14e-08
Pituitary	16809	0.025	0.064	0.0108	0.0105		Pituitary	16809	0.0362	0.0927	0.011	0.00051397
Skin	16809	0.0247	0.0614	0.0153	0.053442		Ovary	16809	0.0286	0.0739	0.0149	0.027458
Ovary	16809	0.0229	0.0592	0.0146	0.058295		Nerve	16809	0.0263	0.0693	0.0168	0.058482
Cervix_Uteri	16809	0.033	0.0844	0.0273	0.11318		Skin	16809	0.0185	0.0459	0.0156	0.11916
Nerve	16809	0.0198	0.0523	0.0164	0.11359		Uterus	16809	0.0206	0.0538	0.0196	0.14553
Uterus	16809	0.0208	0.0543	0.0191	0.1379		Cervix_Uteri	16809	0.0262	0.0671	0.0279	0.17373
Fallopian_Tube	16809	0.0185	0.0478	0.0236	0.21677		Colon	16809	0.0172	0.0427	0.0271	0.26259
Bladder	16809	0.0177	0.0456	0.0234	0.22474		Testis	16809	0.00437	0.0116	0.0069	0.26322
Colon	16809	0.0168	0.0417	0.0265	0.26295		Adrenal_Gland	16809	0.00629	0.0162	0.0142	0.32928
Adrenal_Gland	16809	0.00597	0.0154	0.0139	0.33421		Muscle	16809	0.00383	0.00892	0.00882	0.33196
Esophagus	16809	0.0107	0.0261	0.0274	0.34822		Fallopian_Tube	16809	0.0102	0.0263	0.0242	0.33701
Blood_Vessel	16809	0.00543	0.0138	0.0174	0.37726		Bladder	16809	0.00102	0.00262	0.024	0.48309
Muscle	16809	0.00264	0.00616	0.00866	0.38007		Blood	16809	-0.000701	-0.00154	0.00829	0.53368
Testis	16809	0.00207	0.00549	0.00678	0.38025		Heart	16809	-0.00114	-0.00265	0.0128	0.53527
Vagina	16809	0.00415	0.0105	0.0203	0.41893		Blood_Vessel	16809	-0.002	-0.00508	0.0178	0.54487
Heart	16809	0.000939	0.00219	0.0126	0.4703		Esophagus	16809	-0.00468	-0.0115	0.0281	0.56621
Blood	16809	-0.00183	-0.00403	0.00815	0.58898		Vagina	16809	-0.00447	-0.0113	0.0208	0.58517
Adipose_Tissue	16809	-0.00794	-0.0205	0.0202	0.65302		Adipose_Tissue	16809	-0.0152	-0.0393	0.0206	0.7695
Breast	16809	-0.0317	-0.082	0.027	0.88052		Kidney	16809	-0.0169	-0.0418	0.0145	0.87794
Prostate	16809	-0.0258	-0.0666	0.0219	0.88069		Prostate	16809	-0.0295	-0.0761	0.0224	0.90589
Kidney	16809	-0.0181	-0.0448	0.0142	0.89882		Breast	16809	-0.0423	-0.109	0.0276	0.93706
Liver	16809	-0.0112	-0.026	0.00833	0.91001		Thyroid	16809	-0.0265	-0.0697	0.0171	0.9392
Thyroid	16809	-0.0262	-0.0688	0.0168	0.94061		Spleen	16809	-0.0173	-0.0457	0.0107	0.9474
Spleen	16809	-0.0165	-0.0436	0.0105	0.94247		Small_Intestine	16809	-0.0216	-0.0548	0.0133	0.94741
Small_Intestine	16809	-0.0207	-0.0525	0.0131	0.94352		Liver	16809	-0.0141	-0.0328	0.00848	0.95184
Stomach	16809	-0.037	-0.0903	0.0214	0.95818		Pancreas	16809	-0.0227	-0.0504	0.0124	0.96642
Pancreas	16809	-0.0224	-0.0497	0.0122	0.96708		Stomach	16809	-0.0515	-0.126	0.0219	0.99065
Lung	16809	-0.0387	-0.1	0.0162	0.99161		Salivary_Gland	16809	-0.0408	-0.101	0.0167	0.99276
Salivary_Gland	16809	-0.0397	-0.0982	0.0164	0.99245		Lung	16809	-0.042	-0.109	0.0165	0.99452
BD							BD_MTAG
COVAR	OBS_GENES	BETA	BETA_STD	SE	P		COVAR	OBS_GENES	BETA	BETA_STD	SE	P
Brain	16826	0.0424	0.103	0.00828	1.56e-07		Brain	16826	0.0731	0.178	0.00876	3.88e-17
Pituitary	16826	0.0304	0.0795	0.00993	0.0011088		Pituitary	16826	0.0558	0.146	0.0107	8.25e-08
Ovary	16826	0.0211	0.0558	0.0134	0.057083		Testis	16826	0.0112	0.0304	0.00675	0.049159
Testis	16826	0.00963	0.0262	0.00636	0.065005		Blood	16826	0.0119	0.0264	0.00803	0.069516
Uterus	16826	0.0247	0.0654	0.0171	0.074151		Ovary	16826	0.0214	0.0566	0.0147	0.071775
Blood	16826	0.00798	0.0178	0.00763	0.14791		Muscle	16826	0.0116	0.0274	0.00866	0.089161
Fallopian_Tube	16826	0.0102	0.0269	0.0208	0.31189		Uterus	16826	0.0173	0.0458	0.0191	0.1828
Colon	16826	0.0111	0.0281	0.0233	0.31731		Adrenal_Gland	16826	0.00705	0.0185	0.014	0.30756
Nerve	16826	0.00589	0.0158	0.0145	0.34264		Colon	16826	0.00902	0.0228	0.0267	0.36757
Esophagus	16826	0.00691	0.0173	0.0239	0.38619		Nerve	16826	0.00192	0.00517	0.0161	0.45247
Muscle	16826	0.00168	0.00394	0.00819	0.41901		Spleen	16826	-0.00125	-0.00337	0.0103	0.54833
Blood_Vessel	16826	0.00248	0.00639	0.0156	0.43687		Esophagus	16826	-0.00342	-0.00853	0.0273	0.54981
Spleen	16826	0.000973	0.00262	0.00957	0.45952		Small_Intestine	16826	-0.00548	-0.0142	0.013	0.6637
Heart	16826	-0.00638	-0.0152	0.0117	0.70669		Heart	16826	-0.00809	-0.0192	0.0126	0.73898
Prostate	16826	-0.0118	-0.0311	0.0191	0.73086		Pancreas	16826	-0.0082	-0.0184	0.0121	0.75056
Cervix_Uteri	16826	-0.0153	-0.0399	0.0238	0.73968		Skin	16826	-0.0131	-0.0332	0.0152	0.80622
Adrenal_Gland	16826	-0.00875	-0.023	0.0129	0.75177		Blood_Vessel	16826	-0.0162	-0.0418	0.0173	0.82574
Pancreas	16826	-0.00787	-0.0177	0.0113	0.7566		Prostate	16826	-0.0205	-0.0541	0.0216	0.82844
Skin	16826	-0.0131	-0.0331	0.0138	0.82752		Fallopian_Tube	16826	-0.0229	-0.0604	0.0238	0.8327
Small_Intestine	16826	-0.0123	-0.0318	0.0119	0.84863		Cervix_Uteri	16826	-0.0281	-0.0732	0.0274	0.84722
Liver	16826	-0.00804	-0.019	0.00779	0.84871		Bladder	16826	-0.0294	-0.0773	0.0234	0.89528
Kidney	16826	-0.0172	-0.0434	0.013	0.90723		Salivary_Gland	16826	-0.0219	-0.0552	0.0162	0.91222
Bladder	16826	-0.0287	-0.0753	0.0206	0.91763		Stomach	16826	-0.0397	-0.0988	0.0213	0.9686
Thyroid	16826	-0.0218	-0.0585	0.0149	0.92832		Vagina	16826	-0.0381	-0.0985	0.0201	0.97133
Lung	16826	-0.0234	-0.0618	0.0145	0.94642		Thyroid	16826	-0.0368	-0.099	0.0165	0.98699
Stomach	16826	-0.0315	-0.0783	0.019	0.95089		Kidney	16826	-0.0336	-0.0848	0.0142	0.99104
Vagina	16826	-0.0299	-0.0771	0.0179	0.95257		Liver	16826	-0.022	-0.052	0.00825	0.99613
Salivary_Gland	16826	-0.0248	-0.0625	0.0147	0.95431		Lung	16826	-0.0432	-0.114	0.0161	0.99635
Adipose_Tissue	16826	-0.0409	-0.108	0.0178	0.98905		Breast	16826	-0.0807	-0.212	0.0268	0.9987
Breast	16826	-0.0584	-0.154	0.0233	0.99388		Adipose_Tissue	16826	-0.0655	-0.172	0.02	0.99946
SCZ							SCZ_MTAG
COVAR	OBS_GENES	BETA	BETA_STD	SE	P		COVAR	OBS_GENES	BETA	BETA_STD	SE	P
Brain	16806	0.061	0.149	0.00957	9.7203e-11		Brain	16806	0.0777	0.19	0.00955	2.3176e-16
Pituitary	16806	0.0646	0.17	0.0118	2.2056e-08		Pituitary	16806	0.0707	0.185	0.0118	1.0131e-09
Muscle	16806	0.021	0.0496	0.00925	0.011515		Muscle	16806	0.024	0.0566	0.00929	0.0049546
Adrenal_Gland	16806	0.0199	0.0525	0.0158	0.10467		Adrenal_Gland	16806	0.0184	0.0486	0.0158	0.12234
Testis	16806	0.00777	0.0212	0.00735	0.14526		Ovary	16806	0.0134	0.0355	0.0166	0.20983
Thyroid	16806	0.00743	0.02	0.0192	0.3491		Testis	16806	0.00589	0.0161	0.00738	0.2125
Ovary	16806	0.00311	0.00823	0.0167	0.42609		Blood	16806	0.00189	0.00422	0.00867	0.41358
Heart	16806	0.00216	0.00515	0.0138	0.43776		Heart	16806	0.00297	0.00709	0.0138	0.41468
Colon	16806	0.00483	0.0123	0.0319	0.43987		Nerve	16806	0.00339	0.00916	0.0185	0.42715
Nerve	16806	0.00101	0.00274	0.0186	0.47825		Colon	16806	0.00215	0.00546	0.0316	0.47286
Blood_Vessel	16806	-0.000458	-0.00119	0.0198	0.50921		Uterus	16806	0.00142	0.00379	0.0223	0.47452
Small_Intestine	16806	-0.000851	-0.00221	0.0147	0.52316		Small_Intestine	16806	-0.00156	-0.00406	0.0146	0.54261
Blood	16806	-0.00264	-0.00589	0.00862	0.6203		Skin	16806	-0.00728	-0.0185	0.0172	0.66425
Uterus	16806	-0.00689	-0.0183	0.0224	0.62058		Esophagus	16806	-0.0157	-0.0394	0.0321	0.68801
Skin	16806	-0.00616	-0.0157	0.0172	0.63976		Blood_Vessel	16806	-0.0109	-0.0281	0.0198	0.70862
Esophagus	16806	-0.0193	-0.0484	0.0324	0.72455		Pancreas	16806	-0.00927	-0.021	0.0132	0.75909
Pancreas	16806	-0.00952	-0.0215	0.0132	0.76527		Thyroid	16806	-0.0138	-0.0373	0.0191	0.76519
Cervix_Uteri	16806	-0.0346	-0.0905	0.033	0.85266		Bladder	16806	-0.0228	-0.0602	0.0282	0.79056
Stomach	16806	-0.028	-0.0699	0.025	0.86881		Cervix_Uteri	16806	-0.0286	-0.0749	0.0326	0.80971
Vagina	16806	-0.0268	-0.0695	0.0236	0.87233		Vagina	16806	-0.0266	-0.0691	0.0234	0.8724
Spleen	16806	-0.0137	-0.037	0.0115	0.88354		Prostate	16806	-0.0346	-0.0917	0.0255	0.91314
Adipose_Tissue	16806	-0.0281	-0.0743	0.0234	0.8853		Stomach	16806	-0.0356	-0.0888	0.0248	0.924
Bladder	16806	-0.036	-0.0949	0.0285	0.89657		Spleen	16806	-0.0182	-0.0492	0.0115	0.94364
Breast	16806	-0.0451	-0.119	0.0324	0.9175		Salivary_Gland	16806	-0.0319	-0.0807	0.0184	0.95847
Fallopian_Tube	16806	-0.0436	-0.115	0.0285	0.93693		Fallopian_Tube	16806	-0.0507	-0.134	0.0282	0.96371
Salivary_Gland	16806	-0.0314	-0.0793	0.0185	0.955		Breast	16806	-0.0589	-0.156	0.0322	0.96645
Kidney	16806	-0.029	-0.0736	0.0161	0.96457		Adipose_Tissue	16806	-0.0451	-0.119	0.0233	0.97357
Prostate	16806	-0.0515	-0.136	0.0257	0.97735		Kidney	16806	-0.035	-0.0888	0.016	0.98559
Lung	16806	-0.0409	-0.109	0.0186	0.98599		Lung	16806	-0.0527	-0.14	0.0185	0.99778
Liver	16806	-0.0214	-0.0508	0.00892	0.99177		Liver	16806	-0.0289	-0.0687	0.00897	0.99937
