# Supplementary material for: Multi-trait analysis for genome-wide association study of five psychiatric disorders
Source: Transl Psychiatry. 2020 Jun 30;10:209. doi: 10.1038/s41398-020-00902-6 (PMC7326916; doi:10.1038/s41398-020-00902-6)
Supplement: Supplementary file 10 — Supplementary Table S9 [file 41398_2020_902_MOESM10_ESM.xlsx]

## Sheet: Sheet1
Genetic Correlation in GWAS Result
p1	p2	rg	se	z	p	h2_obs	h2_obs_se	h2_int	h2_int_se	gcov_int	gcov_int_se
SZ	BD	0.7152	0.0285	25.0521	1.6578e-138	0.3525	0.0197	1.0191	0.0093	-0.0002	0.0086
SZ	DEP	0.331	0.0262	12.6496	1.1244e-36	0.0401	0.002	1.0034	0.0133	-0.002	0.0088
SZ	ASD	0.225	0.0462	4.8666	1.1355e-06	0.1961	0.017	1.0073	0.0102	0.0124	0.0087
SZ	ADHD	0.1458	0.0373	3.904	9.4627e-05	0.2321	0.0153	1.0294	0.0111	0.0264	0.0082
SZ	SZ_mtag	0.9151	0.0045	203.341	0	0.5197	0.0224	0.9353	0.0123	0.9031	0.0114
BD	DEP	0.306	0.0293	10.4531	1.4181e-25	0.0403	0.0019	0.9992	0.0133	0.013	0.0074
BD	ASD	0.1792	0.0493	3.6367	0.0002762	0.197	0.0163	1.0054	0.0099	0.0029	0.0076
BD	ADHD	0.1314	0.0408	3.2179	0.0012913	0.234	0.016	1.0265	0.0113	0.0263	0.0072
BD	BD_mtag	0.7657	0.0131	58.4929	0	0.7091	0.0312	0.8856	0.0116	0.7867	0.0094
DEP	ASD	0.3495	0.0391	8.9422	3.8161e-19	0.1949	0.0165	1.0079	0.0095	-0.0006	0.0074
DEP	ADHD	0.4138	0.0318	13.0149	1.0064e-38	0.2264	0.0148	1.0354	0.0103	0.0159	0.0074
DEP	DEP_mtag	0.9359	0.0032	296.864	0	0.0464	0.002	0.9714	0.0118	0.9625	0.0115
ASD	ADHD	0.3656	0.0502	7.2857	3.1991e-13	0.2273	0.0144	1.0342	0.0097	0.3515	0.0073
ASD	ASD_mtag	0.8007	0.0121	66.2016	0	0.3505	0.0174	0.9177	0.0098	0.8886	0.0089
ADHD	ADHD_mtag	0.8872	0.0068	131.15	0	0.328	0.0165	0.9489	0.0104	0.9315	0.0098
Genetic Correlation in MTAG Result
p1	p2	rg	se	z	p	h2_obs	h2_obs_se	h2_int	h2_int_se	gcov_int	gcov_int_se
SZ_mtag	BD_mtag	1.3146	0.0188	69.9159	0	0.7163	0.0314	0.8825	0.0121	0.6008	0.0127
SZ_mtag	DEP_mtag	0.8096	0.0153	52.7491	0	0.0477	0.0021	0.9586	0.0136	0.3014	0.0103
SZ_mtag	ASD_mtag	0.7113	0.0215	33.0452	1.8251e-239	0.3632	0.0188	0.9071	0.0105	0.3313	0.0106
SZ_mtag	ADHD_mtag	0.4872	0.0238	20.4571	5.194e-93	0.339	0.0164	0.938	0.0111	0.1993	0.0089
BD_mtag	DEP_mtag	0.8038	0.0164	48.9288	0	0.0477	0.0021	0.9567	0.0136	0.2569	0.0094
BD_mtag	ASD_mtag	0.7322	0.0215	34.0194	1.1524e-253	0.3602	0.0191	0.9088	0.0104	0.2635	0.0092
BD_mtag	ADHD_mtag	0.508	0.0228	22.2953	4.1038e-110	0.3367	0.0173	0.9396	0.0116	0.201	0.0086
DEP_mtag	ASD_mtag	0.9313	0.0161	57.9294	0	0.3551	0.0175	0.9144	0.0095	0.4416	0.0098
DEP_mtag	ADHD_mtag	0.8903	0.015	59.2772	0	0.3291	0.0165	0.9481	0.0107	0.4834	0.0102
ASD_mtag	ADHD_mtag	0.7448	0.0223	33.363	4.7198e-244	0.3275	0.0155	0.9494	0.0101	0.416	0.0081
