# Supplementary material for: Multi-trait analysis for genome-wide association study of five psychiatric disorders
Source: Transl Psychiatry. 2020 Jun 30;10:209. doi: 10.1038/s41398-020-00902-6 (PMC7326916; doi:10.1038/s41398-020-00902-6)
Supplement: Supplementary file 11 — Supplementary Table S10 [file 41398_2020_902_MOESM11_ESM.xlsx]

## Sheet: Sheet1
Genome-wide significant genes were identified on the basis that one or more significant SNPs (P≤ 5.0 × 10−8) were located within 2,000 bp of a gene, or a gene has P value of gene-based association < 2.66E-6 (Bonferroni correction for 18,770 tests). Then significant genes were converted into official gene symbols using R package limma. Analysis of overlaps among the 5 gene sets of the GWAS dataset…
Overlapped Genes in GWAS result
Intersections	Degree	Observed.Overlap	Expected.Overlap	FE	P.value	FDR	Elements
DEP & SCZ	2	100	3.22733	30.9853	6.08e-126	5.47e-125	BTN2A1, BTN3A2, CHADL, DRD2, EP300, GABBR1, GPX6, GUSBP2, HARS, HARS2, HCG14, HCG15, HIST1H1B, HIST1H2AJ, HIST1H2AK, HIST1H2AL, HIST1H2BL, HIST1H2BM, HIST1H2BN, HIST1H2BPS2, HIST1H3I, HIST1H4J, HIST1H4K, HIST1H4L, HIST1H4PS1, HNRNPA1P1, KRT18P1, L3MBTL2, LINC00240, LINC00461, MAD1L1, MCFD2P1, MFAP3, NDUFA2, NOP56P1, OR1F12, OR2B2, OR2B7P, OR2H4P, OR2J4P, OR2W1, OR2W2P, OR2W4P, OR2W6P, OR5V1, PCDH…
BD & SCZ	2	14	0.908667	15.4072	2.39e-13	1.08e-12	CACNA1C, CACNA1C-AS4, CACNA1C-IT3, GATAD2A, GMIP, ITIH4, MAU2, NMB, PLEKHO1, SEC11A, SNAP91, TRANK1, VPS45, ZNF592
ASD & SCZ	2	2	0.313333	6.38298	0.039	0.044	GABBR1, MSRA
ASD & DEP	2	1	0.137333	7.28155	0.129	0.129	GABBR1
ASD & BD	2	1	0.0386667	25.8621	0.038	0.044	MACROD2
ADHD & SCZ	2	7	0.454333	15.4072	2.57e-07	7.71e-07	HYI, KDM4A, LINC00461, MEF2C-AS1, PTPRF, SORCS3, ST3GAL3
ADHD & DEP	2	4	0.199133	20.087	4.48e-05	8.06e-05	LINC00461, MEF2C, SEMA6D, SORCS3
ASD & DEP & SCZ	3	1	0.00215156	464.78	0.00215	0.00322	GABBR1
ADHD & DEP & SCZ	3	2	0.00311976	641.076	4.66e-06	1.05e-05	LINC00461, SORCS3
Overlapped Genes in MTAG results
Intersections	Degree	Observed.Overlap	Expected.Overlap	FE	P.value	FDR	Elements
DEP_mtag & SCZ_mtag	2	164	4.98423	32.9038	1.35e-218	1.17e-217	ABT1, AS3MT, BORCS7-ASMT, BTN1A1, BTN2A1, BTN2A2, BTN2A3P, BTN3A1, BTN3A2, BTN3A3, CHADL, CYP2D6, CYP2D7, CYP2D8P, DCC, DRD2, EIF3FP3, EP300, FAM120A, FANCL, GABBR1, GALNT10, GLT8D1, GNL3, GPX6, GSDME, GUSBP2, HCG14, HCG15, HIST1H1B, HIST1H1E, HIST1H1PS2, HIST1H2AC, HIST1H2AG, HIST1H2AJ, HIST1H2AK, HIST1H2AL, HIST1H2APS2, HIST1H2BB, HIST1H2BD, HIST1H2BF, HIST1H2BL, HIST1H2BM, HIST1H2BN, HIST1H2BP…
BD_mtag & SCZ_mtag	2	330	6.52987	50.537	0	0	ABT1, ACTR1A, ADAMTSL3, AKT3, ALAS1, ALDOAP1, ALG14, ALPK3, ANKRD44, ANKRD44-IT1, ANKS1B, ANP32E, APH1A, APOPT1, ARL3, AS3MT, ASPHD1, ATXN7, BABAM2, BAG4, BAG5, BCL11B, BOLL, BORCS7, BORCS7-ASMT, BTN1A1, BTN2A1, BTN2A2, BTN2A3P, BTN3A1, BTN3A2, BTN3A3, C12orf65, C1orf54, C2orf69, CACNA1C, CACNA1C-AS4, CACNA1C-IT3, CACNA1I, CACNB2, CARMIL1, CCT4P1, CDC25C, CHRNA3, CHRNA5, CHRNB4, CNNM2, CNNM4, CNT…
BD_mtag & DEP_mtag	2	137	3.59707	38.0866	4.2e-189	2.73e-188	ABT1, AS3MT, BORCS7-ASMT, BTN1A1, BTN2A1, BTN2A2, BTN2A3P, BTN3A1, BTN3A2, BTN3A3, CYP2D6, CYP2D7, CYP2D8P, DRD2, EIF3FP3, FANCL, GABBR1, GLT8D1, GNL3, GPX6, GSDME, GUSBP2, HCG14, HCG15, HIST1H1B, HIST1H1E, HIST1H1PS2, HIST1H2AC, HIST1H2AG, HIST1H2AJ, HIST1H2AK, HIST1H2AL, HIST1H2APS2, HIST1H2BB, HIST1H2BD, HIST1H2BF, HIST1H2BL, HIST1H2BM, HIST1H2BN, HIST1H2BPS2, HIST1H3A, HIST1H3C, HIST1H3H, HIS…
ASD_mtag & SCZ_mtag	2	13	0.486267	26.7343	3.33e-16	8.66e-16	CACNB2, DCC, GABBR1, GALNT10, GLT8D1, HIST1H1B, HIST1H2BN, HIST1H4L, ITIH3, ITIH4, KCNB1, SORCS3, STAB1
ASD_mtag & DEP_mtag	2	11	0.267867	41.0652	9.43e-16	2.23e-15	ASTN2, DCC, GABBR1, GALNT10, GLT8D1, HIST1H1B, HIST1H2BN, HIST1H4L, KCNB1, RSRC1, SORCS3
ASD_mtag & BD_mtag	2	12	0.350933	34.1945	3.2e-16	8.66e-16	CACNB2, GABBR1, GLT8D1, HIST1H1B, HIST1H2BN, HIST1H4L, ITIH3, ITIH4, KCNB1, MACROD2, SORCS3, STAB1
ADHD_mtag & SCZ_mtag	2	7	0.6252	11.1964	2.47e-06	3.57e-06	DCC, KDM4A, KRT8P21, LINC00461, PTPRF, RN7SKP19, SORCS3
ADHD_mtag & DEP_mtag	2	9	0.3444	26.1324	4.45e-11	8.26e-11	DCC, KRT8P21, LINC00461, OLFM4, PHF2, RN7SKP19, RUNX1T1, SEMA6D, SORCS3
ADHD_mtag & BD_mtag	2	1	0.4512	2.21631	0.365	0.365	SORCS3
ADHD_mtag & ASD_mtag	2	2	0.0336	59.5238	0.000519	0.000587	DCC, SORCS3
BD_mtag & DEP_mtag & SCZ_mtag	3	137	0.0624691	2193.09	0	0	ABT1, AS3MT, BORCS7-ASMT, BTN1A1, BTN2A1, BTN2A2, BTN2A3P, BTN3A1, BTN3A2, BTN3A3, CYP2D6, CYP2D7, CYP2D8P, DRD2, EIF3FP3, FANCL, GABBR1, GLT8D1, GNL3, GPX6, GSDME, GUSBP2, HCG14, HCG15, HIST1H1B, HIST1H1E, HIST1H1PS2, HIST1H2AC, HIST1H2AG, HIST1H2AJ, HIST1H2AK, HIST1H2AL, HIST1H2APS2, HIST1H2BB, HIST1H2BD, HIST1H2BF, HIST1H2BL, HIST1H2BM, HIST1H2BN, HIST1H2BPS2, HIST1H3A, HIST1H3C, HIST1H3H, HIS…
ASD_mtag & DEP_mtag & SCZ_mtag	3	9	0.00465195	1934.67	5.47e-28	2.03e-27	DCC, GABBR1, GALNT10, GLT8D1, HIST1H1B, HIST1H2BN, HIST1H4L, KCNB1, SORCS3
ASD_mtag & BD_mtag & SCZ_mtag	3	11	0.00609454	1804.89	8.66e-34	3.75e-33	CACNB2, GABBR1, GLT8D1, HIST1H1B, HIST1H2BN, HIST1H4L, ITIH3, ITIH4, KCNB1, SORCS3, STAB1
ASD_mtag & BD_mtag & DEP_mtag	3	7	0.00335726	2085.03	3.7e-22	1.2e-21	GABBR1, GLT8D1, HIST1H1B, HIST1H2BN, HIST1H4L, KCNB1, SORCS3
ADHD_mtag & DEP_mtag & SCZ_mtag	3	5	0.00598108	835.969	4.5e-14	9.75e-14	DCC, KRT8P21, LINC00461, RN7SKP19, SORCS3
ADHD_mtag & BD_mtag & SCZ_mtag	3	1	0.00783584	127.619	0.00781	0.00812	SORCS3
ADHD_mtag & BD_mtag & DEP_mtag	3	1	0.00431648	231.67	0.00431	0.00467	SORCS3
ADHD_mtag & ASD_mtag & SCZ_mtag	3	2	0.00058352	3427.47	1.59e-07	2.43e-07	DCC, SORCS3
ADHD_mtag & ASD_mtag & DEP_mtag	3	2	0.00032144	6222	4.83e-08	8.37e-08	DCC, SORCS3
ADHD_mtag & ASD_mtag & BD_mtag	3	1	0.00042112	2374.62	0.000421	0.000498	SORCS3
ASD_mtag & BD_mtag & DEP_mtag & SCZ_mtag	4	7	5.83045e-05	120059	1.7e-34	8.84e-34	GABBR1, GLT8D1, HIST1H1B, HIST1H2BN, HIST1H4L, KCNB1, SORCS3
ADHD_mtag & BD_mtag & DEP_mtag & SCZ_mtag	4	1	7.49629e-05	13339.9	7.5e-05	9.29e-05	SORCS3
ADHD_mtag & ASD_mtag & DEP_mtag & SCZ_mtag	4	2	5.58234e-06	358273	1.45e-11	2.9e-11	DCC, SORCS3
ADHD_mtag & ASD_mtag & BD_mtag & SCZ_mtag	4	1	7.31345e-06	136734	7.31e-06	9.5e-06	SORCS3
ADHD_mtag & ASD_mtag & BD_mtag & DEP_mtag	4	1	4.02871e-06	248218	4.03e-06	5.51e-06	SORCS3
ADHD_mtag & ASD_mtag & BD_mtag & DEP_mtag & SCZ_mtag	5	1	6.99653e-08	1.42928e+07	7e-08	1.14e-07	SORCS3
