# Supplementary material for: Multi-trait analysis for genome-wide association study of five psychiatric disorders
Source: Transl Psychiatry. 2020 Jun 30;10:209. doi: 10.1038/s41398-020-00902-6 (PMC7326916; doi:10.1038/s41398-020-00902-6)
Supplement: Supplementary file 12 — Supplementary Table S11 [file 41398_2020_902_MOESM12_ESM.xlsx]

## Sheet: Sheet1
Protein-protein interaction(PPI) analysis was performed using Disease Association Protein-Protein Link Evaluator (DAPPLE) for prioritized genes in each disorder.The PPI networks show significant direct and indirect connectivity.
	ADHD				ASD				DEP				BD				SCZ
	GWAS		MTAG		GWAS		MTAG		GWAS		MTAG		GWAS		MTAG		GWAS		MTAG
The Number of Proteins in Network	0		0		0		4		21		35		10		54		62		85
Direct Interactions	0	P=1	0	P=1	0	P=1	3	P=0.0630	12	P=0.2376	32	P=0.1658	9	P=0.2178	83	P=0.0040	117	P=0.0010	169	P=0.0010
Mean Associated Protein Direct Connectivity	0	P=1	0	P=1	0	P=1	1.5	P=0.0330	1.14286	P=0.6930	1.82857	P=0.3207	1.8	P=0.1287	3.07407	P=0.0170	3.77419	P=0.0010	3.97647	P=0.0020
Mean Associated Protein Indirect Connectivity	5	P=0.7327	2.33333	P=0.9010	4.85714	P=0.0580	38.9231	P=0.0100	23.9101	P=0.4060	64.3784	P=0.0980	27.4146	P=0.9010	128.5	P=0.0010	127.413	P=0.0010	161.121	P=0.0010
Mean Common Interactor Connectivity	2	P=1	2	P=1	2.44444	P=0.0170	2.43651	P=0.0070	2.43787	P=0.3168	3.019	P=0.1089	2.3033	P=0.7822	3.37798	P=0.2597	3.71429	P=0.0040	3.90292	P=0.0480
