# Supplementary material for: Multi-trait analysis for genome-wide association study of five psychiatric disorders
Source: Transl Psychiatry. 2020 Jun 30;10:209. doi: 10.1038/s41398-020-00902-6 (PMC7326916; doi:10.1038/s41398-020-00902-6)
Supplement: Supplementary file 13 — Supplementary Table S12 [file 41398_2020_902_MOESM13_ESM.xlsx]

## Sheet: Sheet1
SORCS3 with 5 Triats
Entity1 Name	Entity1 Object Type	Relation Object Type	Relation Effect	Entity2 Name	Entity2 Object Type
SORCS3	Protein	Binding		DLG4	Protein
SORCS3	Protein	Binding		PICK1	Protein
NGF	Protein	Binding		SORCS3	Protein
SORCS3	Protein	Binding		NTRK2	Protein
SORCS3	Protein	MolSynthesis		glutamate	Small Molecule
SORCS3	Protein	Expression		AGRP	Protein
SORCS3	Protein	MolTransport	negative	INS	Protein
glutamate	Small Molecule	Regulation	positive	bipolar disorder	Disease
APP	Protein	Regulation	positive	autism spectrum disorder	Disease
DLG4	Protein	Regulation		depression	Disease
PICK1	Protein	Regulation		depression	Disease
INS	Protein	Regulation		depression	Disease
BDNF	Protein	Regulation		schizophrenia	Disease
DLG4	Protein	Regulation		schizophrenia	Disease
APP	Protein	Regulation	negative	autism spectrum disorder	Disease
SORCS3	Protein	Regulation		APP	Protein
BDNF	Protein	Regulation		depression	Disease
BDNF	Protein	Regulation		bipolar disorder	Disease
glutamate	Small Molecule	Regulation	positive	autism spectrum disorder	Disease
NGF	Protein	Regulation		autism spectrum disorder	Disease
AGRP	Protein	Regulation		depression	Disease
INS	Protein	Regulation		schizophrenia	Disease
BDNF	Protein	Regulation	negative	depression	Disease
NGF	Protein	Regulation		schizophrenia	Disease
NGF	Protein	Regulation		depression	Disease
NTRK2	Protein	Regulation		bipolar disorder	Disease
NTRK2	Protein	Regulation		autism spectrum disorder	Disease
NTRK2	Protein	Regulation		depression	Disease
glutamate	Small Molecule	Regulation	positive	depression	Disease
INS	Protein	Regulation		attention deficit hyperactivity disorder	Disease
APP	Protein	Regulation	positive	depression	Disease
APP	Protein	Regulation		schizophrenia	Disease
glutamate	Small Molecule	Regulation	positive	attention deficit hyperactivity disorder	Disease
NGF	Protein	Regulation		attention deficit hyperactivity disorder	Disease
NTRK2	Protein	Regulation		schizophrenia	Disease
PICK1	Protein	Regulation		schizophrenia	Disease
SORCS3	Protein	Regulation	negative	BDNF	Protein
INS	Protein	Regulation		bipolar disorder	Disease
INS	Protein	Regulation	positive	schizophrenia	Disease
BDNF	Protein	Regulation		attention deficit hyperactivity disorder	Disease
glutamate	Small Molecule	Regulation	positive	schizophrenia	Disease
BDNF	Protein	Regulation		autism spectrum disorder	Disease
GABBR1 with 4 Traits
Entity1 Name	Entity1 Object Type	Relation Object Type	Relation Effect	Entity2 Name	Entity2 Object Type
GABBR1	Protein	Binding		ATF5	Protein
GABBR1	Protein	Binding		NR3C1	Protein
ARRB2	Protein	Binding		GABBR1	Protein
ATF4	Protein	Binding		GABBR1	Protein
GRM4	Protein	Binding		GABBR1	Protein
APP	Protein	Binding		GABBR1	Protein
FMR1	Protein	Binding		GABBR1	Protein
GABBR1	Protein	Binding		CCR5	Protein
GABBR1	Protein	DirectRegulation	positive	GNAI1	Protein
GABBR1	Protein	DirectRegulation	positive	GNAI1	Protein
GABBR1	Protein	Expression	negative	FOS	Protein
GABBR1	Protein	Expression	positive	NCAM1	Protein
GABBR1	Protein	Expression	positive	INS	Protein
GABBR1	Protein	Expression	negative	IL2	Protein
GABBR1	Protein	Expression		LEP	Protein
APP	Protein	Regulation	positive	autism spectrum disorder	Disease
ARRB2	Protein	Regulation		depression	Disease
ATF4	Protein	Regulation		schizophrenia	Disease
INS	Protein	Regulation		depression	Disease
GAD2	Protein	Regulation		bipolar disorder	Disease
APP	Protein	Regulation	negative	autism spectrum disorder	Disease
TRPV1	Protein	Regulation	positive	depression	Disease
GNAI1	Protein	Regulation		depression	Disease
NR3C1	Protein	Regulation		bipolar disorder	Disease
SST	Protein	Regulation		schizophrenia	Disease
GAD1	Protein	Regulation	positive	depression	Disease
GAD2	Protein	Regulation		schizophrenia	Disease
ARRB2	Protein	Regulation		schizophrenia	Disease
GAD2	Protein	Regulation		autism spectrum disorder	Disease
GABBR1	Protein	Regulation	negative	CACNA1B	Protein
HTR1A	Protein	Regulation		schizophrenia	Disease
ADCY3	Protein	Regulation		depression	Disease
GABBR1	Protein	Regulation	negative	ADCY3	Protein
GRM1	Protein	Regulation		autism spectrum disorder	Disease
FMR1	Protein	Regulation		autism spectrum disorder	Disease
GABBR1	Protein	Regulation	positive	SLC6A1	Protein
GABBR1	Protein	Regulation	positive	TF	Protein
GNAI1	Protein	Regulation	negative	schizophrenia	Disease
FMR1	Protein	Regulation		depression	Disease
GABBR1	Protein	Regulation		HTR1A	Protein
ATF5	Protein	Regulation		schizophrenia	Disease
IL2	Protein	Regulation		schizophrenia	Disease
NCAM1	Protein	Regulation		schizophrenia	Disease
HTR1A	Protein	Regulation		depression	Disease
GRM1	Protein	Regulation	positive	depression	Disease
FMR1	Protein	Regulation		schizophrenia	Disease
INS	Protein	Regulation	positive	schizophrenia	Disease
GAD1	Protein	Regulation	positive	schizophrenia	Disease
SLC6A1	Protein	Regulation		depression	Disease
GABBR1	Protein	Regulation	positive	ACAN	Protein
GABBR1	Protein	Regulation	positive	PRKCA	Protein
ACAN	Protein	Regulation		autism spectrum disorder	Disease
GABBR1	Protein	Regulation	negative	TRPV1	Protein
ACAN	Protein	Regulation	positive	schizophrenia	Disease
GAD1	Protein	Regulation		bipolar disorder	Disease
GABBR1	Protein	Regulation	positive	GRM1	Protein
NCAM1	Protein	Regulation		depression	Disease
MAPK1	Protein	Regulation	positive	autism spectrum disorder	Disease
CACNA1B	Protein	Regulation		depression	Disease
FOS	Protein	Regulation		schizophrenia	Disease
GRM1	Protein	Regulation		schizophrenia	Disease
GABBR1	Protein	Regulation	negative	GAD2	Protein
INS	Protein	Regulation		schizophrenia	Disease
IL2	Protein	Regulation	positive	depression	Disease
GABBR1	Protein	Regulation	negative	GAD1	Protein
GRM4	Protein	Regulation		schizophrenia	Disease
SST	Protein	Regulation		depression	Disease
MAPK1	Protein	Regulation	positive	depression	Disease
CCR5	Protein	Regulation	positive	bipolar disorder	Disease
SST	Protein	Regulation		autism spectrum disorder	Disease
LEP	Protein	Regulation		autism spectrum disorder	Disease
TRPV1	Protein	Regulation		depression	Disease
GABBR1	Protein	Regulation	positive	SST	Protein
PRKCA	Protein	Regulation		depression	Disease
CCR5	Protein	Regulation	positive	schizophrenia	Disease
GNAI1	Protein	Regulation	positive	schizophrenia	Disease
GABBR1	Protein	Regulation	positive	MAPK1	Protein
APP	Protein	Regulation	positive	depression	Disease
SLC6A1	Protein	Regulation		schizophrenia	Disease
APP	Protein	Regulation		schizophrenia	Disease
GAD1	Protein	Regulation		autism spectrum disorder	Disease
NR3C1	Protein	Regulation		schizophrenia	Disease
GABBR1	Protein	Regulation		TRPV1	Protein
HTR1A	Protein	Regulation		bipolar disorder	Disease
LEP	Protein	Regulation		schizophrenia	Disease
LEP	Protein	Regulation	positive	depression	Disease
INS	Protein	Regulation		bipolar disorder	Disease
LEP	Protein	Regulation		bipolar disorder	Disease
NR3C1	Protein	Regulation		depression	Disease
TF	Protein	Regulation		schizophrenia	Disease
DDC with 4 Triats
Entity1 Name	Entity1 Object Type	Relation Object Type	Relation Effect	Entity2 Name	Entity2 Object Type
PGR	Protein	Binding		DCC	Protein
SLIT3	Protein	Binding		DCC	Protein
APPL1	Protein	Binding		DCC	Protein
DCC	Protein	Binding		PCNA	Protein
GDNF	Protein	Binding		DCC	Protein
DLG3	Protein	Binding		DCC	Protein
DCC	Protein	Binding		NCAM1	Protein
APP	Protein	Binding		DCC	Protein
FN1	Protein	Binding		DCC	Protein
DCC	Protein	DirectRegulation	positive	PAK1	Protein
DCC	Protein	DirectRegulation	positive	CASP3	Protein
DCC	Protein	Expression	unknown	DRD2	Protein
DCC	Protein	Expression	unknown	NMDA-R	Complex
DCC	Protein	Expression	unknown	CTNNB1	Protein
DCC	Protein	Expression	negative	PTEN	Protein
DCC	Protein	Regulation	unknown	DAPK1	Protein
APP	Protein	Regulation	positive	autism spectrum disorder	Disease
APP	Protein	Regulation	negative	autism spectrum disorder	Disease
DCC	Protein	Regulation	unknown	TGFB1	Protein
DCC	Protein	Regulation	negative	microtubule	Complex
NMDA-R	Complex	Regulation	unknown	attention deficit hyperactivity disorder	Disease
MET	Protein	Regulation	unknown	depression	Disease
MET	Protein	Regulation	positive	attention deficit hyperactivity disorder	Disease
AR	Protein	Regulation	unknown	depression	Disease
PGR	Protein	Regulation	unknown	depression	Disease
DCC	Protein	Regulation	positive	NOS3	Protein
PTEN	Protein	Regulation	unknown	depression	Disease
DRD2	Protein	Regulation	positive	attention deficit hyperactivity disorder	Disease
MAPK3	Protein	Regulation	unknown	depression	Disease
FN1	Protein	Regulation	positive	depression	Disease
DCC	Protein	Regulation	positive	MAPK3	Protein
DCC	Protein	Regulation	unknown	schizophrenia	Disease
GDNF	Protein	Regulation	unknown	depression	Disease
SLIT3	Protein	Regulation	unknown	autism spectrum disorder	Disease
DCC	Protein	Regulation	positive	AR	Protein
actin filament	Complex	Regulation	unknown	depression	Disease
DCC	Protein	Regulation	positive	BCL2	Protein
TGFB1	Protein	Regulation	unknown	autism spectrum disorder	Disease
MAPK3	Protein	Regulation	unknown	autism spectrum disorder	Disease
DCC	Protein	Regulation	unknown	VASP	Protein
CAMK2A	Protein	Regulation	positive	depression	Disease
PTEN	Protein	Regulation	unknown	autism spectrum disorder	Disease
DCC	Protein	Regulation	negative	CREB1	Protein
SRC	Protein	Regulation	unknown	depression	Disease
DCC	Protein	Regulation	negative	AR	Protein
MAPK14	Protein	Regulation	unknown	autism spectrum disorder	Disease
microtubule	Complex	Regulation	unknown	depression	Disease
VASP	Protein	Regulation	unknown	depression	Disease
MAPK8	Protein	Regulation	unknown	depression	Disease
NMDA-R	Complex	Regulation	unknown	depression	Disease
BCL2	Protein	Regulation	unknown	depression	Disease
CTNNB1	Protein	Regulation	unknown	depression	Disease
PLCG1	Protein	Regulation	unknown	depression	Disease
TGFB1	Protein	Regulation	positive	depression	Disease
NMDA-R	Complex	Regulation	unknown	autism spectrum disorder	Disease
DCC	Protein	Regulation	unknown	PLCG1	Protein
DCC	Protein	Regulation	unknown	actin filament	Complex
DCC	Protein	Regulation	positive	SRC	Protein
NCAM1	Protein	Regulation	unknown	depression	Disease
CASP3	Protein	Regulation	unknown	depression	Disease
MAPK1	Protein	Regulation	positive	autism spectrum disorder	Disease
MAPK8	Protein	Regulation	positive	depression	Disease
MAPK14	Protein	Regulation	positive	depression	Disease
CAMK2A	Protein	Regulation	unknown	attention deficit hyperactivity disorder	Disease
APPL1	Protein	Regulation	unknown	depression	Disease
PAK1	Protein	Regulation	unknown	depression	Disease
MAPK1	Protein	Regulation	positive	depression	Disease
CREB1	Protein	Regulation	unknown	depression	Disease
NOS3	Protein	Regulation	unknown	depression	Disease
NMDA-R	Complex	Regulation	positive	depression	Disease
DLG3	Protein	Regulation	positive	depression	Disease
PCNA	Protein	Regulation	unknown	depression	Disease
DAPK1	Protein	Regulation	unknown	depression	Disease
DCC	Protein	Regulation	positive	MAPK1	Protein
DCC	Protein	Regulation	negative	MET	Protein
APP	Protein	Regulation	positive	depression	Disease
DCC	Protein	Regulation	positive	MAPK8	Protein
DCC	Protein	Regulation	unknown	F-actin	Complex
DCC	Protein	Regulation	unknown	MAPK14	Protein
DCC	Protein	Regulation	positive	CAMK2A	Protein
F-actin	Complex	Regulation	negative	depression	Disease
DRD2	Protein	Regulation	unknown	depression	Disease
DCC	Protein	Regulation	positive	PGR	Protein
GLT8D1 with 4 Traits
Entity1 Name	Entity1 Object Type	Relation Object Type	Relation Effect	Entity2 Name	Entity2 Object Type
KLF4	Protein	Binding		AHR	Protein
HDAC3	Protein	Binding		KLF4	Protein
OLIG1	Protein	Binding		HDAC2	Protein
NES	Protein	Binding		MAPT	Protein
KLF4	Protein	Binding		EGR2	Protein
NES	Protein	Binding		NTRK2	Protein
NANOG	Protein	Binding		PGR	Protein
NEUROD1	Protein	Binding		OGA	Protein
CHD7	Protein	Binding		SOX2	Protein
NANOG	Protein	Binding		VDR	Protein
PP2B	Complex	Binding		NEUROD1	Protein
SOX2	Protein	Binding		PAX6	Protein
KLF4	Protein	Binding		PARP1	Protein
SOX2	Protein	Binding		FABP7	Protein
NANOG	Protein	Binding		STAT3	Protein
KLF4	Protein	Binding		STAT3	Protein
KLF4	Protein	Binding		TCF7L2	Protein
BRD4	Protein	Binding		SOX2	Protein
KDM1A	Protein	Binding		KLF4	Protein
NEUROD1	Protein	Binding		AHR	Protein
NANOG	Protein	Binding		HDAC2	Protein
NEUROD1	Protein	Binding		CHD7	Protein
HDAC2	Protein	Binding		SOX2	Protein
OLIG1	Protein	Binding		SIRT2	Protein
SREBF1	Protein	Binding		NEUROD1	Protein
PPARD	Protein	Binding		NANOG	Protein
TCF4	Protein	Binding		NEUROD1	Protein
NES	Protein	Binding		UCHL1	Protein
SP1	Protein	Binding		OLIG1	Protein
NES	Protein	Binding		GJA1	Protein
XPO1	Protein	Binding		SOX2	Protein
NANOG	Protein	Binding		TCF7L2	Protein
NES	Protein	Binding		PCNA	Protein
ARID1B	Protein	Binding		SOX2	Protein
TCF7L2	Protein	Binding		SOX2	Protein
OPRK1	Protein	Binding		NES	Protein
KLF4	Protein	Binding		GSTP1	Protein
telomerase	Complex	Binding		SOX2	Protein
SOX2	Protein	Binding		CTNNB1	Protein
NANOG	Protein	Binding		CHD7	Protein
HMGN1	Protein	Binding		SOX2	Protein
NES	Protein	Binding		FABP7	Protein
SOX2	Protein	Binding		OTX2	Protein
TERT	Protein	Binding		NANOG	Protein
ARNT	Protein	Binding		NEUROD1	Protein
TCF7L2	Protein	Binding		NEUROD1	Protein
NES	Protein	ProtModification	unknown	PCNA	Protein
NES	Protein	ProtModification	unknown	NCAM1	Protein
NES	Protein	ProtModification	negative	CASP3	Protein
NANOG	Protein	ProtModification	unknown	PRKCZ	Protein
KLF4	Protein	DirectRegulation	negative	ESR1	Protein
SOX2	Protein	DirectRegulation	unknown	HDAC2	Protein
NEUROD1	Protein	DirectRegulation	positive	SP1	Protein
NES	Protein	DirectRegulation	unknown	actin filament	Complex
NES	Protein	DirectRegulation	positive	NR3C1	Protein
NES	Protein	DirectRegulation	unknown	MYLK	Protein
NES	Protein	DirectRegulation	unknown	microtubule	Complex
NANOG	Protein	DirectRegulation	positive	EP300	Protein
SOX2	Protein	DirectRegulation	positive	EP300	Protein
SOX2	Protein	DirectRegulation	unknown	MECP2	Protein
KLF4	Protein	DirectRegulation	negative	CTNNB1	Protein
NES	Protein	Expression	unknown	EGFR	Protein
NANOG	Protein	Expression	positive	GAL	Protein
NES	Protein	Expression	unknown	RELN	Protein
OLIG1	Protein	Expression	negative	PVALB	Protein
NEUROD1	Protein	Expression	unknown	GAL	Protein
SOX2	Protein	Expression	positive	CDH2	Protein
NEUROD1	Protein	Expression	positive	SLC6A3	Protein
NEUROD1	Protein	Expression	unknown	TH	Protein
KLF4	Protein	Expression	negative	FN1	Protein
KLF4	Protein	Expression	positive	INS	Protein
NANOG	Protein	Expression	negative	IL1B	Protein
NANOG	Protein	Expression	negative	NOS2	Protein
SOX2	Protein	Expression	positive	ALB	Protein
KLF4	Protein	Expression	negative	PTH	Protein
SOX2	Protein	Expression	negative	EGR2	Protein
NES	Protein	Expression	negative	ERBB2	Protein
KLF4	Protein	Expression	unknown	ATG7	Protein
KLF4	Protein	Expression	negative	PDGFRB	Protein
SOX2	Protein	Expression	positive	ERBB2	Protein
KLF4	Protein	Expression	unknown	FN1	Protein
KLF4	Protein	Expression	unknown	LIMK1	Protein
NANOG	Protein	Expression	positive	CXCR4	Protein
KLF4	Protein	Expression	unknown	CDH2	Protein
KLF4	Protein	Expression	unknown	ARF6	Protein
NEUROD1	Protein	Expression	unknown	PHOX2A	Protein
NES	Protein	Expression	negative	GJA1	Protein
NEUROD1	Protein	Expression	positive	IAPP	Protein
NEUROD1	Protein	Expression	positive	GATA3	Protein
SOX2	Protein	Expression	unknown	INS	Protein
NEUROD1	Protein	Expression	unknown	FGFR2	Protein
NEUROD1	Protein	Expression	unknown	SNAP25	Protein
SOX2	Protein	Expression	unknown	FN1	Protein
NANOG	Protein	Expression	negative	TNF	Protein
OLIG1	Protein	Expression	unknown	IgE	Complex
NANOG	Protein	Expression	unknown	CAV1	Protein
KLF4	Protein	Expression	positive	FN1	Protein
NEUROD1	Protein	Expression	unknown	CCK	Protein
KLF4	Protein	Expression	positive	CYCS	Protein
GLT8D1	Protein	Expression	positive	NEUROD1	Protein
KLF4	Protein	Expression	unknown	CX3CL1	Protein
NEUROD1	Protein	Expression	positive	PPARG	Protein
SOX2	Protein	Expression	positive	IL10	Protein
NEUROD1	Protein	Expression	unknown	PDYN	Protein
NANOG	Protein	Expression	unknown	GJA1	Protein
NEUROD1	Protein	Expression	positive	CPE	Protein
NES	Protein	Expression	unknown	IGF1	Protein
NEUROD1	Protein	Expression	positive	CALB2	Protein
SOX2	Protein	Expression	unknown	FGFR1	Protein
NES	Protein	Expression	positive	SLC2A2	Protein
OLIG1	Protein	Expression	positive	SERPINE1	Protein
NEUROD1	Protein	Expression	positive	SLC2A2	Protein
OLIG1	Protein	Expression	negative	CALB2	Protein
KLF4	Protein	Expression	positive	PLAT	Protein
NANOG	Protein	Expression	positive	F10	Protein
KLF4	Protein	Expression	positive	TSHR	Protein
KLF4	Protein	Expression	negative	SREBF2	Protein
NANOG	Protein	Expression	positive	CDH2	Protein
NEUROD1	Protein	Expression	positive	SHH	Protein
KLF4	Protein	Expression	unknown	ACAN	Protein
KLF4	Protein	Expression	negative	CX3CL1	Protein
GLT8D1	Protein	Expression	negative	NANOG	Protein
SOX2	Protein	Expression	negative	ESR1	Protein
KLF4	Protein	Expression	negative	CRP	Protein
NANOG	Protein	Expression	unknown	BCL2	Protein
NANOG	Protein	Expression	negative	GSTP1	Protein
SOX2	Protein	Expression	positive	CXCR4	Protein
KLF4	Protein	Expression	unknown	BCL2L1	Protein
KLF4	Protein	Expression	negative	TNFAIP1	Protein
KLF4	Protein	Expression	positive	CASP3	Protein
KLF4	Protein	Expression	negative	MMP2	Protein
SOX2	Protein	Expression	unknown	CASP3	Protein
NANOG	Protein	Expression	unknown	IRS1	Protein
SOX2	Protein	Expression	positive	UCHL1	Protein
NANOG	Protein	Expression	unknown	MEF2C	Protein
NANOG	Protein	Expression	unknown	IL17A	Protein
NES	Protein	Expression	negative	MMP7	Protein
KLF4	Protein	Expression	negative	EDN1	Protein
NEUROD1	Protein	Expression	negative	KDR	Protein
KLF4	Protein	Expression	positive	SERPINB2	Protein
NEUROD1	Protein	Expression	unknown	NGFR	Protein
GLT8D1	Protein	Expression	negative	NES	Protein
NANOG	Protein	Expression	unknown	BGLAP	Protein
SOX2	Protein	Expression	negative	HNF4A	Protein
NEUROD1	Protein	Expression	positive	RAB3A	Protein
NES	Protein	Expression	unknown	F-actin	Complex
SOX2	Protein	Expression	unknown	MIR137	Protein
KLF4	Protein	Expression	negative	F3	Protein
KLF4	Protein	Expression	unknown	HNF4A	Protein
OLIG1	Protein	Expression	positive	MBP	Protein
NANOG	Protein	Expression	negative	ESR1	Protein
GLT8D1	Protein	Expression	negative	KLF4	Protein
SOX2	Protein	Expression	negative	MIR124-1	Protein
NEUROD1	Protein	Expression	unknown	TGFB1	Protein
KLF4	Protein	Expression	negative	SERPINE1	Protein
KLF4	Protein	Expression	negative	CD40	Protein
KLF4	Protein	Expression	unknown	telomerase	Complex
NANOG	Protein	Expression	unknown	CASP3	Protein
SOX2	Protein	Expression	positive	KLK3	Protein
SOX2	Protein	Expression	unknown	BAX	Protein
SOX2	Protein	Expression	unknown	GJA1	Protein
SOX2	Protein	Expression	negative	FOXG1	Protein
SOX2	Protein	Expression	unknown	NCAM1	Protein
KLF4	Protein	Expression	negative	NLRP3	Protein
KLF4	Protein	Expression	unknown	PCNA	Protein
NEUROD1	Protein	Expression	unknown	VEGFA	Protein
NEUROD1	Protein	Expression	unknown	REST	Protein
SOX2	Protein	Expression	unknown	SHH	Protein
NES	Protein	Expression	negative	REST	Protein
NEUROD1	Protein	Expression	positive	PAK3	Protein
OLIG1	Protein	Expression	positive	S100B	Protein
KLF4	Protein	Expression	negative	MMP9	Protein
NEUROD1	Protein	Expression	unknown	SST	Protein
KLF4	Protein	Expression	unknown	MMP2	Protein
GLT8D1	Protein	Expression	positive	OLIG1	Protein
NES	Protein	Expression	unknown	PDGFRB	Protein
KLF4	Protein	Expression	negative	JUN	Protein
SOX2	Protein	Expression	positive	BCL2L1	Protein
KLF4	Protein	Expression	unknown	TSC22D3	Protein
NES	Protein	Expression	negative	GH1	Protein
KLF4	Protein	Expression	negative	GSTP1	Protein
KLF4	Protein	Expression	negative	CTNNB1	Protein
KLF4	Protein	Expression	positive	telomerase	Complex
KLF4	Protein	Expression	unknown	MIR182	Protein
KLF4	Protein	Expression	negative	CDH2	Protein
SOX2	Protein	Expression	positive	SHH	Protein
SOX2	Protein	Expression	positive	PLP1	Protein
OLIG1	Protein	Expression	unknown	DICER1	Protein
NEUROD1	Protein	Expression	positive	SLC18A2	Protein
NEUROD1	Protein	Expression	positive	NGFR	Protein
KLF4	Protein	Expression	positive	PARP1	Protein
OLIG1	Protein	Expression	unknown	MOG	Protein
NEUROD1	Protein	Expression	unknown	NTRK3	Protein
NES	Protein	Expression	negative	ESR1	Protein
NEUROD1	Protein	Expression	unknown	CDH2	Protein
GLT8D1	Protein	Expression	negative	SOX2	Protein
KLF4	Protein	Expression	positive	AR	Protein
SOX2	Protein	Expression	positive	MMP2	Protein
NANOG	Protein	Expression	negative	MIR124-1	Protein
OLIG1	Protein	MolTransport	positive	IL12	Complex
OLIG1	Protein	MolTransport	positive	IL6	Protein
SOX2	Protein	MolTransport	negative	TSH	Complex
OLIG1	Protein	MolTransport	positive	IFNG	Protein
KLF4	Protein	MolTransport	positive	HMGB1	Protein
KLF4	Protein	MolTransport	unknown	IL1B	Protein
NANOG	Protein	MolTransport	negative	NOS2	Protein
NEUROD1	Protein	MolTransport	unknown	INS	Protein
KLF4	Protein	MolTransport	negative	CXCL8	Protein
KLF4	Protein	PromoterBinding	unknown	TRH	Protein
SOX2	Protein	PromoterBinding	unknown	PTEN	Protein
SOX2	Protein	PromoterBinding	unknown	NTRK3	Protein
OLIG1	Protein	PromoterBinding	unknown	PDGFB	Protein
NANOG	Protein	PromoterBinding	unknown	DNMT3A	Protein
SOX2	Protein	PromoterBinding	negative	MTOR	Protein
NANOG	Protein	PromoterBinding	negative	OTX2	Protein
NANOG	Protein	PromoterBinding	unknown	EZH2	Protein
KLF4	Protein	PromoterBinding	unknown	UCP2	Protein
KLF4	Protein	PromoterBinding	unknown	ITGB4	Protein
KLF4	Protein	PromoterBinding	unknown	BCL2	Protein
KLF4	Protein	PromoterBinding	positive	AGRP	Protein
KLF4	Protein	PromoterBinding	unknown	VDR	Protein
KLF4	Protein	PromoterBinding	unknown	KIT	Protein
NEUROD1	Protein	PromoterBinding	unknown	EP300	Protein
SOX2	Protein	PromoterBinding	unknown	IL6	Protein
SOX2	Protein	PromoterBinding	unknown	REST	Protein
SOX2	Protein	PromoterBinding	unknown	EGFR	Protein
KLF4	Protein	PromoterBinding	unknown	MIR21	Protein
KLF4	Protein	PromoterBinding	positive	NOS3	Protein
KLF4	Protein	PromoterBinding	unknown	VEGFA	Protein
KLF4	Protein	PromoterBinding	unknown	ADIPOQ	Protein
KLF4	Protein	PromoterBinding	unknown	NPPA	Protein
KLF4	Protein	PromoterBinding	unknown	IL17A	Protein
NANOG	Protein	PromoterBinding	unknown	TGFB1	Protein
KLF4	Protein	PromoterBinding	positive	HMGB1	Protein
NANOG	Protein	PromoterBinding	unknown	REST	Protein
NANOG	Protein	PromoterBinding	unknown	OTX2	Protein
KLF4	Protein	PromoterBinding	unknown	PAX6	Protein
KLF4	Protein	PromoterBinding	unknown	IL10	Protein
KLF4	Protein	PromoterBinding	unknown	CXCR4	Protein
SOX2	Protein	PromoterBinding	unknown	DNMT1	Protein
KLF4	Protein	PromoterBinding	unknown	LGALS3	Protein
NANOG	Protein	PromoterBinding	positive	JUN	Protein
KLF4	Protein	PromoterBinding	unknown	SP1	Protein
SOX2	Protein	PromoterBinding	unknown	GSK3B	Protein
SOX2	Protein	PromoterBinding	negative	AHR	Protein
KLF4	Protein	PromoterBinding	negative	BCL2	Protein
NANOG	Protein	PromoterBinding	positive	KDR	Protein
KLF4	Protein	PromoterBinding	unknown	BAX	Protein
NANOG	Protein	PromoterBinding	unknown	PAX6	Protein
KLF4	Protein	PromoterBinding	negative	MAPK8	Protein
KLF4	Protein	PromoterBinding	unknown	MIR134	Protein
NEUROD1	Protein	PromoterBinding	unknown	KIT	Protein
SOX2	Protein	PromoterBinding	unknown	MTOR	Protein
KLF4	Protein	PromoterBinding	unknown	CCL2	Protein
KLF4	Protein	PromoterBinding	negative	CAV1	Protein
KLF4	Protein	PromoterBinding	unknown	PTGS2	Protein
SOX2	Protein	PromoterBinding	unknown	EHMT1	Protein
NEUROD1	Protein	PromoterBinding	unknown	AGRP	Protein
NANOG	Protein	PromoterBinding	positive	DNMT1	Protein
KLF4	Protein	PromoterBinding	positive	TERT	Protein
KLF4	Protein	PromoterBinding	unknown	MGLL	Protein
KLF4	Protein	PromoterBinding	unknown	IGF2	Protein
NEUROD1	Protein	PromoterBinding	positive	NTRK2	Protein
KLF4	Protein	PromoterBinding	unknown	IFNB1	Protein
SOX2	Protein	PromoterBinding	positive	PAX6	Protein
NEUROD1	Protein	PromoterBinding	positive	LEP	Protein
KLF4	Protein	PromoterBinding	unknown	APOE	Protein
SOX2	Protein	PromoterBinding	unknown	DNMT3A	Protein
SOX2	Protein	PromoterBinding	unknown	MBP	Protein
NANOG	Protein	PromoterBinding	negative	AHR	Protein
KLF4	Protein	PromoterBinding	negative	IL1B	Protein
NEUROD1	Protein	PromoterBinding	unknown	GCG	Protein
KLF4	Protein	PromoterBinding	positive	BGLAP	Protein
KLF4	Protein	PromoterBinding	unknown	TGFB1	Protein
KLF4	Protein	PromoterBinding	unknown	IL6	Protein
OLIG1	Protein	PromoterBinding	unknown	PLP1	Protein
NEUROD1	Protein	PromoterBinding	unknown	IGFBP2	Protein
OLIG1	Protein	PromoterBinding	unknown	LIF	Protein
KLF4	Protein	PromoterBinding	unknown	HDAC2	Protein
KLF4	Protein	PromoterBinding	unknown	AGTR1	Protein
NEUROD1	Protein	PromoterBinding	unknown	ITPR1	Protein
SOX2	Protein	PromoterBinding	positive	OTX2	Protein
SOX2	Protein	PromoterBinding	negative	EZH2	Protein
KLF4	Protein	PromoterBinding	positive	TNF	Protein
KLF4	Protein	PromoterBinding	positive	VDR	Protein
KLF4	Protein	PromoterBinding	unknown	NOS2	Protein
NEUROD1	Protein	PromoterBinding	unknown	INS	Protein
NEUROD1	Protein	PromoterBinding	positive	PAX6	Protein
NANOG	Protein	PromoterBinding	unknown	EHMT1	Protein
SOX2	Protein	PromoterBinding	unknown	BDNF	Protein
NANOG	Protein	PromoterBinding	unknown	MIR17HG	Protein
NANOG	Protein	PromoterBinding	positive	MIR21	Protein
KLF4	Protein	PromoterBinding	unknown	CAV1	Protein
NANOG	Protein	PromoterBinding	unknown	JUN	Protein
NEUROD1	Protein	PromoterBinding	positive	SCT	Protein
NEUROD1	Protein	PromoterBinding	positive	INS	Protein
SOX2	Protein	PromoterBinding	positive	FGFR2	Protein
SOX2	Protein	PromoterBinding	unknown	OTX2	Protein
NEUROD1	Protein	PromoterBinding	unknown	CLOCK	Protein
NANOG	Protein	PromoterBinding	unknown	VLDLR	Protein
KLF4	Protein	PromoterBinding	unknown	CXCL8	Protein
DGCR8	Protein	Regulation	negative	depression	Disease
HOXA1	Protein	Regulation	unknown	autism spectrum disorder	Disease
NOS2	Protein	Regulation	positive	depression	Disease
LGALS3	Protein	Regulation	positive	depression	Disease
GAD1	Protein	Regulation	positive	depression	Disease
NANOG	Protein	Regulation	unknown	HOXA1	Protein
ITGB4	Protein	Regulation	unknown	bipolar disorder	Disease
HDAC2	Protein	Regulation	unknown	depression	Disease
OLIG1	Protein	Regulation	negative	FGFR1	Protein
FGFR2	Protein	Regulation	unknown	depression	Disease
NES	Protein	Regulation	positive	NGFR	Protein
NES	Protein	Regulation	negative	IL1B	Protein
SOX2	Protein	Regulation	negative	HNF4A	Protein
KLF4	Protein	Regulation	unknown	MAPK3	Protein
PVALB	Protein	Regulation	negative	depression	Disease
SOX2	Protein	Regulation	positive	KIT	Protein
GATA3	Protein	Regulation	unknown	autism spectrum disorder	Disease
OTX2	Protein	Regulation	unknown	depression	Disease
ARNT	Protein	Regulation	unknown	depression	Disease
STAT3	Protein	Regulation	unknown	depression	Disease
IgE	Complex	Regulation	unknown	autism spectrum disorder	Disease
MAOA	Protein	Regulation	unknown	depression	Disease
PTH	Protein	Regulation	unknown	depression	Disease
NCAM1	Protein	Regulation	unknown	depression	Disease
IL4R	Protein	Regulation	positive	depression	Disease
GAL	Protein	Regulation	positive	depression	Disease
NES	Protein	Regulation	unknown	CXCL12	Protein
NOS1	Protein	Regulation	negative	depression	Disease
SST	Protein	Regulation	unknown	autism spectrum disorder	Disease
MOG	Protein	Regulation	positive	depression	Disease
NTRK2	Protein	Regulation	unknown	autism spectrum disorder	Disease
telomerase	Complex	Regulation	unknown	bipolar disorder	Disease
IAPP	Protein	Regulation	positive	depression	Disease
SOX2	Protein	Regulation	positive	MIR17HG	Protein
IGFBP2	Protein	Regulation	unknown	bipolar disorder	Disease
SOX2	Protein	Regulation	positive	TNF	Protein
KLF4	Protein	Regulation	positive	CASP3	Protein
NGF	Protein	Regulation	unknown	autism spectrum disorder	Disease
CAV1	Protein	Regulation	positive	depression	Disease
EP300	Protein	Regulation	negative	depression	Disease
NEUROD1	Protein	Regulation	unknown	MAPK1	Protein
NES	Protein	Regulation	positive	MET	Protein
KLF4	Protein	Regulation	unknown	STAT3	Protein
KLF4	Protein	Regulation	unknown	activin	Complex
TNFAIP1	Protein	Regulation	unknown	depression	Disease
HMGB1	Protein	Regulation	unknown	autism spectrum disorder	Disease
STAR	Protein	Regulation	unknown	depression	Disease
SOX2	Protein	Regulation	unknown	BMP7	Protein
NANOG	Protein	Regulation	positive	STAT3	Protein
KDR	Protein	Regulation	positive	depression	Disease
ACAN	Protein	Regulation	unknown	autism spectrum disorder	Disease
MIR134	Protein	Regulation	unknown	depression	Disease
NES	Protein	Regulation	positive	CTNNB1	Protein
GAD1	Protein	Regulation	unknown	bipolar disorder	Disease
IGF1	Protein	Regulation	unknown	bipolar disorder	Disease
BDNF	Protein	Regulation	unknown	bipolar disorder	Disease
TERT	Protein	Regulation	unknown	depression	Disease
OLIG1	Protein	Regulation	negative	FGFR2	Protein
XPO1	Protein	Regulation	unknown	autism spectrum disorder	Disease
DISC1	Protein	Regulation	unknown	depression	Disease
CaM kinase II	Complex	Regulation	positive	depression	Disease
OLIG1	Protein	Regulation	positive	IL4R	Protein
DISC1	Protein	Regulation	unknown	bipolar disorder	Disease
GH1	Protein	Regulation	unknown	depression	Disease
KLF4	Protein	Regulation	unknown	EZH2	Protein
APOE	Protein	Regulation	unknown	depression	Disease
UGT1A1	Protein	Regulation	unknown	depression	Disease
KLF4	Protein	Regulation	positive	AR	Protein
NEUROD1	Protein	Regulation	positive	NGF	Protein
KLF4	Protein	Regulation	negative	DNMT1	Protein
VDR	Protein	Regulation	unknown	bipolar disorder	Disease
IGFBP2	Protein	Regulation	unknown	depression	Disease
NES	Protein	Regulation	unknown	C9orf72	Protein
IL18	Protein	Regulation	unknown	depression	Disease
NES	Protein	Regulation	unknown	AKT1	Protein
NTRK2	Protein	Regulation	unknown	bipolar disorder	Disease
NES	Protein	Regulation	negative	FGFR1	Protein
NEUROD1	Protein	Regulation	negative	NPY	Protein
PRKCZ	Protein	Regulation	positive	depression	Disease
NEUROD1	Protein	Regulation	unknown	CTCF	Protein
MECP2	Protein	Regulation	unknown	depression	Disease
NES	Protein	Regulation	unknown	JUN	Protein
OLIG1	Protein	Regulation	unknown	JUN	Protein
MAPK8	Protein	Regulation	unknown	depression	Disease
NPY	Protein	Regulation	unknown	autism spectrum disorder	Disease
CASP3	Protein	Regulation	unknown	depression	Disease
OLIG1	Protein	Regulation	unknown	TCF7L2	Protein
NGF	Protein	Regulation	unknown	depression	Disease
SOX2	Protein	Regulation	negative	BAX	Protein
BCL2	Protein	Regulation	unknown	bipolar disorder	Disease
NANOG	Protein	Regulation	positive	CTNNB1	Protein
RPS6KB1	Protein	Regulation	unknown	autism spectrum disorder	Disease
IGF2	Protein	Regulation	unknown	depression	Disease
NANOG	Protein	Regulation	positive	ALB	Protein
NR3C1	Protein	Regulation	unknown	depression	Disease
NPPA	Protein	Regulation	unknown	depression	Disease
KLF4	Protein	Regulation	positive	myofilament	Complex
CLOCK	Protein	Regulation	unknown	autism spectrum disorder	Disease
SOX2	Protein	Regulation	positive	MAPK1	Protein
NR3C1	Protein	Regulation	unknown	bipolar disorder	Disease
KLF4	Protein	Regulation	negative	MAPK1	Protein
NEUROD1	Protein	Regulation	positive	FN1	Protein
NEUROD1	Protein	Regulation	unknown	IgG	Complex
PGR	Protein	Regulation	unknown	depression	Disease
DNMT1	Protein	Regulation	positive	bipolar disorder	Disease
IL6	Protein	Regulation	unknown	depression	Disease
KLF4	Protein	Regulation	positive	INS	Protein
FN1	Protein	Regulation	positive	depression	Disease
S100B	Protein	Regulation	unknown	depression	Disease
SIRT2	Protein	Regulation	unknown	depression	Disease
SP1	Protein	Regulation	positive	bipolar disorder	Disease
PLP1	Protein	Regulation	unknown	depression	Disease
SOX2	Protein	Regulation	unknown	SRC	Protein
KLF4	Protein	Regulation	positive	PCNA	Protein
OLIG1	Protein	Regulation	negative	LDL	Complex
MEF2C	Protein	Regulation	unknown	autism spectrum disorder	Disease
NES	Protein	Regulation	unknown	BCL2	Protein
CTNNB1	Protein	Regulation	unknown	depression	Disease
KLF4	Protein	Regulation	negative	GATA3	Protein
CCK	Protein	Regulation	positive	depression	Disease
NANOG	Protein	Regulation	positive	MMP7	Protein
VEGFA	Protein	Regulation	unknown	depression	Disease
GAL	Protein	Regulation	unknown	depression	Disease
ARID1B	Protein	Regulation	unknown	autism spectrum disorder	Disease
PPARA	Protein	Regulation	negative	depression	Disease
EGFR	Protein	Regulation	unknown	bipolar disorder	Disease
LEP	Protein	Regulation	positive	depression	Disease
GSK3B	Protein	Regulation	positive	depression	Disease
KLF4	Protein	Regulation	unknown	EGR1	Protein
KLF4	Protein	Regulation	positive	actin filament	Complex
LEPR	Protein	Regulation	negative	depression	Disease
NR3C2	Protein	Regulation	positive	depression	Disease
SOX2	Protein	Regulation	unknown	DISC1	Protein
GPR37	Protein	Regulation	unknown	bipolar disorder	Disease
KLF4	Protein	Regulation	negative	CaM kinase II	Complex
NOS3	Protein	Regulation	unknown	bipolar disorder	Disease
PPARG	Protein	Regulation	unknown	depression	Disease
BRD4	Protein	Regulation	unknown	autism spectrum disorder	Disease
PTEN	Protein	Regulation	unknown	depression	Disease
NGFR	Protein	Regulation	unknown	depression	Disease
IGF1	Protein	Regulation	negative	autism spectrum disorder	Disease
TNF	Protein	Regulation	positive	depression	Disease
FOXP1	Protein	Regulation	unknown	autism spectrum disorder	Disease
OLIG1	Protein	Regulation	positive	AR	Protein
IGF2	Protein	Regulation	unknown	autism spectrum disorder	Disease
CPE	Protein	Regulation	unknown	depression	Disease
NANOG	Protein	Regulation	positive	FABP7	Protein
NES	Protein	Regulation	positive	MECP2	Protein
NEUROD1	Protein	Regulation	positive	NR3C1	Protein
EDN1	Protein	Regulation	negative	depression	Disease
CYCS	Protein	Regulation	positive	depression	Disease
NEUROD1	Protein	Regulation	negative	STAT3	Protein
PDGFRB	Protein	Regulation	unknown	bipolar disorder	Disease
NOS1	Protein	Regulation	unknown	depression	Disease
EZH2	Protein	Regulation	negative	depression	Disease
IL10	Protein	Regulation	unknown	depression	Disease
NRG1	Protein	Regulation	unknown	bipolar disorder	Disease
F-actin	Complex	Regulation	negative	depression	Disease
INS	Protein	Regulation	unknown	bipolar disorder	Disease
LEP	Protein	Regulation	unknown	bipolar disorder	Disease
NES	Protein	Regulation	negative	CXCR4	Protein
SOX2	Protein	Regulation	positive	MIR135A1	Protein
NES	Protein	Regulation	negative	DICER1	Protein
RNA polymerase II	Complex	Regulation	unknown	depression	Disease
SOX2	Protein	Regulation	positive	S100B	Protein
NES	Protein	Regulation	unknown	GSK3B	Protein
NANOG	Protein	Regulation	positive	telomerase	Complex
SERPINB2	Protein	Regulation	unknown	depression	Disease
STAT6	Protein	Regulation	unknown	depression	Disease
NEUROD1	Protein	Regulation	negative	CASP3	Protein
SOX2	Protein	Regulation	negative	CSF3	Protein
SOX2	Protein	Regulation	unknown	HDAC2	Protein
KLF4	Protein	Regulation	unknown	EP300	Protein
MECP2	Protein	Regulation	unknown	autism spectrum disorder	Disease
KLF4	Protein	Regulation	unknown	STAT6	Protein
SHH	Protein	Regulation	unknown	depression	Disease
GPR37	Protein	Regulation	unknown	autism spectrum disorder	Disease
NES	Protein	Regulation	unknown	PTPN11	Protein
PDGFB	Protein	Regulation	unknown	depression	Disease
EPO	Protein	Regulation	unknown	bipolar disorder	Disease
myofilament	Complex	Regulation	unknown	depression	Disease
NANOG	Protein	Regulation	unknown	INS	Protein
CCR2	Protein	Regulation	unknown	depression	Disease
microtubule	Complex	Regulation	unknown	depression	Disease
NANOG	Protein	Regulation	unknown	STAT3	Protein
MAOA	Protein	Regulation	unknown	bipolar disorder	Disease
KLF4	Protein	Regulation	negative	STAR	Protein
ATG7	Protein	Regulation	unknown	depression	Disease
SOX2	Protein	Regulation	unknown	MIR137	Protein
KLF4	Protein	Regulation	unknown	MMP9	Protein
NES	Protein	Regulation	unknown	CDK5	Protein
GNRH1	Protein	Regulation	unknown	depression	Disease
SOX2	Protein	Regulation	negative	RPS6KB1	Protein
ERBB2	Protein	Regulation	unknown	depression	Disease
SERPINE1	Protein	Regulation	unknown	depression	Disease
GSK3B	Protein	Regulation	positive	bipolar disorder	Disease
NOS3	Protein	Regulation	unknown	depression	Disease
IRS1	Protein	Regulation	unknown	autism spectrum disorder	Disease
UCP2	Protein	Regulation	positive	depression	Disease
TRH	Protein	Regulation	unknown	bipolar disorder	Disease
CX3CL1	Protein	Regulation	positive	depression	Disease
KLF4	Protein	Regulation	negative	CD40	Protein
ESR1	Protein	Regulation	unknown	depression	Disease
HGF	Protein	Regulation	unknown	depression	Disease
NR1D1	Protein	Regulation	unknown	depression	Disease
SOX2	Protein	Regulation	positive	EP300	Protein
SOX2	Protein	Regulation	negative	TGFB1	Protein
EPHB2	Protein	Regulation	unknown	depression	Disease
INS	Protein	Regulation	unknown	depression	Disease
UCHL1	Protein	Regulation	positive	depression	Disease
MAOA	Protein	Regulation	positive	depression	Disease
NES	Protein	Regulation	unknown	MAP1B	Protein
MYLK	Protein	Regulation	unknown	depression	Disease
SCT	Protein	Regulation	negative	autism spectrum disorder	Disease
PLAT	Protein	Regulation	unknown	depression	Disease
KLF4	Protein	Regulation	unknown	RNA polymerase II	Complex
DPYSL2	Protein	Regulation	unknown	depression	Disease
CDH2	Protein	Regulation	negative	depression	Disease
S100B	Protein	Regulation	negative	autism spectrum disorder	Disease
ADIPOQ	Protein	Regulation	negative	bipolar disorder	Disease
HMOX1	Protein	Regulation	unknown	depression	Disease
PARP1	Protein	Regulation	unknown	depression	Disease
MAOA	Protein	Regulation	unknown	autism spectrum disorder	Disease
KLF4	Protein	Regulation	negative	IL18	Protein
KLF4	Protein	Regulation	positive	MET	Protein
NANOG	Protein	Regulation	unknown	MAPK3	Protein
KLF4	Protein	Regulation	negative	MTOR	Protein
NES	Protein	Regulation	positive	MTOR	Protein
CaM kinase II	Complex	Regulation	unknown	autism spectrum disorder	Disease
CLOCK	Protein	Regulation	unknown	bipolar disorder	Disease
GCG	Protein	Regulation	unknown	bipolar disorder	Disease
NEUROD1	Protein	Regulation	unknown	EPO	Protein
LEP	Protein	Regulation	unknown	autism spectrum disorder	Disease
NRG1	Protein	Regulation	unknown	autism spectrum disorder	Disease
SNAP25	Protein	Regulation	unknown	depression	Disease
KLF4	Protein	Regulation	negative	LEP	Protein
SOX2	Protein	Regulation	unknown	LEPR	Protein
NEUROD1	Protein	Regulation	positive	microtubule	Complex
SOX2	Protein	Regulation	unknown	MET	Protein
FGFR1	Protein	Regulation	unknown	depression	Disease
FABP7	Protein	Regulation	unknown	autism spectrum disorder	Disease
CHD7	Protein	Regulation	unknown	autism spectrum disorder	Disease
MET	Protein	Regulation	unknown	depression	Disease
EHMT1	Protein	Regulation	unknown	autism spectrum disorder	Disease
NANOG	Protein	Regulation	positive	MEF2C	Protein
SOX2	Protein	Regulation	unknown	MECP2	Protein
SLC6A3	Protein	Regulation	unknown	depression	Disease
CDK5	Protein	Regulation	unknown	depression	Disease
KLF4	Protein	Regulation	positive	CSF3	Protein
BMP7	Protein	Regulation	unknown	depression	Disease
PTPN11	Protein	Regulation	unknown	autism spectrum disorder	Disease
DICER1	Protein	Regulation	unknown	depression	Disease
TGFB1	Protein	Regulation	unknown	autism spectrum disorder	Disease
PDYN	Protein	Regulation	unknown	depression	Disease
IL17A	Protein	Regulation	unknown	depression	Disease
SOX2	Protein	Regulation	positive	EPHB2	Protein
PPARG	Protein	Regulation	positive	depression	Disease
SOX2	Protein	Regulation	positive	NRG1	Protein
MIR182	Protein	Regulation	unknown	depression	Disease
SLC6A3	Protein	Regulation	unknown	bipolar disorder	Disease
GSK3B	Protein	Regulation	unknown	autism spectrum disorder	Disease
CSF3	Protein	Regulation	negative	depression	Disease
LIF	Protein	Regulation	unknown	depression	Disease
NANOG	Protein	Regulation	negative	MMP9	Protein
NGFR	Protein	Regulation	unknown	autism spectrum disorder	Disease
MAPK1	Protein	Regulation	positive	depression	Disease
TCF4	Protein	Regulation	unknown	bipolar disorder	Disease
HMGN1	Protein	Regulation	unknown	autism spectrum disorder	Disease
OGA	Protein	Regulation	negative	depression	Disease
SLC6A3	Protein	Regulation	unknown	autism spectrum disorder	Disease
SLC18A2	Protein	Regulation	unknown	depression	Disease
NLRP3	Protein	Regulation	positive	bipolar disorder	Disease
NANOG	Protein	Regulation	negative	MAPK1	Protein
REST	Protein	Regulation	positive	depression	Disease
BDNF	Protein	Regulation	unknown	autism spectrum disorder	Disease
BGLAP	Protein	Regulation	negative	depression	Disease
CD40	Protein	Regulation	unknown	depression	Disease
BDNF	Protein	Regulation	negative	depression	Disease
KLF4	Protein	Regulation	positive	MAPK14	Protein
actin filament	Complex	Regulation	unknown	depression	Disease
MGLL	Protein	Regulation	negative	depression	Disease
MIR17HG	Protein	Regulation	unknown	depression	Disease
AHR	Protein	Regulation	unknown	depression	Disease
DNMT3A	Protein	Regulation	unknown	bipolar disorder	Disease
KLF4	Protein	Regulation	unknown	gamma-secretase	Complex
NPY	Protein	Regulation	positive	depression	Disease
F3	Protein	Regulation	unknown	depression	Disease
SOX2	Protein	Regulation	negative	GAD1	Protein
EGR2	Protein	Regulation	unknown	bipolar disorder	Disease
AKT1	Protein	Regulation	unknown	depression	Disease
PHOX2A	Protein	Regulation	unknown	depression	Disease
NANOG	Protein	Regulation	negative	ERBB2	Protein
STAR	Protein	Regulation	unknown	autism spectrum disorder	Disease
MIR21	Protein	Regulation	unknown	depression	Disease
VDR	Protein	Regulation	unknown	depression	Disease
NEUROD1	Protein	Regulation	unknown	MAOA	Protein
FOXG1	Protein	Regulation	unknown	autism spectrum disorder	Disease
C9orf72	Protein	Regulation	unknown	depression	Disease
MMP2	Protein	Regulation	unknown	depression	Disease
NES	Protein	Regulation	unknown	MAPK8	Protein
NANOG	Protein	Regulation	positive	actin filament	Complex
EPO	Protein	Regulation	negative	depression	Disease
TH	Protein	Regulation	unknown	bipolar disorder	Disease
PTGS2	Protein	Regulation	unknown	depression	Disease
NES	Protein	Regulation	unknown	BAX	Protein
TCF4	Protein	Regulation	unknown	autism spectrum disorder	Disease
GJA1	Protein	Regulation	unknown	autism spectrum disorder	Disease
IL1B	Protein	Regulation	positive	depression	Disease
NES	Protein	Regulation	unknown	OTX2	Protein
SOX2	Protein	Regulation	unknown	TNF	Protein
NANOG	Protein	Regulation	unknown	DGCR8	Protein
NES	Protein	Regulation	positive	DNM1L	Protein
CRP	Protein	Regulation	negative	depression	Disease
KLF4	Protein	Regulation	positive	PPARG	Protein
PP2B	Complex	Regulation	unknown	depression	Disease
DISC1	Protein	Regulation	unknown	autism spectrum disorder	Disease
CXCL8	Protein	Regulation	unknown	depression	Disease
SOX2	Protein	Regulation	unknown	NOS1	Protein
HMGB1	Protein	Regulation	unknown	depression	Disease
IGF1	Protein	Regulation	unknown	autism spectrum disorder	Disease
NANOG	Protein	Regulation	unknown	LIF	Protein
SOX2	Protein	Regulation	positive	CASP3	Protein
KLF4	Protein	Regulation	positive	TSC22D3	Protein
GSTP1	Protein	Regulation	unknown	depression	Disease
SREBF1	Protein	Regulation	unknown	depression	Disease
CTCF	Protein	Regulation	unknown	autism spectrum disorder	Disease
F10	Protein	Regulation	unknown	depression	Disease
NANOG	Protein	Regulation	unknown	HSP90B1	Protein
NES	Protein	Regulation	positive	PPARA	Protein
KLF4	Protein	Regulation	negative	IGF1	Protein
NES	Protein	Regulation	positive	HGF	Protein
MAPK14	Protein	Regulation	unknown	autism spectrum disorder	Disease
SCT	Protein	Regulation	positive	autism spectrum disorder	Disease
DPYSL2	Protein	Regulation	unknown	bipolar disorder	Disease
TRH	Protein	Regulation	positive	depression	Disease
BDNF	Protein	Regulation	unknown	depression	Disease
MAPK8	Protein	Regulation	positive	depression	Disease
MAPK14	Protein	Regulation	positive	depression	Disease
BAX	Protein	Regulation	unknown	depression	Disease
SST	Protein	Regulation	unknown	depression	Disease
SOX2	Protein	Regulation	unknown	ETV5	Protein
TCF7L2	Protein	Regulation	unknown	autism spectrum disorder	Disease
gamma-secretase	Complex	Regulation	positive	depression	Disease
KLF4	Protein	Regulation	positive	CCR2	Protein
TSH	Complex	Regulation	unknown	depression	Disease
RAB3A	Protein	Regulation	negative	depression	Disease
KLK3	Protein	Regulation	unknown	depression	Disease
HSP90B1	Protein	Regulation	unknown	bipolar disorder	Disease
SIRT2	Protein	Regulation	negative	depression	Disease
IFNB1	Protein	Regulation	positive	depression	Disease
KLF4	Protein	Regulation	unknown	KDR	Protein
GCG	Protein	Regulation	unknown	depression	Disease
ALB	Protein	Regulation	unknown	depression	Disease
SOX2	Protein	Regulation	negative	TH	Protein
MTOR	Protein	Regulation	positive	depression	Disease
activin	Complex	Regulation	unknown	depression	Disease
NES	Protein	Regulation	unknown	MECP2	Protein
RELN	Protein	Regulation	unknown	depression	Disease
SOX2	Protein	Regulation	positive	FOXP1	Protein
IL17A	Protein	Regulation	negative	bipolar disorder	Disease
MMP9	Protein	Regulation	unknown	bipolar disorder	Disease
KLF4	Protein	Regulation	positive	MIR17HG	Protein
PVALB	Protein	Regulation	unknown	autism spectrum disorder	Disease
IFNG	Protein	Regulation	positive	depression	Disease
SOX2	Protein	Regulation	unknown	EGFR	Protein
BCL2	Protein	Regulation	unknown	depression	Disease
MIR137	Protein	Regulation	unknown	autism spectrum disorder	Disease
TGFB1	Protein	Regulation	positive	depression	Disease
BCL2L1	Protein	Regulation	unknown	depression	Disease
CXCL12	Protein	Regulation	positive	depression	Disease
CCL2	Protein	Regulation	unknown	depression	Disease
SOX2	Protein	Regulation	unknown	IgG	Complex
PCNA	Protein	Regulation	unknown	depression	Disease
NEUROD1	Protein	Regulation	positive	NR3C2	Protein
MMP9	Protein	Regulation	unknown	depression	Disease
KLF4	Protein	Regulation	negative	MMP2	Protein
NES	Protein	Regulation	unknown	IgG	Complex
NES	Protein	Regulation	positive	HNF4A	Protein
IgG	Complex	Regulation	negative	autism spectrum disorder	Disease
NEUROD1	Protein	Regulation	negative	MECP2	Protein
CDH2	Protein	Regulation	unknown	depression	Disease
RELN	Protein	Regulation	unknown	bipolar disorder	Disease
IGF1	Protein	Regulation	unknown	depression	Disease
CALB2	Protein	Regulation	unknown	autism spectrum disorder	Disease
TSC22D3	Protein	Regulation	unknown	depression	Disease
NANOG	Protein	Regulation	unknown	IgG	Complex
NES	Protein	Regulation	negative	PRNP	Protein
PRNP	Protein	Regulation	unknown	depression	Disease
GLT8D1	Protein	Regulation	unknown	schizophrenia	Disease
IgG	Complex	Regulation	positive	depression	Disease
TH	Protein	Regulation	unknown	depression	Disease
PTEN	Protein	Regulation	unknown	autism spectrum disorder	Disease
SOX2	Protein	Regulation	positive	PPARG	Protein
IL12	Complex	Regulation	unknown	depression	Disease
SRC	Protein	Regulation	unknown	depression	Disease
HDAC3	Protein	Regulation	unknown	autism spectrum disorder	Disease
KLF4	Protein	Regulation	unknown	MAPK1	Protein
NTRK3	Protein	Regulation	unknown	bipolar disorder	Disease
KDM1A	Protein	Regulation	unknown	depression	Disease
NTRK2	Protein	Regulation	unknown	depression	Disease
NES	Protein	Regulation	negative	HDAC2	Protein
NEUROD1	Protein	Regulation	unknown	MC4R	Protein
NEUROD1	Protein	Regulation	unknown	OTX2	Protein
NES	Protein	Regulation	negative	PAX6	Protein
OPRK1	Protein	Regulation	unknown	depression	Disease
PTGS2	Protein	Regulation	negative	depression	Disease
MTOR	Protein	Regulation	positive	autism spectrum disorder	Disease
AR	Protein	Regulation	unknown	depression	Disease
AGRP	Protein	Regulation	unknown	depression	Disease
IL6	Protein	Regulation	positive	depression	Disease
GNRH1	Protein	Regulation	positive	depression	Disease
KLF4	Protein	Regulation	unknown	TSC22D3	Protein
NANOG	Protein	Regulation	negative	TTR	Protein
MAPK3	Protein	Regulation	unknown	depression	Disease
DNM1L	Protein	Regulation	unknown	depression	Disease
PAK3	Protein	Regulation	unknown	depression	Disease
KLF4	Protein	Regulation	unknown	HMOX1	Protein
MAPK3	Protein	Regulation	unknown	autism spectrum disorder	Disease
ITPR1	Protein	Regulation	unknown	depression	Disease
TRH	Protein	Regulation	negative	depression	Disease
PPARD	Protein	Regulation	unknown	depression	Disease
SOX2	Protein	Regulation	positive	STAT3	Protein
NGFR	Protein	Regulation	unknown	bipolar disorder	Disease
KLF4	Protein	Regulation	unknown	AKT1	Protein
TSHR	Protein	Regulation	unknown	depression	Disease
NEUROD1	Protein	Regulation	unknown	DPYSL2	Protein
SREBF2	Protein	Regulation	unknown	bipolar disorder	Disease
MC4R	Protein	Regulation	unknown	depression	Disease
NANOG	Protein	Regulation	unknown	ETV5	Protein
GAD1	Protein	Regulation	unknown	autism spectrum disorder	Disease
AGTR1	Protein	Regulation	positive	depression	Disease
HNF4A	Protein	Regulation	negative	depression	Disease
ARF6	Protein	Regulation	unknown	depression	Disease
PAX6	Protein	Regulation	unknown	autism spectrum disorder	Disease
NANOG	Protein	Regulation	unknown	MMP2	Protein
VLDLR	Protein	Regulation	unknown	bipolar disorder	Disease
LDL	Complex	Regulation	unknown	depression	Disease
SOX2	Protein	Regulation	unknown	UGT1A1	Protein
NES	Protein	Regulation	negative	TH	Protein
ETV5	Protein	Regulation	unknown	bipolar disorder	Disease
RELN	Protein	Regulation	unknown	autism spectrum disorder	Disease
MIR135A1	Protein	Regulation	unknown	depression	Disease
PDGFRB	Protein	Regulation	unknown	depression	Disease
MAP1B	Protein	Regulation	unknown	depression	Disease
IgE	Complex	Regulation	unknown	depression	Disease
MAPK1	Protein	Regulation	positive	autism spectrum disorder	Disease
MIR124-1	Protein	Regulation	unknown	depression	Disease
MAPK3	Protein	Regulation	positive	bipolar disorder	Disease
NEUROD1	Protein	Regulation	unknown	NCAM1	Protein
NES	Protein	Regulation	positive	BDNF	Protein
NLRP3	Protein	Regulation	unknown	depression	Disease
KLF4	Protein	Regulation	unknown	CASP3	Protein
NES	Protein	Regulation	unknown	KDR	Protein
OLIG1	Protein	Regulation	negative	STAT3	Protein
JUN	Protein	Regulation	unknown	depression	Disease
MMP7	Protein	Regulation	unknown	depression	Disease
SLC2A2	Protein	Regulation	unknown	depression	Disease
SOX2	Protein	Regulation	unknown	CXCL8	Protein
KLF4	Protein	Regulation	positive	NR1D1	Protein
CD40	Protein	Regulation	positive	depression	Disease
MAPT	Protein	Regulation	unknown	depression	Disease
OLIG1	Protein	Regulation	unknown	GPR37	Protein
ADIPOQ	Protein	Regulation	unknown	depression	Disease
KLF4	Protein	Regulation	positive	GNRH1	Protein
KIT	Protein	Regulation	negative	depression	Disease
LIMK1	Protein	Regulation	unknown	depression	Disease
SOX2	Protein	Regulation	unknown	BCL2	Protein
MBP	Protein	Regulation	unknown	depression	Disease
CXCR4	Protein	Regulation	unknown	depression	Disease
AKT1	Protein	Regulation	unknown	autism spectrum disorder	Disease
NANOG	Protein	Regulation	positive	MIR135A1	Protein
MTOR	Protein	Regulation	unknown	autism spectrum disorder	Disease
TTR	Protein	Regulation	unknown	depression	Disease
ERBB2	Protein	Regulation	unknown	autism spectrum disorder	Disease
EGR1	Protein	Regulation	unknown	depression	Disease
HIST1H1B&HIST1H2BN with 4 Traits
Entity1 Name	Entity1 Object Type	Relation Object Type	Relation Effect	Entity2 Name	Entity2 Object Type
Paf1 complex	Complex	Binding		FACT	Complex
FACT	Complex	Binding		HSPA1A	Protein
HMOX1	Protein	Binding		GH1	Protein
HIST1H1B	Protein	Binding		DNMT1	Protein
XPO1	Protein	Binding		HMOX1	Protein
PPARD	Protein	Binding		HMOX1	Protein
HMOX1	Protein	Binding		APP	Protein
HIST1H1B	Protein	Binding		DNMT3B	Protein
FACT	Complex	Binding		BRD4	Protein
GSTM2	Protein	Binding		HMOX1	Protein
HMOX1	Protein	Binding		ANK3	Protein
FACT	Complex	Binding		HIST1H2BN	Protein
MRTFA	Protein	Binding		FACT	Complex
UFD1	Protein	Binding		HMOX1	Protein
HMOX1	Protein	Binding		RXRB	Protein
HMOX1	Protein	DirectRegulation	negative	NLRP3	Protein
HMOX1	Protein	Expression	negative	PTPN6	Protein
HIST1H1B	Protein	Expression	negative	EZH2	Protein
HMOX1	Protein	Expression	positive	CTNNB1	Protein
HMOX1	Protein	Expression	unknown	BID	Protein
FACT	Complex	Expression	negative	NOTCH1	Protein
HMOX1	Protein	Expression	negative	MTOR	Protein
HMOX1	Protein	Expression	unknown	DNMT1	Protein
HMOX1	Protein	Expression	unknown	MAPT	Protein
HMOX1	Protein	Expression	negative	IL6R	Protein
FACT	Complex	Expression	unknown	HSPA1A	Protein
HMOX1	Protein	Expression	positive	HSPA5	Protein
HMOX1	Protein	Expression	negative	IL2	Protein
HMOX1	Protein	Expression	negative	MAPT	Protein
HMOX1	Protein	Expression	unknown	BAG1	Protein
HMOX1	Protein	Expression	unknown	SYP	Protein
HMOX1	Protein	Expression	negative	IL3	Protein
HMOX1	Protein	Expression	unknown	CLEC7A	Protein
HMOX1	Protein	Expression	positive	BCL2	Protein
HMOX1	Protein	Expression	unknown	ADORA2A	Protein
HMOX1	Protein	Expression	negative	MIR107	Protein
HMOX1	Protein	Expression	unknown	IgE	Complex
HMOX1	Protein	Expression	positive	NOS1	Protein
HMOX1	Protein	Expression	negative	TLR9	Protein
HMOX1	Protein	Expression	unknown	HSPA5	Protein
HMOX1	Protein	Expression	positive	GDNF	Protein
HMOX1	Protein	Expression	negative	EIF2AK3	Protein
HMOX1	Protein	Expression	unknown	IL2	Protein
HMOX1	Protein	Expression	positive	ADIPOQ	Protein
HMOX1	Protein	Expression	positive	CD14	Protein
HMOX1	Protein	Expression	negative	IL6	Protein
HMOX1	Protein	Expression	positive	CALCA	Protein
HMOX1	Protein	Expression	positive	SOD1	Protein
HMOX1	Protein	Expression	negative	IL1B	Protein
HMOX1	Protein	Expression	unknown	IL1RN	Protein
HMOX1	Protein	Expression	negative	HMGB1	Protein
HMOX1	Protein	Expression	unknown	TP53	Protein
HMOX1	Protein	Expression	negative	TNF	Protein
HMOX1	Protein	Expression	negative	GJA1	Protein
HMOX1	Protein	Expression	positive	OPRM1	Protein
HMOX1	Protein	Expression	negative	MMP3	Protein
HMOX1	Protein	Expression	negative	TXNIP	Protein
HMOX1	Protein	Expression	negative	PTGS1	Protein
HMOX1	Protein	Expression	negative	PTGS2	Protein
HMOX1	Protein	Expression	negative	CCR5	Protein
HMOX1	Protein	Expression	negative	IL12B	Protein
HMOX1	Protein	Expression	positive	VEGFA	Protein
HMOX1	Protein	Expression	negative	TLR4	Protein
HMOX1	Protein	Expression	positive	CXCL8	Protein
HMOX1	Protein	Expression	positive	SOD2	Protein
HMOX1	Protein	Expression	positive	IRS1	Protein
HMOX1	Protein	Expression	unknown	CRP	Protein
HMOX1	Protein	Expression	negative	GRIA2	Protein
HMOX1	Protein	Expression	negative	CCR7	Protein
HMOX1	Protein	Expression	negative	GRIA1	Protein
HMOX1	Protein	Expression	positive	CDK5	Protein
HMOX1	Protein	Expression	unknown	CYBB	Protein
HMOX1	Protein	Expression	negative	IL33	Protein
HMOX1	Protein	Expression	unknown	CXCL8	Protein
HMOX1	Protein	Expression	negative	MIR206	Protein
HMOX1	Protein	Expression	positive	FGF2	Protein
HMOX1	Protein	Expression	positive	HSPA1A	Protein
HMOX1	Protein	Expression	negative	SNCA	Protein
HMOX1	Protein	Expression	unknown	NOS3	Protein
HMOX1	Protein	Expression	positive	IL1RN	Protein
HMOX1	Protein	Expression	unknown	ACAN	Protein
HMOX1	Protein	Expression	negative	CSF2	Protein
HMOX1	Protein	Expression	unknown	MAP2	Protein
HMOX1	Protein	Expression	positive	IL10	Protein
HMOX1	Protein	Expression	negative	MIR30D	Protein
HMOX1	Protein	Expression	positive	IDO1	Protein
HMOX1	Protein	Expression	negative	IGF1	Protein
HMOX1	Protein	Expression	unknown	PTEN	Protein
HMOX1	Protein	Expression	negative	IgG	Complex
HMOX1	Protein	Expression	negative	RBP4	Protein
HMOX1	Protein	Expression	unknown	TF	Protein
HMOX1	Protein	Expression	unknown	CDH2	Protein
HMOX1	Protein	Expression	positive	GJA1	Protein
HMOX1	Protein	Expression	positive	BDNF	Protein
HMOX1	Protein	Expression	negative	IL17A	Protein
HMOX1	Protein	Expression	positive	IGF1	Protein
HMOX1	Protein	Expression	positive	SLC7A11	Protein
HMOX1	Protein	Expression	positive	GPX1	Protein
HIST1H1B	Protein	Expression	negative	IL2	Protein
HMOX1	Protein	Expression	unknown	PP2B	Complex
HMOX1	Protein	Expression	unknown	IGF1	Protein
HMOX1	Protein	Expression	unknown	CYP2E1	Protein
HMOX1	Protein	Expression	unknown	OPRD1	Protein
HMOX1	Protein	Expression	unknown	MIR137	Protein
HMOX1	Protein	Expression	negative	MMP9	Protein
HMOX1	Protein	Expression	unknown	DLG4	Protein
HMOX1	Protein	Expression	negative	CDC42	Protein
HMOX1	Protein	MolTransport	positive	NFE2L2	Protein
HMOX1	Protein	MolTransport	positive	INS	Protein
HMOX1	Protein	MolTransport	negative	IL2	Protein
HMOX1	Protein	MolTransport	positive	ADIPOQ	Protein
HMOX1	Protein	MolTransport	negative	IL6	Protein
HMOX1	Protein	MolTransport	negative	IL1B	Protein
HMOX1	Protein	MolTransport	negative	HMGB1	Protein
HMOX1	Protein	MolTransport	negative	TNF	Protein
HMOX1	Protein	MolTransport	positive	IGF1	Protein
HMOX1	Protein	MolTransport	positive	VEGFA	Protein
HMOX1	Protein	MolTransport	unknown	m_Il1	Protein
HMOX1	Protein	MolTransport	unknown	CSF2	Protein
HMOX1	Protein	MolTransport	positive	IL10	Protein
HMOX1	Protein	MolTransport	unknown	CSF1	Protein
HYAL1	Protein	MolTransport	positive	TF	Protein
CDC42	Protein	Regulation	unknown	schizophrenia	Disease
UFD1	Protein	Regulation	unknown	schizophrenia	Disease
PP2B	Complex	Regulation	unknown	schizophrenia	Disease
BDNF	Protein	Regulation	unknown	schizophrenia	Disease
SLC1A1	Protein	Regulation	unknown	schizophrenia	Disease
NOS3	Protein	Regulation	unknown	bipolar disorder	Disease
PDGFRB	Protein	Regulation	unknown	schizophrenia	Disease
DNMT3B	Protein	Regulation	unknown	schizophrenia	Disease
m_Il1	Protein	Regulation	unknown	schizophrenia	Disease
BRD4	Protein	Regulation	unknown	autism spectrum disorder	Disease
HMOX1	Protein	Regulation	unknown	INSR	Protein
HMOX1	Protein	Regulation	positive	HSPA1A	Protein
MIR206	Protein	Regulation	unknown	schizophrenia	Disease
TYR	Protein	Regulation	unknown	schizophrenia	Disease
TP53	Protein	Regulation	unknown	schizophrenia	Disease
OPRD1	Protein	Regulation	unknown	schizophrenia	Disease
IGF1	Protein	Regulation	negative	autism spectrum disorder	Disease
GDNF	Protein	Regulation	unknown	bipolar disorder	Disease
IL12B	Protein	Regulation	unknown	schizophrenia	Disease
IL17A	Protein	Regulation	unknown	schizophrenia	Disease
LIF	Protein	Regulation	unknown	schizophrenia	Disease
HMOX1	Protein	Regulation	unknown	MAPK14	Protein
CCR7	Protein	Regulation	unknown	autism spectrum disorder	Disease
KITLG	Protein	Regulation	unknown	schizophrenia	Disease
NOS1	Protein	Regulation	unknown	schizophrenia	Disease
HIST1H2BN	Protein	Regulation	negative	HYAL1	Protein
OPRM1	Protein	Regulation	unknown	autism spectrum disorder	Disease
ADIPOQ	Protein	Regulation	unknown	schizophrenia	Disease
IDO1	Protein	Regulation	unknown	schizophrenia	Disease
PTEN	Protein	Regulation	unknown	autism spectrum disorder	Disease
PPARD	Protein	Regulation	unknown	schizophrenia	Disease
IL2	Protein	Regulation	unknown	schizophrenia	Disease
AGTR1	Protein	Regulation	negative	schizophrenia	Disease
SOD2	Protein	Regulation	unknown	schizophrenia	Disease
INS	Protein	Regulation	positive	schizophrenia	Disease
VEGFA	Protein	Regulation	unknown	schizophrenia	Disease
GSK3B	Protein	Regulation	unknown	schizophrenia	Disease
MAPK14	Protein	Regulation	unknown	schizophrenia	Disease
HMOX1	Protein	Regulation	positive	GSTA1	Protein
MIR137	Protein	Regulation	unknown	schizophrenia	Disease
IgE	Complex	Regulation	unknown	autism spectrum disorder	Disease
CDH2	Protein	Regulation	unknown	schizophrenia	Disease
AGTR1	Protein	Regulation	positive	schizophrenia	Disease
HMOX1	Protein	Regulation	negative	NLRP3	Protein
HMOX1	Protein	Regulation	negative	IgM	Complex
SLC7A11	Protein	Regulation	unknown	schizophrenia	Disease
HMOX1	Protein	Regulation	unknown	BID	Protein
PPARG	Protein	Regulation	unknown	schizophrenia	Disease
HMOX1	Protein	Regulation	positive	NQO1	Protein
HMOX1	Protein	Regulation	positive	GCH1	Protein
HMOX1	Protein	Regulation	positive	CTLA4	Protein
SNCA	Protein	Regulation	negative	schizophrenia	Disease
HMOX1	Protein	Regulation	positive	CLEC7A	Protein
Paf1 complex	Complex	Regulation	unknown	autism spectrum disorder	Disease
HMOX1	Protein	Regulation	unknown	tight junction	Complex
CYBB	Protein	Regulation	unknown	schizophrenia	Disease
PDGFRB	Protein	Regulation	unknown	bipolar disorder	Disease
CCR5	Protein	Regulation	positive	schizophrenia	Disease
PTGS2	Protein	Regulation	positive	schizophrenia	Disease
HMOX1	Protein	Regulation	unknown	GSK3B	Protein
telomerase	Complex	Regulation	unknown	bipolar disorder	Disease
EZH2	Protein	Regulation	negative	depression	Disease
HMOX1	Protein	Regulation	negative	gap junction	Complex
PTGS2	Protein	Regulation	unknown	schizophrenia	Disease
HMOX1	Protein	Regulation	positive	TH	Protein
INS	Protein	Regulation	unknown	bipolar disorder	Disease
RXRB	Protein	Regulation	unknown	schizophrenia	Disease
IL33	Protein	Regulation	unknown	autism spectrum disorder	Disease
AKT1	Protein	Regulation	unknown	schizophrenia	Disease
DLG4	Protein	Regulation	unknown	schizophrenia	Disease
OPRM1	Protein	Regulation	unknown	schizophrenia	Disease
HSPA5	Protein	Regulation	unknown	bipolar disorder	Disease
MTOR	Protein	Regulation	positive	autism spectrum disorder	Disease
ADORA2A	Protein	Regulation	unknown	schizophrenia	Disease
CD14	Protein	Regulation	unknown	schizophrenia	Disease
BID	Protein	Regulation	unknown	bipolar disorder	Disease
microtubule	Complex	Regulation	unknown	schizophrenia	Disease
HMOX1	Protein	Regulation	negative	APOE	Protein
HMGB1	Protein	Regulation	unknown	autism spectrum disorder	Disease
CLEC7A	Protein	Regulation	unknown	autism spectrum disorder	Disease
IFNG	Protein	Regulation	unknown	schizophrenia	Disease
SLC1A1	Protein	Regulation	unknown	autism spectrum disorder	Disease
MAPK3	Protein	Regulation	unknown	autism spectrum disorder	Disease
TH	Protein	Regulation	unknown	bipolar disorder	Disease
HMOX1	Protein	Regulation	unknown	KITLG	Protein
HMOX1	Protein	Regulation	negative	GSTP1	Protein
MIR30D	Protein	Regulation	unknown	autism spectrum disorder	Disease
NOS1	Protein	Regulation	negative	schizophrenia	Disease
ACAN	Protein	Regulation	unknown	autism spectrum disorder	Disease
ACE	Protein	Regulation	positive	schizophrenia	Disease
NOTCH1	Protein	Regulation	unknown	schizophrenia	Disease
HMOX1	Protein	Regulation	unknown	LDL	Complex
CDK5	Protein	Regulation	unknown	schizophrenia	Disease
IGF1	Protein	Regulation	unknown	bipolar disorder	Disease
PTGS1	Protein	Regulation	positive	schizophrenia	Disease
GRIA2	Protein	Regulation	unknown	schizophrenia	Disease
CALCA	Protein	Regulation	unknown	bipolar disorder	Disease
BDNF	Protein	Regulation	unknown	bipolar disorder	Disease
GJA1	Protein	Regulation	unknown	autism spectrum disorder	Disease
FGF2	Protein	Regulation	unknown	schizophrenia	Disease
FOS	Protein	Regulation	unknown	schizophrenia	Disease
IL1RN	Protein	Regulation	unknown	schizophrenia	Disease
XPO1	Protein	Regulation	unknown	autism spectrum disorder	Disease
HMOX1	Protein	Regulation	negative	CRP	Protein
NFE2L2	Protein	Regulation	unknown	schizophrenia	Disease
HMOX1	Protein	Regulation	negative	LIF	Protein
GSK3B	Protein	Regulation	positive	bipolar disorder	Disease
KMT2A	Protein	Regulation	unknown	schizophrenia	Disease
SOD1	Protein	Regulation	unknown	schizophrenia	Disease
IGF1	Protein	Regulation	unknown	schizophrenia	Disease
IgM	Complex	Regulation	unknown	schizophrenia	Disease
ANK3	Protein	Regulation	unknown	schizophrenia	Disease
IRS1	Protein	Regulation	unknown	autism spectrum disorder	Disease
HMOX1	Protein	Regulation	unknown	MAPK3	Protein
HMOX1	Protein	Regulation	positive	KMT2A	Protein
TLR4	Protein	Regulation	positive	schizophrenia	Disease
HMOX1	Protein	Regulation	unknown	APP	Protein
TBP	Protein	Regulation	unknown	schizophrenia	Disease
CSF2	Protein	Regulation	unknown	schizophrenia	Disease
FACT	Complex	Regulation	negative	FGF2	Protein
GSTM2	Protein	Regulation	positive	schizophrenia	Disease
HMOX1	Protein	Regulation	unknown	SLC1A1	Protein
MAP2	Protein	Regulation	unknown	schizophrenia	Disease
IL10	Protein	Regulation	unknown	schizophrenia	Disease
HMOX1	Protein	Regulation	positive	HSPA5	Protein
GSTA1	Protein	Regulation	unknown	schizophrenia	Disease
GSTP1	Protein	Regulation	unknown	schizophrenia	Disease
SP1	Protein	Regulation	unknown	schizophrenia	Disease
APP	Protein	Regulation	positive	autism spectrum disorder	Disease
CREB1	Protein	Regulation	unknown	schizophrenia	Disease
MIR137	Protein	Regulation	negative	schizophrenia	Disease
IGF1	Protein	Regulation	unknown	autism spectrum disorder	Disease
FACT	Complex	Regulation	unknown	IgG	Complex
APP	Protein	Regulation	negative	autism spectrum disorder	Disease
FACT	Complex	Regulation	positive	TBP	Protein
ADORA2A	Protein	Regulation	unknown	autism spectrum disorder	Disease
TNF	Protein	Regulation	unknown	schizophrenia	Disease
NFE2L2	Protein	Regulation	unknown	autism spectrum disorder	Disease
BID	Protein	Regulation	unknown	schizophrenia	Disease
HMOX1	Protein	Regulation	positive	MAPK1	Protein
IL3	Protein	Regulation	positive	schizophrenia	Disease
GPX1	Protein	Regulation	unknown	schizophrenia	Disease
CYP2E1	Protein	Regulation	unknown	schizophrenia	Disease
HMOX1	Protein	Regulation	negative	LDL	Complex
CTLA4	Protein	Regulation	unknown	schizophrenia	Disease
APOE	Protein	Regulation	unknown	schizophrenia	Disease
FACT	Complex	Regulation	unknown	TP53	Protein
GCH1	Protein	Regulation	unknown	bipolar disorder	Disease
HMOX1	Protein	Regulation	unknown	DPYSL2	Protein
IL1RN	Protein	Regulation	positive	schizophrenia	Disease
PTPN6	Protein	Regulation	unknown	schizophrenia	Disease
CTNNB1	Protein	Regulation	unknown	schizophrenia	Disease
tight junction	Complex	Regulation	unknown	schizophrenia	Disease
CXCL8	Protein	Regulation	positive	schizophrenia	Disease
IgM	Complex	Regulation	negative	autism spectrum disorder	Disease
EIF2AK3	Protein	Regulation	unknown	schizophrenia	Disease
CYBB	Protein	Regulation	positive	autism spectrum disorder	Disease
HMOX1	Protein	Regulation	positive	microtubule	Complex
HMOX1	Protein	Regulation	negative	IFNG	Protein
GH1	Protein	Regulation	unknown	schizophrenia	Disease
ADIPOQ	Protein	Regulation	negative	bipolar disorder	Disease
TXNIP	Protein	Regulation	negative	schizophrenia	Disease
BAG1	Protein	Regulation	unknown	bipolar disorder	Disease
HMOX1	Protein	Regulation	unknown	AKT1	Protein
MAPK14	Protein	Regulation	unknown	autism spectrum disorder	Disease
HMOX1	Protein	Regulation	unknown	depression	Disease
HMOX1	Protein	Regulation	negative	MTOR	Protein
DPYSL2	Protein	Regulation	unknown	bipolar disorder	Disease
BCL2	Protein	Regulation	unknown	schizophrenia	Disease
HMOX1	Protein	Regulation	positive	TYR	Protein
HMOX1	Protein	Regulation	positive	EGFR	Protein
MAPK1	Protein	Regulation	positive	autism spectrum disorder	Disease
CREB1	Protein	Regulation	unknown	bipolar disorder	Disease
IL1B	Protein	Regulation	positive	schizophrenia	Disease
HMOX1	Protein	Regulation	unknown	CREB1	Protein
MMP9	Protein	Regulation	unknown	schizophrenia	Disease
OPRM1	Protein	Regulation	positive	autism spectrum disorder	Disease
INS	Protein	Regulation	unknown	schizophrenia	Disease
IL2	Protein	Regulation	positive	depression	Disease
CLOCK	Protein	Regulation	unknown	bipolar disorder	Disease
ADORA2A	Protein	Regulation	positive	autism spectrum disorder	Disease
HMOX1	Protein	Regulation	unknown	PPARG	Protein
TH	Protein	Regulation	unknown	schizophrenia	Disease
MAPK3	Protein	Regulation	positive	bipolar disorder	Disease
HMOX1	Protein	Regulation	positive	CREB1	Protein
NFE2L2	Protein	Regulation	unknown	bipolar disorder	Disease
PROS1	Protein	Regulation	unknown	schizophrenia	Disease
BCL2	Protein	Regulation	unknown	bipolar disorder	Disease
CSF1	Protein	Regulation	unknown	schizophrenia	Disease
HMOX1	Protein	Regulation	positive	SLC6A3	Protein
GDNF	Protein	Regulation	unknown	schizophrenia	Disease
DPYSL2	Protein	Regulation	unknown	schizophrenia	Disease
HMOX1	Protein	Regulation	positive	NOTCH1	Protein
CYP1A2	Protein	Regulation	negative	schizophrenia	Disease
MMP3	Protein	Regulation	unknown	schizophrenia	Disease
GRIA2	Protein	Regulation	unknown	bipolar disorder	Disease
SLC6A3	Protein	Regulation	unknown	schizophrenia	Disease
CLOCK	Protein	Regulation	unknown	autism spectrum disorder	Disease
HMOX1	Protein	Regulation	unknown	SP1	Protein
DNMT1	Protein	Regulation	positive	schizophrenia	Disease
RBP4	Protein	Regulation	unknown	schizophrenia	Disease
DNMT1	Protein	Regulation	positive	bipolar disorder	Disease
HMOX1	Protein	Regulation	positive	PROS1	Protein
HYAL1	Protein	Regulation	negative	MAPK1	Protein
HMOX1	Protein	Regulation	negative	PDGFRB	Protein
NQO1	Protein	Regulation	unknown	schizophrenia	Disease
HMOX1	Protein	Regulation	negative	SREBF1	Protein
SP1	Protein	Regulation	positive	bipolar disorder	Disease
HMOX1	Protein	Regulation	unknown	AGTR1	Protein
HMOX1	Protein	Regulation	unknown	CLOCK	Protein
IL17A	Protein	Regulation	negative	bipolar disorder	Disease
HMOX1	Protein	Regulation	negative	MIR21	Protein
MMP9	Protein	Regulation	unknown	bipolar disorder	Disease
gap junction	Complex	Regulation	unknown	autism spectrum disorder	Disease
EGFR	Protein	Regulation	unknown	schizophrenia	Disease
gap junction	Complex	Regulation	unknown	schizophrenia	Disease
MIR107	Protein	Regulation	unknown	schizophrenia	Disease
TLR9	Protein	Regulation	positive	schizophrenia	Disease
HIST1H2BN	Protein	Regulation	negative	HMOX1	Protein
MRTFA	Protein	Regulation	positive	schizophrenia	Disease
HMOX1	Protein	Regulation	unknown	CYP1A2	Protein
DNMT1	Protein	Regulation	unknown	schizophrenia	Disease
HMOX1	Protein	Regulation	positive	APP	Protein
SLC6A3	Protein	Regulation	unknown	bipolar disorder	Disease
ACAN	Protein	Regulation	positive	schizophrenia	Disease
LDL	Complex	Regulation	positive	schizophrenia	Disease
HMOX1	Protein	Regulation	negative	IL33	Protein
MIR137	Protein	Regulation	unknown	autism spectrum disorder	Disease
GSK3B	Protein	Regulation	unknown	autism spectrum disorder	Disease
INSR	Protein	Regulation	unknown	schizophrenia	Disease
MIR21	Protein	Regulation	unknown	schizophrenia	Disease
GRIA1	Protein	Regulation	negative	bipolar disorder	Disease
ACE	Protein	Regulation	unknown	schizophrenia	Disease
CYP1A2	Protein	Regulation	unknown	schizophrenia	Disease
GSTA1	Protein	Regulation	positive	schizophrenia	Disease
HMOX1	Protein	Regulation	unknown	telomerase	Complex
SYP	Protein	Regulation	unknown	schizophrenia	Disease
HMOX1	Protein	Regulation	unknown	IL33	Protein
NOS3	Protein	Regulation	unknown	schizophrenia	Disease
HYAL1	Protein	Regulation	unknown	IL1B	Protein
CRP	Protein	Regulation	positive	schizophrenia	Disease
CCR5	Protein	Regulation	positive	bipolar disorder	Disease
SREBF1	Protein	Regulation	unknown	schizophrenia	Disease
MAPT	Protein	Regulation	unknown	schizophrenia	Disease
MTOR	Protein	Regulation	unknown	schizophrenia	Disease
AKT1	Protein	Regulation	unknown	autism spectrum disorder	Disease
SLC6A3	Protein	Regulation	unknown	autism spectrum disorder	Disease
HMOX1	Protein	Regulation	positive	ACE	Protein
MTOR	Protein	Regulation	unknown	autism spectrum disorder	Disease
APP	Protein	Regulation	unknown	schizophrenia	Disease
EGFR	Protein	Regulation	unknown	bipolar disorder	Disease
NLRP3	Protein	Regulation	positive	bipolar disorder	Disease
HYAL1	Protein	Regulation	positive	TNF	Protein
IL6R	Protein	Regulation	unknown	schizophrenia	Disease
HMOX1	Protein	Regulation	unknown	FOS	Protein
IL6	Protein	Regulation	unknown	schizophrenia	Disease
TF	Protein	Regulation	unknown	schizophrenia	Disease
GRIA1	Protein	Regulation	unknown	schizophrenia	Disease
BDNF	Protein	Regulation	unknown	autism spectrum disorder	Disease
IgG	Complex	Regulation	negative	autism spectrum disorder	Disease
HSPA1A	Protein	Regulation	unknown	schizophrenia	Disease
KCNB1 with 4 Traits
Entity1 Name	Entity1 Object Type	Relation Object Type	Relation Effect	Entity2 Name	Entity2 Object Type
BAX	Protein	Binding		KCNB1	Protein
KCNB1	Protein	Binding		GLP1R	Protein
KCNB1	Protein	Binding		KCNA2	Protein
VAPA	Protein	Binding		KCNB1	Protein
KCNB1	Protein	Expression	unknown	KCNA2	Protein
KCNB1	Protein	MolTransport	positive	NPPA	Protein
KCNB1	Protein	MolTransport	unknown	INS	Protein
KCNB1	Protein	MolTransport	positive	INS	Protein
KCNB1	Protein	MolTransport	positive	actin filament	Complex
CACNA1C	Protein	Regulation	unknown	schizophrenia	Disease
KCNB1	Protein	Regulation	unknown	CASP3	Protein
KCNB1	Protein	Regulation	positive	KCNN3	Protein
SIGMAR1	Protein	Regulation	unknown	autism spectrum disorder	Disease
CHRM1	Protein	Regulation	positive	depression	Disease
INS	Protein	Regulation	unknown	depression	Disease
KCNB1	Protein	Regulation	unknown	CaM kinase II	Complex
KCNB1	Protein	Regulation	unknown	SIGMAR1	Protein
SST	Protein	Regulation	unknown	schizophrenia	Disease
SIGMAR1	Protein	Regulation	unknown	depression	Disease
GLP1R	Protein	Regulation	unknown	depression	Disease
GLP1R	Protein	Regulation	unknown	bipolar disorder	Disease
CACNA1C	Protein	Regulation	unknown	autism spectrum disorder	Disease
GCG	Protein	Regulation	unknown	depression	Disease
CaM kinase II	Complex	Regulation	unknown	schizophrenia	Disease
KCNB1	Protein	Regulation	positive	CACNA1C	Protein
actin filament	Complex	Regulation	unknown	depression	Disease
KCNB1	Protein	Regulation	unknown	VAPA	Protein
INS	Protein	Regulation	positive	schizophrenia	Disease
CACNA1C	Protein	Regulation	unknown	bipolar disorder	Disease
KCND3	Protein	Regulation	unknown	depression	Disease
MAPK8	Protein	Regulation	unknown	depression	Disease
KCNN3	Protein	Regulation	unknown	schizophrenia	Disease
CASP3	Protein	Regulation	unknown	depression	Disease
SIGMAR1	Protein	Regulation	unknown	schizophrenia	Disease
MAPK8	Protein	Regulation	positive	depression	Disease
KCNB1	Protein	Regulation	positive	MAPK8	Protein
KCND2	Protein	Regulation	unknown	depression	Disease
CHRM1	Protein	Regulation	negative	schizophrenia	Disease
CaM kinase II	Complex	Regulation	unknown	autism spectrum disorder	Disease
INS	Protein	Regulation	unknown	schizophrenia	Disease
BAX	Protein	Regulation	unknown	depression	Disease
VAPA	Protein	Regulation	unknown	bipolar disorder	Disease
GCG	Protein	Regulation	unknown	bipolar disorder	Disease
SST	Protein	Regulation	unknown	depression	Disease
KCNB1	Protein	Regulation	unknown	CHRM1	Protein
CaM kinase II	Complex	Regulation	positive	depression	Disease
KCNB1	Protein	Regulation	negative	INS	Protein
SST	Protein	Regulation	unknown	autism spectrum disorder	Disease
KCNB1	Protein	Regulation	negative	KCND3	Protein
KCNB1	Protein	Regulation	negative	KCND2	Protein
NPPA	Protein	Regulation	unknown	schizophrenia	Disease
KCNB1	Protein	Regulation	unknown	GCG	Protein
KCNB1	Protein	Regulation	unknown	SST	Protein
KCNA2	Protein	Regulation	unknown	depression	Disease
INS	Protein	Regulation	unknown	bipolar disorder	Disease
NPPA	Protein	Regulation	unknown	depression	Disease
CACNA1C	Protein	Regulation	unknown	depression	Disease
