# Supplementary material for: Multi-trait analysis for genome-wide association study of five psychiatric disorders
Source: Transl Psychiatry. 2020 Jun 30;10:209. doi: 10.1038/s41398-020-00902-6 (PMC7326916; doi:10.1038/s41398-020-00902-6)
Supplement: Supplementary file 14 — Supplementary Table S13 [file 41398_2020_902_MOESM14_ESM.xlsx]

## Sheet: Sheet1
Relation Relation	Relation Object Type	Relation Effect	Relation DOI	Relation PMID	Relation PubYear	Relation Sentence	Relation Title	Relation # of Total References
Binding: HIST1H1B ---- Ca2+	Binding		10.1016/j.bbadis.2014.11.00510.1016/j.bbadis.2014.11.005	25446992	2015	Microarray analysis detected altered expression levels of genes coding for melanoma-associated proteins such as keratin 1/10, calcium binding protein S100A8 and histone 1b.	Protein phosphatase-1 is involved in the maintenance of normal homeostasis and in UVA irradiation-induced pathological alterations in HaCaT cells and in mouse skin.	1
Biomarker: cancer ---> DCC	Biomarker		10.1016/j.oraloncology.2014.02.015;10.1002/hed.23345;10.1158/1078-0432.CCR-12-3496;10.3748/wjg.v3.i2.121;10.1016/j.gene.2013.01.019	24656975;23595968;23637120;27041969;23353777;10066096	2014;2014;2013;1997;2013;1998	Moreover, their data provided evidence that hypermethylation of DCC could be useful as a prognostic indicator for this malignancy. ;Moreover, our data provide evidence that hypermethylation of DCC could be useful as prognostic indicator for this malignancy. ;clinical risk classification, DCC, and EDNRB were associated with diagnosis of dysplasia/cancer on univariate (P = 0.008; P = 0.026; P = 0.0…	Methylation as a biomarker for head and neck cancer;Evaluation of the methylation profile of exfoliated cell samples from patients with head and neck squamous cell carcinoma.;EDNRB and DCC salivary rinse hypermethylation has a similar performance as expert clinical examination in discrimination of oral cancer/dysplasia versus benign lesions.;Relationship between loss of heterozygosity of deleted …	7
positive DirectRegulation: Ca2+ --+> GABBR1	DirectRegulation	positive	10.1073/pnas.1000909107	10747888;20643921;20643921	2000;2010;2010	Venus's-flytrap domain models based on the crystal structure ofE. coli leucine/isoleucine/valine binding protein have been postulated for this part of the structure in the extracellular domains of human Ca2+ receptor, mGluR1, and GABABR1. ;Preincubation of neurons with the Ca2+-chelator EGTA-AM or the Calmodulin-dependent protein kinase II inhibitor KN-93 prevented the NMDA-induced reduction in s…	Human Ca2+ receptor cysteine-rich domain. Analysis of function of mutant and chimeric receptors.;NMDA receptor-dependent GABAB receptor internalization via CaMKII phosphorylation of serine 867 in GABAB1;NMDA receptor-dependent GABAB receptor internalization via CaMKII phosphorylation of serine 867 in GABAB1.	2
positive Expression: Ca2+ --+> KCNB1	Expression	positive	10.1074/jbc.M408789200;10.1016/j.lfs.2010.03.01110.1016/j.lfs.2010.03.011;10.1523/JNEUROSCI.3370-05.2005;10.1371/journal.pone.0120431;10.1152/ajpcell.00512.2010;10.1038/embor.2011.204;10.1091/mbc.E12-01-0047;10.1038/cddis.2017.160	15322114;18832165;15322114;20303989;16319318;25798591;21178108;22056818;22648171;28383553	2004;2008;2004;2010;2005;2015;2011;2011;2012;2017	We conclude that sustained angiotensin II exposure increases smooth muscle Ca2+, which leads to activation of calcineurin and NFATc3, culminating in decreased Kv2.1 expression and reduced II decreased Kv currents function. ;Furthermore, PKC伪-dependent persistent Ca2+ sparklets specifically activated NFATc3 in human arterial myocytes, resulting in decreased Kv2.1 channel expression. ;We conclude t…	NFATc3 regulates Kv2.1 expression in arterial smooth muscle.;The control of Ca2+ influx and NFATc3 signaling in arterial smooth muscle during hypertension.;NFATc3 regulates Kv2.1 expression in arterial smooth muscle.;KMUP-1 ameliorates monocrotaline-induced pulmonary arterial hypertension through the modulation of Ca2+ sensitization and K+-channel.;Calcium- and metabolic state-dependent modulatio…	9
StateChange: carcinogenesis ---> HIST1H1B	StateChange	unknown		16377619	2006	The question arises as to whether increased phosphorylation of Thr10 of histone H1.5 is also associated with tumorigenesis.	Histone H1 phosphorylation occurs site-specifically during interphase and mitosis: identification of a novel phosphorylation site on histone H1.	1
positive MolTransport: DCC --+> Ca2+	MolTransport	positive	10.1016/j.biocel.2008.03.014;10.1242/dev.044529;10.1073/pnas.1100247108;10.1073/pnas.1100247108;10.1371/journal.pone.0046999;10.1186/1756-6606-6-51;10.1089/scd.2013.0632	18455953;21558366;21795610;21795610;23056554;24289807;24738865	2009;2011;2011;2011;2012;2013;2014	Ca 2+ influx through voltage-gated Ca 2+ and TRP channels is triggered upon Netrin-1-DCC interactions and also promotes attraction by regulating Rac1 and Cdc42.;This initiates the recruitment of several intracellular signalling components to the DCC-NCK1-FAK complex (Fig. 4A), which subsequently act to regulate Src family kinase signalling, Rho GTPase activation, the release of Ca2+ stores, prote…	Netrin-1: Diversity in development;Netrins: Versatile extracellular cues with diverse functions;Spatial and temporal second messenger codes for growth cone turning;Spatial and temporal second messenger codes for growth cone turning;Netrin-1 Stimulates Developing GnRH Neurons to Extend Neurites to the Median Eminence in a Calcium- Dependent Manner;A critical role for STIM1 in filopodial calcium en…	6
negative MolTransport: KCNB1 ---| Ca2+	MolTransport	negative	10.1016/S0306-4522(01)00476-6;10.1016/j.neuroscience.2006.06.051;10.1016/j.neuroscience.2006.06.051;10.1152/jn.00002.2017	11738132;16919393;16919393;15322114;17301173;28298298	2001;2006;2006;2004;2007;2017	Since Kv2.1 regulates dendritic [Ca 2+] i transients ( ) and plasma membrane Kv2.1 clusters in cortical neurons overlay subsurface cisternae ( ), we speculated that Kv2.1 clusters in these cultured neurons may lie in close proximity to Ca 2+ release channels. ;Although Shab mutations produced less prominent effects on spontaneous Ca 2+ transients than Shaker and slowpoke ( and ), Shab was unique …	Dynamic localization and clustering of dendritic Kv2.1 voltage-dependent potassium channels in developing hippocampal neurons;Sub-cellular Ca 2+ dynamics affected by voltage- and Ca 2+-gated K + channels: Regulation of the soma-growth cone disparity and the quiescent state in Drosophila neurons;Sub-cellular Ca 2+ dynamics affected by voltage- and Ca 2+-gated K + channels: Regulation of the soma-g…	5
QuantitativeChange: epilepsy ---> GABBR1	QuantitativeChange	unknown	10.1016/j.neuropharm.2017.08.001	28782512	2017	Nevertheless, it is still unclear how the two GABAB1 variants and the GABAB2 mature proteins are distributed in different neuronal regions and cell types in human brain tissue such as the hippocampus, or how the transcription of GABAB1 and GABAB2 may be affected by pathological states such as epilepsy.	Quantitative expression and localization of GABAB receptor protein subunits in hippocampi from patients with refractory temporal lobe epilepsy	1
negative QuantitativeChange: carcinogenesis ---| DCC	QuantitativeChange	negative		9816273	1996	To address the hypothesis that loss of DCC function may contribute to tumorigenesis in cells of neural origin, we utilized a combination of RNase protection, immunoblotting, and immunohistochemical approaches to characterize DCC expression in 62 primary neuroblastomas and 16 neuroblastoma cell lines.	Loss of DCC expression in neuroblastoma is associated with disease dissemination.	1
QuantitativeChange: epilepsy ---> KCNB1	QuantitativeChange	unknown	10.1073/pnas.1017539108;10.1073/pnas.101753910810.1073/pnas.1017539108	21402906;21402906	2011;2011	The contribution of KCNV2 to human epilepsy susceptibility is supported by identification of two nonsynonymous variants in epilepsy patients that alter function of Kv2.1/Kv8.2 heterotetrameric potassium channels. ;The contribution of KCNV2 to human epilepsy susceptibility is supported by identification of two nonsynonymous variants in epilepsy patients that alter function of Kv2.1/Kv8.2 heterotet…	Voltage-gated potassium channel KCNV2 (Kv8.2) contributes to epilepsy susceptibility;Voltage-gated potassium channel KCNV2 (Kv8.2) contributes to epilepsy susceptibility.	1
negative QuantitativeChange: cancer ---| DCC	QuantitativeChange	negative	10.1016/j.urology.2004.07.021;10.3233/JAD-170628;10.1242/dev.044529;10.1136/gutjnl-2013-306704;10.1159/000011954;10.1073/pnas.051378298;10.1186/s13148-015-0096-y10.1186/s13148-015-0096-y;10.1016/j.urology.2004.07.021;10.1172/JCI118486;10.1073/pnas.051378298;10.1038/sj.bjc.6602656;10.1242/dev.044529;10.1136/gutjnl-2013-306704;10.1159/000011954;10.1186/s13148-015-0096-y	15596185;8609244;11248093;15956977;22680926;22876889;21558366;25163468;9949300;10719364;11248093;12237237;26207151;15596185;8609244;11248093;15956977;22680926;22876889;21558366;25163468;9949300;10719364;12237237;26207151	2004;1996;2001;2005;2017;2012;2012;2011;2014;1999;2000;2001;2002;2015;2004;1996;2001;2005;2012;2012;2011;2014;1999;2000;2002;2015	Abnormalities of the DCC gene and abolished DCC function have been critically implicated in the development and progression of several malignancies, including colorectal cancer, gastric cancer, breast cancer, acute myelogenous leukemia, and bladder transitional cell carcinoma. ;Consistent with its possible function as a tumor-suppressor gene, DCC gene expression has been shown to be markedly decr…	Deleted-in-colon-cancer protein expression in patients with adenocarcinoma of the urinary tract and a history of colorectal cancer;DCC protein expression in hematopoietic cell populations and its relation to leukemogenesis.;The dependence receptor DCC (deleted in colorectal cancer) defines an alternative mechanism for caspase activation.;Role of netrin-1 and netrin-1 dependence receptors in color…	13
QuantitativeChange: schizophrenia ---> GABBR1	QuantitativeChange	unknown	10.1016/j.schres.2010.12.025	21303731	2011	In the current study we have examined protein levels of GABBR1 and GABBR2 in cerebellum, a brain region that has been implicated in the pathology of schizophrenia, bipolar disorder, and major depression ( ) and because of a lack of information regarding Gamma-aminobutyric acid B receptors in this region, particularly with regard to subjects with bipolar disorder and major depression.	Deficits in GABA B receptor system in schizophrenia and mood disorders: A postmortem study	2
negative QuantitativeChange: schizophrenia ---| GLT8D1	QuantitativeChange	negative	10.1038/s41467-018-03247-3;10.1038/s41467-018-03247-3;10.1038/s41467-018-03247-3	29483533;29483533;29483533	2018;2018;2018	In the prefrontal cortex, AMLS1 also showed a trend of up-regulation (P = 0.056). b, c Expression of GLT8D1 and CSNK2B is significantly decreased in the hippocampus of schizophrenia cases compared with controls. ;Considering that ALMS1 is upregulated whereas the expression of GLT8D1 and CSNK2B are downregulated in Schizophrenia cases compared with controls (Fig. 2), we thus decided to deplete the…	Comprehensive integrative analyses identify GLT8D1 and CSNK2B as schizophrenia risk genes;Comprehensive integrative analyses identify GLT8D1 and CSNK2B as schizophrenia risk genes;Comprehensive integrative analyses identify GLT8D1 and CSNK2B as schizophrenia risk genes	1
GeneticChange: cancer ---> DCC	GeneticChange		10.1016/S0092-8674(00)81336-7;10.1016/S0140-6736(05)62888-7;10.1016/j.abb.2007.03.029;10.1016/j.bbrc.2008.03.152;10.1053/j.gastro.2007.08.009;10.1016/S0092-8674(00)81337-9;10.1038/cdd.2008.80;10.1038/sj.bjc.6601049;10.1158/1940-6207.CAPR-11-0006;10.1007/s12031-016-0751-6;10.1038/nature10708;10.1684/bdc.2013.1858;10.1684/bdc.2013.1858;10.1200/JCO.2004.02.019;10.1038/nature10708;10.1016/j.jmoldx.20…	8861902;9100619;17482137;18402767;17967459;8861903;9334332;18535583;12655055;15956977;12838316;21558411;27055860;22158121;24240434;24240434;10601600;15310786;22158121;23810502;8861902;9100619;17482137;18402767;17967459;8861903;9334332;18535583;12655055;15956977;12838316;21558411;27055860;22158121;24240434;10601600;15310786;23810502;11287119;23353777;15170863;15343335;15523694;12770737;21672235;25…	1996;1997;2007;2008;2007;1996;1997;2008;2003;2005;2003;2011;2016;2012;2013;2013;2000;2004;2012;2013;1996;1997;2007;2008;2007;1996;1997;2008;2003;2005;2003;2011;2016;2012;2013;2000;2004;2013;2001;2013;2004;2004;2005;2003;2011;2014;2012;2013;2003;2001;2002;2012;2013;2010;2012;2011;2011;2011;2014;2004;2004;2005;2013	DCC is frequently deleted in several different kinds of cancers and has been proposed to be involved in mediating the transition from proliferation to terminal differentiation ( ). ;Subsequently, the expression of DCC (deleted in colorctal cancer) was evaluated immunohistochemically in 132 paraffin-embedded samples from patients with curatively resected stage II or III colorectal carcinomas. ;How…	Deleted in Colorectal Cancer ( DCC) Encodes a Netrin Receptor;DCC expression and prognosis in colorectal cancer;Caspases and receptor cleavage;A newly identified dependence receptor UNC5H4 is induced during DNA damage-mediated apoptosis and transcriptional target of tumor suppressor p53;Inactivation of the UNC5C Netrin-1 Receptor Is Associated With Tumor Progression in Colorectal Malignancies;UNC…	32
GeneticChange: status epilepticus ---> KCNB1	GeneticChange		10.1186/s12863-018-0628-5	29976148	2018	associate with early infantile epileptic encephalopathies. de Kovel CGF et al. studied the phenotypes of 26 cases with KCNB1 gene mutations in which 5 of them were identified to have Electrical status epilepticus during slow-wave sleep/continuous spike-wave of slow sleep [34].	Genetic etiologies of the electrical status epilepticus during slow wave sleep: Systematic review	1
GeneticChange: schizophrenia ---> DCC	GeneticChange		10.1007/s12031-016-0751-610.1007/s12031-016-0751-6;10.1007/s12031-016-0751-610.1007/s12031-016-0751-6;10.1016/j.schres.2012.02.023;10.1016/j.schres.2012.02.023;10.1016/j.neulet.2014.05.030;10.1007/s12031-016-0751-6;10.3892/etm.2018.678110.3892/etm.2018.6781	27055860;27055860;22418395;24861518;27055860;30542400	2016;2016;2012;2012;2014;2016;2018	The results first suggested that the allelic and genotypic frequencies of the DCC polymorphism rs2229080 were nominally associated with schizophrenia.;Our results point to the polymorphisms of DCC and GSK3尾 as contributors to the genetic basis of individual differences in the susceptibility to schizophrenia.;The findings of the present study provide evidence for an association between schizophren…	An Association Study Between Genetic Polymorphisms in Functional Regions of Five Genes and the Risk of Schizophrenia.;An Association Study Between Genetic Polymorphisms in Functional Regions of Five Genes and the Risk of Schizophrenia.;Association between schizophrenia and genetic variation in DCC: A case-control study;Association between schizophrenia and genetic variation in DCC: A case-control…	6
GeneticChange: epilepsy ---> KCNB1	GeneticChange		10.1016/j.pbiomolbio.2016.09.012;10.1016/j.ejmg.2017.08.010;10.1038/jhg.2016.154;10.1124/pr.117.014456;10.2174/1381612823666170809115827;10.1038/srep1519910.1038/srep15199;10.1038/srep1519910.1038/srep15199;10.1038/srep1519910.1038/srep15199;10.1038/jhg.2016.15410.1038/jhg.2016.154;10.3760/cma.j.issn.0578-1310.2017.02.012;10.1038/srep1519910.1038/srep15199;10.1016/j.bpj.2013.11.2438;10.1016/j.ped…	27702655;28807863;27928161;29263209;28799511;26477325;26477325;26477325;27928161;28173649;26477325;26073591;28571716	2016;2017;2017;2018;2017;2015;2015;2015;2017;2017;2015;2014;2015;2017;2018;2018	Human mutations in KCNB1 cause several forms of epilepsy but no cardiac phenotype ( ), suggesting that this gene does not play a prominent role in human cardiac function. ;Until today, 12 different KCNB1 mutations have been described in patients with early-onset infantile epilepsy ( ). ;KCNB1 mutations are known to cause early-onset infantile epilepsy. ;A range of functional impacts has been repo…	Transmural gradients in ion channel and auxiliary subunit expression;Prenatal diagnosis of complex phenotype in a 13-week-old fetus with an interstitial multigene deletion 20q13.13.-q13.2 by chromosomal microarray;Novel KCNB1 mutation associated with non-syndromic intellectual disability;Ion channels in genetic epilepsy: From genes and mechanisms to disease-targeted therapies;Treatment of epilept…	11
GeneticChange: schizophrenia ---> KCNB1	GeneticChange		10.1523/JNEUROSCI.3510-16.2017;10.1093/schbul/sbv105	26240432	2017;2016	Furthermore, a recent study implied that certain polymorphisms KCNB1 comprise a major risk factor of schizophrenia (Peltola et al., 2016). ;Concomitantly, we have detected an association of a rare, population-specific polymorphism of KV2.1 (KCNB1) with human schizophrenia in a genetic isolate enriched with schizophrenia.	Trafficking of Kv2.1 channels to the axon initial segment by a novel nonconventional secretory pathway;AMIGO-Kv2.1 Potassium Channel Complex Is Associated With Schizophrenia-Related Phenotypes.	3
Regulation: KCNB1 ---> status epilepticus	Regulation	unknown	10.1186/s12863-018-0628-5	29976148	2018	We have observed that SCN2A, KCNQ2, KCNB1, KCNA2 and GRIN2A contributed to the etiology of many patients with Electrical status epilepticus during slow-wave sleep/continuous spike-wave of slow sleep solely (Tables 1 and 2).	Genetic etiologies of the electrical status epilepticus during slow wave sleep: Systematic review	1
positive Regulation: GABBR1 --+> status epilepticus	Regulation	positive	10.1016/j.neuroscience.2005.04.013	15951123	2005	Using in situ hybridization in two animal models of epileptogenesis, we investigated changes in the expression of nine major GABA(A) receptor subunits (alpha1, alpha2, alpha4, alpha5, beta1-beta3, gamma2 and delta) and of the GABA(B) receptor species GABA(B)R1a, GABA(B)R1b and GABA(B)R2 in 1) hippocampal kindling and 2) epilepsy following electrically-induced status epilepticus .	Altered expression of GABA(A) and GABA(B) receptor subunit mRNAs in the hippocampus after kindling and electrically induced status epilepticus.	1
Regulation: KCNB1 ---> cancer	Regulation	unknown	10.1016/j.pharep.2015.11.006;10.1016/j.pharep.2015.11.006;10.1016/j.pharep.2015.11.006;10.1016/j.pharep.2015.11.006	26922553;26922553	2015;2016;2016;2016	For example, it has been reported that inhibition of Kv2.1 channels suppressed the growth of cervical adenocarcinoma cells , suggesting that Kv2.1 channels could be a therapeutic target against this type of cancer.;For example, it has been reported that inhibition of Kv2.1 channels suppressed the growth of cervical adenocarcinoma cells , suggesting that Kv2.1 channels could be a therapeutic targe…	Modulation of the voltage-gated potassium channel Kv2.1 by the anti-tumor alkylphospholipid perifosine;Modulation of the voltage-gated potassium channel Kv2.1 by the anti-tumor alkylphospholipid perifosine;Modulation of the voltage-gated potassium channel Kv2.1 by the anti-tumor alkylphospholipid perifosine;Modulation of the voltage-gated potassium channel Kv2.1 by the anti-tumor alkylphospholipi…	2
Regulation: GABBR1 ---> motor dysfunction	Regulation	unknown	10.1089/neu.2012.2691	12692303;12692303;23360235	2003;2003;2013	CGP 54626 and GABABR1 RNA interference attenuate motor impairment induced by ethanol. (A) Injection of ethanol caused a dose-dependent prolongation of immobility (*, P [<= ] 0.001 vs. control, which is shown as 100%; Scheff茅's test; n = 12 per group). (B) CGP 54626 (0.2 nmol per fly) 1 h before ethanol. (A) Injection of ethanol (400 nmol per fly) shortened ethanol. (A) Injection of ethanol immobi…	Gamma-aminobutyric acid B receptor 1 mediates behavior-impairing actions of alcohol in Drosophila: adult RNA interference and pharmacological evidence.;Gamma-aminobutyric acid B receptor 1 mediates behavior-impairing actions of alcohol in Drosophila: adult RNA interference and pharmacological evidence.;Hypothermia and pharmacological regimens that prevent overexpression and overactivity of the ex…	2
Regulation: GABBR1 ---> carcinogenesis	Regulation	unknown	10.18632/oncotarget.1708510.18632/oncotarget.17085;10.18632/oncotarget.1708510.18632/oncotarget.17085	28881764;28467961	2017;2017	In addition, heterozygous deletion of the GSTM1 allele was associated with increased susceptibility to Nasopharyngeal carcinoma, while an single nucleotide polymorphisms in GABBR1 (rs29232, G>A) was associated with decreased risk, and might thus have a protective role on Nasopharyngeal carcinoma carcinogenesis.;In addition, heterozygous deletion of the GSTM1 allele was associated with increased s…	Detection of nasopharyngeal carcinoma susceptibility with single nucleotide polymorphism analysis using next-generation sequencing technology.;Detection of nasopharyngeal carcinoma susceptibility with single nucleotide polymorphism analysis using next-generation sequencing technology.	2
negative Regulation: DCC ---| carcinogenesis	Regulation	negative	10.1016/j.abb.2007.03.029;10.1016/S0962-8924(01)02122-5;10.1016/j.cll.2014.08.002;10.1038/sj.onc.1202629;10.1200/JCO.2004.02.019;10.1080/15384047.2018.1529109	17482137;11684441;16537496;10348349;22876889;9816273;10348349;15310786;30403907	2007;2001;2014;2006;1999;2012;1996;1999;2004;2019	DCC is a tumor suppressor gene located on chromosome region 18q, which is deleted through allelic loss in the majority of colorectal carcinomas, thereby promoting carcinogenesis . ;Because ephrins and DCC play a role in tumorigenesis, this raises the possibility of a crucial role for their sheddases in cancer development.;Most colorectal cancers are sporadic, with tumorigenesis that involves muta…	Caspases and receptor cleavage;The many faces of metalloproteases: cell growth, invasion, angiogenesis and metastasis;The Interrelationships of the Gut Microbiome and Inflammation in Colorectal Carcinogenesis;The dependence receptor DCC requires lipid raft localization for cell death signaling.;Induction of apoptosis and G2/M cell cycle arrest by DCC.;Deleted in Colorectal Cancer (DCC) pathfindin…	9
Regulation: DCC ---> schizophrenia	Regulation	unknown	10.1007/s12031-016-0751-610.1007/s12031-016-0751-6	27055860	2016	To identify markers of disks, large homolog 2 (DLG2), FAT atypical cadherin 3 (FAT3), kinectin1 (KTN1), deleted in colorectal carcinoma (DCC), and glycogen synthase kinase-3尾 (GSK3尾) that contribute to the genetic susceptibility to schizophrenia, we systematically screened for polymorphisms in the functional regions of these genes.	An Association Study Between Genetic Polymorphisms in Functional Regions of Five Genes and the Risk of Schizophrenia.	1
Regulation: DCC ---> cancer	Regulation	unknown	10.1016/S0889-8588(05)70453-6;10.1016/S0959-8049(97)00209-8;10.1016/j.molmed.2012.07.001;10.1016/j.pbiomolbio.2015.04.001;10.1089/omi.2012.0034;10.2147/OTT.S57338;10.1053/j.gastro.2007.08.074;10.1016/S0959-8049(97)00209-8;10.3233/JAD-170628;10.3233/JAD-170628	9516833;22920895;25881791;8609244;22876889;22966780;9021725;10601600;12121133;24855379;18054557;9516833	1997;1997;2012;2015;1996;2012;2012;1997;2000;2002;2014;2007;1997;2017;2017	Loss of the function of DCC in the setting of other genetic abnormalities may lead to progression of adenomas to cancer, or to the increased propensity for metastatic spread of the cancer. p53 is the gene most frequently associated with cancers, and it has been postulated to have a role in carcinogenesis of a variety of tissues. ;The results indicate that DCC inactivation might contribute to the …	MOLECULAR PATHOGENESIS OF COLORECTAL CANCER;alterations of the tumour suppressor gene DCC in Neuroblastoma;Netrin-1 in the developing enteric nervous system and colorectal cancer;Signaling mechanism of the netrin-1 receptor DCC in axon guidance;DCC protein expression in hematopoietic cell populations and its relation to leukemogenesis.;Deleted in Colorectal Cancer (DCC) pathfinding: Axon guidance…	13
Regulation: KCNB1 ---> epilepsy	Regulation	unknown	10.1016/j.neuropharm.2017.07.016;10.1016/j.neuropharm.2017.10.013;10.1038/jhg.2016.154;10.1038/srep1519910.1038/srep15199;10.1038/jhg.2016.15410.1038/jhg.2016.154	28757052;29037745;27928161;26477325;27928161	2017;2017;2017;2015;2017	Similarly, both gain- and loss-of-function variants have been found in severe early onset epilepsies caused by KCNB1( ), KCNQ2 ( ), GRIN2A ( ), GRIN2B( ), HCN1( ), and SCN2A ( ), as well as in GEFS + caused by SCN1A mutations ( ).;Similarly, both gain- and loss-of-function variants have been found in severe early onset epilepsies caused by KCNB1( ), KCNQ2 ( ), GRIN2A ( ), GRIN2B ( ), HCN1 ( ), an…	Genetics update: Monogenetics, polygene disorders and the quest for modifying genes;Genetics update: Monogenetics, polygene disorders and the quest for modifying genes;Novel KCNB1 mutation associated with non-syndromic intellectual disability;De novo KCNB1 mutations in infantile epilepsy inhibit repetitive neuronal firing.;Novel KCNB1 mutation associated with non-syndromic intellectual disability.	4
positive Regulation: DCC --+> cancer	Regulation	positive	10.1016/S0889-8588(05)70453-6;10.1016/S0959-8049(97)00209-8;10.1016/S0959-8049(97)00209-8;10.1016/j.molmed.2012.07.001;10.1016/j.pbiomolbio.2015.04.001;10.3233/JAD-170628;10.3233/JAD-170628;10.1089/omi.2012.0034;10.2147/OTT.S5733810.2147/OTT.S57338	9516833;9516833;22920895;25881791;8609244;22876889;22966780;9021725;10601600;12121133;24855379	1997;1997;1997;2012;2015;1996;2017;2017;2012;2012;1997;2000;2002;2014	Loss of the function of DCC in the setting of other genetic abnormalities may lead to progression of adenomas to cancer, or to the increased propensity for metastatic spread of the cancer. p53 is the gene most frequently associated with cancers, and it has been postulated to have a role in carcinogenesis of a variety of tissues. ;The results indicate that DCC inactivation might contribute to the …	MOLECULAR PATHOGENESIS OF COLORECTAL CANCER;alterations of the tumour suppressor gene DCC in Neuroblastoma;alterations of the tumour suppressor gene DCC in Neuroblastoma;Netrin-1 in the developing enteric nervous system and colorectal cancer;Signaling mechanism of the netrin-1 receptor DCC in axon guidance;DCC protein expression in hematopoietic cell populations and its relation to leukemogenesis…	12
Regulation: GLT8D1 ---> schizophrenia	Regulation	unknown	10.1038/s41467-018-03247-3;10.1038/s41467-018-03247-3;10.1038/s41467-018-03247-3	29483533;29483533;29483533	2018;2018;2018	These expression data suggest that dysregulation of ALMS1, CSNK2B, and GLT8D1 may have a role in Schizophrenia. ;These convergent lines of evidence strongly suggest that ALMS1, CSNK2B, and GLT8D1 may have a role in Schizophrenia pathogenesis through modulating neurodevelopment. ;Considering the high genetic overlap between Schizophrenia and bipolar disorder (among the five psychiatric disorders, …	Comprehensive integrative analyses identify GLT8D1 and CSNK2B as schizophrenia risk genes;Comprehensive integrative analyses identify GLT8D1 and CSNK2B as schizophrenia risk genes;Comprehensive integrative analyses identify GLT8D1 and CSNK2B as schizophrenia risk genes	1
Regulation: DCC ---> Parkinson's disease	Regulation	unknown	10.3892/mmr.2017.8305;10.3892/mmr.2017.8305	29257331;29257331	2018;2018	Polymorphisms in netrin 1 and DCC are associated with the loss of multiple functions and increased the risk of Parkinson's disease (27,28). ;Collectively, the DCC, CXCR4 and NCK2 genes are involved in the pathogenesis of Parkinson's disease, not only via the axon guidance pathway, but also likely via the regulation of multiple TFs, including GATA, E2F and E4BP4.	Identification of crucial genes associated with Parkinson's disease using microarray data;Identification of crucial genes associated with Parkinson's disease using microarray data	1
positive Regulation: GLT8D1 --+> motor dysfunction	Regulation	positive	10.1016/j.celrep.2019.02.00610.1016/j.celrep.2019.02.006	30811981	2019	Mutated GLT8D1 exhibits in vitro cytotoxicity and induces motor deficits in zebrafish consistent with Amyotrophic lateral sclerosis.	Mutations in the Glycosyltransferase Domain of GLT8D1 Are Associated with Familial Amyotrophic Lateral Sclerosis.	1
Regulation: GABBR1 ---> epilepsy	Regulation	unknown	10.1074/jbc.M111.308395;10.1159/000353846;10.1074/jbc.M111.308395;10.1159/000353846;10.1016/j.neures.2004.05.004;10.1016/j.neures.2004.05.004	22207761;23942271;22207761;23942271;100239997;100239997	2012;2013;2012;2013;2004;2004	Complete ablation of either the Gabbr1 (29, 30) or Gabbr2 gene (31) produces a severe seizure disorder resulting in death. ;Interstitial tandem duplication of 6p; GABBR1, BRD2 and GRM4 genes could be responsible for epilepsy and other neurological findings. ;Complete ablation of either the Gabbr1 (29, 30) or Gabbr2 gene (31) produces a severe seizure disorder resulting in death. ;Interstitial tan…	Synergistic roles for G-protein 纬3and 纬7 subtypes in seizure susceptibility as revealed in double knock-out mice;Karyotype-phenotype correlation in partial trisomies of the short arm of chromosome 6: A family case report and review of the literature;Synergistic roles for G-protein 纬3and 纬7 subtypes in seizure susceptibility as revealed in double knock-out mice;Karyotype-phenotype correlation in p…	5
Regulation: KCNB1 ---> Parkinson's disease	Regulation	unknown	10.1111/jnc.1428210.1111/jnc.14282	29265365	2017	However, whether trafficking of Kv2.1 channels contributes to Parkinson's disease remains unclear.	Defective trafficking of Kv2.1 channels in MPTP-induced nigrostriatal degeneration.	1
CellExpression: DCC ---- cancer	CellExpression		10.1016/j.ygyno.2004.07.050	15491747	2004	Thus, we used this latter cell line to explore the effects of the reconstitution of netrin-1 and DCC expression on cancer cell phenotypes.	Expression of DCC and netrin-1 in normal human endometrium and its implication in endometrial carcinogenesis	1
