# Supplementary material for: Multi-trait analysis for genome-wide association study of five psychiatric disorders
Source: Transl Psychiatry. 2020 Jun 30;10:209. doi: 10.1038/s41398-020-00902-6 (PMC7326916; doi:10.1038/s41398-020-00902-6)
Supplement: Supplementary file 15 — Supplementary Table S14 [file 41398_2020_902_MOESM15_ESM.xlsx]

## Sheet: S1 Input and background genes
	ADHD		ASD		BP		DEP		SCZ
	gwas	mtag	gwas	mtag	gwas	mtag	gwas	mtag	gwas	mtag
Number of input genes	64	79	9	30	50	498	248	346	486	652
Number of background genes	20260	20260	20260	20260	20260	20260	20260	202602	20260	20260
Number of input genes with recognised Ensembl ID	64	79	9	30	50	498	248	346	486	652
Input genes without recognised Ensembl ID	NA	NA	NA	NA	NA	NA	NA	NA	NA	NA
Number of background genes with recognised Ensembl ID	20119	20119	20119	20119	20119	20119	20119	20119	20119	20119
Background genes without recognised Ensembl ID	NA	NA	NA	NA	NA	NA	NA	NA	NA	NA
Number of input genes with unique entrez ID	64	79	8	29	49	482	244	340	475	634
Number of background genes with unique entrez ID	19142	19142	19142	19142	19142	19142	19142	19142	19142	19142
Note:Input and background genes are summarized by FUMA. The chart includes the number of input genes, background genes, genes with recognized Ensembl ID and without recognized Ensembl ID, and the number of input genes with unique Entrez ID since Ensembl ID and Entrez ID do not always have a one-to-one relationship, this number can be different from the number of input genes. This is the number of…

## Sheet: S2 Lead SNPs
Lead SNPs of ADHD
GWAS
No	GenomicLocus	uniqID	rsID	chr	pos	p	nIndSigSNPs	IndSigSNPs
1	1	1:43983679:A:AT	rs35947542	1	43983679	8.788e-09	7	rs35947542;rs2842198;rs34898652;rs3001723;rs673253;rs3791036;rs3952787
2	1	1:44184192:G:GT	rs11420276	1	44184192	2.143e-13	9	rs11420276;rs2842198;rs34898652;rs3001723;rs673253;rs492929;rs3791036;rs35025013;rs113551349
3	2	1:96602440:A:G	rs1222063	1	96602440	3.068e-08	1	rs1222063
4	3	1:96978961:A:G	rs2391769	1	96978961	3.962e-08	1	rs2391769
5	4	2:215181889:A:G	rs9677504	2	215181889	1.391e-08	1	rs9677504
6	5	3:20669071:G:T	rs4858241	3	20669071	1.74e-08	2	rs4858241;rs1021938
7	6	4:31151456:C:T	rs28411770	4	31151456	1.152e-08	1	rs28411770
8	7	5:87854395:A:C	rs4916723	5	87854395	1.576e-08	1	rs4916723
9	8	5:88215594:A:G	rs304132	5	88215594	4.225e-08	1	rs304132
10	9	7:114086133:G:GTC	rs5886709	7	114086133	1.658e-08	2	rs5886709;rs34291892
11	10	8:34352610:A:G	rs74760947	8	34352610	1.348e-08	1	rs74760947
12	11	10:106747354:A:T	rs11591402	10	106747354	1.336e-08	1	rs11591402
13	12	12:89760744:A:G	rs1427829	12	89760744	1.822e-09	1	rs1427829
14	13	15:47754018:C:T	rs281324	15	47754018	2.678e-08	1	rs281324
15	14	16:72578131:A:G	rs212178	16	72578131	7.677e-09	1	rs212178
MTAG
No	GenomicLocus	uniqID	rsID	chr	pos	p	nIndSigSNPs	IndSigSNPs
1	1	1:44188465:A:C	rs12410155	1	44188465	7.87057e-14	9	rs12410155;rs2782657;rs34898652;rs35947542;rs673253;rs492929;rs11210887;rs150623615;rs3791101
2	1	1:44323244:C:T	rs3952787	1	44323244	3.489e-08	5	rs3952787;rs35947542;rs11210887;rs150623615;rs3791101
3	2	1:73814159:A:G	rs10789368	1	73814159	1.11673e-08	2	rs10789368;rs7543202
4	3	1:96602440:A:G	rs1222063	1	96602440	3.068e-08	1	rs1222063
5	4	2:22539738:A:G	rs7585730	2	22539738	2.30833e-08	2	rs7585730;rs12618781
6	5	2:215181889:A:G	rs9677504	2	215181889	1.33558e-08	1	rs9677504
7	6	3:20573468:C:G	rs1021938	3	20573468	2.15e-08	2	rs1021938;rs4858241
8	7	4:31151456:C:T	rs28411770	4	31151456	1.152e-08	1	rs28411770
9	8	5:87883838:C:G	rs56022653	5	87883838	1.906e-08	1	rs56022653
10	9	5:103904226:A:G	rs12658032	5	103904226	1.45386e-10	3	rs12658032;rs1899386;rs325502
11	10	7:114158954:A:G	rs9969232	7	114158954	7.83926e-09	2	rs9969232;rs10262192
12	11	8:34352610:A:G	rs74760947	8	34352610	4.46083e-09	1	rs74760947
13	12	10:8820088:A:G	rs1334561	10	8820088	2.83327e-08	1	rs1334561
14	13	10:106569253:A:G	rs11192193	10	106569253	1.40178e-09	2	rs11192193;rs11596241
15	13	10:106745104:G:T	rs6584649	10	106745104	1.13465e-11	2	rs6584649;rs11596241
16	14	11:28607245:C:T	rs7952220	11	28607245	1.12128e-08	1	rs7952220
17	15	12:89748583:A:AGGG	rs35928531	12	89748583	2.039e-09	1	rs35928531
18	16	13:78904797:C:T	rs2243517	13	78904797	1.08486e-08	1	rs2243517
19	17	15:47685504:C:T	rs281297	15	47685504	7.48293e-09	2	rs281297;rs281324
20	18	16:72587093:A:T	rs12596294	16	72587093	2.474e-08	1	rs12596294
21	19	18:50726559:A:G	rs8084351	18	50726559	4.18349e-09	1	rs8084351
Lead SNPs of ASD
GWAS
No	GenomicLocus	uniqID	rsID	chr	pos	p	nIndSigSNPs	IndSigSNPs
1	1	8:10576775:C:G	rs10099100	8	10576775	1.065e-08	1	rs10099100
2	2	20:14836243:G:GTTTTTTT	rs71190156	20	14836243	2.752e-08	1	rs71190156
3	3	20:21248116:A:G	rs910805	20	21248116	2.041e-09	5	rs910805;rs774711958;rs12625304;rs551846666;rs6035820
MTAG
No	GenomicLocus	uniqID	rsID	chr	pos	p	nIndSigSNPs	IndSigSNPs
1	1	3:157856146:A:C	rs1589526	3	157856146	1.61972e-08	2	rs1589526;rs11707386
2	2	5:103991476:A:C	rs416223	5	103991476	1.08995e-10	1	rs416223
3	3	5:153601262:A:G	rs34509057	5	153601262	1.0876e-08	1	rs34509057
4	4	7:24526039:C:T	rs6461809	7	24526039	8.07305e-09	1	rs6461809
5	5	8:10576775:C:G	rs10099100	8	10576775	1.065e-08	1	rs10099100
6	6	10:106745104:G:T	rs6584649	10	106745104	6.2574e-09	2	rs6584649;rs1021362
7	7	16:6342641:C:T	rs6500768	16	6342641	3.61529e-08	1	rs6500768
8	8	18:50747191:A:C	rs6508210	18	50747191	2.69245e-08	1	rs6508210
9	9	20:14836243:G:GTTTTTTT	rs71190156	20	14836243	2.752e-08	1	rs71190156
10	10	20:21248116:A:G	rs910805	20	21248116	9.93038e-11	9	rs910805;rs774711958;rs551846666;rs73128919;rs6035821;rs3761290;rs397757;rs59154329;rs8182800
Lead SNPs of DEP
GWAS
No	GenomicLocus	uniqID	rsID	chr	pos	p	nIndSigSNPs	IndSigSNPs
1	1	1:8484823:A:G	rs301807	1	8484823	1.487e-10	2	rs301807;rs301795
2	2	1:80797910:C:T	rs12073845	1	80797910	3.32e-08	1	rs12073845
3	3	2:22435356:A:G	rs11124319	2	22435356	1.936e-08	1	rs11124319
4	4	2:58200748:A:G	rs12713370	2	58200748	1.594e-09	3	rs12713370;rs11688767;rs848293
5	5	3:11590751:A:G	rs6442260	3	11590751	4.89e-08	1	rs6442260
6	6	3:77591192:A:C	rs775766	3	77591192	1.521e-08	2	rs775766;rs935526
7	7	3:78593913:G:T	rs73117594	3	78593913	1.52e-08	1	rs73117594
8	8	3:157857110:A:G	rs6441175	3	157857110	1.55e-09	2	rs6441175;rs1656369
9	9	4:123122856:A:G	rs77087420	4	123122856	1.561e-10	1	rs77087420
10	10	5:26972683:A:G	rs1946473	5	26972683	2.893e-08	1	rs1946473
11	11	5:87988733:A:G	rs2304607	5	87988733	1.368e-09	3	rs2304607;rs6882046;rs454214
12	12	5:140212538:C:T	rs3806843	5	140212538	1.461e-09	1	rs3806843
13	13	5:164484948:G:T	rs4543289	5	164484948	3.745e-08	1	rs4543289
14	14	5:166991270:C:G	rs2098651	5	166991270	2.233e-10	1	rs2098651
15	15	6:26467182:C:T	rs3799380	6	26467182	7.803e-09	3	rs3799380;rs9379850;rs13218591
16	15	6:27815823:G:T	rs200990	6	27815823	3.954e-10	3	rs200990;rs2064219;rs7775835
17	16	7:2079744:C:G	rs2056477	7	2079744	4.447e-08	1	rs2056477
18	17	7:12258755:C:G	rs3823612	7	12258755	4.639e-11	2	rs3823612;rs14978
19	18	7:24749429:A:G	rs2721811	7	24749429	3.756e-08	1	rs2721811
20	19	7:38939254:C:T	rs10274968	7	38939254	1.124e-08	1	rs10274968
21	20	9:23737627:A:G	rs3793577	9	23737627	2.717e-12	2	rs3793577;rs10811965
22	21	9:96301800:G:T	rs12376738	9	96301800	1.598e-08	1	rs12376738
23	22	9:120501644:G:T	rs2149351	9	120501644	2.802e-08	1	rs2149351
24	23	10:106635997:A:G	rs1961639	10	106635997	3.849e-09	1	rs1961639
25	24	11:57448032:C:G	rs10896636	11	57448032	2.554e-09	1	rs10896636
26	25	11:88874152:C:G	rs10830220	11	88874152	1.09e-09	3	rs10830220;rs1150313;rs501301
27	26	11:99520508:G:T	rs586533	11	99520508	1.648e-09	2	rs586533;rs642986
28	27	12:24279585:C:G	rs17487383	12	24279585	3.764e-08	1	rs17487383
29	28	12:74335356:C:T	rs17828731	12	74335356	1.444e-08	1	rs17828731
30	29	12:84709216:A:G	rs2956287	12	84709216	4.945e-11	2	rs2956287;rs4480613
31	30	12:121363835:C:T	rs77741769	12	121363835	7.706e-09	2	rs77741769;rs1151849
32	31	12:127197682:C:T	rs1706497	12	127197682	3.024e-08	1	rs1706497
33	32	13:53625781:A:G	rs12552	13	53625781	1.936e-10	3	rs12552;rs8181889;rs1322944
34	33	13:66941792:A:G	rs9592461	13	66941792	1.638e-12	2	rs9592461;rs4883777
35	34	13:68202087:A:T	rs6562505	13	68202087	4.586e-08	1	rs6562505
36	35	15:37761910:A:C	rs28802424	15	37761910	2.658e-08	1	rs28802424
37	36	15:47717163:A:G	rs72733826	15	47717163	3.406e-09	2	rs72733826;rs117319730
38	37	15:78067633:C:T	rs7170398	15	78067633	1.931e-08	2	rs7170398;rs11629621
39	38	16:6315880:A:G	rs7193263	16	6315880	9.286e-11	2	rs7193263;rs10500337
40	39	16:7667797:G:T	rs2191130	16	7667797	1.067e-09	2	rs2191130;rs7184911
41	40	17:79045773:A:G	rs55748329	17	79045773	1.056e-09	1	rs55748329
42	41	18:35152563:A:G	rs11665070	18	35152563	1.581e-09	3	rs11665070;rs4799936;rs1427027
43	42	18:50752610:A:G	rs8099160	18	50752610	2.214e-14	10	rs8099160;rs149735550;rs62097899;rs4291980;rs12968428;rs1431181;rs6508220;rs1367635;rs9807529;rs8089865
44	43	18:52767977:A:C	rs12963231	18	52767977	3.297e-08	1	rs12963231
45	43	18:52903085:A:G	rs1261070	18	52903085	1.189e-08	1	rs1261070
46	43	18:53164693:C:T	rs4801157	18	53164693	3.914e-08	2	rs4801157;rs1452788
47	44	20:47750377:A:C	rs6066975	20	47750377	4.466e-08	1	rs6066975
48	44	20:48041211:C:T	rs3787317	20	48041211	9.416e-10	2	rs3787317;rs6019826
49	45	22:41418297:C:T	rs9611460	22	41418297	2.192e-08	1	rs9611460
MTAG
No	GenomicLocus	uniqID	rsID	chr	pos	p	nIndSigSNPs	IndSigSNPs
1	1	1:8497307:A:T	rs301802	1	8497307	3.039e-10	2	rs301802;rs301790
2	2	1:73736562:A:G	rs4571923	1	73736562	3.88911e-11	4	rs4571923;rs2422321;rs10749815;rs7543202
3	3	2:22435356:A:G	rs11124319	2	22435356	3.97472e-10	3	rs11124319;rs7425354;rs12619197
4	4	2:57987593:C:T	rs11682175	2	57987593	1.32722e-11	3	rs11682175;rs12713370;rs848293
5	5	2:161904823:A:G	rs197261	2	161904823	7.42916e-09	1	rs197261
6	6	3:11541885:A:G	rs2454478	3	11541885	9.59835e-09	1	rs2454478
7	7	3:44224673:G:T	rs11707506	3	44224673	3.77653e-08	1	rs11707506
8	8	3:76264742:A:G	rs4856019	3	76264742	2.05146e-09	1	rs4856019
9	9	3:77581257:C:G	rs775756	3	77581257	4.865e-08	1	rs775756
10	10	3:157856421:C:T	rs4318510	3	157856421	2.07001e-11	3	rs4318510;rs6806967;rs7649643
11	11	4:24483311:C:T	rs4697062	4	24483311	1.84724e-08	1	rs4697062
12	12	4:42134066:C:T	rs6447132	4	42134066	1.40649e-08	1	rs6447132
13	13	4:123388893:C:G	rs45534736	4	123388893	1.817e-09	1	rs45534736
14	14	5:87988733:A:G	rs2304607	5	87988733	1.1685e-09	1	rs2304607
15	15	5:103912319:A:G	rs10078807	5	103912319	7.88546e-10	2	rs10078807;rs12658032
16	16	5:140191243:C:T	rs9716546	5	140191243	1.035e-08	1	rs9716546
17	17	5:166991270:C:G	rs2098651	5	166991270	2.233e-10	1	rs2098651
18	18	6:26467182:C:T	rs3799380	6	26467182	2.66405e-12	12	rs3799380;rs7749823;rs10484439;rs11966360;rs9379850;rs12199613;rs13218591;rs3799383;rs3999471;rs6904071;rs3800316;rs7746199
19	18	6:27491299:A:G	rs6904596	6	27491299	8.63304e-14	10	rs6904596;rs3799383;rs3999471;rs6904071;rs3800316;rs7746199;rs2064219;rs200956;rs17720293;rs853676
20	18	6:29244219:G:T	rs144447022	6	29244219	3.00273e-12	2	rs144447022;rs853676
21	19	6:99598756:A:G	rs2388840	6	99598756	1.01227e-08	1	rs2388840
22	20	7:1971226:A:G	rs61409925	7	1971226	4.24759e-08	2	rs61409925;rs2056477
23	21	7:12258755:C:G	rs3823612	7	12258755	4.639e-11	2	rs3823612;rs14978
24	22	7:24749429:A:G	rs2721811	7	24749429	3.09079e-10	5	rs2721811;rs6952491;rs1476520;rs6976667;rs10951029
25	23	7:38939254:C:T	rs10274968	7	38939254	3.40067e-08	1	rs10274968
26	24	7:82388714:G:T	rs13438494	7	82388714	8.33534e-09	2	rs13438494;rs12707530
27	25	9:23736400:A:G	rs10119773	9	23736400	5.4612e-12	2	rs10119773;rs10966061
28	26	9:96301800:G:T	rs12376738	9	96301800	1.64566e-10	2	rs12376738;rs2001589
29	26	9:96330499:A:G	rs6479494	9	96330499	1.79951e-08	1	rs6479494
30	27	9:120501644:G:T	rs2149351	9	120501644	1.42175e-08	1	rs2149351
31	28	10:106544216:A:G	rs11596241	10	106544216	9.50926e-09	4	rs11596241;rs11599236;rs61278749;rs17118088
32	28	10:106636596:C:T	rs2496024	10	106636596	4.83515e-13	6	rs2496024;rs11599236;rs61278749;rs1873306;rs10786832;rs17118088
33	29	11:28497639:C:T	rs4417256	11	28497639	4.61229e-09	1	rs4417256
34	30	11:46231956:A:G	rs55702830	11	46231956	1.16199e-08	1	rs55702830
35	31	11:57433327:C:T	rs527528	11	57433327	2.68185e-12	1	rs527528
36	32	11:88695846:A:G	rs1150313	11	88695846	3.71076e-10	4	rs1150313;rs6483416;rs10830221;rs645592
37	33	11:99519604:A:G	rs680022	11	99519604	2.66635e-09	1	rs680022
38	34	11:112826867:C:T	rs2212450	11	112826867	5.29732e-09	1	rs2212450
39	35	11:113377488:A:C	rs7111031	11	113377488	2.34425e-09	3	rs7111031;rs1116313;rs10750025
40	36	11:118341649:C:T	rs7948661	11	118341649	3.93091e-08	1	rs7948661
41	37	12:24172260:C:T	rs17481131	12	24172260	7.95452e-09	2	rs17481131;rs17487383
42	38	12:74489288:C:T	rs753044	12	74489288	1.14692e-09	1	rs753044
43	39	12:84766776:C:G	rs7955525	12	84766776	4.047e-10	2	rs7955525;rs41466449
44	40	12:117672339:C:T	rs1875140	12	117672339	7.3298e-09	1	rs1875140
45	41	12:121340599:A:G	rs1151849	12	121340599	1.47506e-09	2	rs1151849;rs77741769
46	42	13:53625781:A:G	rs12552	13	53625781	3.96888e-11	2	rs12552;rs1322944
47	43	13:66941792:A:G	rs9592461	13	66941792	1.638e-12	2	rs9592461;rs4883777
48	44	13:68202087:A:T	rs6562505	13	68202087	4.586e-08	1	rs6562505
49	45	14:64686207:A:G	rs915057	14	64686207	4.35487e-08	1	rs915057
50	46	15:47717163:A:G	rs72733826	15	47717163	2.67561e-09	2	rs72733826;rs117319730
51	47	15:78067633:C:T	rs7170398	15	78067633	3.00788e-08	2	rs7170398;rs11629621
52	48	16:6315880:A:G	rs7193263	16	6315880	5.27307e-13	3	rs7193263;rs10500337;rs4786850
53	49	16:7667332:C:G	rs11077206	16	7667332	4.375e-09	1	rs11077206
54	50	16:66165067:C:T	rs13334594	16	66165067	2.43361e-09	2	rs13334594;rs75283386
55	51	17:79045773:A:G	rs55748329	17	79045773	4.84675e-09	1	rs55748329
56	52	18:35152563:A:G	rs11665070	18	35152563	9.71856e-10	3	rs11665070;rs4799936;rs1427027
57	53	18:50747191:A:C	rs6508210	18	50747191	5.15578e-17	11	rs6508210;rs149735550;rs34569535;rs16956187;rs9959914;rs3794923;rs7505772;rs965943;rs16956659;rs10164055;rs8089865
58	54	18:52767977:A:C	rs12963231	18	52767977	1.68109e-10	1	rs12963231
59	54	18:53101598:A:G	rs12958048	18	53101598	3.87864e-09	1	rs12958048
60	55	20:48042970:C:T	rs6019826	20	48042970	5.50604e-11	5	rs6019826;rs3787317;rs6019831;rs6090982;rs34500768
61	55	20:48097481:C:T	rs6090988	20	48097481	3.35565e-09	6	rs6090988;rs3787317;rs6019831;rs6090982;rs34500768;rs7267020
62	56	22:41418297:C:T	rs9611460	22	41418297	5.68054e-10	3	rs9611460;rs9611525;rs11090045
63	57	22:42664201:A:C	rs134879	22	42664201	2.39127e-08	1	rs134879
Lead SNPs of BD
GWAS
No	GenomicLocus	uniqID	rsID	chr	pos	p	nIndSigSNPs	IndSigSNPs
1	1	2:194378649:A:C	rs2439202	2	194378649	7.57e-09	1	rs2439202
2	2	3:36856030:C:T	rs9834970	3	36856030	3.704e-12	3	rs9834970;rs7652637;rs13314421
3	3	5:133906609:A:G	rs329319	5	133906609	2.215e-08	1	rs329319
4	4	10:111935550:A:T	rs72830427	10	111935550	2.932e-08	2	rs72830427;rs4595478
5	5	12:2387099:C:T	rs10744560	12	2387099	1.228e-08	1	rs10744560
6	6	19:19358207:C:T	rs111444407	19	19358207	8.674e-10	2	rs111444407;rs10412176
7	7	20:14475757:A:G	rs6079463	20	14475757	2.079e-08	1	rs6079463
8	8	22:41119899:A:G	rs6519227	22	41119899	4.134e-09	1	rs6519227
MTAG
No	GenomicLocus	uniqID	rsID	chr	pos	p	nIndSigSNPs	IndSigSNPs
1	1	1:95586773:C:T	rs1023330	1	95586773	2.18449e-08	1	rs1023330
2	2	1:150143302:A:G	rs78676616	1	150143302	4.38321e-11	1	rs78676616
3	3	1:163752688:G:T	rs8179328	1	163752688	2.09372e-08	1	rs8179328
4	4	2:22604140:A:G	rs2339519	2	22604140	1.88983e-10	3	rs2339519;rs12712388;rs11887562
5	5	2:28033538:A:C	rs12474906	2	28033538	3.51709e-08	1	rs12474906
6	6	2:57987593:C:T	rs11682175	2	57987593	1.0243e-09	2	rs11682175;rs7596038
7	6	2:58071593:A:C	rs80256351	2	58071593	9.19241e-11	2	rs80256351;rs80284681
8	7	2:97416153:A:G	rs4619651	2	97416153	1.37754e-09	1	rs4619651
9	8	2:185462041:C:T	rs10497655	2	185462041	1.94385e-08	3	rs10497655;rs7597593;rs11693094
10	8	2:185811940:A:C	rs4380187	2	185811940	8.07277e-09	3	rs4380187;rs7597593;rs11693094
11	9	2:193848340:A:C	rs59979824	2	193848340	1.5104e-09	1	rs59979824
12	10	2:194378649:A:C	rs2439202	2	194378649	6.20685e-11	2	rs2439202;rs7575761
13	11	2:198304577:A:G	rs6434928	2	198304577	8.21289e-10	1	rs6434928
14	12	2:200730028:A:G	rs769950	2	200730028	3.30284e-11	5	rs769950;rs11890894;rs11688415;rs1367858;rs6708345
15	13	2:233788350:C:T	rs778353	2	233788350	1.31745e-08	1	rs778353
16	14	3:2521322:A:G	rs35346733	3	2521322	4.57037e-10	4	rs35346733;rs62233819;rs67775967;rs36067464
17	15	3:36856030:C:T	rs9834970	3	36856030	5.55036e-16	4	rs9834970;rs78136662;rs7652637;rs13314421
18	16	3:52815905:C:T	rs2710323	3	52815905	3.61464e-12	7	rs2710323;rs187084;rs610060;rs2535629;rs35004449;rs2256332;rs2255107
19	17	4:103198082:A:G	rs13135092	4	103198082	1.04108e-08	1	rs13135092
20	18	5:60642595:C:T	rs4604142	5	60642595	3.64531e-08	1	rs4604142
21	19	5:133906609:A:G	rs329319	5	133906609	2.215e-08	1	rs329319
22	20	5:137712121:C:T	rs10043984	5	137712121	1.62878e-08	1	rs10043984
23	21	5:152187123:G:T	rs72799190	5	152187123	1.35176e-12	2	rs72799190;rs4404733
24	21	5:152540354:C:T	rs2910032	5	152540354	4.23361e-08	1	rs2910032
25	22	6:25384361:C:T	rs215011	6	25384361	5.12641e-09	8	rs215011;rs35789010;rs13212936;rs6456701;rs35367169;rs34661691;rs9467714;rs28551159
26	22	6:26364056:C:T	rs10946817	6	26364056	1.80425e-08	6	rs10946817;rs28551159;rs13218591;rs3799380;rs9393737;rs13217239
27	22	6:26408551:G:T	rs75782365	6	26408551	3.14558e-18	16	rs75782365;rs35789010;rs13212936;rs6456701;rs35367169;rs34661691;rs9467714;rs28551159;rs13218591;rs3799380;rs9393737;rs9379945;rs13194053;rs6932590;rs13217239;rs7746199
28	22	6:27311658:A:G	rs6922815	6	27311658	2.47331e-08	2	rs6922815;rs7746199
29	22	6:27805255:A:C	rs34706883	6	27805255	7.13692e-20	13	rs34706883;rs9379945;rs13194053;rs6932590;rs13217239;rs7746199;rs6940116;rs200991;rs200979;rs4713135;rs735765;rs16894116;rs13215804
30	22	6:29244219:G:T	rs144447022	6	29244219	6.98046e-20	3	rs144447022;rs16894116;rs13215804
31	23	6:33537546:A:G	rs169738	6	33537546	1.48067e-08	2	rs169738;rs9461856
32	24	6:84373058:A:G	rs60730	6	84373058	1.40259e-09	1	rs60730
33	25	6:98584733:A:C	rs9320913	6	98584733	1.13518e-08	1	rs9320913
34	26	7:2029867:C:T	rs58120505	7	2029867	7.1989e-09	1	rs58120505
35	27	7:24774468:G:T	rs80195870	7	24774468	1.82452e-10	3	rs80195870;rs78849264;rs76881352
36	28	7:86427626:A:G	rs12704290	7	86427626	1.00944e-09	1	rs12704290
37	29	7:110178950:A:C	rs2966422	7	110178950	3.50809e-08	1	rs2966422
38	30	7:140666965:C:T	rs13236223	7	140666965	1.91299e-09	1	rs13236223
39	31	8:34021138:C:T	rs75836205	8	34021138	3.36679e-08	1	rs75836205
40	32	8:38284581:C:T	rs6984358	8	38284581	1.20057e-08	1	rs6984358
41	33	8:143310815:A:G	rs11167136	8	143310815	1.03767e-09	1	rs11167136
42	34	10:18727999:A:G	rs10764493	10	18727999	8.00401e-09	1	rs10764493
43	35	10:104628234:C:T	rs7098825	10	104628234	1.07227e-12	7	rs7098825;rs4244354;rs4147157;rs7085104;rs12764899;rs12414777;rs7092200
44	36	10:111935550:A:T	rs72830427	10	111935550	2.932e-08	1	rs72830427
45	37	11:66483265:A:G	rs12805133	11	66483265	3.46247e-08	1	rs12805133
46	38	11:113392994:C:T	rs2514218	11	113392994	5.293e-09	1	rs2514218
47	39	12:2408194:A:G	rs4298967	12	2408194	3.26146e-16	7	rs4298967;rs10848624;rs68089646;rs3829331;rs2239037;rs1860002;rs4765914
48	39	12:2499849:A:C	rs740417	12	2499849	6.89778e-09	2	rs740417;rs1860002
49	40	12:99498640:A:G	rs4762559	12	99498640	6.33427e-09	1	rs4762559
50	41	14:30187405:C:T	rs10149407	14	30187405	2.12095e-08	1	rs10149407
51	42	14:72442612:A:G	rs7161596	14	72442612	1.22575e-08	2	rs7161596;rs7143919
52	43	14:99712945:A:G	rs11624408	14	99712945	3.23132e-09	3	rs11624408;rs12885251;rs10150710
53	44	14:104261723:A:C	rs722637	14	104261723	1.07935e-10	2	rs722637;rs12887734
54	45	15:78908565:C:T	rs28681284	15	78908565	2.61654e-08	1	rs28681284
55	46	15:85109237:A:G	rs12906474	15	85109237	4.49642e-12	2	rs12906474;rs35630683
56	47	15:91426560:A:G	rs4702	15	91426560	5.39063e-11	1	rs4702
57	48	16:9926966:G:T	rs11647445	16	9926966	2.18499e-09	2	rs11647445;rs9922678
58	49	16:29939877:A:G	rs12691307	16	29939877	1.16602e-09	1	rs12691307
59	50	19:19359500:C:G	rs10423874	19	19359500	7.747e-09	2	rs10423874;rs8113006
60	51	20:14493210:A:T	rs2068756	20	14493210	2.798e-08	1	rs2068756
61	52	20:48090779:A:G	rs6125656	20	48090779	1.96451e-08	1	rs6125656
62	53	22:41119899:A:G	rs6519227	22	41119899	3.68639e-09	3	rs6519227;rs133047;rs80533
63	54	22:42571028:A:G	rs760648	22	42571028	2.77216e-09	1	rs760648
Lead SNPs of SCZ
GWAS
No	GenomicLocus	uniqID	rsID	chr	pos	p	nIndSigSNPs	IndSigSNPs
1	1	1:44100084:A:G	rs11210892	1	44100084	4.639e-11	1	rs11210892
2	2	1:98552832:A:T	rs1198588	1	98552832	3.756e-16	7	rs1198588;rs75641275;rs6689552;rs4271249;rs2154402;rs1702285;rs1198575
3	3	1:243667900:G:T	rs9428966	1	243667900	1.323e-08	3	rs9428966;rs12093576;rs2953329
4	4	2:57961602:C:G	rs13011472	2	57961602	1.095e-08	1	rs13011472
5	5	2:60718347:C:T	rs7599488	2	60718347	2.362e-09	1	rs7599488
6	6	2:110284236:A:G	rs9330316	2	110284236	4.592e-08	1	rs9330316
7	7	2:185601420:C:T	rs11693094	2	185601420	6.24e-11	3	rs11693094;rs7597593;rs4380187
8	8	2:198304577:A:G	rs6434928	2	198304577	1.923e-09	2	rs6434928;rs2564388
9	9	2:200825240:A:T	rs281768	2	200825240	5.891e-11	3	rs281768;rs76438423;rs11688415
10	10	2:220045035:A:G	rs7577690	2	220045035	4.598e-08	1	rs7577690
11	11	2:233592501:A:G	rs6704768	2	233592501	1.716e-08	1	rs6704768
12	12	3:2561556:A:G	rs17620999	3	2561556	4.863e-10	6	rs17620999;rs6796313;rs35346733;rs67775967;rs9845120;rs73000081
13	13	3:36858583:C:T	rs75968099	3	36858583	2.395e-10	2	rs75968099;rs9834970
14	14	3:52845105:C:T	rs2535627	3	52845105	3.699e-08	1	rs2535627
15	15	3:63842629:C:T	rs832190	3	63842629	3.301e-09	1	rs832190
16	16	3:136309710:C:T	rs940174	3	136309710	3.359e-09	1	rs940174
17	17	3:180590297:C:T	rs34312605	3	180590297	1.423e-08	1	rs34312605
18	18	4:103188709:C:T	rs13107325	4	103188709	5.029e-09	1	rs13107325
19	19	4:170202862:C:T	rs7653924	4	170202862	4.669e-08	1	rs7653924
20	20	5:60550041:C:T	rs6868457	5	60550041	2.156e-10	3	rs6868457;rs7701440;rs72761442
21	21	5:87727104:C:T	rs35017470	5	87727104	1.175e-09	1	rs35017470
22	21	5:88746331:A:G	rs16867576	5	88746331	2.002e-09	2	rs16867576;rs16867571
23	22	5:137851192:C:T	rs3849046	5	137851192	2.093e-08	1	rs3849046
24	23	5:152007075:A:C	rs13361438	5	152007075	4.1e-08	1	rs13361438
25	24	5:152664721:A:T	rs13176930	5	152664721	2.221e-08	1	rs13176930
26	25	5:153680747:A:T	rs11740474	5	153680747	1.516e-09	1	rs11740474
27	26	6:25170668:A:G	rs73388146	6	25170668	1.384e-08	8	rs73388146;rs1880275;rs76426173;rs4712936;rs13212936;rs1892250;rs35367169;rs13196986
28	26	6:25444614:A:T	rs6918354	6	25444614	1.585e-09	3	rs6918354;rs76426173;rs4712936
29	26	6:26173478:G:T	rs34661691	6	26173478	5.728e-22	19	rs34661691;rs1880275;rs76426173;rs4712936;rs13212936;rs1892250;rs1892252;rs35367169;rs13196986;rs6918586;rs9467711;rs9467714;rs9379850;rs41266839;rs6456727;rs6920256;rs9393741;rs9368467;rs72842197
30	26	6:26196593:A:G	rs67575965	6	26196593	2.033e-09	11	rs67575965;rs1892250;rs6918586;rs9467711;rs9467714;rs9379850;rs41266839;rs1977200;rs6456727;rs6920256;rs72842197
31	26	6:26376832:C:T	rs13218591	6	26376832	2.09e-12	12	rs13218591;rs1892250;rs9467714;rs9379850;rs10946817;rs77631260;rs3799378;rs41266839;rs6456727;rs6920256;rs9393741;rs72842197
32	26	6:27103580:A:G	rs2022272	6	27103580	4.459e-08	21	rs2022272;rs9467714;rs9379850;rs10946817;rs77631260;rs41266839;rs6456727;rs6920256;rs9393741;rs9368467;rs62402013;rs72842197;rs13217239;rs3823427;rs7749305;rs6940116;rs7759217;rs200986;rs200965;rs34130214;rs9461434
33	26	6:27261324:C:T	rs7746199	6	27261324	6.511e-23	23	rs7746199;rs9467711;rs9467714;rs9379850;rs41266839;rs6456727;rs6920256;rs9393741;rs9368467;rs62402013;rs72842197;rs13217239;rs3823427;rs6923811;rs764284;rs7749305;rs6940116;rs200991;rs200965;rs34130214;rs9461434;rs1150687;rs34787248
34	26	6:28561227:A:G	rs144478515	6	28561227	6.71e-09	1	rs144478515
35	26	6:28680776:C:T	rs185053056	6	28680776	1.296e-13	1	rs185053056
36	26	6:28712247:A:G	rs115329265	6	28712247	1.471e-27	34	rs115329265;rs7759217;rs200991;rs200986;rs200965;rs34130214;rs1150687;rs34787248;rs6921919;rs6922374;rs2531805;rs13215804;rs2213806;rs116260720;rs116735144;rs116663187;rs146359807;rs144911693;rs114374770;rs115601603;rs116668069;rs116200175;rs144101101;rs138868753;rs145403921;rs114827547;rs115221895;rs115661163;rs116494131;rs115937317;rs115725324;rs114187207;rs115123779;rs138488080
37	26	6:28713968:A:T	rs185071033	6	28713968	3.16e-09	8	rs185071033;rs200965;rs34130214;rs146359807;rs116668069;rs116200175;rs144101101;rs138868753
38	26	6:29412968:A:G	rs145501595	6	29412968	1.493e-10	14	rs145501595;rs2213806;rs116735144;rs116663187;rs146359807;rs116668069;rs116200175;rs144101101;rs138868753;rs145403921;rs115221895;rs114187207;rs115123779;rs138488080
39	26	6:29610281:A:C	rs115374247	6	29610281	1.956e-13	4	rs115374247;rs116668069;rs114827547;rs138488080
40	27	6:33195383:C:G	rs114460660	6	33195383	2.945e-08	1	rs114460660
41	27	6:33517031:C:T	rs210155	6	33517031	2.63e-11	3	rs210155;rs9461856;rs4711350
42	28	6:93148341:A:G	rs12190758	6	93148341	3.922e-08	1	rs12190758
43	29	7:2145629:C:T	rs111611027	7	2145629	2.493e-10	2	rs111611027;rs55689856
44	30	7:86427626:A:G	rs12704290	7	86427626	5.577e-09	2	rs12704290;rs35182064
45	31	7:87244960:C:T	rs13233308	7	87244960	1.81e-08	1	rs13233308
46	32	7:104653265:A:G	rs2192932	7	104653265	3.453e-08	1	rs2192932
47	33	7:111025948:C:T	rs12532143	7	111025948	2.01e-10	2	rs12532143;rs37667
48	34	8:89588626:G:T	rs7819570	8	89588626	2.629e-08	1	rs7819570
49	35	8:143316970:A:G	rs13262595	8	143316970	4.677e-09	1	rs13262595
50	36	10:18745105:G:T	rs7893279	10	18745105	7.522e-09	2	rs7893279;rs12784387
51	37	10:104628873:A:G	rs7085104	10	104628873	2.679e-15	10	rs7085104;rs5011218;rs4147157;rs12764899;rs7476196;rs12414777;rs7090337;rs7092200;rs34747231;rs116821290
52	37	10:104636655:C:G	rs3740393	10	104636655	2.146e-08	9	rs3740393;rs5011218;rs4147157;rs12764899;rs7476196;rs12414777;rs7090337;rs7092200;rs34747231
53	37	10:104952499:C:T	rs79780963	10	104952499	3.481e-14	1	rs79780963
54	38	11:24375179:C:T	rs11027827	11	24375179	1.007e-09	1	rs11027827
55	39	11:46548754:C:G	rs61882743	11	46548754	1.222e-09	1	rs61882743
56	40	11:109378071:C:T	rs12421382	11	109378071	5.729e-09	1	rs12421382
57	41	11:113392994:C:T	rs2514218	11	113392994	2.923e-08	1	rs2514218
58	42	11:124613957:A:G	rs55661361	11	124613957	1.123e-10	1	rs55661361
59	43	11:130718214:G:T	rs35274053	11	130718214	1.387e-09	3	rs35274053;rs10750446;rs10791097
60	44	11:133822569:A:G	rs75059851	11	133822569	3.665e-10	2	rs75059851;rs612823
61	45	12:2402246:A:G	rs1024582	12	2402246	1.333e-13	5	rs1024582;rs3829331;rs882195;rs1860002;rs4765913
62	45	12:2511831:A:C	rs2239063	12	2511831	1.253e-08	1	rs2239063
63	46	12:29917265:A:C	rs679087	12	29917265	2.924e-09	1	rs679087
64	47	12:53605344:C:T	rs3741434	12	53605344	4.27e-08	1	rs3741434
65	48	12:57622371:G:T	rs12826178	12	57622371	6.018e-11	2	rs12826178;rs73115999
66	49	12:110723245:C:T	rs4766428	12	110723245	5.402e-09	1	rs4766428
67	50	12:123665113:C:G	rs2851447	12	123665113	1.489e-09	1	rs2851447
68	50	12:123747783:A:C	rs7312955	12	123747783	3.619e-08	1	rs7312955
69	51	14:30190316:C:T	rs2068012	14	30190316	3.133e-08	1	rs2068012
70	52	14:71535493:A:C	rs34542576	14	71535493	1.802e-08	2	rs34542576;rs221923
71	53	14:72417326:C:G	rs2332700	14	72417326	3.552e-08	1	rs2332700
72	54	14:99722290:C:G	rs34053174	14	99722290	3.742e-08	2	rs34053174;rs941521
73	55	14:104214342:C:G	rs4906364	14	104214342	2.406e-10	3	rs4906364;rs12887734;rs12433009
74	56	15:78894759:C:G	rs3743078	15	78894759	1.196e-12	5	rs3743078;rs77438389;rs147144681;rs62010330;rs11072768
75	57	15:85105982:C:G	rs12902973	15	85105982	3.927e-10	1	rs12902973
76	58	15:91426560:A:G	rs4702	15	91426560	4.635e-12	3	rs4702;rs8032315;rs6226
77	59	16:13750694:C:T	rs7185124	16	13750694	3.155e-10	1	rs7185124
78	60	18:52750688:G:T	rs11874716	18	52750688	3.039e-09	1	rs11874716
79	60	18:52987161:A:T	rs76641465	18	52987161	3.733e-08	1	rs76641465
80	60	18:53200117:A:G	rs9636107	18	53200117	7.527e-11	3	rs9636107;rs587136;rs784255
81	60	18:53580677:A:G	rs72936314	18	53580677	2.281e-11	4	rs72936314;rs72930787;rs587136;rs72932579
82	60	18:53791119:C:G	rs1789567	18	53791119	4.083e-09	1	rs1789567
83	61	20:37425958:A:G	rs2103655	20	37425958	5.233e-12	4	rs2103655;rs997848;rs2757515;rs4381836
84	62	22:39975691:A:G	rs8139773	22	39975691	1.311e-09	4	rs8139773;rs5757717;rs5757730;rs5995756
85	63	22:41587556:A:T	rs9607782	22	41587556	4.867e-09	1	rs9607782
86	64	22:42340844:C:T	rs1023500	22	42340844	7.778e-09	2	rs1023500;rs1058167
87	64	22:42571028:A:G	rs760648	22	42571028	4.645e-09	2	rs760648;rs1058167
MTAG
No	GenomicLocus	uniqID	rsID	chr	pos	p	nIndSigSNPs	IndSigSNPs
1	1	1:30437268:A:G	rs6694545	1	30437268	1.05104e-08	2	rs6694545;rs1009080
2	2	1:44100084:A:G	rs11210892	1	44100084	1.89146e-10	1	rs11210892
3	3	1:73278615:G:T	rs35998080	1	73278615	3.79404e-09	3	rs35998080;rs11210193;rs2340400
4	4	1:95586773:C:T	rs1023330	1	95586773	8.7883e-09	1	rs1023330
5	5	1:98552832:A:T	rs1198588	1	98552832	3.756e-16	5	rs1198588;rs12073487;rs17379561;rs1702293;rs1702285
6	6	1:150031490:C:T	rs140505938	1	150031490	1.178e-10	2	rs140505938;rs78681982
7	7	1:163727923:A:G	rs7521492	1	163727923	3.06903e-09	1	rs7521492
8	8	1:239210058:A:C	rs72769124	1	239210058	2.68837e-08	1	rs72769124
9	9	1:243820128:A:G	rs12691548	1	243820128	6.5549e-09	2	rs12691548;rs12093576
10	10	2:22641152:A:G	rs11903391	2	22641152	5.21774e-09	3	rs11903391;rs2339519;rs1509378
11	11	2:28033538:A:C	rs12474906	2	28033538	8.85389e-09	1	rs12474906
12	12	2:57987593:C:T	rs11682175	2	57987593	5.33742e-12	3	rs11682175;rs1356545;rs7596038
13	12	2:58071593:A:C	rs80256351	2	58071593	1.72528e-10	2	rs80256351;rs77534782
14	13	2:73631564:A:G	rs11899902	2	73631564	4.6717e-08	1	rs11899902
15	14	2:97416153:A:G	rs4619651	2	97416153	3.16835e-08	1	rs4619651
16	15	2:185601420:C:T	rs11693094	2	185601420	3.95253e-11	5	rs11693094;rs11888068;rs7597593;rs62200788;rs4380187
17	16	2:193848340:A:C	rs59979824	2	193848340	1.29616e-09	1	rs59979824
18	17	2:194468524:C:T	rs6748251	2	194468524	1.61036e-09	1	rs6748251
19	18	2:198304577:A:G	rs6434928	2	198304577	8.38186e-12	2	rs6434928;rs2564388
20	19	2:200716119:A:C	rs796364	2	200716119	3.05715e-13	6	rs796364;rs74938253;rs1653290;rs11688415;rs1367858;rs6708345
21	20	2:233790171:A:C	rs747462	2	233790171	8.16364e-09	1	rs747462
22	21	3:2547786:G:T	rs17194490	3	2547786	2.13411e-11	6	rs17194490;rs11708578;rs35346733;rs13061721;rs9845120;rs71309902
23	22	3:36856030:C:T	rs9834970	3	36856030	4.18312e-14	3	rs9834970;rs75968099;rs7624498
24	23	3:52837793:C:T	rs4481150	3	52837793	1.58899e-12	8	rs4481150;rs353547;rs9311474;rs6765687;rs7620039;rs4687554;rs2710314;rs2255107
25	24	3:63833050:C:T	rs832187	3	63833050	5.02063e-09	2	rs832187;rs3774726
26	25	3:76221679:A:G	rs7636341	3	76221679	2.0009e-08	1	rs7636341
27	26	3:136290529:C:G	rs10935185	3	136290529	5.023e-09	1	rs10935185
28	27	3:180651870:C:G	rs13097727	3	180651870	3.458e-08	1	rs13097727
29	28	4:103188709:C:T	rs13107325	4	103188709	7.66876e-11	1	rs13107325
30	29	4:170202862:C:T	rs7653924	4	170202862	4.669e-08	1	rs7653924
31	30	5:60549520:C:G	rs62366215	5	60549520	4.002e-10	3	rs62366215;rs4604142;rs72761442
32	31	5:87550095:C:G	rs454822	5	87550095	1.617e-09	1	rs454822
33	32	5:137712121:C:T	rs10043984	5	137712121	4.8543e-08	1	rs10043984
34	32	5:137938573:G:T	rs4835691	5	137938573	5.25614e-09	1	rs4835691
35	33	5:152190705:A:G	rs72799198	5	152190705	2.18505e-12	2	rs72799198;rs2964223
36	33	5:152540354:C:T	rs2910032	5	152540354	2.61176e-09	2	rs2910032;rs13176930
37	34	5:153680747:A:T	rs11740474	5	153680747	1.516e-09	2	rs11740474;rs73279685
38	35	6:25384361:C:T	rs215011	6	25384361	2.64001e-12	14	rs215011;rs73388146;rs6942227;rs6918354;rs35789010;rs13212936;rs1892250;rs1892252;rs35367169;rs13196986;rs34661691;rs9467711;rs9467714;rs9379850
39	35	6:26211146:G:T	rs9358912	6	26211146	3.46816e-08	1	rs9358912
40	35	6:26364056:C:T	rs10946817	6	26364056	1.68235e-11	9	rs10946817;rs9379850;rs13218591;rs2072804;rs3799378;rs3799380;rs6920256;rs9393741;rs13217239
41	35	6:26408551:G:T	rs75782365	6	26408551	3.48039e-25	26	rs75782365;rs35789010;rs13212936;rs1892250;rs1892252;rs35367169;rs13196986;rs34661691;rs67575965;rs9467711;rs9467714;rs9379850;rs13218591;rs2072804;rs3799378;rs1977200;rs3799380;rs6920256;rs9393741;rs9368467;rs62402013;rs13194053;rs6932590;rs13217239;rs7746199;rs2393923
42	35	6:27311658:A:G	rs6922815	6	27311658	2.89455e-10	2	rs6922815;rs7746199
43	35	6:27805255:A:C	rs34706883	6	27805255	1.72481e-26	30	rs34706883;rs62402013;rs13194053;rs6932590;rs13217239;rs7746199;rs2393923;rs6940116;rs9468219;rs200991;rs200986;rs200979;rs4713135;rs2622320;rs735765;rs11967137;rs6921919;rs9468366;rs13215804;rs116260720;rs116735144;rs116663187;rs146359807;rs144911693;rs114374770;rs115601603;rs115329265;rs185071033;rs116668069;rs116200175
44	35	6:28561227:A:G	rs144478515	6	28561227	6.71e-09	1	rs144478515
45	35	6:28680776:C:T	rs185053056	6	28680776	1.296e-13	1	rs185053056
46	35	6:29244219:G:T	rs144447022	6	29244219	8.89719e-28	26	rs144447022;rs6921919;rs9468366;rs13215804;rs116260720;rs116735144;rs116663187;rs146359807;rs144911693;rs114374770;rs115601603;rs115329265;rs185071033;rs116668069;rs116200175;rs138868753;rs145403921;rs114827547;rs115221895;rs115661163;rs116494131;rs115937317;rs115725324;rs145501595;rs115123779;rs138488080
47	35	6:29356587:A:G	rs114187207	6	29356587	2.004e-08	23	rs114187207;rs9468366;rs116260720;rs116735144;rs116663187;rs146359807;rs144911693;rs114374770;rs115601603;rs115329265;rs116668069;rs116200175;rs138868753;rs145403921;rs114827547;rs115221895;rs115661163;rs116494131;rs115937317;rs115725324;rs145501595;rs115123779;rs138488080
48	35	6:29610281:A:C	rs115374247	6	29610281	1.956e-13	4	rs115374247;rs116668069;rs114827547;rs138488080
49	36	6:33195383:C:G	rs114460660	6	33195383	2.945e-08	1	rs114460660
50	36	6:33537546:A:G	rs169738	6	33537546	8.07517e-12	4	rs169738;rs9461856;rs210152;rs4559081
51	37	6:84283733:A:C	rs2016358	6	84283733	7.02845e-09	1	rs2016358
52	38	6:93148341:A:G	rs12190758	6	93148341	3.60235e-08	1	rs12190758
53	39	7:2145629:C:T	rs111611027	7	2145629	2.493e-10	2	rs111611027;rs59574136
54	40	7:21520212:G:T	rs73060317	7	21520212	3.86562e-08	1	rs73060317
55	41	7:24717969:C:T	rs79210963	7	24717969	1.98349e-09	2	rs79210963;rs78849264
56	42	7:86427626:A:G	rs12704290	7	86427626	1.55918e-10	3	rs12704290;rs35182064;rs10268818
57	43	7:87244960:C:T	rs13233308	7	87244960	2.39417e-09	1	rs13233308
58	44	7:104605530:A:C	rs7776707	7	104605530	3.67971e-09	1	rs7776707
59	45	7:111134057:A:T	rs12668724	7	111134057	3.648e-10	2	rs12668724;rs2396358
60	46	7:137070298:A:G	rs7785663	7	137070298	2.31073e-08	1	rs7785663
61	47	7:140666965:C:T	rs13236223	7	140666965	2.08113e-08	1	rs13236223
62	48	8:33998571:C:T	rs74804370	8	33998571	1.3437e-08	1	rs74804370
63	49	8:38272582:A:C	rs4647903	8	38272582	3.90935e-08	1	rs4647903
64	50	8:89588626:G:T	rs7819570	8	89588626	2.629e-08	1	rs7819570
65	51	8:143312933:A:C	rs4129585	8	143312933	1.40906e-11	2	rs4129585;rs13282237
66	52	10:18745105:G:T	rs7893279	10	18745105	4.04723e-10	2	rs7893279;rs12784387
67	53	10:104628873:A:G	rs7085104	10	104628873	2.23657e-16	11	rs7085104;rs11191365;rs4147157;rs619824;rs12764899;rs7476196;rs12414777;rs7090337;rs7092200;rs2274341;rs12413046
68	53	10:104642237:G:T	rs72841270	10	104642237	6.05532e-09	8	rs72841270;rs11191365;rs4147157;rs12764899;rs7476196;rs12414777;rs7092200;rs12413046
69	53	10:104952499:C:T	rs79780963	10	104952499	3.481e-14	1	rs79780963
70	54	10:106569207:A:G	rs61867294	10	106569207	2.07125e-08	2	rs61867294;rs2496024
71	55	11:24374545:A:T	rs12363019	11	24374545	1.035e-09	1	rs12363019
72	56	11:46548754:C:G	rs61882743	11	46548754	1.222e-09	1	rs61882743
73	57	11:109555838:A:G	rs3858402	11	109555838	9.30488e-09	1	rs3858402
74	58	11:113392994:C:T	rs2514218	11	113392994	6.96369e-11	1	rs2514218
75	59	11:124613957:A:G	rs55661361	11	124613957	4.16455e-10	1	rs55661361
76	60	11:130731437:C:T	rs73022874	11	130731437	5.17048e-10	2	rs73022874;rs10791099
77	61	11:133842973:A:T	rs11223656	11	133842973	1.172e-09	2	rs11223656;rs612823
78	62	12:2408194:A:G	rs4298967	12	2408194	3.02916e-17	8	rs4298967;rs10848626;rs2238051;rs68089646;rs3829331;rs882195;rs1860002;rs4765913
79	62	12:2500431:A:G	rs10491964	12	2500431	9.62695e-10	1	rs10491964
80	63	12:29917266:A:T	rs672107	12	29917266	2.924e-09	1	rs672107
81	64	12:53605344:C:T	rs3741434	12	53605344	4.27e-08	1	rs3741434
82	65	12:57622371:G:T	rs12826178	12	57622371	3.31602e-08	1	rs12826178
83	66	12:99494986:C:T	rs10735362	12	99494986	5.37527e-09	1	rs10735362
84	67	12:103596455:C:T	rs10860964	12	103596455	4.82837e-08	1	rs10860964
85	68	12:123665113:C:G	rs2851447	12	123665113	1.489e-09	1	rs2851447
86	68	12:123747783:A:C	rs7312955	12	123747783	3.619e-08	1	rs7312955
87	69	14:30187405:C:T	rs10149407	14	30187405	4.18199e-09	1	rs10149407
88	70	14:71535493:A:C	rs34542576	14	71535493	1.802e-08	1	rs34542576
89	71	14:72434002:A:G	rs7143919	14	72434002	8.57595e-10	3	rs7143919;rs12888615;rs7161596
90	72	14:99719219:A:G	rs2693698	14	99719219	8.60674e-10	5	rs2693698;rs1257414;rs10129264;rs10150710;rs34611983
91	73	14:104096031:C:T	rs61637848	14	104096031	2.78845e-12	7	rs61637848;rs7140558;rs35311561;rs1535099;rs8009147;rs11160763;rs10132641
92	74	15:78894759:C:G	rs3743078	15	78894759	1.196e-12	4	rs3743078;rs77438389;rs147144681;rs62010330
93	75	15:85149575:C:T	rs748455	15	85149575	5.54368e-13	2	rs748455;rs306206
94	76	15:91426560:A:G	rs4702	15	91426560	7.54997e-14	3	rs4702;rs8027450;rs6226
95	77	16:9946319:A:G	rs9922678	16	9946319	3.21311e-09	2	rs9922678;rs11647445
96	78	16:13753384:A:G	rs8055219	16	13753384	5.26965e-11	1	rs8055219
97	79	16:29939877:A:G	rs12691307	16	29939877	5.05697e-10	1	rs12691307
98	80	18:50746748:C:T	rs4632195	18	50746748	5.24789e-09	1	rs4632195
99	81	18:52750688:G:T	rs11874716	18	52750688	2.38861e-09	1	rs11874716
100	81	18:52987161:A:T	rs76641465	18	52987161	3.733e-08	1	rs76641465
101	81	18:53200117:A:G	rs9636107	18	53200117	1.03154e-11	3	rs9636107;rs581653;rs784255
102	81	18:53554733:C:T	rs144158419	18	53554733	8.614e-11	3	rs144158419;rs72930787;rs55827906
103	81	18:53791119:C:G	rs1789567	18	53791119	4.083e-09	1	rs1789567
104	82	20:37483430:A:G	rs4812322	20	37483430	7.08834e-11	4	rs4812322;rs997848;rs2748660;rs4456761
105	83	20:48131036:C:T	rs7267348	20	48131036	5.04587e-09	3	rs7267348;rs6090982;rs6125656
106	84	22:40000313:C:T	rs5995756	22	40000313	1.61603e-09	5	rs5995756;rs5757717;rs3788556;rs8139773;rs2092179
107	85	22:41027819:C:T	rs133047	22	41027819	2.52565e-09	1	rs133047
108	86	22:41617897:A:G	rs5758265	22	41617897	8.39694e-10	2	rs5758265;rs11090045
109	87	22:42340508:C:G	rs1023497	22	42340508	8.611e-09	3	rs1023497;rs2860372;rs1058167
110	87	22:42571028:A:G	rs760648	22	42571028	1.06302e-11	3	rs760648;rs2860372;rs1058167

## Sheet: S3 Genomic risk loci
Note:Genomic risk loci defined by independent lead SNPs and maximum distance between their LD block. Genomic locus = Index of genomic rick loci.uniqID = Unique ID of SNPs consists of chr: position:allele1:allele2 where alleles are alphabetically ordered. rsID= rsID of the top lead SNP based on dbSNP build 146. chr=chromosome of top lead SNP. pos= the position of top lead SNP on hg19. p = P-value …
Genenomic Risk Loci of ADHD
GWAS
GenomicLocus	uniqID	rsID	chr	pos	p	start	end	nSNPs	nGWASSNPs	nIndSigSNPs	IndSigSNPs	nLeadSNPs	LeadSNPs
1	1:44184192:G:GT	rs11420276	1	44184192	2.143e-13	43788858	44480093	493	492	11	rs35947542;rs2842198;rs34898652;rs3001723;rs673253;rs3791036;rs3952787;rs11420276;rs492929;rs35025013;rs113551349	2	rs35947542;rs11420276
2	1:96602440:A:G	rs1222063	1	96602440	3.068e-08	96597502	96604591	4	4	1	rs1222063	1	rs1222063
3	1:96978961:A:G	rs2391769	1	96978961	3.962e-08	96978961	97031756	6	6	1	rs2391769	1	rs2391769
4	2:215181889:A:G	rs9677504	2	215181889	1.391e-08	215081228	215219808	20	20	1	rs9677504	1	rs9677504
5	3:20669071:G:T	rs4858241	3	20669071	1.74e-08	20573468	20717763	23	23	2	rs4858241;rs1021938	1	rs4858241
6	4:31151456:C:T	rs28411770	4	31151456	1.152e-08	31107765	31160819	62	62	1	rs28411770	1	rs28411770
7	5:87854395:A:C	rs4916723	5	87854395	1.576e-08	87792844	87932809	27	27	1	rs4916723	1	rs4916723
8	5:88215594:A:G	rs304132	5	88215594	4.225e-08	88215594	88223420	3	3	1	rs304132	1	rs304132
9	7:114086133:G:GTC	rs5886709	7	114086133	1.658e-08	114012911	114287116	92	92	2	rs5886709;rs34291892	1	rs5886709
10	8:34352610:A:G	rs74760947	8	34352610	1.348e-08	33790200	34820687	47	47	1	rs74760947	1	rs74760947
11	10:106747354:A:T	rs11591402	10	106747354	1.336e-08	106563924	106830537	134	134	1	rs11591402	1	rs11591402
12	12:89760744:A:G	rs1427829	12	89760744	1.822e-09	89726027	89776845	13	13	1	rs1427829	1	rs1427829
13	15:47754018:C:T	rs281324	15	47754018	2.678e-08	47730870	47904808	65	65	1	rs281324	1	rs281324
14	16:72578131:A:G	rs212178	16	72578131	7.677e-09	72308631	72741267	18	18	1	rs212178	1	rs212178
MTAG
GenomicLocus	uniqID	rsID	chr	pos	p	start	end	nSNPs	nGWASSNPs	nIndSigSNPs	IndSigSNPs	nLeadSNPs	LeadSNPs
1	1:44188465:A:C	rs12410155	1	44188465	7.87057e-14	43788858	44480093	488	488	10	rs12410155;rs2782657;rs34898652;rs35947542;rs673253;rs492929;rs11210887;rs150623615;rs3791101;rs3952787	2	rs12410155;rs3952787
2	1:73814159:A:G	rs10789368	1	73814159	1.11673e-08	73435629	74077588	717	716	2	rs10789368;rs7543202	1	rs10789368
3	1:96602440:A:G	rs1222063	1	96602440	3.068e-08	96597502	96604591	4	4	1	rs1222063	1	rs1222063
4	2:22539738:A:G	rs7585730	2	22539738	2.30833e-08	22430795	22566548	133	133	2	rs7585730;rs12618781	1	rs7585730
5	2:215181889:A:G	rs9677504	2	215181889	1.33558e-08	215081228	215219808	20	20	1	rs9677504	1	rs9677504
6	3:20573468:C:G	rs1021938	3	20573468	2.15e-08	20573468	20717763	23	23	2	rs1021938;rs4858241	1	rs1021938
7	4:31151456:C:T	rs28411770	4	31151456	1.152e-08	31107765	31160819	62	62	1	rs28411770	1	rs28411770
8	5:87883838:C:G	rs56022653	5	87883838	1.906e-08	87792844	87933568	50	50	1	rs56022653	1	rs56022653
9	5:103904226:A:G	rs12658032	5	103904226	1.45386e-10	103671867	104082179	221	221	3	rs12658032;rs1899386;rs325502	1	rs12658032
10	7:114158954:A:G	rs9969232	7	114158954	7.83926e-09	114012911	114287116	94	94	2	rs9969232;rs10262192	1	rs9969232
11	8:34352610:A:G	rs74760947	8	34352610	4.46083e-09	33790200	34820687	47	47	1	rs74760947	1	rs74760947
12	10:8820088:A:G	rs1334561	10	8820088	2.83327e-08	8784773	8838901	53	53	1	rs1334561	1	rs1334561
13	10:106745104:G:T	rs6584649	10	106745104	1.13465e-11	106473048	106830537	193	193	3	rs11192193;rs11596241;rs6584649	2	rs11192193;rs6584649
14	11:28607245:C:T	rs7952220	11	28607245	1.12128e-08	28591168	28694440	171	171	1	rs7952220	1	rs7952220
15	12:89748583:A:AGGG	rs35928531	12	89748583	2.039e-09	89726027	89776845	13	13	1	rs35928531	1	rs35928531
16	13:78904797:C:T	rs2243517	13	78904797	1.08486e-08	78821529	78971323	152	152	1	rs2243517	1	rs2243517
17	15:47685504:C:T	rs281297	15	47685504	7.48293e-09	47675569	47904808	93	93	2	rs281297;rs281324	1	rs281297
18	16:72587093:A:T	rs12596294	16	72587093	2.474e-08	72308631	72741267	19	19	1	rs12596294	1	rs12596294
19	18:50726559:A:G	rs8084351	18	50726559	4.18349e-09	50620087	50907127	149	149	1	rs8084351	1	rs8084351
Genenomic Risk Loci of ASD
GWAS
GenomicLocus	uniqID	rsID	chr	pos	p	start	end	nSNPs	nGWASSNPs	nIndSigSNPs	IndSigSNPs	nLeadSNPs	LeadSNPs
1	8:10576775:C:G	rs10099100	8	10576775	1.065e-08	10571591	10583506	6	6	1	rs10099100	1	rs10099100
2	20:14836243:G:GTTTTTTT	rs71190156	20	14836243	2.752e-08	14697386	14836243	47	47	1	rs71190156	1	rs71190156
3	20:21248116:A:G	rs910805	20	21248116	2.041e-09	21095936	21474473	367	367	5	rs910805;rs774711958;rs12625304;rs551846666;rs6035820	1	rs910805
MTAG
GenomicLocus	uniqID	rsID	chr	pos	p	start	end	nSNPs	nGWASSNPs	nIndSigSNPs	IndSigSNPs	nLeadSNPs	LeadSNPs
1	3:157856146:A:C	rs1589526	3	157856146	1.61972e-08	157828781	158284861	502	502	2	rs1589526;rs11707386	1	rs1589526
2	5:103991476:A:C	rs416223	5	103991476	1.08995e-10	103791044	104082179	178	178	1	rs416223	1	rs416223
3	5:153601262:A:G	rs34509057	5	153601262	1.0876e-08	153601262	153687444	95	95	1	rs34509057	1	rs34509057
4	7:24526039:C:T	rs6461809	7	24526039	8.07305e-09	24526039	24536700	8	8	1	rs6461809	1	rs6461809
5	8:10576775:C:G	rs10099100	8	10576775	1.065e-08	10571591	10583506	6	6	1	rs10099100	1	rs10099100
6	10:106745104:G:T	rs6584649	10	106745104	6.2574e-09	106563924	106830537	172	172	2	rs6584649;rs1021362	1	rs6584649
7	16:6342641:C:T	rs6500768	16	6342641	3.61529e-08	6310645	6345984	15	15	1	rs6500768	1	rs6500768
8	18:50747191:A:C	rs6508210	18	50747191	2.69245e-08	50620087	50879700	62	62	1	rs6508210	1	rs6508210
9	20:14836243:G:GTTTTTTT	rs71190156	20	14836243	2.752e-08	14697386	14836243	47	47	1	rs71190156	1	rs71190156
10	20:21248116:A:G	rs910805	20	21248116	9.93038e-11	21095936	21549424	401	401	9	rs910805;rs774711958;rs551846666;rs73128919;rs6035821;rs3761290;rs397757;rs59154329;rs8182800	1	rs910805
Genenomic Risk Loci of DEP
GWAS
GenomicLocus	uniqID	rsID	chr	pos	p	start	end	nSNPs	nGWASSNPs	nIndSigSNPs	IndSigSNPs	nLeadSNPs	LeadSNPs
1	1:8484823:A:G	rs301807	1	8484823	1.487e-10	8404093	8781396	205	164	2	rs301807;rs301795	1	rs301807
2	1:80797910:C:T	rs12073845	1	80797910	3.32e-08	80784642	80871734	248	167	1	rs12073845	1	rs12073845
3	2:22435356:A:G	rs11124319	2	22435356	1.936e-08	22430795	22545027	104	83	1	rs11124319	1	rs11124319
4	2:58200748:A:G	rs12713370	2	58200748	1.594e-09	57942325	58484172	257	210	3	rs12713370;rs11688767;rs848293	1	rs12713370
5	3:11590751:A:G	rs6442260	3	11590751	4.89e-08	11292682	11597087	153	113	1	rs6442260	1	rs6442260
6	3:77591192:A:C	rs775766	3	77591192	1.521e-08	77527527	77648565	84	72	2	rs775766;rs935526	1	rs775766
7	3:78593913:G:T	rs73117594	3	78593913	1.52e-08	78415051	78593913	92	83	1	rs73117594	1	rs73117594
8	3:157857110:A:G	rs6441175	3	157857110	1.55e-09	157829953	158352440	376	277	2	rs6441175;rs1656369	1	rs6441175
9	4:123122856:A:G	rs77087420	4	123122856	1.561e-10	123122856	123558330	13	9	1	rs77087420	1	rs77087420
10	5:26972683:A:G	rs1946473	5	26972683	2.893e-08	26953414	27055365	158	127	1	rs1946473	1	rs1946473
11	5:87988733:A:G	rs2304607	5	87988733	1.368e-09	87936379	88102281	110	87	3	rs2304607;rs6882046;rs454214	1	rs2304607
12	5:140212538:C:T	rs3806843	5	140212538	1.461e-09	140024042	140222641	263	205	1	rs3806843	1	rs3806843
13	5:164484948:G:T	rs4543289	5	164484948	3.745e-08	164467717	164678946	199	145	1	rs4543289	1	rs4543289
14	5:166991270:C:G	rs2098651	5	166991270	2.233e-10	166985224	167055936	87	72	1	rs2098651	1	rs2098651
15	6:27815823:G:T	rs200990	6	27815823	3.954e-10	26342311	29346329	826	695	6	rs3799380;rs9379850;rs13218591;rs200990;rs2064219;rs7775835	2	rs3799380;rs200990
16	7:2079744:C:G	rs2056477	7	2079744	4.447e-08	1872921	2110850	88	70	1	rs2056477	1	rs2056477
17	7:12258755:C:G	rs3823612	7	12258755	4.639e-11	12233848	12286050	155	123	2	rs3823612;rs14978	1	rs3823612
18	7:24749429:A:G	rs2721811	7	24749429	3.756e-08	24607175	24801999	35	24	1	rs2721811	1	rs2721811
19	7:38939254:C:T	rs10274968	7	38939254	1.124e-08	38824932	38965365	112	99	1	rs10274968	1	rs10274968
20	9:23737627:A:G	rs3793577	9	23737627	2.717e-12	23720380	23741776	25	20	2	rs3793577;rs10811965	1	rs3793577
21	9:96301800:G:T	rs12376738	9	96301800	1.598e-08	96167126	96381916	160	138	1	rs12376738	1	rs12376738
22	9:120501644:G:T	rs2149351	9	120501644	2.802e-08	120489821	120534073	22	18	1	rs2149351	1	rs2149351
23	10:106635997:A:G	rs1961639	10	106635997	3.849e-09	106569253	106640384	38	33	1	rs1961639	1	rs1961639
24	11:57448032:C:G	rs10896636	11	57448032	2.554e-09	57404779	57681828	96	78	1	rs10896636	1	rs10896636
25	11:88874152:C:G	rs10830220	11	88874152	1.09e-09	88620462	89055293	245	180	3	rs10830220;rs1150313;rs501301	1	rs10830220
26	11:99520508:G:T	rs586533	11	99520508	1.648e-09	99489910	99558965	276	214	2	rs586533;rs642986	1	rs586533
27	12:24279585:C:G	rs17487383	12	24279585	3.764e-08	24272070	24285197	6	6	1	rs17487383	1	rs17487383
28	12:74335356:C:T	rs17828731	12	74335356	1.444e-08	74127563	74540482	249	200	1	rs17828731	1	rs17828731
29	12:84709216:A:G	rs2956287	12	84709216	4.945e-11	84368751	84997620	365	304	2	rs2956287;rs4480613	1	rs2956287
30	12:121363835:C:T	rs77741769	12	121363835	7.706e-09	121188641	121378566	168	133	2	rs77741769;rs1151849	1	rs77741769
31	12:127197682:C:T	rs1706497	12	127197682	3.024e-08	127197682	127213751	10	8	1	rs1706497	1	rs1706497
32	13:53625781:A:G	rs12552	13	53625781	1.936e-10	53613990	53864444	150	131	3	rs12552;rs8181889;rs1322944	1	rs12552
33	13:66941792:A:G	rs9592461	13	66941792	1.638e-12	66913378	66974706	43	37	2	rs9592461;rs4883777	1	rs9592461
34	13:68202087:A:T	rs6562505	13	68202087	4.586e-08	68202087	68236187	13	11	1	rs6562505	1	rs6562505
35	15:37761910:A:C	rs28802424	15	37761910	2.658e-08	37625252	37837016	126	91	1	rs28802424	1	rs28802424
36	15:47717163:A:G	rs72733826	15	47717163	3.406e-09	47689943	47862385	10	9	2	rs72733826;rs117319730	1	rs72733826
37	15:78067633:C:T	rs7170398	15	78067633	1.931e-08	78055692	78146382	77	65	2	rs7170398;rs11629621	1	rs7170398
38	16:6315880:A:G	rs7193263	16	6315880	9.286e-11	6302145	6343315	24	23	2	rs7193263;rs10500337	1	rs7193263
39	16:7667797:G:T	rs2191130	16	7667797	1.067e-09	7654531	7674376	46	42	2	rs2191130;rs7184911	1	rs2191130
40	17:79045773:A:G	rs55748329	17	79045773	1.056e-09	79045773	79097769	15	12	1	rs55748329	1	rs55748329
41	18:35152563:A:G	rs11665070	18	35152563	1.581e-09	35086406	35278126	114	98	3	rs11665070;rs4799936;rs1427027	1	rs11665070
42	18:50752610:A:G	rs8099160	18	50752610	2.214e-14	50358109	51055069	987	778	10	rs8099160;rs149735550;rs62097899;rs4291980;rs12968428;rs1431181;rs6508220;rs1367635;rs9807529;rs8089865	1	rs8099160
43	18:52903085:A:G	rs1261070	18	52903085	1.189e-08	52765283	53164693	82	63	4	rs12963231;rs1261070;rs4801157;rs1452788	3	rs12963231;rs1261070;rs4801157
44	20:48041211:C:T	rs3787317	20	48041211	9.416e-10	47511792	48079726	272	213	3	rs6066975;rs3787317;rs6019826	2	rs6066975;rs3787317
45	22:41418297:C:T	rs9611460	22	41418297	2.192e-08	41408754	41713111	146	110	1	rs9611460	1	rs9611460
MTAG
GenomicLocus	uniqID	rsID	chr	pos	p	start	end	nSNPs	nGWASSNPs	nIndSigSNPs	IndSigSNPs	nLeadSNPs	LeadSNPs
1	1:8497307:A:T	rs301802	1	8497307	3.039e-10	8404093	8799882	209	164	2	rs301802;rs301790	1	rs301802
2	1:73736562:A:G	rs4571923	1	73736562	3.88911e-11	73275828	74077588	1150	908	4	rs4571923;rs2422321;rs10749815;rs7543202	1	rs4571923
3	2:22435356:A:G	rs11124319	2	22435356	3.97472e-10	22430795	22583435	207	163	3	rs11124319;rs7425354;rs12619197	1	rs11124319
4	2:57987593:C:T	rs11682175	2	57987593	1.32722e-11	57942987	58484172	231	191	3	rs11682175;rs12713370;rs848293	1	rs11682175
5	2:161904823:A:G	rs197261	2	161904823	7.42916e-09	161883727	162095003	19	17	1	rs197261	1	rs197261
6	3:11541885:A:G	rs2454478	3	11541885	9.59835e-09	11281159	11597087	163	120	1	rs2454478	1	rs2454478
7	3:44224673:G:T	rs11707506	3	44224673	3.77653e-08	44222317	44450071	44	37	1	rs11707506	1	rs11707506
8	3:76264742:A:G	rs4856019	3	76264742	2.05146e-09	76211681	76272570	53	44	1	rs4856019	1	rs4856019
9	3:77581257:C:G	rs775756	3	77581257	4.865e-08	77531264	77648565	77	65	1	rs775756	1	rs775756
10	3:157856421:C:T	rs4318510	3	157856421	2.07001e-11	157828781	158352440	510	374	3	rs4318510;rs6806967;rs7649643	1	rs4318510
11	4:24483311:C:T	rs4697062	4	24483311	1.84724e-08	24475509	24490057	21	16	1	rs4697062	1	rs4697062
12	4:42134066:C:T	rs6447132	4	42134066	1.40649e-08	41907742	42184374	242	200	1	rs6447132	1	rs6447132
13	4:123388893:C:G	rs45534736	4	123388893	1.817e-09	123122856	123558330	13	9	1	rs45534736	1	rs45534736
14	5:87988733:A:G	rs2304607	5	87988733	1.1685e-09	87936379	88010829	34	27	1	rs2304607	1	rs2304607
15	5:103912319:A:G	rs10078807	5	103912319	7.88546e-10	103723455	104082179	209	157	2	rs10078807;rs12658032	1	rs10078807
16	5:140191243:C:T	rs9716546	5	140191243	1.035e-08	140013374	140222641	267	202	1	rs9716546	1	rs9716546
17	5:166991270:C:G	rs2098651	5	166991270	2.233e-10	166985224	167055936	87	72	1	rs2098651	1	rs2098651
18	6:27491299:A:G	rs6904596	6	27491299	8.63304e-14	25684606	29607101	1279	1063	18	rs3799380;rs7749823;rs10484439;rs11966360;rs9379850;rs12199613;rs13218591;rs3799383;rs3999471;rs6904071;rs3800316;rs7746199;rs6904596;rs2064219;rs200956;rs17720293;rs853676;rs144447022	3	rs3799380;rs6904596;rs144447022
19	6:99598756:A:G	rs2388840	6	99598756	1.01227e-08	99533281	99601886	7	4	1	rs2388840	1	rs2388840
20	7:1971226:A:G	rs61409925	7	1971226	4.24759e-08	1872921	2110850	159	131	2	rs61409925;rs2056477	1	rs61409925
21	7:12258755:C:G	rs3823612	7	12258755	4.639e-11	12233848	12286050	155	123	2	rs3823612;rs14978	1	rs3823612
22	7:24749429:A:G	rs2721811	7	24749429	3.09079e-10	24554565	24832308	132	103	5	rs2721811;rs6952491;rs1476520;rs6976667;rs10951029	1	rs2721811
23	7:38939254:C:T	rs10274968	7	38939254	3.40067e-08	38824932	38965365	112	99	1	rs10274968	1	rs10274968
24	7:82388714:G:T	rs13438494	7	82388714	8.33534e-09	82386473	82555669	147	119	2	rs13438494;rs12707530	1	rs13438494
25	9:23736400:A:G	rs10119773	9	23736400	5.4612e-12	23720380	23741776	26	21	2	rs10119773;rs10966061	1	rs10119773
26	9:96301800:G:T	rs12376738	9	96301800	1.64566e-10	96167126	96484560	320	279	3	rs12376738;rs2001589;rs6479494	2	rs12376738;rs6479494
27	9:120501644:G:T	rs2149351	9	120501644	1.42175e-08	120489821	120534073	22	18	1	rs2149351	1	rs2149351
28	10:106636596:C:T	rs2496024	10	106636596	4.83515e-13	106417957	106830537	264	234	7	rs11596241;rs11599236;rs61278749;rs17118088;rs2496024;rs1873306;rs10786832	2	rs11596241;rs2496024
29	11:28497639:C:T	rs4417256	11	28497639	4.61229e-09	28379460	28577867	226	169	1	rs4417256	1	rs4417256
30	11:46231956:A:G	rs55702830	11	46231956	1.16199e-08	46181739	46250265	18	14	1	rs55702830	1	rs55702830
31	11:57433327:C:T	rs527528	11	57433327	2.68185e-12	57404779	57681828	96	78	1	rs527528	1	rs527528
32	11:88695846:A:G	rs1150313	11	88695846	3.71076e-10	88470041	89055293	327	244	4	rs1150313;rs6483416;rs10830221;rs645592	1	rs1150313
33	11:99519604:A:G	rs680022	11	99519604	2.66635e-09	99489910	99555632	259	200	1	rs680022	1	rs680022
34	11:112826867:C:T	rs2212450	11	112826867	5.29732e-09	112826867	112912811	112	98	1	rs2212450	1	rs2212450
35	11:113377488:A:C	rs7111031	11	113377488	2.34425e-09	113236199	113425430	118	102	3	rs7111031;rs1116313;rs10750025	1	rs7111031
36	11:118341649:C:T	rs7948661	11	118341649	3.93091e-08	118312870	118446875	43	38	1	rs7948661	1	rs7948661
37	12:24172260:C:T	rs17481131	12	24172260	7.95452e-09	24152783	24285197	62	57	2	rs17481131;rs17487383	1	rs17481131
38	12:74489288:C:T	rs753044	12	74489288	1.14692e-09	74143958	74550782	55	47	1	rs753044	1	rs753044
39	12:84766776:C:G	rs7955525	12	84766776	4.047e-10	84404719	84997620	357	296	2	rs7955525;rs41466449	1	rs7955525
40	12:117672339:C:T	rs1875140	12	117672339	7.3298e-09	117660827	117699505	13	13	1	rs1875140	1	rs1875140
41	12:121340599:A:G	rs1151849	12	121340599	1.47506e-09	121188641	121378566	168	133	2	rs1151849;rs77741769	1	rs1151849
42	13:53625781:A:G	rs12552	13	53625781	3.96888e-11	53617781	53864444	149	130	2	rs12552;rs1322944	1	rs12552
43	13:66941792:A:G	rs9592461	13	66941792	1.638e-12	66913378	66974706	43	37	2	rs9592461;rs4883777	1	rs9592461
44	13:68202087:A:T	rs6562505	13	68202087	4.586e-08	68202087	68236187	13	11	1	rs6562505	1	rs6562505
45	14:64686207:A:G	rs915057	14	64686207	4.35487e-08	64649894	64877135	72	50	1	rs915057	1	rs915057
46	15:47717163:A:G	rs72733826	15	47717163	2.67561e-09	47689943	47862385	10	9	2	rs72733826;rs117319730	1	rs72733826
47	15:78067633:C:T	rs7170398	15	78067633	3.00788e-08	78055692	78146382	77	65	2	rs7170398;rs11629621	1	rs7170398
48	16:6315880:A:G	rs7193263	16	6315880	5.27307e-13	6302145	6346613	41	37	3	rs7193263;rs10500337;rs4786850	1	rs7193263
49	16:7667332:C:G	rs11077206	16	7667332	4.375e-09	7657673	7673819	39	35	1	rs11077206	1	rs11077206
50	16:66165067:C:T	rs13334594	16	66165067	2.43361e-09	66144436	66216738	126	117	2	rs13334594;rs75283386	1	rs13334594
51	17:79045773:A:G	rs55748329	17	79045773	4.84675e-09	79045773	79097769	15	12	1	rs55748329	1	rs55748329
52	18:35152563:A:G	rs11665070	18	35152563	9.71856e-10	35086406	35278126	114	98	3	rs11665070;rs4799936;rs1427027	1	rs11665070
53	18:50747191:A:C	rs6508210	18	50747191	5.15578e-17	50358109	51061399	1065	820	11	rs6508210;rs149735550;rs34569535;rs16956187;rs9959914;rs3794923;rs7505772;rs965943;rs16956659;rs10164055;rs8089865	1	rs6508210
54	18:52767977:A:C	rs12963231	18	52767977	1.68109e-10	52765283	53125364	63	46	2	rs12963231;rs12958048	2	rs12963231;rs12958048
55	20:48042970:C:T	rs6019826	20	48042970	5.50604e-11	48007608	48132580	122	114	7	rs6019826;rs3787317;rs6019831;rs6090982;rs34500768;rs6090988;rs7267020	2	rs6019826;rs6090988
56	22:41418297:C:T	rs9611460	22	41418297	5.68054e-10	41408754	41854446	150	113	3	rs9611460;rs9611525;rs11090045	1	rs9611460
57	22:42664201:A:C	rs134879	22	42664201	2.39127e-08	42363408	42689370	153	122	1	rs134879	1	rs134879
Genenomic Risk Loci of BD
GWAS
GenomicLocus	uniqID	rsID	chr	pos	p	start	end	nSNPs	nGWASSNPs	nIndSigSNPs	IndSigSNPs	nLeadSNPs	LeadSNPs
1	2:194378649:A:C	rs2439202	2	194378649	7.57e-09	194338679	194676200	227	213	1	rs2439202	1	rs2439202
2	3:36856030:C:T	rs9834970	3	36856030	3.704e-12	36834099	36964583	71	64	3	rs9834970;rs7652637;rs13314421	1	rs9834970
3	5:133906609:A:G	rs329319	5	133906609	2.215e-08	133906609	133906609	1	1	1	rs329319	1	rs329319
4	10:111935550:A:T	rs72830427	10	111935550	2.932e-08	111665376	111945402	203	192	2	rs72830427;rs4595478	1	rs72830427
5	12:2387099:C:T	rs10744560	12	2387099	1.228e-08	2297353	2408194	94	90	1	rs10744560	1	rs10744560
6	19:19358207:C:T	rs111444407	19	19358207	8.674e-10	19350103	19744079	193	169	2	rs111444407;rs10412176	1	rs111444407
7	20:14475757:A:G	rs6079463	20	14475757	2.079e-08	14397667	14508936	24	21	1	rs6079463	1	rs6079463
8	22:41119899:A:G	rs6519227	22	41119899	4.134e-09	41081164	41382163	46	40	1	rs6519227	1	rs6519227
MTAG
GenomicLocus	uniqID	rsID	chr	pos	p	start	end	nSNPs	nGWASSNPs	nIndSigSNPs	IndSigSNPs	nLeadSNPs	LeadSNPs
1	1:95586773:C:T	rs1023330	1	95586773	2.18449e-08	95394535	95586773	55	49	1	rs1023330	1	rs1023330
2	1:150143302:A:G	rs78676616	1	150143302	4.38321e-11	149999764	150437395	236	225	1	rs78676616	1	rs78676616
3	1:163752688:G:T	rs8179328	1	163752688	2.09372e-08	163582980	163766672	83	73	1	rs8179328	1	rs8179328
4	2:22604140:A:G	rs2339519	2	22604140	1.88983e-10	22452371	22749726	254	234	3	rs2339519;rs12712388;rs11887562	1	rs2339519
5	2:28033538:A:C	rs12474906	2	28033538	3.51709e-08	27961614	28281545	149	137	1	rs12474906	1	rs12474906
6	2:58071593:A:C	rs80256351	2	58071593	9.19241e-11	57943567	58484172	82	75	4	rs11682175;rs7596038;rs80256351;rs80284681	2	rs11682175;rs80256351
7	2:97416153:A:G	rs4619651	2	97416153	1.37754e-09	97353725	97463529	30	28	1	rs4619651	1	rs4619651
8	2:185811940:A:C	rs4380187	2	185811940	8.07277e-09	185406883	185926285	32	31	4	rs10497655;rs7597593;rs11693094;rs4380187	2	rs10497655;rs4380187
9	2:193848340:A:C	rs59979824	2	193848340	1.5104e-09	193848340	194028079	6	5	1	rs59979824	1	rs59979824
10	2:194378649:A:C	rs2439202	2	194378649	6.20685e-11	194338679	194678448	437	400	2	rs2439202;rs7575761	1	rs2439202
11	2:198304577:A:G	rs6434928	2	198304577	8.21289e-10	198146381	198942568	402	348	1	rs6434928	1	rs6434928
12	2:200730028:A:G	rs769950	2	200730028	3.30284e-11	200715388	201244261	269	231	5	rs769950;rs11890894;rs11688415;rs1367858;rs6708345	1	rs769950
13	2:233788350:C:T	rs778353	2	233788350	1.31745e-08	233788350	233803451	27	24	1	rs778353	1	rs778353
14	3:2521322:A:G	rs35346733	3	2521322	4.57037e-10	2436014	2562284	118	112	4	rs35346733;rs62233819;rs67775967;rs36067464	1	rs35346733
15	3:36856030:C:T	rs9834970	3	36856030	5.55036e-16	36834099	36964583	73	66	4	rs9834970;rs78136662;rs7652637;rs13314421	1	rs9834970
16	3:52815905:C:T	rs2710323	3	52815905	3.61464e-12	52217088	53101580	615	548	7	rs2710323;rs187084;rs610060;rs2535629;rs35004449;rs2256332;rs2255107	1	rs2710323
17	4:103198082:A:G	rs13135092	4	103198082	1.04108e-08	103001649	103198082	6	6	1	rs13135092	1	rs13135092
18	5:60642595:C:T	rs4604142	5	60642595	3.64531e-08	60563907	60843706	35	29	1	rs4604142	1	rs4604142
19	5:133906609:A:G	rs329319	5	133906609	2.215e-08	133906609	133906609	1	1	1	rs329319	1	rs329319
20	5:137712121:C:T	rs10043984	5	137712121	1.62878e-08	137598340	137750058	16	16	1	rs10043984	1	rs10043984
21	5:152187123:G:T	rs72799190	5	152187123	1.35176e-12	151924995	152610561	454	409	3	rs72799190;rs4404733;rs2910032	2	rs72799190;rs2910032
22	6:29244219:G:T	rs144447022	6	29244219	6.98046e-20	25182925	29607101	1600	1480	28	rs215011;rs35789010;rs13212936;rs6456701;rs35367169;rs34661691;rs9467714;rs28551159;rs10946817;rs13218591;rs3799380;rs9393737;rs13217239;rs75782365;rs9379945;rs13194053;rs6932590;rs7746199;rs6922815;rs34706883;rs6940116;rs200991;rs200979;rs4713135;rs735765;rs16894116;rs13215804;rs144447022	6	rs215011;rs10946817;rs75782365;rs6922815;rs34706883;rs144447022
23	6:33537546:A:G	rs169738	6	33537546	1.48067e-08	33324527	33537546	49	38	2	rs169738;rs9461856	1	rs169738
24	6:84373058:A:G	rs60730	6	84373058	1.40259e-09	84264202	84409255	62	56	1	rs60730	1	rs60730
25	6:98584733:A:C	rs9320913	6	98584733	1.13518e-08	98547979	98591622	31	21	1	rs9320913	1	rs9320913
26	7:2029867:C:T	rs58120505	7	2029867	7.1989e-09	1877502	2190100	231	215	1	rs58120505	1	rs58120505
27	7:24774468:G:T	rs80195870	7	24774468	1.82452e-10	24619811	24844736	76	69	3	rs80195870;rs78849264;rs76881352	1	rs80195870
28	7:86427626:A:G	rs12704290	7	86427626	1.00944e-09	86403263	86459347	7	7	1	rs12704290	1	rs12704290
29	7:110178950:A:C	rs2966422	7	110178950	3.50809e-08	110164447	110237982	25	22	1	rs2966422	1	rs2966422
30	7:140666965:C:T	rs13236223	7	140666965	1.91299e-09	140665521	140791820	57	51	1	rs13236223	1	rs13236223
31	8:34021138:C:T	rs75836205	8	34021138	3.36679e-08	33604120	34678632	27	27	1	rs75836205	1	rs75836205
32	8:38284581:C:T	rs6984358	8	38284581	1.20057e-08	38014429	38310910	213	182	1	rs6984358	1	rs6984358
33	8:143310815:A:G	rs11167136	8	143310815	1.03767e-09	143309504	143352206	83	70	1	rs11167136	1	rs11167136
34	10:18727999:A:G	rs10764493	10	18727999	8.00401e-09	18680963	18757239	64	56	1	rs10764493	1	rs10764493
35	10:104628234:C:T	rs7098825	10	104628234	1.07227e-12	104229588	105059896	404	359	7	rs7098825;rs4244354;rs4147157;rs7085104;rs12764899;rs12414777;rs7092200	1	rs7098825
36	10:111935550:A:T	rs72830427	10	111935550	2.932e-08	111914872	111945402	23	19	1	rs72830427	1	rs72830427
37	11:66483265:A:G	rs12805133	11	66483265	3.46247e-08	66202215	66483265	58	58	1	rs12805133	1	rs12805133
38	11:113392994:C:T	rs2514218	11	113392994	5.293e-09	113317745	113424042	47	41	1	rs2514218	1	rs2514218
39	12:2408194:A:G	rs4298967	12	2408194	3.26146e-16	2285731	2514270	143	133	8	rs4298967;rs10848624;rs68089646;rs3829331;rs2239037;rs1860002;rs4765914;rs740417	2	rs4298967;rs740417
40	12:99498640:A:G	rs4762559	12	99498640	6.33427e-09	99436519	99640557	131	116	1	rs4762559	1	rs4762559
41	14:30187405:C:T	rs10149407	14	30187405	2.12095e-08	30118479	30187405	57	54	1	rs10149407	1	rs10149407
42	14:72442612:A:G	rs7161596	14	72442612	1.22575e-08	72382923	72467631	57	44	2	rs7161596;rs7143919	1	rs7161596
43	14:99712945:A:G	rs11624408	14	99712945	3.23132e-09	99667179	99732416	49	46	3	rs11624408;rs12885251;rs10150710	1	rs11624408
44	14:104261723:A:C	rs722637	14	104261723	1.07935e-10	103991478	104338258	270	243	2	rs722637;rs12887734	1	rs722637
45	15:78908565:C:T	rs28681284	15	78908565	2.61654e-08	78714561	78925435	71	64	1	rs28681284	1	rs28681284
46	15:85109237:A:G	rs12906474	15	85109237	4.49642e-12	84673030	85392298	335	278	2	rs12906474;rs35630683	1	rs12906474
47	15:91426560:A:G	rs4702	15	91426560	5.39063e-11	91416550	91429042	9	9	1	rs4702	1	rs4702
48	16:9926966:G:T	rs11647445	16	9926966	2.18499e-09	9875513	9970227	158	150	2	rs11647445;rs9922678	1	rs11647445
49	16:29939877:A:G	rs12691307	16	29939877	1.16602e-09	29923510	30144379	82	80	1	rs12691307	1	rs12691307
50	19:19359500:C:G	rs10423874	19	19359500	7.747e-09	19350103	19744079	195	170	2	rs10423874;rs8113006	1	rs10423874
51	20:14493210:A:T	rs2068756	20	14493210	2.798e-08	14397667	14508936	22	19	1	rs2068756	1	rs2068756
52	20:48090779:A:G	rs6125656	20	48090779	1.96451e-08	48090779	48113300	14	13	1	rs6125656	1	rs6125656
53	22:41119899:A:G	rs6519227	22	41119899	3.68639e-09	41027819	41382163	49	43	3	rs6519227;rs133047;rs80533	1	rs6519227
54	22:42571028:A:G	rs760648	22	42571028	2.77216e-09	42364997	42689370	120	113	1	rs760648	1	rs760648
Genenomic Risk Loci of SCZ
GWAS
GenomicLocus	uniqID	rsID	chr	pos	p	start	end	nSNPs	nGWASSNPs	nIndSigSNPs	IndSigSNPs	nLeadSNPs	LeadSNPs
1	1:44100084:A:G	rs11210892	1	44100084	4.639e-11	44029353	44137257	80	70	1	rs11210892	1	rs11210892
2	1:98552832:A:T	rs1198588	1	98552832	3.756e-16	98298371	98562260	266	257	7	rs1198588;rs75641275;rs6689552;rs4271249;rs2154402;rs1702285;rs1198575	1	rs1198588
3	1:243667900:G:T	rs9428966	1	243667900	1.323e-08	243640881	244025999	49	46	3	rs9428966;rs12093576;rs2953329	1	rs9428966
4	2:57961602:C:G	rs13011472	2	57961602	1.095e-08	57942325	58171964	59	51	1	rs13011472	1	rs13011472
5	2:60718347:C:T	rs7599488	2	60718347	2.362e-09	60704484	60718347	6	5	1	rs7599488	1	rs7599488
6	2:110284236:A:G	rs9330316	2	110284236	4.592e-08	110263731	110398109	100	93	1	rs9330316	1	rs9330316
7	2:185601420:C:T	rs11693094	2	185601420	6.24e-11	185533580	185926285	8	8	3	rs11693094;rs7597593;rs4380187	1	rs11693094
8	2:198304577:A:G	rs6434928	2	198304577	1.923e-09	198146381	198942568	643	565	2	rs6434928;rs2564388	1	rs6434928
9	2:200825240:A:T	rs281768	2	200825240	5.891e-11	200715388	201226862	159	141	3	rs281768;rs76438423;rs11688415	1	rs281768
10	2:220045035:A:G	rs7577690	2	220045035	4.598e-08	220035118	220061601	33	31	1	rs7577690	1	rs7577690
11	2:233592501:A:G	rs6704768	2	233592501	1.716e-08	233559312	233753340	63	53	1	rs6704768	1	rs6704768
12	3:2561556:A:G	rs17620999	3	2561556	4.863e-10	2436014	2562284	123	117	6	rs17620999;rs6796313;rs35346733;rs67775967;rs9845120;rs73000081	1	rs17620999
13	3:36858583:C:T	rs75968099	3	36858583	2.395e-10	36834099	36945794	55	50	2	rs75968099;rs9834970	1	rs75968099
14	3:52845105:C:T	rs2535627	3	52845105	3.699e-08	52540773	52896032	91	76	1	rs2535627	1	rs2535627
15	3:63842629:C:T	rs832190	3	63842629	3.301e-09	63792668	64003983	32	31	1	rs832190	1	rs832190
16	3:136309710:C:T	rs940174	3	136309710	3.359e-09	135807609	136615268	130	106	1	rs940174	1	rs940174
17	3:180590297:C:T	rs34312605	3	180590297	1.423e-08	180571624	180998071	246	225	1	rs34312605	1	rs34312605
18	4:103188709:C:T	rs13107325	4	103188709	5.029e-09	103001649	103198082	5	5	1	rs13107325	1	rs13107325
19	4:170202862:C:T	rs7653924	4	170202862	4.669e-08	170196598	170228549	8	6	1	rs7653924	1	rs7653924
20	5:60550041:C:T	rs6868457	5	60550041	2.156e-10	60484179	60843706	87	78	3	rs6868457;rs7701440;rs72761442	1	rs6868457
21	5:87727104:C:T	rs35017470	5	87727104	1.175e-09	87120801	88748452	51	45	3	rs35017470;rs16867576;rs16867571	2	rs35017470;rs16867576
22	5:137851192:C:T	rs3849046	5	137851192	2.093e-08	137838122	137948140	81	73	1	rs3849046	1	rs3849046
23	5:152007075:A:C	rs13361438	5	152007075	4.1e-08	151887779	152323236	409	359	1	rs13361438	1	rs13361438
24	5:152664721:A:T	rs13176930	5	152664721	2.221e-08	152584920	152705483	17	16	1	rs13176930	1	rs13176930
25	5:153680747:A:T	rs11740474	5	153680747	1.516e-09	153671061	153688215	10	9	1	rs11740474	1	rs11740474
26	6:28712247:A:G	rs115329265	6	28712247	1.471e-27	25038442	29612325	3236	2566	76	rs73388146;rs1880275;rs76426173;rs4712936;rs13212936;rs1892250;rs35367169;rs13196986;rs6918354;rs34661691;rs1892252;rs6918586;rs9467711;rs9467714;rs9379850;rs41266839;rs6456727;rs6920256;rs9393741;rs9368467;rs72842197;rs67575965;rs1977200;rs13218591;rs10946817;rs77631260;rs3799378;rs2022272;rs62402013;rs13217239;rs3823427;rs7749305;rs6940116;rs7759217;rs200986;rs200965;rs34130214;rs9461434;rs7746…	13	rs73388146;rs6918354;rs34661691;rs67575965;rs13218591;rs2022272;rs7746199;rs144478515;rs185053056;rs115329265;rs185071033;rs145501595;rs115374247
27	6:33517031:C:T	rs210155	6	33517031	2.63e-11	33195383	33791998	132	117	4	rs114460660;rs210155;rs9461856;rs4711350	2	rs114460660;rs210155
28	6:93148341:A:G	rs12190758	6	93148341	3.922e-08	93088300	93177270	23	21	1	rs12190758	1	rs12190758
29	7:2145629:C:T	rs111611027	7	2145629	2.493e-10	1873084	2190100	262	244	2	rs111611027;rs55689856	1	rs111611027
30	7:86427626:A:G	rs12704290	7	86427626	5.577e-09	86222651	86459347	9	9	2	rs12704290;rs35182064	1	rs12704290
31	7:87244960:C:T	rs13233308	7	87244960	1.81e-08	87220334	87564497	16	14	1	rs13233308	1	rs13233308
32	7:104653265:A:G	rs2192932	7	104653265	3.453e-08	104581402	105063372	147	123	1	rs2192932	1	rs2192932
33	7:111025948:C:T	rs12532143	7	111025948	2.01e-10	110821730	111236477	147	128	2	rs12532143;rs37667	1	rs12532143
34	8:89588626:G:T	rs7819570	8	89588626	2.629e-08	89340162	89761163	302	283	1	rs7819570	1	rs7819570
35	8:143316970:A:G	rs13262595	8	143316970	4.677e-09	143309504	143340566	55	52	1	rs13262595	1	rs13262595
36	10:18745105:G:T	rs7893279	10	18745105	7.522e-09	18680935	18971121	183	161	2	rs7893279;rs12784387	1	rs7893279
37	10:104628873:A:G	rs7085104	10	104628873	2.679e-15	104229588	105165184	465	413	12	rs7085104;rs5011218;rs4147157;rs12764899;rs7476196;rs12414777;rs7090337;rs7092200;rs34747231;rs116821290;rs3740393;rs79780963	3	rs7085104;rs3740393;rs79780963
38	11:24375179:C:T	rs11027827	11	24375179	1.007e-09	24367339	24412992	84	72	1	rs11027827	1	rs11027827
39	11:46548754:C:G	rs61882743	11	46548754	1.222e-09	46342942	46730043	147	123	1	rs61882743	1	rs61882743
40	11:109378071:C:T	rs12421382	11	109378071	5.729e-09	109272074	109609889	70	63	1	rs12421382	1	rs12421382
41	11:113392994:C:T	rs2514218	11	113392994	2.923e-08	113317745	113424042	48	42	1	rs2514218	1	rs2514218
42	11:124613957:A:G	rs55661361	11	124613957	1.123e-10	124612159	124613957	7	7	1	rs55661361	1	rs55661361
43	11:130718214:G:T	rs35274053	11	130718214	1.387e-09	130704653	130786308	119	115	3	rs35274053;rs10750446;rs10791097	1	rs35274053
44	11:133822569:A:G	rs75059851	11	133822569	3.665e-10	133808038	133853008	37	37	2	rs75059851;rs612823	1	rs75059851
45	12:2402246:A:G	rs1024582	12	2402246	1.333e-13	2292412	2523772	151	142	6	rs1024582;rs3829331;rs882195;rs1860002;rs4765913;rs2239063	2	rs1024582;rs2239063
46	12:29917265:A:C	rs679087	12	29917265	2.924e-09	29905251	29940206	23	21	1	rs679087	1	rs679087
47	12:53605344:C:T	rs3741434	12	53605344	4.27e-08	53605344	53605344	1	1	1	rs3741434	1	rs3741434
48	12:57622371:G:T	rs12826178	12	57622371	6.018e-11	57569478	57778221	5	4	2	rs12826178;rs73115999	1	rs12826178
49	12:110723245:C:T	rs4766428	12	110723245	5.402e-09	110723245	110723245	1	1	1	rs4766428	1	rs4766428
50	12:123665113:C:G	rs2851447	12	123665113	1.489e-09	123447928	123897177	380	337	2	rs2851447;rs7312955	2	rs2851447;rs7312955
51	14:30190316:C:T	rs2068012	14	30190316	3.133e-08	30190316	30190316	1	1	1	rs2068012	1	rs2068012
52	14:71535493:A:C	rs34542576	14	71535493	1.802e-08	71355048	71612951	232	202	2	rs34542576;rs221923	1	rs34542576
53	14:72417326:C:G	rs2332700	14	72417326	3.552e-08	72417326	72434002	2	2	1	rs2332700	1	rs2332700
54	14:99722290:C:G	rs34053174	14	99722290	3.742e-08	99700454	99731731	12	12	2	rs34053174;rs941521	1	rs34053174
55	14:104214342:C:G	rs4906364	14	104214342	2.406e-10	103991478	104338258	300	271	3	rs4906364;rs12887734;rs12433009	1	rs4906364
56	15:78894759:C:G	rs3743078	15	78894759	1.196e-12	78712119	78936168	211	189	5	rs3743078;rs77438389;rs147144681;rs62010330;rs11072768	1	rs3743078
57	15:85105982:C:G	rs12902973	15	85105982	3.927e-10	84672181	85258203	263	219	1	rs12902973	1	rs12902973
58	15:91426560:A:G	rs4702	15	91426560	4.635e-12	91403674	91439417	30	29	3	rs4702;rs8032315;rs6226	1	rs4702
59	16:13750694:C:T	rs7185124	16	13750694	3.155e-10	13737106	13763942	42	40	1	rs7185124	1	rs7185124
60	18:53580677:A:G	rs72936314	18	53580677	2.281e-11	52747689	53804156	214	204	9	rs11874716;rs76641465;rs9636107;rs587136;rs784255;rs72936314;rs72930787;rs72932579;rs1789567	5	rs11874716;rs76641465;rs9636107;rs72936314;rs1789567
61	20:37425958:A:G	rs2103655	20	37425958	5.233e-12	37360944	37485986	123	111	4	rs2103655;rs997848;rs2757515;rs4381836	1	rs2103655
62	22:39975691:A:G	rs8139773	22	39975691	1.311e-09	39942004	40019773	78	66	4	rs8139773;rs5757717;rs5757730;rs5995756	1	rs8139773
63	22:41587556:A:T	rs9607782	22	41587556	4.867e-09	41408754	41707054	110	99	1	rs9607782	1	rs9607782
64	22:42571028:A:G	rs760648	22	42571028	4.645e-09	42315790	42689370	334	284	3	rs1023500;rs1058167;rs760648	2	rs1023500;rs760648
MTAG
GenomicLocus	uniqID	rsID	chr	pos	p	start	end	nSNPs	nGWASSNPs	nIndSigSNPs	IndSigSNPs	nLeadSNPs	LeadSNPs
1	1:30437268:A:G	rs6694545	1	30437268	1.05104e-08	30412503	30459412	58	55	2	rs6694545;rs1009080	1	rs6694545
2	1:44100084:A:G	rs11210892	1	44100084	1.89146e-10	44029353	44137257	80	70	1	rs11210892	1	rs11210892
3	1:73278615:G:T	rs35998080	1	73278615	3.79404e-09	73275828	74033340	870	785	3	rs35998080;rs11210193;rs2340400	1	rs35998080
4	1:95586773:C:T	rs1023330	1	95586773	8.7883e-09	95394535	95586773	55	49	1	rs1023330	1	rs1023330
5	1:98552832:A:T	rs1198588	1	98552832	3.756e-16	98298371	98559093	263	254	5	rs1198588;rs12073487;rs17379561;rs1702293;rs1702285	1	rs1198588
6	1:150031490:C:T	rs140505938	1	150031490	1.178e-10	149998923	150242604	231	221	2	rs140505938;rs78681982	1	rs140505938
7	1:163727923:A:G	rs7521492	1	163727923	3.06903e-09	163581663	163766672	127	110	1	rs7521492	1	rs7521492
8	1:239210058:A:C	rs72769124	1	239210058	2.68837e-08	239198959	239210058	2	2	1	rs72769124	1	rs72769124
9	1:243820128:A:G	rs12691548	1	243820128	6.5549e-09	243640881	244025999	120	103	2	rs12691548;rs12093576	1	rs12691548
10	2:22641152:A:G	rs11903391	2	22641152	5.21774e-09	22548774	22754466	138	126	3	rs11903391;rs2339519;rs1509378	1	rs11903391
11	2:28033538:A:C	rs12474906	2	28033538	8.85389e-09	27961614	28281545	149	137	1	rs12474906	1	rs12474906
12	2:57987593:C:T	rs11682175	2	57987593	5.33742e-12	57942987	58484172	264	244	5	rs11682175;rs1356545;rs7596038;rs80256351;rs77534782	2	rs11682175;rs80256351
13	2:73631564:A:G	rs11899902	2	73631564	4.6717e-08	73552542	73900900	307	277	1	rs11899902	1	rs11899902
14	2:97416153:A:G	rs4619651	2	97416153	3.16835e-08	97353725	97463529	30	28	1	rs4619651	1	rs4619651
15	2:185601420:C:T	rs11693094	2	185601420	3.95253e-11	185406883	185926285	41	40	5	rs11693094;rs11888068;rs7597593;rs62200788;rs4380187	1	rs11693094
16	2:193848340:A:C	rs59979824	2	193848340	1.29616e-09	193848340	194028079	6	5	1	rs59979824	1	rs59979824
17	2:194468524:C:T	rs6748251	2	194468524	1.61036e-09	194338679	194676200	395	362	1	rs6748251	1	rs6748251
18	2:198304577:A:G	rs6434928	2	198304577	8.38186e-12	198146381	198942568	643	565	2	rs6434928;rs2564388	1	rs6434928
19	2:200716119:A:C	rs796364	2	200716119	3.05715e-13	200715388	201244261	272	232	6	rs796364;rs74938253;rs1653290;rs11688415;rs1367858;rs6708345	1	rs796364
20	2:233790171:A:C	rs747462	2	233790171	8.16364e-09	233788350	233803451	26	23	1	rs747462	1	rs747462
21	3:2547786:G:T	rs17194490	3	2547786	2.13411e-11	2436014	2562284	125	119	6	rs17194490;rs11708578;rs35346733;rs13061721;rs9845120;rs71309902	1	rs17194490
22	3:36856030:C:T	rs9834970	3	36856030	4.18312e-14	36834099	36964583	71	65	3	rs9834970;rs75968099;rs7624498	1	rs9834970
23	3:52837793:C:T	rs4481150	3	52837793	1.58899e-12	52217088	53175017	641	569	8	rs4481150;rs353547;rs9311474;rs6765687;rs7620039;rs4687554;rs2710314;rs2255107	1	rs4481150
24	3:63833050:C:T	rs832187	3	63833050	5.02063e-09	63792668	64003983	37	36	2	rs832187;rs3774726	1	rs832187
25	3:76221679:A:G	rs7636341	3	76221679	2.0009e-08	76192181	76272570	44	42	1	rs7636341	1	rs7636341
26	3:136290529:C:G	rs10935185	3	136290529	5.023e-09	135807609	136615268	131	107	1	rs10935185	1	rs10935185
27	3:180651870:C:G	rs13097727	3	180651870	3.458e-08	180571624	180998071	246	225	1	rs13097727	1	rs13097727
28	4:103188709:C:T	rs13107325	4	103188709	7.66876e-11	103001649	103198082	5	5	1	rs13107325	1	rs13107325
29	4:170202862:C:T	rs7653924	4	170202862	4.669e-08	170196598	170228549	8	6	1	rs7653924	1	rs7653924
30	5:60549520:C:G	rs62366215	5	60549520	4.002e-10	60484179	60843706	88	78	3	rs62366215;rs4604142;rs72761442	1	rs62366215
31	5:87550095:C:G	rs454822	5	87550095	1.617e-09	87120801	88445458	33	27	1	rs454822	1	rs454822
32	5:137938573:G:T	rs4835691	5	137938573	5.25614e-09	137598340	137948140	98	85	2	rs10043984;rs4835691	2	rs10043984;rs4835691
33	5:152190705:A:G	rs72799198	5	152190705	2.18505e-12	151887779	152705483	528	482	4	rs72799198;rs2964223;rs2910032;rs13176930	2	rs72799198;rs2910032
34	5:153680747:A:T	rs11740474	5	153680747	1.516e-09	153594818	153688215	107	101	2	rs11740474;rs73279685	1	rs11740474
35	6:29244219:G:T	rs144447022	6	29244219	8.89719e-28	25147518	29612325	3134	2480	73	rs215011;rs73388146;rs6942227;rs6918354;rs35789010;rs13212936;rs1892250;rs1892252;rs35367169;rs13196986;rs34661691;rs9467711;rs9467714;rs9379850;rs9358912;rs10946817;rs13218591;rs2072804;rs3799378;rs3799380;rs6920256;rs9393741;rs13217239;rs75782365;rs67575965;rs1977200;rs9368467;rs62402013;rs13194053;rs6932590;rs7746199;rs2393923;rs6922815;rs34706883;rs6940116;rs9468219;rs200991;rs200986;rs200979…	11	rs215011;rs9358912;rs10946817;rs75782365;rs6922815;rs34706883;rs144478515;rs185053056;rs144447022;rs114187207;rs115374247
36	6:33537546:A:G	rs169738	6	33537546	8.07517e-12	33195383	33569441	85	71	5	rs114460660;rs169738;rs9461856;rs210152;rs4559081	2	rs114460660;rs169738
37	6:84283733:A:C	rs2016358	6	84283733	7.02845e-09	84264202	84409255	62	56	1	rs2016358	1	rs2016358
38	6:93148341:A:G	rs12190758	6	93148341	3.60235e-08	93088300	93177270	23	21	1	rs12190758	1	rs12190758
39	7:2145629:C:T	rs111611027	7	2145629	2.493e-10	1873084	2190100	262	244	2	rs111611027;rs59574136	1	rs111611027
40	7:21520212:G:T	rs73060317	7	21520212	3.86562e-08	21485278	21545690	11	11	1	rs73060317	1	rs73060317
41	7:24717969:C:T	rs79210963	7	24717969	1.98349e-09	24619811	24833601	70	63	2	rs79210963;rs78849264	1	rs79210963
42	7:86427626:A:G	rs12704290	7	86427626	1.55918e-10	86222651	86459347	24	22	3	rs12704290;rs35182064;rs10268818	1	rs12704290
43	7:87244960:C:T	rs13233308	7	87244960	2.39417e-09	87220334	87564497	16	14	1	rs13233308	1	rs13233308
44	7:104605530:A:C	rs7776707	7	104605530	3.67971e-09	104581402	105063372	145	124	1	rs7776707	1	rs7776707
45	7:111134057:A:T	rs12668724	7	111134057	3.648e-10	110821730	111236477	149	130	2	rs12668724;rs2396358	1	rs12668724
46	7:137070298:A:G	rs7785663	7	137070298	2.31073e-08	137042224	137085250	56	54	1	rs7785663	1	rs7785663
47	7:140666965:C:T	rs13236223	7	140666965	2.08113e-08	140665521	140791820	57	51	1	rs13236223	1	rs13236223
48	8:33998571:C:T	rs74804370	8	33998571	1.3437e-08	33692141	34678632	26	23	1	rs74804370	1	rs74804370
49	8:38272582:A:C	rs4647903	8	38272582	3.90935e-08	38014429	38310910	213	182	1	rs4647903	1	rs4647903
50	8:89588626:G:T	rs7819570	8	89588626	2.629e-08	89340162	89761163	302	283	1	rs7819570	1	rs7819570
51	8:143312933:A:C	rs4129585	8	143312933	1.40906e-11	143308772	143352206	84	70	2	rs4129585;rs13282237	1	rs4129585
52	10:18745105:G:T	rs7893279	10	18745105	4.04723e-10	18680935	18971121	183	161	2	rs7893279;rs12784387	1	rs7893279
53	10:104628873:A:G	rs7085104	10	104628873	2.23657e-16	104229588	105165184	472	418	13	rs7085104;rs11191365;rs4147157;rs619824;rs12764899;rs7476196;rs12414777;rs7090337;rs7092200;rs2274341;rs12413046;rs72841270;rs79780963	3	rs7085104;rs72841270;rs79780963
54	10:106569207:A:G	rs61867294	10	106569207	2.07125e-08	106509326	106768514	85	81	2	rs61867294;rs2496024	1	rs61867294
55	11:24374545:A:T	rs12363019	11	24374545	1.035e-09	24367339	24412992	84	72	1	rs12363019	1	rs12363019
56	11:46548754:C:G	rs61882743	11	46548754	1.222e-09	46342942	46730043	147	123	1	rs61882743	1	rs61882743
57	11:109555838:A:G	rs3858402	11	109555838	9.30488e-09	109289538	109609889	51	48	1	rs3858402	1	rs3858402
58	11:113392994:C:T	rs2514218	11	113392994	6.96369e-11	113317745	113424042	48	42	1	rs2514218	1	rs2514218
59	11:124613957:A:G	rs55661361	11	124613957	4.16455e-10	124612159	124613957	7	7	1	rs55661361	1	rs55661361
60	11:130731437:C:T	rs73022874	11	130731437	5.17048e-10	130704653	130786308	117	113	2	rs73022874;rs10791099	1	rs73022874
61	11:133842973:A:T	rs11223656	11	133842973	1.172e-09	133808038	133853008	37	37	2	rs11223656;rs612823	1	rs11223656
62	12:2408194:A:G	rs4298967	12	2408194	3.02916e-17	2285731	2522981	158	148	9	rs4298967;rs10848626;rs2238051;rs68089646;rs3829331;rs882195;rs1860002;rs4765913;rs10491964	2	rs4298967;rs10491964
63	12:29917266:A:T	rs672107	12	29917266	2.924e-09	29905251	29940206	23	21	1	rs672107	1	rs672107
64	12:53605344:C:T	rs3741434	12	53605344	4.27e-08	53605344	53605344	1	1	1	rs3741434	1	rs3741434
65	12:57622371:G:T	rs12826178	12	57622371	3.31602e-08	57569478	57682956	3	3	1	rs12826178	1	rs12826178
66	12:99494986:C:T	rs10735362	12	99494986	5.37527e-09	99436519	99640557	127	112	1	rs10735362	1	rs10735362
67	12:103596455:C:T	rs10860964	12	103596455	4.82837e-08	103561657	103616704	86	77	1	rs10860964	1	rs10860964
68	12:123665113:C:G	rs2851447	12	123665113	1.489e-09	123447928	123897177	381	338	2	rs2851447;rs7312955	2	rs2851447;rs7312955
69	14:30187405:C:T	rs10149407	14	30187405	4.18199e-09	30118479	30187405	57	54	1	rs10149407	1	rs10149407
70	14:71535493:A:C	rs34542576	14	71535493	1.802e-08	71355048	71612951	223	196	1	rs34542576	1	rs34542576
71	14:72434002:A:G	rs7143919	14	72434002	8.57595e-10	72382923	72467631	94	79	3	rs7143919;rs12888615;rs7161596	1	rs7143919
72	14:99719219:A:G	rs2693698	14	99719219	8.60674e-10	99667179	99732416	49	46	5	rs2693698;rs1257414;rs10129264;rs10150710;rs34611983	1	rs2693698
73	14:104096031:C:T	rs61637848	14	104096031	2.78845e-12	103919097	104537680	345	312	7	rs61637848;rs7140558;rs35311561;rs1535099;rs8009147;rs11160763;rs10132641	1	rs61637848
74	15:78894759:C:G	rs3743078	15	78894759	1.196e-12	78712119	78936168	203	181	4	rs3743078;rs77438389;rs147144681;rs62010330	1	rs3743078
75	15:85149575:C:T	rs748455	15	85149575	5.54368e-13	84703470	85419498	321	273	2	rs748455;rs306206	1	rs748455
76	15:91426560:A:G	rs4702	15	91426560	7.54997e-14	91403674	91439417	30	29	3	rs4702;rs8027450;rs6226	1	rs4702
77	16:9946319:A:G	rs9922678	16	9946319	3.21311e-09	9875513	9970227	158	150	2	rs9922678;rs11647445	1	rs9922678
78	16:13753384:A:G	rs8055219	16	13753384	5.26965e-11	13737106	13763942	42	40	1	rs8055219	1	rs8055219
79	16:29939877:A:G	rs12691307	16	29939877	5.05697e-10	29923510	30144379	82	80	1	rs12691307	1	rs12691307
80	18:50746748:C:T	rs4632195	18	50746748	5.24789e-09	50620087	50907127	181	171	1	rs4632195	1	rs4632195
81	18:53200117:A:G	rs9636107	18	53200117	1.03154e-11	52747689	53804156	213	203	9	rs11874716;rs76641465;rs9636107;rs581653;rs784255;rs144158419;rs72930787;rs55827906;rs1789567	5	rs11874716;rs76641465;rs9636107;rs144158419;rs1789567
82	20:37483430:A:G	rs4812322	20	37483430	7.08834e-11	37360944	37485986	177	164	4	rs4812322;rs997848;rs2748660;rs4456761	1	rs4812322
83	20:48131036:C:T	rs7267348	20	48131036	5.04587e-09	48085776	48132580	50	47	3	rs7267348;rs6090982;rs6125656	1	rs7267348
84	22:40000313:C:T	rs5995756	22	40000313	1.61603e-09	39942004	40051166	98	85	5	rs5995756;rs5757717;rs3788556;rs8139773;rs2092179	1	rs5995756
85	22:41027819:C:T	rs133047	22	41027819	2.52565e-09	41027819	41027819	1	1	1	rs133047	1	rs133047
86	22:41617897:A:G	rs5758265	22	41617897	8.39694e-10	41408754	41854446	130	114	2	rs5758265;rs11090045	1	rs5758265
87	22:42571028:A:G	rs760648	22	42571028	1.06302e-11	42315790	42689370	335	285	4	rs1023497;rs2860372;rs1058167;rs760648	2	rs1023497;rs760648

## Sheet: S4 Genomie-wide sig genes
Genome-wide significant genes were identified on the basis that one or more significant SNPs (P≤ 5.0 × 10−8) were located within 2,000 bp of a gene, or a gene has P value of gene-based association < 2.66E-6 (Bonferroni correction for 18,770 tests). Then significant genes were converted into official gene symbols using R package limma
GWAS						MTAG
gene	symbol	trait	type			gene	symbol	trait	type
TIE1	TIE1	ADHD	snp			TIE1	TIE1	Meta_ADHD	snp
MPL	MPL	ADHD	snp			MPL	MPL	Meta_ADHD	snp
RP1-92O14.3		ADHD	snp			RP1-92O14.3		Meta_ADHD	snp
CDC20	CDC20	ADHD	snp			CDC20	CDC20	Meta_ADHD	snp
ELOVL1	ELOVL1	ADHD	snp			ELOVL1	ELOVL1	Meta_ADHD	snp
MED8	MED8	ADHD	snp			MED8	MED8	Meta_ADHD	snp
SZT2	SZT2	ADHD	snp			SZT2	SZT2	Meta_ADHD	snp
RP1-92O14.6		ADHD	snp			RP1-92O14.6		Meta_ADHD	snp
HYI	HYI	ADHD	snp			HYI	HYI	Meta_ADHD	snp
HYI-AS1	HYI-AS1	ADHD	snp			HYI-AS1	HYI-AS1	Meta_ADHD	snp
PTPRF	PTPRF	ADHD	snp			PTPRF	PTPRF	Meta_ADHD	snp
KDM4A	KDM4A	ADHD	snp			KDM4A	KDM4A	Meta_ADHD	snp
KDM4A-AS1	KDM4A-AS1	ADHD	snp			KDM4A-AS1	KDM4A-AS1	Meta_ADHD	snp
RP11-184I16.4		ADHD	snp			RP11-184I16.4		Meta_ADHD	snp
ST3GAL3	ST3GAL3	ADHD	snp			ST3GAL3	ST3GAL3	Meta_ADHD	snp
ARTN	ARTN	ADHD	snp			ARTN	ARTN	Meta_ADHD	snp
DPH2	DPH2	ADHD	snp			DPH2	DPH2	Meta_ADHD	snp
SLC6A9	SLC6A9	ADHD	snp			SLC6A9	SLC6A9	Meta_ADHD	snp
SPAG16	SPAG16	ADHD	snp			KRT8P21	KRT8P21	Meta_ADHD	snp
AC107218.3		ADHD	snp			RN7SKP19	RN7SKP19	Meta_ADHD	snp
PCDH7	PCDH7	ADHD	snp			RP4-598G3.1		Meta_ADHD	snp
CTC-498M16.4		ADHD	snp			AC068490.2		Meta_ADHD	snp
LINC00461	LINC00461	ADHD	snp			SPAG16	SPAG16	Meta_ADHD	snp
MEF2C-AS1	MEF2C-AS1	ADHD	snp			AC107218.3		Meta_ADHD	snp
FOXP2	FOXP2	ADHD	snp			PCDH7	PCDH7	Meta_ADHD	snp
AC073626.2		ADHD	snp			CTC-498M16.4		Meta_ADHD	snp
RP11-317N12.1		ADHD	snp			LINC00461	LINC00461	Meta_ADHD	snp
RP1-273G13.3		ADHD	snp			RP11-6N13.1		Meta_ADHD	snp
RP1-84O15.2		ADHD	snp			FOXP2	FOXP2	Meta_ADHD	snp
RP11-258J10.1		ADHD	snp			AC073626.2		Meta_ADHD	snp
SORCS3	SORCS3	ADHD	snp			RP11-317N12.1		Meta_ADHD	snp
DUSP6	DUSP6	ADHD	snp			RP1-273G13.3		Meta_ADHD	snp
RP11-1109F11.3		ADHD	snp			RP1-84O15.2		Meta_ADHD	snp
SEMA6D	SEMA6D	ADHD	snp			RP11-258J10.1		Meta_ADHD	snp
RP11-552E10.1		ADHD	snp			SORCS3	SORCS3	Meta_ADHD	snp
AC004158.2		ADHD	snp			DUSP6	DUSP6	Meta_ADHD	snp
RP5-991G20.1		ADHD	snp			RP11-1109F11.3		Meta_ADHD	snp
TIE1	TIE1	ADHD	gene			RNF219-AS1	RNF219-AS1	Meta_ADHD	snp
MPL	MPL	ADHD	gene			RP11-203P2.2		Meta_ADHD	snp
CDC20	CDC20	ADHD	gene			SRGNP1	SRGNP1	Meta_ADHD	snp
ELOVL1	ELOVL1	ADHD	gene			CTD-2050N2.1		Meta_ADHD	snp
SZT2	SZT2	ADHD	gene			SEMA6D	SEMA6D	Meta_ADHD	snp
HYI	HYI	ADHD	gene			RP11-552E10.1		Meta_ADHD	snp
PTPRF	PTPRF	ADHD	gene			AC004158.2		Meta_ADHD	snp
KDM4A	KDM4A	ADHD	gene			RP5-991G20.1		Meta_ADHD	snp
ST3GAL3	ST3GAL3	ADHD	gene			DCC	DCC	Meta_ADHD	snp
SLC6A9	SLC6A9	ADHD	gene			TIE1	TIE1	Meta_ADHD	gene
MANBA	MANBA	ADHD	gene			MPL	MPL	Meta_ADHD	gene
MEF2C	MEF2C	ADHD	gene			CDC20	CDC20	Meta_ADHD	gene
FOXP2	FOXP2	ADHD	gene			ELOVL1	ELOVL1	Meta_ADHD	gene
CUBN	CUBN	ADHD	gene			SZT2	SZT2	Meta_ADHD	gene
SORCS3	SORCS3	ADHD	gene			HYI	HYI	Meta_ADHD	gene
PIDD	PIDD1	ADHD	gene			PTPRF	PTPRF	Meta_ADHD	gene
KCNH3	KCNH3	ADHD	gene			KDM4A	KDM4A	Meta_ADHD	gene
DUSP6	DUSP6	ADHD	gene			ST3GAL3	ST3GAL3	Meta_ADHD	gene
SEMA6D	SEMA6D	ADHD	gene			SLC6A9	SLC6A9	Meta_ADHD	gene
CDH8	CDH8	ADHD	gene			GIGYF2	GIGYF2	Meta_ADHD	gene
SOX7	SOX7	ASD	snp			MANBA	MANBA	Meta_ADHD	gene
MACROD2	MACROD2	ASD	snp			FOXP2	FOXP2	Meta_ADHD	gene
RPL24P2	RPL24P2	ASD	snp			RUNX1T1	RUNX1T1	Meta_ADHD	gene
PLK1S1	KIZ	ASD	snp			PHF2	PHF2	Meta_ADHD	gene
RP5-872K7.7		ASD	snp			CUBN	CUBN	Meta_ADHD	gene
RP4-777D9.2		ASD	snp			SORCS3	SORCS3	Meta_ADHD	gene
RPS15AP1	RPS15AP1	ASD	snp			KCNH3	KCNH3	Meta_ADHD	gene
ZNF877P	ZNF877P	ASD	snp			DUSP6	DUSP6	Meta_ADHD	gene
XRN2	XRN2	ASD	snp			OLFM4	OLFM4	Meta_ADHD	gene
NKX2-4	NKX2-4	ASD	snp			SEMA6D	SEMA6D	Meta_ADHD	gene
RP11-227D2.3		ASD	snp			CDH8	CDH8	Meta_ADHD	gene
RN7SKP140	RN7SKP140	ASD	snp			DCC	DCC	Meta_ADHD	gene
KCNN2	KCNN2	ASD	gene			MMP24	MMP24	Meta_ADHD	gene
ADTRP	ADTRP	ASD	gene			RSRC1	RSRC1	Meta_ASD	snp
GABBR1	GABBR1	ASD	gene			RP11-538P18.1		Meta_ASD	snp
MFHAS1	MFHAS1	ASD	gene			RP11-538P18.2		Meta_ASD	snp
MSRA	MSRA	ASD	gene			RP11-6N13.1		Meta_ASD	snp
RP1L1	RP1L1	ASD	gene			GALNT10	GALNT10	Meta_ASD	snp
XKR6	XKR6	ASD	gene			SOX7	SOX7	Meta_ASD	snp
C8orf12	FAM167A-AS1	ASD	gene			SORCS3	SORCS3	Meta_ASD	snp
BLK	BLK	ASD	gene			RP11-420N3.2		Meta_ASD	snp
NTM	NTM	ASD	gene			DCC	DCC	Meta_ASD	snp
WNT3	WNT3	ASD	gene			MACROD2	MACROD2	Meta_ASD	snp
MACROD2	MACROD2	ASD	gene			RPL24P2	RPL24P2	Meta_ASD	snp
XRN2	XRN2	ASD	gene			PLK1S1	KIZ	Meta_ASD	snp
AC074290.1		BD	snp			RP5-872K7.7		Meta_ASD	snp
TRANK1	TRANK1	BD	snp			RP4-777D9.2		Meta_ASD	snp
JADE2	JADE2	BD	snp			RPS15AP1	RPS15AP1	Meta_ASD	snp
XPNPEP1	XPNPEP1	BD	snp			ZNF877P	ZNF877P	Meta_ASD	snp
RP11-451M19.3		BD	snp			XRN2	XRN2	Meta_ASD	snp
RN7SL450P		BD	snp			NKX2-4	NKX2-4	Meta_ASD	snp
ADD3	ADD3	BD	snp			RP11-227D2.3		Meta_ASD	snp
SNRPGP12	SNRPGP12	BD	snp			RN7SKP140	RN7SKP140	Meta_ASD	snp
CACNA1C	CACNA1C	BD	snp			NKX2-2	NKX2-2	Meta_ASD	snp
CACNA1C-AS4	CACNA1C-AS4	BD	snp			STAB1	STAB1	Meta_ASD	gene
CACNA1C-IT3	CACNA1C-IT3	BD	snp			GLT8D1	GLT8D1	Meta_ASD	gene
NCAN	NCAN	BD	snp			ITIH3	ITIH3	Meta_ASD	gene
HAPLN4	HAPLN4	BD	snp			ITIH4	ITIH4	Meta_ASD	gene
AC138430.4		BD	snp			RP5-966M1.6		Meta_ASD	gene
SUGP1	SUGP1	BD	snp			RSRC1	RSRC1	Meta_ASD	gene
MAU2	MAU2	BD	snp			KCNN2	KCNN2	Meta_ASD	gene
GATAD2A	GATAD2A	BD	snp			HIST1H2BN	HIST1H2BN	Meta_ASD	gene
TSSK6	TSSK6	BD	snp			HIST1H1B	HIST1H1B	Meta_ASD	gene
NDUFA13	NDUFA13	BD	snp			HIST1H4L	HIST1H4L	Meta_ASD	gene
YJEFN3	YJEFN3	BD	snp			GABBR1	GABBR1	Meta_ASD	gene
CTC-260F20.3		BD	snp			RP1L1	RP1L1	Meta_ASD	gene
CILP2	CILP2	BD	snp			ASTN2	ASTN2	Meta_ASD	gene
PBX4	PBX4	BD	snp			CACNB2	CACNB2	Meta_ASD	gene
AC002306.1		BD	snp			SORCS3	SORCS3	Meta_ASD	gene
LPAR2	LPAR2	BD	snp			WNT3	WNT3	Meta_ASD	gene
GMIP	GMIP	BD	snp			XRN2	XRN2	Meta_ASD	gene
MACROD2	MACROD2	BD	snp			KCNB1	KCNB1	Meta_ASD	gene
SLC25A17	SLC25A17	BD	snp			RP4-639F20.1		Meta_BD	snp
ST13	ST13	BD	snp			ALG14	ALG14	Meta_BD	snp
DNAJB7	DNAJB7	BD	snp			RP11-313A24.1		Meta_BD	snp
XPNPEP3	XPNPEP3	BD	snp			TMEM56	TMEM56	Meta_BD	snp
RBX1	RBX1	BD	snp			TMEM56-RWDD3	TMEM56-RWDD3	Meta_BD	snp
FOXO6	FOXO6	BD	gene			RP11-57H12.2		Meta_BD	snp
FAF1	FAF1	BD	gene			RP11-458I7.1		Meta_BD	snp
CDKN2C	CDKN2C	BD	gene			VPS45	VPS45	Meta_BD	snp
VPS45	VPS45	BD	gene			PLEKHO1	PLEKHO1	Meta_BD	snp
PLEKHO1	PLEKHO1	BD	gene			RN7SL480P	RN7SL480P	Meta_BD	snp
LYG2	LYG2	BD	gene			ANP32E	ANP32E	Meta_BD	snp
TRANK1	TRANK1	BD	gene			RNU2-17P	RNU2-17P	Meta_BD	snp
ITIH4	ITIH4	BD	gene			RP4-790G17.7		Meta_BD	snp
RP5-966M1.6		BD	gene			APH1A	APH1A	Meta_BD	snp
SSBP2	SSBP2	BD	gene			C1orf54	C1orf54	Meta_BD	snp
DOCK2	DOCK2	BD	gene			RPRD2	RPRD2	Meta_BD	snp
FAM196B	INSYN2B	BD	gene			RP4-640E24.1		Meta_BD	snp
SNAP91	SNAP91	BD	gene			AC068490.2		Meta_BD	snp
RPS6KA2	RPS6KA2	BD	gene			AC096570.2		Meta_BD	snp
MRPS33	MRPS33	BD	gene			MRPL33	MRPL33	Meta_BD	snp
DDHD2	DDHD2	BD	gene			AC110084.1		Meta_BD	snp
WHSC1L1	NSD3	BD	gene			RBKS	RBKS	Meta_BD	snp
LETM2	LETM2	BD	gene			BRE	BABAM2	Meta_BD	snp
FGFR1	FGFR1	BD	gene			CTD-2026C7.1		Meta_BD	snp
ADD3	ADD3	BD	gene			VRK2	VRK2	Meta_BD	snp
TMEM258	TMEM258	BD	gene			FANCL	FANCL	Meta_BD	snp
FADS2	FADS2	BD	gene			EIF3FP3	EIF3FP3	Meta_BD	snp
CACNA1C	CACNA1C	BD	gene			FER1L5	FER1L5	Meta_BD	snp
RPGRIP1	RPGRIP1	BD	gene			LMAN2L	LMAN2L	Meta_BD	snp
NMB	NMB	BD	gene			CNNM4	CNNM4	Meta_BD	snp
SEC11A	SEC11A	BD	gene			ZNF804A	ZNF804A	Meta_BD	snp
ZNF592	ZNF592	BD	gene			AC074290.1		Meta_BD	snp
VPS9D1	VPS9D1	BD	gene			ANKRD44-IT1	ANKRD44-IT1	Meta_BD	snp
ZNF276	ZNF276	BD	gene			ANKRD44	ANKRD44	Meta_BD	snp
SPIRE2	SPIRE2	BD	gene			AC010746.3		Meta_BD	snp
C17orf53	C17orf53	BD	gene			NPM1P46	NPM1P46	Meta_BD	snp
ATXN7L3	ATXN7L3	BD	gene			SF3B1	SF3B1	Meta_BD	snp
HLF	HLF	BD	gene			RNU6-1029P	RNU6-1029P	Meta_BD	snp
ILF3	ILF3	BD	gene			COQ10B	COQ10B	Meta_BD	snp
HAPLN4	HAPLN4	BD	gene			HSPD1	HSPD1	Meta_BD	snp
TM6SF2	TM6SF2	BD	gene			HSPE1	HSPE1	Meta_BD	snp
GATAD2A	GATAD2A	BD	gene			HSPE1-MOB4	HSPE1-MOB4	Meta_BD	snp
TSSK6	TSSK6	BD	gene			MOB4	MOB4	Meta_BD	snp
NDUFA13	NDUFA13	BD	gene			RFTN2	RFTN2	Meta_BD	snp
CTC-260F20.3		BD	gene			AC011997.1		Meta_BD	snp
YJEFN3	YJEFN3	BD	gene			BOLL	BOLL	Meta_BD	snp
CILP2	CILP2	BD	gene			PLCL1	PLCL1	Meta_BD	snp
GMIP	GMIP	BD	gene			FTCDNL1	FTCDNL1	Meta_BD	snp
MACROD2	MACROD2	BD	gene			AC073043.1		Meta_BD	snp
RBPJL	RBPJL	BD	gene			C2orf69	C2orf69	Meta_BD	snp
SLC45A1	SLC45A1	DEP	snp			TYW5	TYW5	Meta_BD	snp
RERE	RERE	DEP	snp			C2orf47	ERGIC3	Meta_BD	snp
RP5-1115A15.1		DEP	snp			SPATS2L	SPATS2L	Meta_BD	snp
AL606519.1		DEP	snp			NGEF	NGEF	Meta_BD	snp
RP11-339D23.1		DEP	snp			CNTN4	CNTN4	Meta_BD	snp
AC068490.2		DEP	snp			TRANK1	TRANK1	Meta_BD	snp
CTD-2026C7.1		DEP	snp			ALDOAP1	ALDOAP1	Meta_BD	snp
VRK2	VRK2	DEP	snp			ALAS1	ALAS1	Meta_BD	snp
FANCL	FANCL	DEP	snp			TLR9	TLR9	Meta_BD	snp
EIF3FP3	EIF3FP3	DEP	snp			TWF2	TWF2	Meta_BD	snp
HRH1	HRH1	DEP	snp			RP5-1157M23.2		Meta_BD	snp
ATG7	ATG7	DEP	snp			PPM1M	PPM1M	Meta_BD	snp
ROBO2	ROBO2	DEP	snp			WDR82	WDR82	Meta_BD	snp
RSRC1	RSRC1	DEP	snp			GLYCTK	GLYCTK	Meta_BD	snp
RP11-538P18.1		DEP	snp			GLYCTK-AS1	GLYCTK-AS1	Meta_BD	snp
RP11-538P18.2		DEP	snp			DNAH1	DNAH1	Meta_BD	snp
MTAPP1	MTAPP1	DEP	snp			PHF7	PHF7	Meta_BD	snp
KIAA1109	KIAA1109	DEP	snp			SEMA3G	SEMA3G	Meta_BD	snp
ADAD1	ADAD1	DEP	snp			STAB1	STAB1	Meta_BD	snp
IL21-AS1	IL21-AS1	DEP	snp			NT5DC2	NT5DC2	Meta_BD	snp
CDH9	CDH9	DEP	snp			PBRM1	PBRM1	Meta_BD	snp
LINC00461	LINC00461	DEP	snp			SMIM4	SMIM4	Meta_BD	snp
CTC-467M3.1		DEP	snp			GNL3	GNL3	Meta_BD	snp
CTC-467M3.3		DEP	snp			GLT8D1	GLT8D1	Meta_BD	snp
MEF2C	MEF2C	DEP	snp			SPCS1	SPCS1	Meta_BD	snp
TMCO6	TMCO6	DEP	snp			NEK4	NEK4	Meta_BD	snp
NDUFA2	NDUFA2	DEP	snp			RP5-966M1.4		Meta_BD	snp
IK	IK	DEP	snp			ITIH1	ITIH1	Meta_BD	snp
WDR55	WDR55	DEP	snp			ITIH3	ITIH3	Meta_BD	snp
DND1	DND1	DEP	snp			ITIH4	ITIH4	Meta_BD	snp
HARS	HARS	DEP	snp			RP5-966M1.6		Meta_BD	snp
HARS2	HARS2	DEP	snp			TMEM110-MUSTN1	TMEM110-MUSTN1	Meta_BD	snp
ZMAT2	ZMAT2	DEP	snp			MUSTN1	MUSTN1	Meta_BD	snp
VTRNA1-1	VTRNA1-1	DEP	snp			TMEM110	STIMATE	Meta_BD	snp
VTRNA1-2	VTRNA1-2	DEP	snp			SFMBT1	SFMBT1	Meta_BD	snp
VTRNA1-3	VTRNA1-3	DEP	snp			RP11-894J14.5		Meta_BD	snp
RP11-515C16.7		DEP	snp			SERBP1P3	SERBP1P3	Meta_BD	snp
AC005609.2		DEP	snp			SLC39A8	SLC39A8	Meta_BD	snp
PCDHA1	PCDHA1	DEP	snp			ZSWIM6	ZSWIM6	Meta_BD	snp
PCDHA2	PCDHA2	DEP	snp			RP11-631M6.3		Meta_BD	snp
PCDHA3	PCDHA3	DEP	snp			JADE2	JADE2	Meta_BD	snp
PCDHA4	PCDHA4	DEP	snp			GFRA3	GFRA3	Meta_BD	snp
PCDHA5	PCDHA5	DEP	snp			CDC25C	CDC25C	Meta_BD	snp
PCDHA6	PCDHA6	DEP	snp			FAM53C	FAM53C	Meta_BD	snp
PCDHA7	PCDHA7	DEP	snp			KDM3B	KDM3B	Meta_BD	snp
PCDHA8	PCDHA8	DEP	snp			AC091969.1		Meta_BD	snp
CTC-340A15.2		DEP	snp			RP11-191A15.2		Meta_BD	snp
CTB-181F24.1		DEP	snp			AL590084.1		Meta_BD	snp
TENM2	TENM2	DEP	snp			RP11-191A15.4		Meta_BD	snp
RNU6-1259P		DEP	snp			RP3-522P13.3		Meta_BD	snp
BTN3A2	BTN3A2	DEP	snp			LRRC16A	CARMIL1	Meta_BD	snp
BTN2A1	BTN2A1	DEP	snp			SCGN	SCGN	Meta_BD	snp
GUSBP2	GUSBP2	DEP	snp			SLC17A4	SLC17A4	Meta_BD	snp
RP11-239L20.3		DEP	snp			SLC17A1	SLC17A1	Meta_BD	snp
LINC00240	LINC00240	DEP	snp			SLC17A3	SLC17A3	Meta_BD	snp
RP1-86C11.7		DEP	snp			HIST1H2APS2	HIST1H2APS2	Meta_BD	snp
POM121L2	POM121L2	DEP	snp			SLC17A2	SLC17A2	Meta_BD	snp
ZNF204P	ZNF204P	DEP	snp			TRIM38	TRIM38	Meta_BD	snp
ZNF391	ZNF391	DEP	snp			U91328.21		Meta_BD	snp
RP1-153G14.4		DEP	snp			U91328.19		Meta_BD	snp
MCFD2P1	MCFD2P1	DEP	snp			U91328.22		Meta_BD	snp
ZNF184	ZNF184	DEP	snp			HIST1H1PS2	HIST1H1PS2	Meta_BD	snp
HNRNPA1P1	HNRNPA1P1	DEP	snp			HIST1H1A	HIST1H1A	Meta_BD	snp
XXbac-BPG34I8.3		DEP	snp			HIST1H4A	HIST1H4A	Meta_BD	snp
RNU6-471P	RNU6-471P	DEP	snp			HIST1H3A	HIST1H3A	Meta_BD	snp
RP1-15D7.1		DEP	snp			HIST1H4B	HIST1H4B	Meta_BD	snp
HIST1H4PS1	HIST1H4PS1	DEP	snp			HIST1H3B	HIST1H3B	Meta_BD	snp
HIST1H2BL	HIST1H2BL	DEP	snp			HIST1H2BB	HIST1H2BB	Meta_BD	snp
HIST1H2BM	HIST1H2BM	DEP	snp			U91328.2		Meta_BD	snp
HIST1H2AJ	HIST1H2AJ	DEP	snp			HIST1H3C	HIST1H3C	Meta_BD	snp
HIST1H4J	HIST1H4J	DEP	snp			HIST1H1C	HIST1H1C	Meta_BD	snp
HIST1H4K	HIST1H4K	DEP	snp			HFE	HFE	Meta_BD	snp
HIST1H2AK	HIST1H2AK	DEP	snp			HIST1H4C	HIST1H4C	Meta_BD	snp
HIST1H2BN	HIST1H2BN	DEP	snp			HIST1H1T	HIST1H1T	Meta_BD	snp
HIST1H2BPS2	HIST1H2BPS2	DEP	snp			HIST1H2BC	HIST1H2BC	Meta_BD	snp
HIST1H2AL	HIST1H2AL	DEP	snp			HIST1H2AC	HIST1H2AC	Meta_BD	snp
HIST1H1B	HIST1H1B	DEP	snp			HIST1H2BD	HIST1H2BD	Meta_BD	snp
HIST1H3I	HIST1H3I	DEP	snp			HIST1H1E	HIST1H1E	Meta_BD	snp
HIST1H4L	HIST1H4L	DEP	snp			HIST1H4D	HIST1H4D	Meta_BD	snp
RNU7-26P	RNU7-26P	DEP	snp			HIST1H2BF	HIST1H2BF	Meta_BD	snp
OR2B2	OR2B2	DEP	snp			HIST1H3PS1	HIST1H3PS1	Meta_BD	snp
OR2W6P	OR2W6P	DEP	snp			RNU6-1259P		Meta_BD	snp
RPLP2P1	RPLP2P1	DEP	snp			BTN3A2	BTN3A2	Meta_BD	snp
OR2W4P	OR2W4P	DEP	snp			AL021917.1		Meta_BD	snp
OR2W2P	OR2W2P	DEP	snp			BTN2A2	BTN2A2	Meta_BD	snp
OR2B7P	OR2B7P	DEP	snp			BTN3A1	BTN3A1	Meta_BD	snp
OR1F12	OR1F12	DEP	snp			BTN2A3P	BTN2A3P	Meta_BD	snp
ZNF165	ZNF165	DEP	snp			BTN3A3	BTN3A3	Meta_BD	snp
ZSCAN12P1	ZSCAN12P1	DEP	snp			BTN2A1	BTN2A1	Meta_BD	snp
RP1-265C24.5		DEP	snp			BTN1A1	BTN1A1	Meta_BD	snp
ZSCAN16-AS1	ZSCAN16-AS1	DEP	snp			HMGN4	HMGN4	Meta_BD	snp
RP1-265C24.8		DEP	snp			ABT1	ABT1	Meta_BD	snp
ZKSCAN8	ZKSCAN8	DEP	snp			RP11-457M11.6		Meta_BD	snp
ZNF192P1	ZNF192P1	DEP	snp			VN1R14P	VN1R14P	Meta_BD	snp
AL022393.7		DEP	snp			RP11-457M11.2		Meta_BD	snp
TOB2P1	TOB2P1	DEP	snp			ZNF322	ZNF322	Meta_BD	snp
ZSCAN9	ZSCAN9	DEP	snp			GUSBP2	GUSBP2	Meta_BD	snp
ZKSCAN4	ZKSCAN4	DEP	snp			RP11-239L20.3		Meta_BD	snp
RP5-874C20.3		DEP	snp			LINC00240	LINC00240	Meta_BD	snp
PGBD1	PGBD1	DEP	snp			VN1R12P	VN1R12P	Meta_BD	snp
RP5-874C20.6		DEP	snp			VN1R13P	VN1R13P	Meta_BD	snp
ZSCAN31	ZSCAN31	DEP	snp			VN1R11P	VN1R11P	Meta_BD	snp
ZKSCAN3	ZKSCAN3	DEP	snp			RP1-86C11.7		Meta_BD	snp
ZSCAN12	ZSCAN12	DEP	snp			HIST1H2AG	HIST1H2AG	Meta_BD	snp
ZSCAN23	ZSCAN23	DEP	snp			PRSS16	PRSS16	Meta_BD	snp
GPX6	GPX6	DEP	snp			XXbac-BPGBPG24O18.1		Meta_BD	snp
RPSAP2	RPSAP2	DEP	snp			POM121L2	POM121L2	Meta_BD	snp
AL662890.1		DEP	snp			ZNF204P	ZNF204P	Meta_BD	snp
NOL5BP	NOP56P1	DEP	snp			ZNF391	ZNF391	Meta_BD	snp
AL662890.3		DEP	snp			MCFD2P1	MCFD2P1	Meta_BD	snp
XXbac-BPG308K3.5		DEP	snp			ZNF184	ZNF184	Meta_BD	snp
XXbac-BPG308K3.6		DEP	snp			HNRNPA1P1	HNRNPA1P1	Meta_BD	snp
RPL13P	RPL13P	DEP	snp			RNU6-471P	RNU6-471P	Meta_BD	snp
ZNF90P2	ZNF90P2	DEP	snp			RP1-15D7.1		Meta_BD	snp
HCG14	HCG14	DEP	snp			RP1-97D16.1		Meta_BD	snp
TRIM27	TRIM27	DEP	snp			RSL24D1P1	RSL24D1P1	Meta_BD	snp
KRT18P1	KRT18P1	DEP	snp			HIST1H4PS1	HIST1H4PS1	Meta_BD	snp
RN7SL471P	RN7SL471P	DEP	snp			HIST1H2BL	HIST1H2BL	Meta_BD	snp
HCG15	HCG15	DEP	snp			HIST1H3H	HIST1H3H	Meta_BD	snp
HCG16	HCG15	DEP	snp			HIST1H2BM	HIST1H2BM	Meta_BD	snp
ZNF311	ZNF311	DEP	snp			HIST1H2AJ	HIST1H2AJ	Meta_BD	snp
OR2W1	OR2W1	DEP	snp			HIST1H4J	HIST1H4J	Meta_BD	snp
SAR1P1	SAR1AP1	DEP	snp			HIST1H4K	HIST1H4K	Meta_BD	snp
XXbac-BCX196D17.5		DEP	snp			HIST1H2AK	HIST1H2AK	Meta_BD	snp
OR2J4P	OR2J4P	DEP	snp			HIST1H2BN	HIST1H2BN	Meta_BD	snp
OR2H4P	OR2H4P	DEP	snp			HIST1H2BPS2	HIST1H2BPS2	Meta_BD	snp
XXbac-BPG308J9.3		DEP	snp			HIST1H2AL	HIST1H2AL	Meta_BD	snp
OR5V1	OR5V1	DEP	snp			HIST1H1B	HIST1H1B	Meta_BD	snp
MAD1L1	MAD1L1	DEP	snp			HIST1H3I	HIST1H3I	Meta_BD	snp
AC110781.3		DEP	snp			HIST1H4L	HIST1H4L	Meta_BD	snp
TMEM106B	TMEM106B	DEP	snp			HIST1H3J	HIST1H3J	Meta_BD	snp
MPP6	MPP6	DEP	snp			HIST1H2AM	HIST1H2AM	Meta_BD	snp
DFNA5	GSDME	DEP	snp			HIST1H2BO	HIST1H2BO	Meta_BD	snp
VPS41	VPS41	DEP	snp			RNU7-26P	RNU7-26P	Meta_BD	snp
ELAVL2	ELAVL2	DEP	snp			OR2B2	OR2B2	Meta_BD	snp
Y_RNA		DEP	snp			OR2W6P	OR2W6P	Meta_BD	snp
RP11-165J3.5		DEP	snp			RPLP2P1	RPLP2P1	Meta_BD	snp
FAM120AOS	FAM120AOS	DEP	snp			OR2W4P	OR2W4P	Meta_BD	snp
FAM120A	FAM120A	DEP	snp			IQCB2P	IQCB2P	Meta_BD	snp
PHF2	PHF2	DEP	snp			U3	SNORD3P1	Meta_BD	snp
SORCS3	SORCS3	DEP	snp			OR2W2P	OR2W2P	Meta_BD	snp
AP000662.4		DEP	snp			OR2B7P	OR2B7P	Meta_BD	snp
CLP1	CLP1	DEP	snp			OR2B8P	OR2B8P	Meta_BD	snp
ZDHHC5	ZDHHC5	DEP	snp			OR1F12	OR1F12	Meta_BD	snp
MED19	MED19	DEP	snp			RP1-313I6.12		Meta_BD	snp
TMX2	TMX2	DEP	snp			ZNF165	ZNF165	Meta_BD	snp
TMX2-CTNND1	TMX2-CTNND1	DEP	snp			ZSCAN12P1	ZSCAN12P1	Meta_BD	snp
C11orf31	SELENOH	DEP	snp			RP1-265C24.5		Meta_BD	snp
RP11-691N7.6		DEP	snp			ZSCAN16-AS1	ZSCAN16-AS1	Meta_BD	snp
CTNND1	CTNND1	DEP	snp			RP1-265C24.8		Meta_BD	snp
OR5BA1P	OR5BA1P	DEP	snp			ZKSCAN8	ZKSCAN8	Meta_BD	snp
RP11-734C14.2		DEP	snp			ZNF192P1	ZNF192P1	Meta_BD	snp
GRM5	GRM5	DEP	snp			AL022393.7		Meta_BD	snp
AP001482.1		DEP	snp			ZNF192P2	ZNF192P2	Meta_BD	snp
TYR	TYR	DEP	snp			TOB2P1	TOB2P1	Meta_BD	snp
CNTN5	CNTN5	DEP	snp			ZSCAN9	ZSCAN9	Meta_BD	snp
RP11-295G12.1		DEP	snp			ZKSCAN4	ZKSCAN4	Meta_BD	snp
AC136188.1		DEP	snp			NKAPL	NKAPL	Meta_BD	snp
RP11-711C17.1		DEP	snp			RP5-874C20.3		Meta_BD	snp
AC090015.1		DEP	snp			PGBD1	PGBD1	Meta_BD	snp
RP11-711C17.2		DEP	snp			RP5-874C20.6		Meta_BD	snp
RP11-81H3.2		DEP	snp			ZSCAN31	ZSCAN31	Meta_BD	snp
RP11-788H18.1		DEP	snp			ZKSCAN3	ZKSCAN3	Meta_BD	snp
RP11-173P15.7		DEP	snp			ZSCAN12	ZSCAN12	Meta_BD	snp
SPPL3	SPPL3	DEP	snp			ZSCAN23	ZSCAN23	Meta_BD	snp
CLIC1P1	CLIC1P1	DEP	snp			COX11P1	COX11P1	Meta_BD	snp
RPL12P33	RPL12P33	DEP	snp			GPX6	GPX6	Meta_BD	snp
LINC00943	LINC00943	DEP	snp			RPSAP2	RPSAP2	Meta_BD	snp
OLFM4	OLFM4	DEP	snp			AL662890.1		Meta_BD	snp
PCDH8P1	PCDH8P1	DEP	snp			NOL5BP	NOP56P1	Meta_BD	snp
PCDH9	PCDH9	DEP	snp			AL662890.3		Meta_BD	snp
RP11-720L8.1		DEP	snp			XXbac-BPG308K3.5		Meta_BD	snp
RP11-25H11.1		DEP	snp			XXbac-BPG308K3.6		Meta_BD	snp
RP11-142J21.1		DEP	snp			RPL13P	RPL13P	Meta_BD	snp
SEMA6D	SEMA6D	DEP	snp			ZNF90P2	ZNF90P2	Meta_BD	snp
LINGO1	LINGO1	DEP	snp			HCG14	HCG14	Meta_BD	snp
CTD-2071N1.1		DEP	snp			TRIM27	TRIM27	Meta_BD	snp
RP11-420N3.2		DEP	snp			KRT18P1	KRT18P1	Meta_BD	snp
RBFOX1	RBFOX1	DEP	snp			RN7SL471P	RN7SL471P	Meta_BD	snp
RP11-26O3.1		DEP	snp			HCG15	HCG15	Meta_BD	snp
BAIAP2	BAIAP2	DEP	snp			HCG16	HCG15	Meta_BD	snp
AATK	AATK	DEP	snp			ZNF311	ZNF311	Meta_BD	snp
CELF4	CELF4	DEP	snp			OR2AD1P	OR2AD1P	Meta_BD	snp
MIR4318	MIR4318	DEP	snp			OR2W1	OR2W1	Meta_BD	snp
RP11-19F9.1		DEP	snp			SAR1P1	SAR1AP1	Meta_BD	snp
DCC	DCC	DEP	snp			XXbac-BCX196D17.5		Meta_BD	snp
RP11-671P2.1		DEP	snp			OR2J4P	OR2J4P	Meta_BD	snp
CTD-2171N6.1		DEP	snp			OR2H4P	OR2H4P	Meta_BD	snp
TCF4	TCF4	DEP	snp			XXbac-BPG308J9.3		Meta_BD	snp
RP11-619L19.1		DEP	snp			OR2B4P	OR2B4P	Meta_BD	snp
ARFGEF2	ARFGEF2	DEP	snp			OR14J1	OR14J1	Meta_BD	snp
SNAP23P	SNAP23P1	DEP	snp			OR5V1	OR5V1	Meta_BD	snp
RP1-155G6.4		DEP	snp			OR12D3	OR12D3	Meta_BD	snp
CSE1L	CSE1L	DEP	snp			OR11A1	OR11A1	Meta_BD	snp
STAU1	STAU1	DEP	snp			OR2H1	OR2H1	Meta_BD	snp
DDX27	DDX27	DEP	snp			UBDP1	UBDP1	Meta_BD	snp
ZNFX1	ZNFX1	DEP	snp			MAS1LP1	MAS1LP1	Meta_BD	snp
ZFAS1	ZFAS1	DEP	snp			MAS1L	MAS1L	Meta_BD	snp
KCNB1	KCNB1	DEP	snp			RPS17P1	RPS17P1	Meta_BD	snp
AL080243.1		DEP	snp			XXbac-BPG13B8.10		Meta_BD	snp
RP11-12M9.3		DEP	snp			OR2I1P	OR2I1P	Meta_BD	snp
RP11-12M9.4		DEP	snp			UBD	UBD	Meta_BD	snp
EP300	EP300	DEP	snp			GABBR1	GABBR1	Meta_BD	snp
RNU6-375P	RNU6-375P	DEP	snp			KIFC1	KIFC1	Meta_BD	snp
RP1-85F18.6		DEP	snp			SYNGAP1	SYNGAP1	Meta_BD	snp
RP1-85F18.5		DEP	snp			ZBTB9	ZBTB9	Meta_BD	snp
RP4-756G23.5		DEP	snp			RN7SL26P	RN7SL26P	Meta_BD	snp
L3MBTL2	L3MBTL2	DEP	snp			SNAP91	SNAP91	Meta_BD	snp
CHADL	CHADL	DEP	snp			RP11-436D23.1		Meta_BD	snp
RANGAP1	RANGAP1	DEP	snp			MAD1L1	MAD1L1	Meta_BD	snp
AL035681.1		DEP	snp			AC110781.3		Meta_BD	snp
ZC3H7B	ZC3H7B	DEP	snp			MPP6	MPP6	Meta_BD	snp
RERE	RERE	DEP	gene			DFNA5	GSDME	Meta_BD	snp
KCNQ4	KCNQ4	DEP	gene			OSBPL3	OSBPL3	Meta_BD	snp
CACNA1E	CACNA1E	DEP	gene			GRM3	GRM3	Meta_BD	snp
GALNT2	GALNT2	DEP	gene			AC003088.1		Meta_BD	snp
KLHL29	KLHL29	DEP	gene			CCT4P1	CCT4P1	Meta_BD	snp
ATAD2B	ATAD2B	DEP	gene			RP4-813F11.4		Meta_BD	snp
UBXN2A	UBXN2A	DEP	gene			MRPS33	MRPS33	Meta_BD	snp
MFSD2B	MFSD2B	DEP	gene			RNU4-74P	RNU4-74P	Meta_BD	snp
C2orf44	WDCP	DEP	gene			TMEM178B	TMEM178B	Meta_BD	snp
VRK2	VRK2	DEP	gene			RP11-317N12.1		Meta_BD	snp
HRH1	HRH1	DEP	gene			RP1-273G13.3		Meta_BD	snp
ATG7	ATG7	DEP	gene			RP1-84O15.2		Meta_BD	snp
TCAIM	TCAIM	DEP	gene			RP11-258J10.1		Meta_BD	snp
ZNF445	ZNF445	DEP	gene			RP11-90P5.2		Meta_BD	snp
ZKSCAN7	ZKSCAN7	DEP	gene			LSM1	LSM1	Meta_BD	snp
RP11-944L7.5		DEP	gene			BAG4	BAG4	Meta_BD	snp
ZNF660	ZNF660	DEP	gene			RP11-90P5.1		Meta_BD	snp
ZNF197	ZNF197	DEP	gene			DDHD2	DDHD2	Meta_BD	snp
ROBO2	ROBO2	DEP	gene			PPAPDC1B	PLPP5	Meta_BD	snp
SHOX2	SHOX2	DEP	gene			WHSC1L1	NSD3	Meta_BD	snp
RSRC1	RSRC1	DEP	gene			RP11-513D5.5		Meta_BD	snp
BCHE	BCHE	DEP	gene			RP11-513D5.2		Meta_BD	snp
MAML3	MAML3	DEP	gene			RP11-350N15.5		Meta_BD	snp
CDH9	CDH9	DEP	gene			LETM2	LETM2	Meta_BD	snp
TMEM161B	TMEM161B	DEP	gene			RP11-350N15.3		Meta_BD	snp
MEF2C	MEF2C	DEP	gene			FGFR1	FGFR1	Meta_BD	snp
NDUFA2	NDUFA2	DEP	gene			RP11-350N15.4		Meta_BD	snp
TMCO6	TMCO6	DEP	gene			RPS20P22	RPS20P22	Meta_BD	snp
IK	IK	DEP	gene			TSNARE1	TSNARE1	Meta_BD	snp
WDR55	WDR55	DEP	gene			CACNB2	CACNB2	Meta_BD	snp
HARS	HARS	DEP	gene			TMEM180	MFSD13A	Meta_BD	snp
HARS2	HARS2	DEP	gene			ACTR1A	ACTR1A	Meta_BD	snp
ZMAT2	ZMAT2	DEP	gene			SUFU	SUFU	Meta_BD	snp
PCDHA1	PCDHA1	DEP	gene			RP11-47A8.5		Meta_BD	snp
PCDHA2	PCDHA2	DEP	gene			TRIM8	TRIM8	Meta_BD	snp
PCDHA3	PCDHA3	DEP	gene			ARL3	ARL3	Meta_BD	snp
PCDHA4	PCDHA4	DEP	gene			SFXN2	SFXN2	Meta_BD	snp
PCDHA5	PCDHA5	DEP	gene			WBP1L	WBP1L	Meta_BD	snp
PCDHA6	PCDHA6	DEP	gene			CYP17A1	CYP17A1	Meta_BD	snp
PCDHA7	PCDHA7	DEP	gene			CYP17A1-AS1	CYP17A1-AS1	Meta_BD	snp
PCDHA8	PCDHA8	DEP	gene			PFN1P11	PFN1P11	Meta_BD	snp
PCDHA9	PCDHA9	DEP	gene			PTGES3P4	PTGES3P4	Meta_BD	snp
PCDHA10	PCDHA10	DEP	gene			C10orf32	BORCS7	Meta_BD	snp
PCDHA11	PCDHA11	DEP	gene			C10orf32-ASMT	BORCS7-ASMT	Meta_BD	snp
PCDHA12	PCDHA12	DEP	gene			RNU6-372P		Meta_BD	snp
PCDHA13	PCDHA13	DEP	gene			AS3MT	AS3MT	Meta_BD	snp
PCDHAC1	PCDHAC1	DEP	gene			RP11-753C18.8		Meta_BD	snp
MFAP3	MFAP3	DEP	gene			RP11-724N1.1		Meta_BD	snp
TENM2	TENM2	DEP	gene			CNNM2	CNNM2	Meta_BD	snp
BTN3A2	BTN3A2	DEP	gene			NT5C2	NT5C2	Meta_BD	snp
BTN2A1	BTN2A1	DEP	gene			MRPL11	MRPL11	Meta_BD	snp
ZNF184	ZNF184	DEP	gene			PELI3	PELI3	Meta_BD	snp
HIST1H2BL	HIST1H2BL	DEP	gene			CTD-3074O7.5		Meta_BD	snp
HIST1H2AJ	HIST1H2AJ	DEP	gene			DPP3	DPP3	Meta_BD	snp
HIST1H2BN	HIST1H2BN	DEP	gene			BBS1	BBS1	Meta_BD	snp
HIST1H2AL	HIST1H2AL	DEP	gene			CTD-3074O7.11		Meta_BD	snp
HIST1H1B	HIST1H1B	DEP	gene			ACTN3	ACTN3	Meta_BD	snp
OR2B2	OR2B2	DEP	gene			CTD-3074O7.2		Meta_BD	snp
ZKSCAN4	ZKSCAN4	DEP	gene			CTSF	CTSF	Meta_BD	snp
GABBR1	GABBR1	DEP	gene			CCDC87	CCDC87	Meta_BD	snp
ESR1	ESR1	DEP	gene			CCS	CCS	Meta_BD	snp
TMEM106B	TMEM106B	DEP	gene			RNU4-39P	RNU4-39P	Meta_BD	snp
VPS41	VPS41	DEP	gene			RBM14	RBM14	Meta_BD	snp
POU6F2	POU6F2	DEP	gene			RBM4	RBM4	Meta_BD	snp
KCTD7	KCTD7	DEP	gene			RBM14-RBM4	RBM14-RBM4	Meta_BD	snp
RABGEF1	RABGEF1	DEP	gene			RBM4B	RBM4B	Meta_BD	snp
SBDS	SBDS	DEP	gene			SPTBN2	SPTBN2	Meta_BD	snp
GRM8	GRM8	DEP	gene			DRD2	DRD2	Meta_BD	snp
ZFHX4	ZFHX4	DEP	gene			CACNA1C	CACNA1C	Meta_BD	snp
PDP1	PDP1	DEP	gene			CACNA1C-AS4	CACNA1C-AS4	Meta_BD	snp
ELAVL2	ELAVL2	DEP	gene			CACNA1C-IT3	CACNA1C-IT3	Meta_BD	snp
FAM120A	FAM120A	DEP	gene			ANKS1B	ANKS1B	Meta_BD	snp
PHF2	PHF2	DEP	gene			RNA5SP366	RNA5SP366	Meta_BD	snp
ASTN2	ASTN2	DEP	gene			RP11-406H4.1		Meta_BD	snp
DENND1A	DENND1A	DEP	gene			PRKD1	PRKD1	Meta_BD	snp
SORCS3	SORCS3	DEP	gene			CTD-2503I6.1		Meta_BD	snp
EBF3	EBF3	DEP	gene			RGS6	RGS6	Meta_BD	snp
PAX6	PAX6	DEP	gene			AC005477.1		Meta_BD	snp
CLP1	CLP1	DEP	gene			BCL11B	BCL11B	Meta_BD	snp
ZDHHC5	ZDHHC5	DEP	gene			AL109767.1		Meta_BD	snp
MED19	MED19	DEP	gene			RP11-600F24.7		Meta_BD	snp
TMX2	TMX2	DEP	gene			TRMT61A	TRMT61A	Meta_BD	snp
TMX2-CTNND1	TMX2-CTNND1	DEP	gene			RNU7-160P	RNU7-160P	Meta_BD	snp
C11orf31	SELENOH	DEP	gene			RP11-894P9.2		Meta_BD	snp
RP11-691N7.6		DEP	gene			BAG5	BAG5	Meta_BD	snp
CTNND1	CTNND1	DEP	gene			KLC1	KLC1	Meta_BD	snp
OR9Q1	OR9Q1	DEP	gene			APOPT1	APOPT1	Meta_BD	snp
PLEKHB1	PLEKHB1	DEP	gene			RP11-73M18.2		Meta_BD	snp
GRM5	GRM5	DEP	gene			RP11-73M18.10		Meta_BD	snp
TYR	TYR	DEP	gene			RP11-73M18.7		Meta_BD	snp
CNTN5	CNTN5	DEP	gene			XRCC3	XRCC3	Meta_BD	snp
TTC12	TTC12	DEP	gene			RP11-73M18.9		Meta_BD	snp
DRD2	DRD2	DEP	gene			ZFYVE21	ZFYVE21	Meta_BD	snp
KMT2A	KMT2A	DEP	gene			PPP1R13B	PPP1R13B	Meta_BD	snp
SOX5	SOX5	DEP	gene			RP11-73M18.11		Meta_BD	snp
CCDC64	BICDL1	DEP	gene			LINC00637	LINC00637	Meta_BD	snp
RAB35	RAB35	DEP	gene			CTD-2134A5.4		Meta_BD	snp
SPPL3	SPPL3	DEP	gene			HYKK	HYKK	Meta_BD	snp
OLFM4	OLFM4	DEP	gene			AC027228.1		Meta_BD	snp
PCDH9	PCDH9	DEP	gene			PSMA4	PSMA4	Meta_BD	snp
GPC6	GPC6	DEP	gene			CHRNA5	CHRNA5	Meta_BD	snp
CUL4A	CUL4A	DEP	gene			CHRNA3	CHRNA3	Meta_BD	snp
CCDC175	CCDC175	DEP	gene			CHRNB4	CHRNB4	Meta_BD	snp
DCAF5	DCAF5	DEP	gene			ADAMTSL3	ADAMTSL3	Meta_BD	snp
EXD2	EXD2	DEP	gene			RP11-342A23.1		Meta_BD	snp
LINGO1	LINGO1	DEP	gene			EFTUD1P1	EFL1P1	Meta_BD	snp
RBFOX1	RBFOX1	DEP	gene			RP13-262C2.3		Meta_BD	snp
SHISA9	SHISA9	DEP	gene			UBE2Q2L	UBE2Q2L	Meta_BD	snp
TLK2	TLK2	DEP	gene			CSPG4P11	CSPG4P11	Meta_BD	snp
MRC2	MRC2	DEP	gene			GOLGA6L4	GOLGA6L4	Meta_BD	snp
CCDC178	CCDC178	DEP	gene			UBE2Q2P8	UBE2Q2P8	Meta_BD	snp
ASXL3	ASXL3	DEP	gene			RP11-182J1.14		Meta_BD	snp
NOL4	NOL4	DEP	gene			RP11-671M22.4		Meta_BD	snp
CELF4	CELF4	DEP	gene			AC136704.1		Meta_BD	snp
DCC	DCC	DEP	gene			DNM1P51	DNM1P51	Meta_BD	snp
TCF4	TCF4	DEP	gene			CSPG4P5	CSPG4P5	Meta_BD	snp
CHD6	CHD6	DEP	gene			UBE2Q2P12	UBE2Q2P12	Meta_BD	snp
ARFGEF2	ARFGEF2	DEP	gene			RP11-182J1.10		Meta_BD	snp
CSE1L	CSE1L	DEP	gene			GOLGA6L5P	GOLGA6L5P	Meta_BD	snp
STAU1	STAU1	DEP	gene			RP11-182J1.12		Meta_BD	snp
KCNB1	KCNB1	DEP	gene			UBE2Q2P1	UBE2Q2P1	Meta_BD	snp
PTGIS	PTGIS	DEP	gene			LINC00933	LINC00933	Meta_BD	snp
ZC3H7B	ZC3H7B	DEP	gene			ZSCAN2	ZSCAN2	Meta_BD	snp
PTPRF	PTPRF	SCZ	snp			SCAND2P	SCAND2P	Meta_BD	snp
KDM4A	KDM4A	SCZ	snp			EGLN1P1	EGLN1P1	Meta_BD	snp
DPYD	DPYD	SCZ	snp			WDR73	WDR73	Meta_BD	snp
RP11-272L13.4		SCZ	snp			NMB	NMB	Meta_BD	snp
RP11-272L13.3		SCZ	snp			SEC11A	SEC11A	Meta_BD	snp
RP11-490G2.2		SCZ	snp			ZNF592	ZNF592	Meta_BD	snp
MIR137HG	MIR137HG	SCZ	snp			ALPK3	ALPK3	Meta_BD	snp
NFU1P2	NFU1P2	SCZ	snp			FURIN	FURIN	Meta_BD	snp
SDCCAG8	SDCCAG8	SCZ	snp			FES	FES	Meta_BD	snp
AKT3	AKT3	SCZ	snp			GRIN2A	GRIN2A	Meta_BD	snp
CTD-2026C7.1		SCZ	snp			ASPHD1	ASPHD1	Meta_BD	snp
VRK2	VRK2	SCZ	snp			KCTD13	KCTD13	Meta_BD	snp
BCL11A	BCL11A	SCZ	snp			CTD-2574D22.4		Meta_BD	snp
SH3RF3	SH3RF3	SCZ	snp			CTD-2574D22.2		Meta_BD	snp
SEPT10	SEPT10	SCZ	snp			TMEM219	TMEM219	Meta_BD	snp
AC011753.5		SCZ	snp			TAOK2	TAOK2	Meta_BD	snp
SOWAHC	SOWAHC	SCZ	snp			INO80E	INO80E	Meta_BD	snp
ZNF804A	ZNF804A	SCZ	snp			DOC2A	DOC2A	Meta_BD	snp
ANKRD44-IT1	ANKRD44-IT1	SCZ	snp			MAPK3	MAPK3	Meta_BD	snp
ANKRD44	ANKRD44	SCZ	snp			NCAN	NCAN	Meta_BD	snp
AC010746.3		SCZ	snp			HAPLN4	HAPLN4	Meta_BD	snp
NPM1P46	NPM1P46	SCZ	snp			AC138430.4		Meta_BD	snp
SF3B1	SF3B1	SCZ	snp			SUGP1	SUGP1	Meta_BD	snp
RNU6-1029P	RNU6-1029P	SCZ	snp			MAU2	MAU2	Meta_BD	snp
COQ10B	COQ10B	SCZ	snp			GATAD2A	GATAD2A	Meta_BD	snp
HSPD1	HSPD1	SCZ	snp			TSSK6	TSSK6	Meta_BD	snp
HSPE1	HSPE1	SCZ	snp			NDUFA13	NDUFA13	Meta_BD	snp
HSPE1-MOB4	HSPE1-MOB4	SCZ	snp			YJEFN3	YJEFN3	Meta_BD	snp
MOB4	MOB4	SCZ	snp			CTC-260F20.3		Meta_BD	snp
RFTN2	RFTN2	SCZ	snp			CILP2	CILP2	Meta_BD	snp
AC011997.1		SCZ	snp			PBX4	PBX4	Meta_BD	snp
BOLL	BOLL	SCZ	snp			AC002306.1		Meta_BD	snp
PLCL1	PLCL1	SCZ	snp			LPAR2	LPAR2	Meta_BD	snp
FTCDNL1	FTCDNL1	SCZ	snp			GMIP	GMIP	Meta_BD	snp
AC073043.1		SCZ	snp			MACROD2	MACROD2	Meta_BD	snp
C2orf69	C2orf69	SCZ	snp			KCNB1	KCNB1	Meta_BD	snp
TYW5	TYW5	SCZ	snp			MKL1	MRTFA	Meta_BD	snp
C2orf47	ERGIC3	SCZ	snp			SLC25A17	SLC25A17	Meta_BD	snp
SPATS2L	SPATS2L	SCZ	snp			ST13	ST13	Meta_BD	snp
SLC23A3	SLC23A3	SCZ	snp			DNAJB7	DNAJB7	Meta_BD	snp
CNPPD1	CNPPD1	SCZ	snp			XPNPEP3	XPNPEP3	Meta_BD	snp
FAM134A	RETREG2	SCZ	snp			RBX1	RBX1	Meta_BD	snp
ZFAND2B	ZFAND2B	SCZ	snp			SEPT3	SEPT3	Meta_BD	snp
GIGYF2	GIGYF2	SCZ	snp			WBP2NL	WBP2NL	Meta_BD	snp
AC064852.4		SCZ	snp			NAGA	NAGA	Meta_BD	snp
KCNJ13	KCNJ13	SCZ	snp			FAM109B	PHETA2	Meta_BD	snp
C2orf82	SNORC	SCZ	snp			NDUFA6	NDUFA6	Meta_BD	snp
NGEF	NGEF	SCZ	snp			RP1-257I20.14		Meta_BD	snp
CNTN4	CNTN4	SCZ	snp			NDUFA6-AS1	NDUFA6-DT	Meta_BD	snp
TRANK1	TRANK1	SCZ	snp			CYP2D6	CYP2D6	Meta_BD	snp
STAB1	STAB1	SCZ	snp			RP4-669P10.19		Meta_BD	snp
NT5DC2	NT5DC2	SCZ	snp			CYP2D7P	CYP2D7	Meta_BD	snp
PBRM1	PBRM1	SCZ	snp			CYP2D8P	CYP2D8P	Meta_BD	snp
SMIM4	SMIM4	SCZ	snp			TCF20	TCF20	Meta_BD	snp
GNL3	GNL3	SCZ	snp			Z83851.3		Meta_BD	snp
GLT8D1	GLT8D1	SCZ	snp			FOXO6	FOXO6	Meta_BD	gene
NEK4	NEK4	SCZ	snp			CDKN2C	CDKN2C	Meta_BD	gene
ITIH1	ITIH1	SCZ	snp			DPYD	DPYD	Meta_BD	gene
ITIH3	ITIH3	SCZ	snp			VPS45	VPS45	Meta_BD	gene
ITIH4	ITIH4	SCZ	snp			PLEKHO1	PLEKHO1	Meta_BD	gene
RP5-966M1.6		SCZ	snp			PRPF3	PRPF3	Meta_BD	gene
TMEM110-MUSTN1	TMEM110-MUSTN1	SCZ	snp			RPRD2	RPRD2	Meta_BD	gene
MUSTN1	MUSTN1	SCZ	snp			AKT3	AKT3	Meta_BD	gene
TMEM110	STIMATE	SCZ	snp			MRPL33	MRPL33	Meta_BD	gene
AC136289.1		SCZ	snp			RBKS	RBKS	Meta_BD	gene
C3orf49	C3orf49	SCZ	snp			VRK2	VRK2	Meta_BD	gene
THOC7	THOC7	SCZ	snp			SF3B1	SF3B1	Meta_BD	gene
ATXN7	ATXN7	SCZ	snp			HSPD1	HSPD1	Meta_BD	gene
PSMD6-AS2	PSMD6-AS2	SCZ	snp			HSPE1-MOB4	HSPE1-MOB4	Meta_BD	gene
PSMD6	PSMD6	SCZ	snp			MOB4	MOB4	Meta_BD	gene
PPP2R3A	PPP2R3A	SCZ	snp			RFTN2	RFTN2	Meta_BD	gene
MSL2	MSL2	SCZ	snp			C2orf69	C2orf69	Meta_BD	gene
PCCB	PCCB	SCZ	snp			TYW5	TYW5	Meta_BD	gene
STAG1	STAG1	SCZ	snp			C2orf47	ERGIC3	Meta_BD	gene
RP11-102M11.2		SCZ	snp			SPATS2L	SPATS2L	Meta_BD	gene
RP11-731C17.1		SCZ	snp			CREB1	CREB1	Meta_BD	gene
SLC35G2	SLC35G2	SCZ	snp			METTL21A	METTL21A	Meta_BD	gene
RP11-85F14.5		SCZ	snp			NGEF	NGEF	Meta_BD	gene
NCK1	NCK1	SCZ	snp			CNTN4	CNTN4	Meta_BD	gene
CCDC39	CCDC39	SCZ	snp			TRANK1	TRANK1	Meta_BD	gene
FXR1	FXR1	SCZ	snp			ALAS1	ALAS1	Meta_BD	gene
DNAJC19	DNAJC19	SCZ	snp			TLR9	TLR9	Meta_BD	gene
SOX2-OT	SOX2-OT	SCZ	snp			STAB1	STAB1	Meta_BD	gene
SLC39A8	SLC39A8	SCZ	snp			NT5DC2	NT5DC2	Meta_BD	gene
CTC-436P18.1	SMIM15-AS1	SCZ	snp			SMIM4	SMIM4	Meta_BD	gene
CTC-436P18.3		SCZ	snp			PBRM1	PBRM1	Meta_BD	gene
ZSWIM6	ZSWIM6	SCZ	snp			GNL3	GNL3	Meta_BD	gene
RP11-631M6.3		SCZ	snp			GLT8D1	GLT8D1	Meta_BD	gene
TMEM161B	TMEM161B	SCZ	snp			SPCS1	SPCS1	Meta_BD	gene
TMEM161B-AS1	TMEM161B-AS1	SCZ	snp			NEK4	NEK4	Meta_BD	gene
CTC-498M16.2		SCZ	snp			ITIH1	ITIH1	Meta_BD	gene
CTC-498M16.4		SCZ	snp			ITIH3	ITIH3	Meta_BD	gene
LINC00461	LINC00461	SCZ	snp			ITIH4	ITIH4	Meta_BD	gene
CTC-467M3.1		SCZ	snp			RP5-966M1.6		Meta_BD	gene
MEF2C-AS1	MEF2C-AS1	SCZ	snp			MUSTN1	MUSTN1	Meta_BD	gene
ETF1	ETF1	SCZ	snp			TMEM110-MUSTN1	TMEM110-MUSTN1	Meta_BD	gene
AC011385.1		SCZ	snp			TMEM110	STIMATE	Meta_BD	gene
AC011385.2		SCZ	snp			SFMBT1	SFMBT1	Meta_BD	gene
HSPA9	HSPA9	SCZ	snp			RP11-894J14.5		Meta_BD	gene
CTNNA1	CTNNA1	SCZ	snp			ATXN7	ATXN7	Meta_BD	gene
AC091969.1		SCZ	snp			ZSWIM6	ZSWIM6	Meta_BD	gene
GALNT10	GALNT10	SCZ	snp			HSPA9	HSPA9	Meta_BD	gene
RP11-367G6.3		SCZ	snp			FAM196B	INSYN2B	Meta_BD	gene
RP3-425P12.5		SCZ	snp			SLC17A1	SLC17A1	Meta_BD	gene
CMAHP	CMAHP	SCZ	snp			SLC17A3	SLC17A3	Meta_BD	gene
RP11-191A15.2		SCZ	snp			TRIM38	TRIM38	Meta_BD	gene
AL590084.1		SCZ	snp			HIST1H1A	HIST1H1A	Meta_BD	gene
RP11-191A15.4		SCZ	snp			HIST1H4A	HIST1H4A	Meta_BD	gene
RP3-522P13.3		SCZ	snp			HIST1H2BF	HIST1H2BF	Meta_BD	gene
LRRC16A	CARMIL1	SCZ	snp			BTN3A2	BTN3A2	Meta_BD	gene
SCGN	SCGN	SCZ	snp			BTN2A1	BTN2A1	Meta_BD	gene
SLC17A4	SLC17A4	SCZ	snp			ABT1	ABT1	Meta_BD	gene
SLC17A1	SLC17A1	SCZ	snp			ZNF322	ZNF322	Meta_BD	gene
SLC17A3	SLC17A3	SCZ	snp			POM121L2	POM121L2	Meta_BD	gene
HIST1H2APS2	HIST1H2APS2	SCZ	snp			HIST1H2BL	HIST1H2BL	Meta_BD	gene
SLC17A2	SLC17A2	SCZ	snp			HIST1H2AJ	HIST1H2AJ	Meta_BD	gene
TRIM38	TRIM38	SCZ	snp			HIST1H2BN	HIST1H2BN	Meta_BD	gene
U91328.21		SCZ	snp			HIST1H2AL	HIST1H2AL	Meta_BD	gene
U91328.19		SCZ	snp			HIST1H1B	HIST1H1B	Meta_BD	gene
U91328.22		SCZ	snp			HIST1H3I	HIST1H3I	Meta_BD	gene
HIST1H1PS2	HIST1H1PS2	SCZ	snp			HIST1H4L	HIST1H4L	Meta_BD	gene
HIST1H1A	HIST1H1A	SCZ	snp			HIST1H3J	HIST1H3J	Meta_BD	gene
HIST1H4A	HIST1H4A	SCZ	snp			OR2B2	OR2B2	Meta_BD	gene
HIST1H3A	HIST1H3A	SCZ	snp			ZNF165	ZNF165	Meta_BD	gene
HIST1H4B	HIST1H4B	SCZ	snp			ZSCAN16	ZSCAN16	Meta_BD	gene
HIST1H3B	HIST1H3B	SCZ	snp			ZKSCAN8	ZKSCAN8	Meta_BD	gene
HIST1H2BB	HIST1H2BB	SCZ	snp			ZSCAN9	ZSCAN9	Meta_BD	gene
U91328.2		SCZ	snp			ZKSCAN4	ZKSCAN4	Meta_BD	gene
HIST1H3C	HIST1H3C	SCZ	snp			NKAPL	NKAPL	Meta_BD	gene
HIST1H1C	HIST1H1C	SCZ	snp			PGBD1	PGBD1	Meta_BD	gene
HFE	HFE	SCZ	snp			ZSCAN31	ZSCAN31	Meta_BD	gene
HIST1H4C	HIST1H4C	SCZ	snp			ZKSCAN3	ZKSCAN3	Meta_BD	gene
HIST1H1T	HIST1H1T	SCZ	snp			ZSCAN12	ZSCAN12	Meta_BD	gene
HIST1H2BC	HIST1H2BC	SCZ	snp			ZSCAN23	ZSCAN23	Meta_BD	gene
HIST1H2AC	HIST1H2AC	SCZ	snp			SYNGAP1	SYNGAP1	Meta_BD	gene
HIST1H2BD	HIST1H2BD	SCZ	snp			ZNF318	ZNF318	Meta_BD	gene
HIST1H1E	HIST1H1E	SCZ	snp			TFAP2B	TFAP2B	Meta_BD	gene
HIST1H4D	HIST1H4D	SCZ	snp			SNAP91	SNAP91	Meta_BD	gene
HIST1H3D	HIST1H3D	SCZ	snp			NKAIN2	NKAIN2	Meta_BD	gene
HIST1H1PS1	HIST1H1PS1	SCZ	snp			SYNE1	SYNE1	Meta_BD	gene
HIST1H2BF	HIST1H2BF	SCZ	snp			RPS6KA2	RPS6KA2	Meta_BD	gene
HIST1H3PS1	HIST1H3PS1	SCZ	snp			MAD1L1	MAD1L1	Meta_BD	gene
RNU6-1259P		SCZ	snp			SP4	SP4	Meta_BD	gene
BTN3A2	BTN3A2	SCZ	snp			DFNA5	GSDME	Meta_BD	gene
AL021917.1		SCZ	snp			MRPS33	MRPS33	Meta_BD	gene
BTN2A2	BTN2A2	SCZ	snp			LSM1	LSM1	Meta_BD	gene
BTN3A1	BTN3A1	SCZ	snp			BAG4	BAG4	Meta_BD	gene
BTN2A3P	BTN2A3P	SCZ	snp			DDHD2	DDHD2	Meta_BD	gene
BTN3A3	BTN3A3	SCZ	snp			PPAPDC1B	PLPP5	Meta_BD	gene
BTN2A1	BTN2A1	SCZ	snp			WHSC1L1	NSD3	Meta_BD	gene
BTN1A1	BTN1A1	SCZ	snp			LETM2	LETM2	Meta_BD	gene
HMGN4	HMGN4	SCZ	snp			FGFR1	FGFR1	Meta_BD	gene
ABT1	ABT1	SCZ	snp			TSNARE1	TSNARE1	Meta_BD	gene
RP11-457M11.6		SCZ	snp			CACNB2	CACNB2	Meta_BD	gene
VN1R14P	VN1R14P	SCZ	snp			CYP17A1	CYP17A1	Meta_BD	gene
RP11-457M11.2		SCZ	snp			C10orf32	BORCS7	Meta_BD	gene
ZNF322	ZNF322	SCZ	snp			C10orf32-ASMT	BORCS7-ASMT	Meta_BD	gene
RP11-457M11.5		SCZ	snp			AS3MT	AS3MT	Meta_BD	gene
GUSBP2	GUSBP2	SCZ	snp			CNNM2	CNNM2	Meta_BD	gene
RP11-239L20.3		SCZ	snp			NT5C2	NT5C2	Meta_BD	gene
LINC00240	LINC00240	SCZ	snp			SORCS3	SORCS3	Meta_BD	gene
VN1R12P	VN1R12P	SCZ	snp			FADS2	FADS2	Meta_BD	gene
VN1R11P	VN1R11P	SCZ	snp			MARK2	MARK2	Meta_BD	gene
RP1-86C11.7		SCZ	snp			RCOR2	RCOR2	Meta_BD	gene
HIST1H2AG	HIST1H2AG	SCZ	snp			MACROD1	MACROD1	Meta_BD	gene
HIST1H2BK	HIST1H2BK	SCZ	snp			RBM4	RBM4	Meta_BD	gene
HIST1H2AH	HIST1H2AH	SCZ	snp			SPTBN2	SPTBN2	Meta_BD	gene
MIR3143	MIR3143	SCZ	snp			C11orf80	C11orf80	Meta_BD	gene
PRSS16	PRSS16	SCZ	snp			DRD2	DRD2	Meta_BD	gene
XXbac-BPGBPG24O18.1		SCZ	snp			CACNA1C	CACNA1C	Meta_BD	gene
POM121L2	POM121L2	SCZ	snp			NAB2	NAB2	Meta_BD	gene
ZNF204P	ZNF204P	SCZ	snp			ANKS1B	ANKS1B	Meta_BD	gene
ZNF391	ZNF391	SCZ	snp			PITPNM2	PITPNM2	Meta_BD	gene
MCFD2P1	MCFD2P1	SCZ	snp			C12orf65	C12orf65	Meta_BD	gene
ZNF184	ZNF184	SCZ	snp			PCID2	PCID2	Meta_BD	gene
HNRNPA1P1	HNRNPA1P1	SCZ	snp			PRKD1	PRKD1	Meta_BD	gene
RNU6-471P	RNU6-471P	SCZ	snp			BCL11B	BCL11B	Meta_BD	gene
RP1-15D7.1		SCZ	snp			BAG5	BAG5	Meta_BD	gene
RP1-97D16.1		SCZ	snp			KLC1	KLC1	Meta_BD	gene
RSL24D1P1	RSL24D1P1	SCZ	snp			APOPT1	APOPT1	Meta_BD	gene
HIST1H4PS1	HIST1H4PS1	SCZ	snp			RP11-73M18.2		Meta_BD	gene
HIST1H2BL	HIST1H2BL	SCZ	snp			XRCC3	XRCC3	Meta_BD	gene
HIST1H3H	HIST1H3H	SCZ	snp			AL049840.1		Meta_BD	gene
HIST1H2BM	HIST1H2BM	SCZ	snp			ZFYVE21	ZFYVE21	Meta_BD	gene
HIST1H2AJ	HIST1H2AJ	SCZ	snp			PPP1R13B	PPP1R13B	Meta_BD	gene
HIST1H4J	HIST1H4J	SCZ	snp			ZSCAN2	ZSCAN2	Meta_BD	gene
HIST1H4K	HIST1H4K	SCZ	snp			WDR73	WDR73	Meta_BD	gene
HIST1H2AK	HIST1H2AK	SCZ	snp			NMB	NMB	Meta_BD	gene
HIST1H2BN	HIST1H2BN	SCZ	snp			SEC11A	SEC11A	Meta_BD	gene
HIST1H2BPS2	HIST1H2BPS2	SCZ	snp			ZNF592	ZNF592	Meta_BD	gene
HIST1H2AL	HIST1H2AL	SCZ	snp			ALPK3	ALPK3	Meta_BD	gene
HIST1H1B	HIST1H1B	SCZ	snp			FURIN	FURIN	Meta_BD	gene
HIST1H3I	HIST1H3I	SCZ	snp			FES	FES	Meta_BD	gene
HIST1H4L	HIST1H4L	SCZ	snp			GRIN2A	GRIN2A	Meta_BD	gene
HIST1H3J	HIST1H3J	SCZ	snp			ASPHD1	ASPHD1	Meta_BD	gene
HIST1H2AM	HIST1H2AM	SCZ	snp			KCTD13	KCTD13	Meta_BD	gene
HIST1H2BO	HIST1H2BO	SCZ	snp			TMEM219	TMEM219	Meta_BD	gene
RNU7-26P	RNU7-26P	SCZ	snp			TAOK2	TAOK2	Meta_BD	gene
OR2B2	OR2B2	SCZ	snp			SETD6	SETD6	Meta_BD	gene
OR2W6P	OR2W6P	SCZ	snp			RP11-343C2.9		Meta_BD	gene
RPLP2P1	RPLP2P1	SCZ	snp			RP11-343C2.7		Meta_BD	gene
OR2W4P	OR2W4P	SCZ	snp			TMED6	TMED6	Meta_BD	gene
IQCB2P	IQCB2P	SCZ	snp			VPS9D1	VPS9D1	Meta_BD	gene
U3	SNORD3P1	SCZ	snp			HLF	HLF	Meta_BD	gene
OR2W2P	OR2W2P	SCZ	snp			TCF4	TCF4	Meta_BD	gene
OR2B7P	OR2B7P	SCZ	snp			HAPLN4	HAPLN4	Meta_BD	gene
OR2B8P	OR2B8P	SCZ	snp			TM6SF2	TM6SF2	Meta_BD	gene
OR1F12	OR1F12	SCZ	snp			GATAD2A	GATAD2A	Meta_BD	gene
RP1-313I6.12		SCZ	snp			TSSK6	TSSK6	Meta_BD	gene
ZNF165	ZNF165	SCZ	snp			NDUFA13	NDUFA13	Meta_BD	gene
ZSCAN12P1	ZSCAN12P1	SCZ	snp			CTC-260F20.3		Meta_BD	gene
RP1-265C24.5		SCZ	snp			YJEFN3	YJEFN3	Meta_BD	gene
ZSCAN16-AS1	ZSCAN16-AS1	SCZ	snp			CILP2	CILP2	Meta_BD	gene
RP1-265C24.8		SCZ	snp			GMIP	GMIP	Meta_BD	gene
ZKSCAN8	ZKSCAN8	SCZ	snp			TRIM28	TRIM28	Meta_BD	gene
ZNF192P1	ZNF192P1	SCZ	snp			KCNB1	KCNB1	Meta_BD	gene
AL022393.7		SCZ	snp			PTGIS	PTGIS	Meta_BD	gene
ZNF192P2	ZNF192P2	SCZ	snp			MAPK1	MAPK1	Meta_BD	gene
TOB2P1	TOB2P1	SCZ	snp			CACNA1I	CACNA1I	Meta_BD	gene
ZSCAN9	ZSCAN9	SCZ	snp			XPNPEP3	XPNPEP3	Meta_BD	gene
ZKSCAN4	ZKSCAN4	SCZ	snp			SEPT3	SEPT3	Meta_BD	gene
NKAPL	NKAPL	SCZ	snp			WBP2NL	WBP2NL	Meta_BD	gene
RP5-874C20.3		SCZ	snp			SLC45A1	SLC45A1	Meta_DEP	snp
PGBD1	PGBD1	SCZ	snp			RERE	RERE	Meta_DEP	snp
RP5-874C20.6		SCZ	snp			RP5-1115A15.1		Meta_DEP	snp
ZSCAN31	ZSCAN31	SCZ	snp			RP4-660H19.1		Meta_DEP	snp
ZKSCAN3	ZKSCAN3	SCZ	snp			KRT8P21	KRT8P21	Meta_DEP	snp
ZSCAN12	ZSCAN12	SCZ	snp			RN7SKP19	RN7SKP19	Meta_DEP	snp
RNU2-45P	RNU2-45P	SCZ	snp			RP4-598G3.1		Meta_DEP	snp
ZSCAN23	ZSCAN23	SCZ	snp			AC068490.2		Meta_DEP	snp
COX11P1	COX11P1	SCZ	snp			CTD-2026C7.1		Meta_DEP	snp
OR2E1P	OR2E1P	SCZ	snp			VRK2	VRK2	Meta_DEP	snp
GPX6	GPX6	SCZ	snp			FANCL	FANCL	Meta_DEP	snp
GPX5	GPX5	SCZ	snp			EIF3FP3	EIF3FP3	Meta_DEP	snp
SCAND3	ZBED9	SCZ	snp			AC009313.2		Meta_DEP	snp
RP5-1186N24.3		SCZ	snp			AC009313.1		Meta_DEP	snp
RP11-373N24.2		SCZ	snp			TANK	TANK	Meta_DEP	snp
LINC00533	LINC00533	SCZ	snp			AC009299.2		Meta_DEP	snp
RPSAP2	RPSAP2	SCZ	snp			HRH1	HRH1	Meta_DEP	snp
AL662890.1		SCZ	snp			ATG7	ATG7	Meta_DEP	snp
NOL5BP	NOP56P1	SCZ	snp			TOPAZ1	TOPAZ1	Meta_DEP	snp
AL662890.3		SCZ	snp			TCAIM	TCAIM	Meta_DEP	snp
XXbac-BPG308K3.5		SCZ	snp			ROBO2	ROBO2	Meta_DEP	snp
XXbac-BPG308K3.6		SCZ	snp			RSRC1	RSRC1	Meta_DEP	snp
RPL13P	RPL13P	SCZ	snp			RP11-538P18.1		Meta_DEP	snp
ZNF90P2	ZNF90P2	SCZ	snp			RP11-538P18.2		Meta_DEP	snp
HCG14	HCG14	SCZ	snp			MTAPP1	MTAPP1	Meta_DEP	snp
TRIM27	TRIM27	SCZ	snp			RP11-457P14.6		Meta_DEP	snp
C6orf100	LINC01556	SCZ	snp			TMEM33	TMEM33	Meta_DEP	snp
KRT18P1	KRT18P1	SCZ	snp			DCAF4L1	DCAF4L1	Meta_DEP	snp
RN7SL471P	RN7SL471P	SCZ	snp			RP11-814H16.2		Meta_DEP	snp
HCG15	HCG15	SCZ	snp			SLC30A9	SLC30A9	Meta_DEP	snp
HCG16	HCG15	SCZ	snp			ATP1B1P1	ATP1B1P1	Meta_DEP	snp
ZNF311	ZNF311	SCZ	snp			BEND4	BEND4	Meta_DEP	snp
OR2AD1P	OR2AD1P	SCZ	snp			KIAA1109	KIAA1109	Meta_DEP	snp
OR2W1	OR2W1	SCZ	snp			ADAD1	ADAD1	Meta_DEP	snp
OR2P1P	OR2P1P	SCZ	snp			IL21-AS1	IL21-AS1	Meta_DEP	snp
SAR1P1	SAR1AP1	SCZ	snp			LINC00461	LINC00461	Meta_DEP	snp
OR2J1	OR2J1	SCZ	snp			CTC-467M3.1		Meta_DEP	snp
OR2J3	OR2J3	SCZ	snp			CTC-467M3.3		Meta_DEP	snp
XXbac-BCX196D17.5		SCZ	snp			RP11-6N13.1		Meta_DEP	snp
OR2N1P	OR2N1P	SCZ	snp			CD14	CD14	Meta_DEP	snp
OR2J2	OR2J2	SCZ	snp			TMCO6	TMCO6	Meta_DEP	snp
OR2J4P	OR2J4P	SCZ	snp			NDUFA2	NDUFA2	Meta_DEP	snp
OR2H4P	OR2H4P	SCZ	snp			IK	IK	Meta_DEP	snp
XXbac-BPG308J9.3		SCZ	snp			WDR55	WDR55	Meta_DEP	snp
OR2U1P	OR2U1P	SCZ	snp			DND1	DND1	Meta_DEP	snp
OR2U2P	OR2U2P	SCZ	snp			HARS	HARS	Meta_DEP	snp
OR2B4P	OR2B4P	SCZ	snp			HARS2	HARS2	Meta_DEP	snp
OR14J1	OR14J1	SCZ	snp			ZMAT2	ZMAT2	Meta_DEP	snp
OR5V1	OR5V1	SCZ	snp			VTRNA1-1	VTRNA1-1	Meta_DEP	snp
OR12D3	OR12D3	SCZ	snp			VTRNA1-2	VTRNA1-2	Meta_DEP	snp
OR11A1	OR11A1	SCZ	snp			VTRNA1-3	VTRNA1-3	Meta_DEP	snp
OR2H1	OR2H1	SCZ	snp			RP11-515C16.7		Meta_DEP	snp
UBDP1	UBDP1	SCZ	snp			AC005609.2		Meta_DEP	snp
MAS1LP1	MAS1LP1	SCZ	snp			PCDHA1	PCDHA1	Meta_DEP	snp
MAS1L	MAS1L	SCZ	snp			PCDHA2	PCDHA2	Meta_DEP	snp
RPS17P1	RPS17P1	SCZ	snp			PCDHA3	PCDHA3	Meta_DEP	snp
XXbac-BPG13B8.10		SCZ	snp			PCDHA4	PCDHA4	Meta_DEP	snp
LINC01015	LINC01015	SCZ	snp			PCDHA5	PCDHA5	Meta_DEP	snp
GPR53P	GPR53P	SCZ	snp			PCDHA6	PCDHA6	Meta_DEP	snp
OR2I1P	OR2I1P	SCZ	snp			PCDHA7	PCDHA7	Meta_DEP	snp
UBD	UBD	SCZ	snp			PCDHA8	PCDHA8	Meta_DEP	snp
GABBR1	GABBR1	SCZ	snp			TENM2	TENM2	Meta_DEP	snp
WDR46	WDR46	SCZ	snp			SCGN	SCGN	Meta_DEP	snp
TAPBP	TAPBP	SCZ	snp			SLC17A1	SLC17A1	Meta_DEP	snp
DAXX	DAXX	SCZ	snp			SLC17A3	SLC17A3	Meta_DEP	snp
RPL35AP4	RPL35AP4	SCZ	snp			HIST1H2APS2	HIST1H2APS2	Meta_DEP	snp
KIFC1	KIFC1	SCZ	snp			SLC17A2	SLC17A2	Meta_DEP	snp
PHF1	PHF1	SCZ	snp			TRIM38	TRIM38	Meta_DEP	snp
SYNGAP1	SYNGAP1	SCZ	snp			U91328.21		Meta_DEP	snp
ZBTB9	ZBTB9	SCZ	snp			U91328.19		Meta_DEP	snp
RN7SL26P	RN7SL26P	SCZ	snp			U91328.22		Meta_DEP	snp
ITPR3	ITPR3	SCZ	snp			HIST1H1PS2	HIST1H1PS2	Meta_DEP	snp
UQCC2	UQCC2	SCZ	snp			HIST1H4A	HIST1H4A	Meta_DEP	snp
IP6K3	IP6K3	SCZ	snp			HIST1H3A	HIST1H3A	Meta_DEP	snp
LEMD2	LEMD2	SCZ	snp			HIST1H2BB	HIST1H2BB	Meta_DEP	snp
MLN	MLN	SCZ	snp			HIST1H3C	HIST1H3C	Meta_DEP	snp
MAD1L1	MAD1L1	SCZ	snp			U91328.2		Meta_DEP	snp
AC110781.3		SCZ	snp			HIST1H2AC	HIST1H2AC	Meta_DEP	snp
GRM3	GRM3	SCZ	snp			HIST1H2BD	HIST1H2BD	Meta_DEP	snp
ABCB1	ABCB1	SCZ	snp			HIST1H1E	HIST1H1E	Meta_DEP	snp
RUNDC3B	RUNDC3B	SCZ	snp			HIST1H4D	HIST1H4D	Meta_DEP	snp
DBF4	DBF4	SCZ	snp			HIST1H2BF	HIST1H2BF	Meta_DEP	snp
ADAM22	ADAM22	SCZ	snp			HIST1H3PS1	HIST1H3PS1	Meta_DEP	snp
RP11-325F22.2		SCZ	snp			RNU6-1259P		Meta_DEP	snp
LINC01004	LINC01004	SCZ	snp			BTN3A2	BTN3A2	Meta_DEP	snp
KMT2E	KMT2E	SCZ	snp			AL021917.1		Meta_DEP	snp
CTB-152G17.6		SCZ	snp			BTN2A2	BTN2A2	Meta_DEP	snp
SRPK2	SRPK2	SCZ	snp			BTN3A1	BTN3A1	Meta_DEP	snp
CTB-152G17.4		SCZ	snp			BTN2A3P	BTN2A3P	Meta_DEP	snp
IMMP2L	IMMP2L	SCZ	snp			BTN3A3	BTN3A3	Meta_DEP	snp
MMP16	MMP16	SCZ	snp			BTN2A1	BTN2A1	Meta_DEP	snp
RP11-586K2.1		SCZ	snp			BTN1A1	BTN1A1	Meta_DEP	snp
TSNARE1	TSNARE1	SCZ	snp			HMGN4	HMGN4	Meta_DEP	snp
CACNB2	CACNB2	SCZ	snp			ABT1	ABT1	Meta_DEP	snp
RP11-499P20.2		SCZ	snp			RP11-457M11.6		Meta_DEP	snp
RP11-383B4.4		SCZ	snp			VN1R14P	VN1R14P	Meta_DEP	snp
NSUN6	NSUN6	SCZ	snp			RP11-457M11.2		Meta_DEP	snp
RP11-139J15.7		SCZ	snp			ZNF322	ZNF322	Meta_DEP	snp
ARL5B-AS1	NSUN6	SCZ	snp			GUSBP2	GUSBP2	Meta_DEP	snp
ARL5B	ARL5B	SCZ	snp			RP11-239L20.3		Meta_DEP	snp
TMEM180	MFSD13A	SCZ	snp			LINC00240	LINC00240	Meta_DEP	snp
ACTR1A	ACTR1A	SCZ	snp			VN1R12P	VN1R12P	Meta_DEP	snp
SUFU	SUFU	SCZ	snp			VN1R11P	VN1R11P	Meta_DEP	snp
RP11-47A8.5		SCZ	snp			RP1-86C11.7		Meta_DEP	snp
TRIM8	TRIM8	SCZ	snp			HIST1H2AG	HIST1H2AG	Meta_DEP	snp
ARL3	ARL3	SCZ	snp			HIST1H2BK	HIST1H2BK	Meta_DEP	snp
SFXN2	SFXN2	SCZ	snp			PRSS16	PRSS16	Meta_DEP	snp
WBP1L	WBP1L	SCZ	snp			XXbac-BPGBPG24O18.1		Meta_DEP	snp
CYP17A1	CYP17A1	SCZ	snp			POM121L2	POM121L2	Meta_DEP	snp
CYP17A1-AS1	CYP17A1-AS1	SCZ	snp			ZNF204P	ZNF204P	Meta_DEP	snp
PFN1P11	PFN1P11	SCZ	snp			ZNF391	ZNF391	Meta_DEP	snp
PTGES3P4	PTGES3P4	SCZ	snp			RP1-153G14.4		Meta_DEP	snp
C10orf32	BORCS7	SCZ	snp			MCFD2P1	MCFD2P1	Meta_DEP	snp
C10orf32-ASMT	BORCS7-ASMT	SCZ	snp			ZNF184	ZNF184	Meta_DEP	snp
RNU6-372P		SCZ	snp			HNRNPA1P1	HNRNPA1P1	Meta_DEP	snp
AS3MT	AS3MT	SCZ	snp			XXbac-BPG34I8.3		Meta_DEP	snp
RP11-753C18.8		SCZ	snp			RNU6-471P	RNU6-471P	Meta_DEP	snp
RP11-724N1.1		SCZ	snp			RP1-15D7.1		Meta_DEP	snp
CNNM2	CNNM2	SCZ	snp			HIST1H4PS1	HIST1H4PS1	Meta_DEP	snp
NT5C2	NT5C2	SCZ	snp			HIST1H2BL	HIST1H2BL	Meta_DEP	snp
MARCKSL1P1	MARCKSL1P1	SCZ	snp			HIST1H3H	HIST1H3H	Meta_DEP	snp
PCGF6	PCGF6	SCZ	snp			HIST1H2BM	HIST1H2BM	Meta_DEP	snp
PDCD11	PDCD11	SCZ	snp			HIST1H2AJ	HIST1H2AJ	Meta_DEP	snp
CREB3L1	CREB3L1	SCZ	snp			HIST1H4J	HIST1H4J	Meta_DEP	snp
DGKZ	DGKZ	SCZ	snp			HIST1H4K	HIST1H4K	Meta_DEP	snp
MDK	MDK	SCZ	snp			HIST1H2AK	HIST1H2AK	Meta_DEP	snp
CHRM4	CHRM4	SCZ	snp			HIST1H2BN	HIST1H2BN	Meta_DEP	snp
AMBRA1	AMBRA1	SCZ	snp			HIST1H2BPS2	HIST1H2BPS2	Meta_DEP	snp
HARBI1	HARBI1	SCZ	snp			HIST1H2AL	HIST1H2AL	Meta_DEP	snp
ATG13	ATG13	SCZ	snp			HIST1H1B	HIST1H1B	Meta_DEP	snp
ARHGAP1	ARHGAP1	SCZ	snp			HIST1H3I	HIST1H3I	Meta_DEP	snp
ZNF408	ZNF408	SCZ	snp			HIST1H4L	HIST1H4L	Meta_DEP	snp
RP11-708B6.2		SCZ	snp			HIST1H3J	HIST1H3J	Meta_DEP	snp
RP11-10A7.1		SCZ	snp			RNU7-26P	RNU7-26P	Meta_DEP	snp
RP11-386B1.1		SCZ	snp			OR2B2	OR2B2	Meta_DEP	snp
DRD2	DRD2	SCZ	snp			OR2W6P	OR2W6P	Meta_DEP	snp
NRGN	NRGN	SCZ	snp			RPLP2P1	RPLP2P1	Meta_DEP	snp
RP11-890B15.2		SCZ	snp			OR2W4P	OR2W4P	Meta_DEP	snp
RP11-890B15.3		SCZ	snp			IQCB2P	IQCB2P	Meta_DEP	snp
SNX19	SNX19	SCZ	snp			OR2W2P	OR2W2P	Meta_DEP	snp
IGSF9B	IGSF9B	SCZ	snp			OR2B7P	OR2B7P	Meta_DEP	snp
AP000911.1		SCZ	snp			OR1F12	OR1F12	Meta_DEP	snp
CACNA1C	CACNA1C	SCZ	snp			ZNF165	ZNF165	Meta_DEP	snp
CACNA1C-AS4	CACNA1C-AS4	SCZ	snp			ZSCAN12P1	ZSCAN12P1	Meta_DEP	snp
CACNA1C-IT3	CACNA1C-IT3	SCZ	snp			RP1-265C24.5		Meta_DEP	snp
TMTC1	TMTC1	SCZ	snp			ZSCAN16-AS1	ZSCAN16-AS1	Meta_DEP	snp
RARG	RARG	SCZ	snp			RP1-265C24.8		Meta_DEP	snp
LRP1	LRP1	SCZ	snp			ZKSCAN8	ZKSCAN8	Meta_DEP	snp
SHMT2	SHMT2	SCZ	snp			ZNF192P1	ZNF192P1	Meta_DEP	snp
Y_RNA		SCZ	snp			AL022393.7		Meta_DEP	snp
R3HDM2	R3HDM2	SCZ	snp			TOB2P1	TOB2P1	Meta_DEP	snp
RP11-123K3.4		SCZ	snp			ZSCAN9	ZSCAN9	Meta_DEP	snp
ATP2A2	ATP2A2	SCZ	snp			ZKSCAN4	ZKSCAN4	Meta_DEP	snp
ABCB9	ABCB9	SCZ	snp			NKAPL	NKAPL	Meta_DEP	snp
RP11-197N18.2		SCZ	snp			RP5-874C20.3		Meta_DEP	snp
OGFOD2	OGFOD2	SCZ	snp			PGBD1	PGBD1	Meta_DEP	snp
PITPNM2	PITPNM2	SCZ	snp			RP5-874C20.6		Meta_DEP	snp
RP11-197N18.7		SCZ	snp			ZSCAN31	ZSCAN31	Meta_DEP	snp
MPHOSPH9	MPHOSPH9	SCZ	snp			ZKSCAN3	ZKSCAN3	Meta_DEP	snp
C12orf65	C12orf65	SCZ	snp			ZSCAN12	ZSCAN12	Meta_DEP	snp
RP11-282O18.3		SCZ	snp			ZSCAN23	ZSCAN23	Meta_DEP	snp
CDK2AP1	CDK2AP1	SCZ	snp			GPX6	GPX6	Meta_DEP	snp
RNA5SP375	RNA5SP375	SCZ	snp			RPSAP2	RPSAP2	Meta_DEP	snp
SBNO1	SBNO1	SCZ	snp			AL662890.1		Meta_DEP	snp
RP11-282O18.6		SCZ	snp			NOL5BP	NOP56P1	Meta_DEP	snp
hsa-mir-8072	MIR8072	SCZ	snp			AL662890.3		Meta_DEP	snp
SETD8	KMT5A	SCZ	snp			XXbac-BPG308K3.5		Meta_DEP	snp
PRKD1	PRKD1	SCZ	snp			XXbac-BPG308K3.6		Meta_DEP	snp
PCNX	PCNX1	SCZ	snp			RPL13P	RPL13P	Meta_DEP	snp
RP5-1163L11.2		SCZ	snp			ZNF90P2	ZNF90P2	Meta_DEP	snp
RP6-91H8.3		SCZ	snp			HCG14	HCG14	Meta_DEP	snp
RGS6	RGS6	SCZ	snp			TRIM27	TRIM27	Meta_DEP	snp
BCL11B	BCL11B	SCZ	snp			KRT18P1	KRT18P1	Meta_DEP	snp
RP11-600F24.7		SCZ	snp			RN7SL471P	RN7SL471P	Meta_DEP	snp
TRMT61A	TRMT61A	SCZ	snp			HCG15	HCG15	Meta_DEP	snp
RNU7-160P	RNU7-160P	SCZ	snp			HCG16	HCG15	Meta_DEP	snp
RP11-894P9.2		SCZ	snp			ZNF311	ZNF311	Meta_DEP	snp
BAG5	BAG5	SCZ	snp			OR2AD1P	OR2AD1P	Meta_DEP	snp
KLC1	KLC1	SCZ	snp			OR2W1	OR2W1	Meta_DEP	snp
APOPT1	APOPT1	SCZ	snp			SAR1P1	SAR1AP1	Meta_DEP	snp
RP11-73M18.2		SCZ	snp			XXbac-BCX196D17.5		Meta_DEP	snp
RP11-73M18.10		SCZ	snp			OR2J4P	OR2J4P	Meta_DEP	snp
RP11-73M18.7		SCZ	snp			OR2H4P	OR2H4P	Meta_DEP	snp
XRCC3	XRCC3	SCZ	snp			XXbac-BPG308J9.3		Meta_DEP	snp
RP11-73M18.9		SCZ	snp			OR2B4P	OR2B4P	Meta_DEP	snp
ZFYVE21	ZFYVE21	SCZ	snp			OR14J1	OR14J1	Meta_DEP	snp
PPP1R13B	PPP1R13B	SCZ	snp			OR5V1	OR5V1	Meta_DEP	snp
RP11-73M18.11		SCZ	snp			OR12D3	OR12D3	Meta_DEP	snp
LINC00637	LINC00637	SCZ	snp			OR11A1	OR11A1	Meta_DEP	snp
CTD-2134A5.4		SCZ	snp			OR2H1	OR2H1	Meta_DEP	snp
IREB2	IREB2	SCZ	snp			UBDP1	UBDP1	Meta_DEP	snp
RP11-650L12.1		SCZ	snp			MAS1LP1	MAS1LP1	Meta_DEP	snp
HYKK	HYKK	SCZ	snp			MAS1L	MAS1L	Meta_DEP	snp
AC027228.1		SCZ	snp			RPS17P1	RPS17P1	Meta_DEP	snp
PSMA4	PSMA4	SCZ	snp			XXbac-BPG13B8.10		Meta_DEP	snp
CHRNA5	CHRNA5	SCZ	snp			OR2I1P	OR2I1P	Meta_DEP	snp
CHRNA3	CHRNA3	SCZ	snp			UBD	UBD	Meta_DEP	snp
CHRNB4	CHRNB4	SCZ	snp			GABBR1	GABBR1	Meta_DEP	snp
ADAMTSL3	ADAMTSL3	SCZ	snp			MIR548AI	MIR548AI	Meta_DEP	snp
RP11-342A23.1		SCZ	snp			MAD1L1	MAD1L1	Meta_DEP	snp
EFTUD1P1	EFL1P1	SCZ	snp			AC110781.3		Meta_DEP	snp
RP13-262C2.3		SCZ	snp			TMEM106B	TMEM106B	Meta_DEP	snp
UBE2Q2L	UBE2Q2L	SCZ	snp			MPP6	MPP6	Meta_DEP	snp
CSPG4P11	CSPG4P11	SCZ	snp			DFNA5	GSDME	Meta_DEP	snp
GOLGA6L4	GOLGA6L4	SCZ	snp			VPS41	VPS41	Meta_DEP	snp
UBE2Q2P8	UBE2Q2P8	SCZ	snp			PCLO	PCLO	Meta_DEP	snp
RP11-182J1.14		SCZ	snp			ELAVL2	ELAVL2	Meta_DEP	snp
RP11-671M22.4		SCZ	snp			Y_RNA		Meta_DEP	snp
AC136704.1		SCZ	snp			RP11-165J3.5		Meta_DEP	snp
DNM1P51	DNM1P51	SCZ	snp			RP11-165J3.6		Meta_DEP	snp
CSPG4P5	CSPG4P5	SCZ	snp			FAM120AOS	FAM120AOS	Meta_DEP	snp
UBE2Q2P12	UBE2Q2P12	SCZ	snp			FAM120A	FAM120A	Meta_DEP	snp
RP11-182J1.10		SCZ	snp			PHF2	PHF2	Meta_DEP	snp
GOLGA6L5P	GOLGA6L5P	SCZ	snp			SORCS3	SORCS3	Meta_DEP	snp
RP11-182J1.12		SCZ	snp			RP11-22P4.1		Meta_DEP	snp
UBE2Q2P1	UBE2Q2P1	SCZ	snp			RP11-22P4.2		Meta_DEP	snp
LINC00933	LINC00933	SCZ	snp			RP11-702F3.3		Meta_DEP	snp
ZSCAN2	ZSCAN2	SCZ	snp			RP11-702F3.4		Meta_DEP	snp
SCAND2P	SCAND2P	SCZ	snp			AP000662.4		Meta_DEP	snp
EGLN1P1	EGLN1P1	SCZ	snp			CLP1	CLP1	Meta_DEP	snp
WDR73	WDR73	SCZ	snp			ZDHHC5	ZDHHC5	Meta_DEP	snp
NMB	NMB	SCZ	snp			MED19	MED19	Meta_DEP	snp
SEC11A	SEC11A	SCZ	snp			TMX2	TMX2	Meta_DEP	snp
FURIN	FURIN	SCZ	snp			TMX2-CTNND1	TMX2-CTNND1	Meta_DEP	snp
FES	FES	SCZ	snp			C11orf31	SELENOH	Meta_DEP	snp
TCF4	TCF4	SCZ	snp			RP11-691N7.6		Meta_DEP	snp
RP11-619L19.1		SCZ	snp			CTNND1	CTNND1	Meta_DEP	snp
RP11-619L19.2		SCZ	snp			OR5BA1P	OR5BA1P	Meta_DEP	snp
RP11-397A16.1		SCZ	snp			RP11-734C14.2		Meta_DEP	snp
RP11-214L13.1		SCZ	snp			GRM5	GRM5	Meta_DEP	snp
CTD-2008L17.1		SCZ	snp			AP001482.1		Meta_DEP	snp
CTD-2008L17.2		SCZ	snp			TYR	TYR	Meta_DEP	snp
RP11-456O19.4		SCZ	snp			CNTN5	CNTN5	Meta_DEP	snp
ACTR5	ACTR5	SCZ	snp			RP11-629G13.1		Meta_DEP	snp
PPP1R16B	PPP1R16B	SCZ	snp			NCAM1	NCAM1	Meta_DEP	snp
CACNA1I	CACNA1I	SCZ	snp			TTC12	TTC12	Meta_DEP	snp
AL080243.1		SCZ	snp			ANKK1	ANKK1	Meta_DEP	snp
RP11-12M9.3		SCZ	snp			RP11-159N11.3		Meta_DEP	snp
RP11-12M9.4		SCZ	snp			DRD2	DRD2	Meta_DEP	snp
EP300	EP300	SCZ	snp			KMT2A	KMT2A	Meta_DEP	snp
RNU6-375P	RNU6-375P	SCZ	snp			RP11-770J1.3		Meta_DEP	snp
RP1-85F18.6		SCZ	snp			IFT46	IFT46	Meta_DEP	snp
RP1-85F18.5		SCZ	snp			ARCN1	ARCN1	Meta_DEP	snp
RP4-756G23.5		SCZ	snp			RP11-295G12.1		Meta_DEP	snp
L3MBTL2	L3MBTL2	SCZ	snp			RP11-711C17.1		Meta_DEP	snp
CHADL	CHADL	SCZ	snp			RP11-711C17.2		Meta_DEP	snp
RANGAP1	RANGAP1	SCZ	snp			RP11-81H3.2		Meta_DEP	snp
AL035681.1		SCZ	snp			RP11-788H18.1		Meta_DEP	snp
ZC3H7B	ZC3H7B	SCZ	snp			NOS1	NOS1	Meta_DEP	snp
TNFRSF13C	TNFRSF13C	SCZ	snp			RP11-173P15.7		Meta_DEP	snp
CENPM	CENPM	SCZ	snp			SPPL3	SPPL3	Meta_DEP	snp
LINC00634	LINC00634	SCZ	snp			CLIC1P1	CLIC1P1	Meta_DEP	snp
SEPT3	SEPT3	SCZ	snp			RPL12P33	RPL12P33	Meta_DEP	snp
WBP2NL	WBP2NL	SCZ	snp			OLFM4	OLFM4	Meta_DEP	snp
SLC25A5P1	SLC25A5P1	SCZ	snp			PCDH8P1	PCDH8P1	Meta_DEP	snp
NAGA	NAGA	SCZ	snp			PCDH9	PCDH9	Meta_DEP	snp
FAM109B	PHETA2	SCZ	snp			SYNE2	SYNE2	Meta_DEP	snp
SMDT1	SMDT1	SCZ	snp			ESR2	ESR2	Meta_DEP	snp
NDUFA6	NDUFA6	SCZ	snp			RP11-544I20.2		Meta_DEP	snp
RP1-257I20.14		SCZ	snp			MTHFD1	MTHFD1	Meta_DEP	snp
NDUFA6-AS1	NDUFA6-DT	SCZ	snp			RP11-142J21.1		Meta_DEP	snp
OLA1P1	OLA1P1	SCZ	snp			SEMA6D	SEMA6D	Meta_DEP	snp
CYP2D6	CYP2D6	SCZ	snp			LINGO1	LINGO1	Meta_DEP	snp
RP4-669P10.19		SCZ	snp			CTD-2071N1.1		Meta_DEP	snp
RP4-669P10.16		SCZ	snp			RP11-420N3.2		Meta_DEP	snp
CYP2D7P	CYP2D7	SCZ	snp			RBFOX1	RBFOX1	Meta_DEP	snp
CYP2D8P	CYP2D8P	SCZ	snp			RP11-26O3.1		Meta_DEP	snp
TCF20	TCF20	SCZ	snp			BAIAP2	BAIAP2	Meta_DEP	snp
Z83851.3		SCZ	snp			AATK	AATK	Meta_DEP	snp
CTA-989H11.1		SCZ	snp			CELF4	CELF4	Meta_DEP	snp
PLCH2	PLCH2	SCZ	gene			MIR4318	MIR4318	Meta_DEP	snp
MAP7D1	MAP7D1	SCZ	gene			RP11-19F9.1		Meta_DEP	snp
MTF1	MTF1	SCZ	gene			DCC	DCC	Meta_DEP	snp
HYI	HYI	SCZ	gene			RP11-671P2.1		Meta_DEP	snp
PTPRF	PTPRF	SCZ	gene			CTD-2171N6.1		Meta_DEP	snp
KDM4A	KDM4A	SCZ	gene			TCF4	TCF4	Meta_DEP	snp
ST3GAL3	ST3GAL3	SCZ	gene			RP11-619L19.1		Meta_DEP	snp
DPYD	DPYD	SCZ	gene			KCNB1	KCNB1	Meta_DEP	snp
VPS45	VPS45	SCZ	gene			PTGIS	PTGIS	Meta_DEP	snp
PLEKHO1	PLEKHO1	SCZ	gene			AL080243.1		Meta_DEP	snp
FAM63A	MINDY1	SCZ	gene			RP11-12M9.3		Meta_DEP	snp
RBBP5	RBBP5	SCZ	gene			RP11-12M9.4		Meta_DEP	snp
SDCCAG8	SDCCAG8	SCZ	gene			EP300	EP300	Meta_DEP	snp
AKT3	AKT3	SCZ	gene			RNU6-375P	RNU6-375P	Meta_DEP	snp
VRK2	VRK2	SCZ	gene			RP1-85F18.6		Meta_DEP	snp
BCL11A	BCL11A	SCZ	gene			RP1-85F18.5		Meta_DEP	snp
CYP26B1	CYP26B1	SCZ	gene			RP4-756G23.5		Meta_DEP	snp
RAB11FIP5	RAB11FIP5	SCZ	gene			L3MBTL2	L3MBTL2	Meta_DEP	snp
SEPT10	SEPT10	SCZ	gene			CHADL	CHADL	Meta_DEP	snp
DPP4	DPP4	SCZ	gene			RANGAP1	RANGAP1	Meta_DEP	snp
SF3B1	SF3B1	SCZ	gene			AL035681.1		Meta_DEP	snp
COQ10B	COQ10B	SCZ	gene			ZC3H7B	ZC3H7B	Meta_DEP	snp
HSPD1	HSPD1	SCZ	gene			PHF5A	PHF5A	Meta_DEP	snp
HSPE1-MOB4	HSPE1-MOB4	SCZ	gene			SEPT3	SEPT3	Meta_DEP	snp
MOB4	MOB4	SCZ	gene			WBP2NL	WBP2NL	Meta_DEP	snp
RFTN2	RFTN2	SCZ	gene			NAGA	NAGA	Meta_DEP	snp
C2orf69	C2orf69	SCZ	gene			FAM109B	PHETA2	Meta_DEP	snp
TYW5	TYW5	SCZ	gene			NDUFA6	NDUFA6	Meta_DEP	snp
C2orf47	ERGIC3	SCZ	gene			RP1-257I20.14		Meta_DEP	snp
SPATS2L	SPATS2L	SCZ	gene			NDUFA6-AS1	NDUFA6-DT	Meta_DEP	snp
CNPPD1	CNPPD1	SCZ	gene			CYP2D6	CYP2D6	Meta_DEP	snp
FAM134A	RETREG2	SCZ	gene			RP4-669P10.19		Meta_DEP	snp
ZFAND2B	ZFAND2B	SCZ	gene			CYP2D7P	CYP2D7	Meta_DEP	snp
GIGYF2	GIGYF2	SCZ	gene			CYP2D8P	CYP2D8P	Meta_DEP	snp
KCNJ13	KCNJ13	SCZ	gene			TCF20	TCF20	Meta_DEP	snp
NGEF	NGEF	SCZ	gene			Z83851.3		Meta_DEP	snp
CNTN4	CNTN4	SCZ	gene			RERE	RERE	Meta_DEP	gene
TBC1D5	TBC1D5	SCZ	gene			CACNA1E	CACNA1E	Meta_DEP	gene
TRANK1	TRANK1	SCZ	gene			GALNT2	GALNT2	Meta_DEP	gene
GLT8D1	GLT8D1	SCZ	gene			ATAD2B	ATAD2B	Meta_DEP	gene
ITIH3	ITIH3	SCZ	gene			UBXN2A	UBXN2A	Meta_DEP	gene
ITIH4	ITIH4	SCZ	gene			MFSD2B	MFSD2B	Meta_DEP	gene
RP5-966M1.6		SCZ	gene			C2orf44	WDCP	Meta_DEP	gene
MUSTN1	MUSTN1	SCZ	gene			VRK2	VRK2	Meta_DEP	gene
TMEM110-MUSTN1	TMEM110-MUSTN1	SCZ	gene			FAM168B	FAM168B	Meta_DEP	gene
TMEM110	STIMATE	SCZ	gene			TYW5	TYW5	Meta_DEP	gene
SFMBT1	SFMBT1	SCZ	gene			HRH1	HRH1	Meta_DEP	gene
C3orf49	C3orf49	SCZ	gene			ATG7	ATG7	Meta_DEP	gene
THOC7	THOC7	SCZ	gene			TCAIM	TCAIM	Meta_DEP	gene
ATXN7	ATXN7	SCZ	gene			ZNF445	ZNF445	Meta_DEP	gene
FOXP1	FOXP1	SCZ	gene			ZNF852	ZNF852	Meta_DEP	gene
KALRN	KALRN	SCZ	gene			ZKSCAN7	ZKSCAN7	Meta_DEP	gene
PPP2R3A	PPP2R3A	SCZ	gene			RP11-944L7.5		Meta_DEP	gene
PCCB	PCCB	SCZ	gene			ZNF660	ZNF660	Meta_DEP	gene
STAG1	STAG1	SCZ	gene			ZNF197	ZNF197	Meta_DEP	gene
FXR1	FXR1	SCZ	gene			KIAA1143	KIAA1143	Meta_DEP	gene
HCN1	HCN1	SCZ	gene			PBRM1	PBRM1	Meta_DEP	gene
ZSWIM6	ZSWIM6	SCZ	gene			GNL3	GNL3	Meta_DEP	gene
SLCO6A1	SLCO6A1	SCZ	gene			GLT8D1	GLT8D1	Meta_DEP	gene
ETF1	ETF1	SCZ	gene			ROBO2	ROBO2	Meta_DEP	gene
HSPA9	HSPA9	SCZ	gene			SHOX2	SHOX2	Meta_DEP	gene
ANKHD1	ANKHD1	SCZ	gene			RSRC1	RSRC1	Meta_DEP	gene
ANKHD1-EIF4EBP3	ANKHD1-EIF4EBP3	SCZ	gene			IQCJ-SCHIP1	IQCJ-SCHIP1	Meta_DEP	gene
NDUFA2	NDUFA2	SCZ	gene			BCHE	BCHE	Meta_DEP	gene
WDR55	WDR55	SCZ	gene			DCAF4L1	DCAF4L1	Meta_DEP	gene
HARS	HARS	SCZ	gene			SLC30A9	SLC30A9	Meta_DEP	gene
HARS2	HARS2	SCZ	gene			BEND4	BEND4	Meta_DEP	gene
ZMAT2	ZMAT2	SCZ	gene			MAML3	MAML3	Meta_DEP	gene
PCDHA1	PCDHA1	SCZ	gene			CDH9	CDH9	Meta_DEP	gene
PCDHA2	PCDHA2	SCZ	gene			PCDH1	PCDH1	Meta_DEP	gene
PCDHA3	PCDHA3	SCZ	gene			GRIA1	GRIA1	Meta_DEP	gene
PCDHA4	PCDHA4	SCZ	gene			MFAP3	MFAP3	Meta_DEP	gene
PCDHA5	PCDHA5	SCZ	gene			GALNT10	GALNT10	Meta_DEP	gene
PCDHA6	PCDHA6	SCZ	gene			TENM2	TENM2	Meta_DEP	gene
PCDHA7	PCDHA7	SCZ	gene			SLC17A3	SLC17A3	Meta_DEP	gene
PCDHA8	PCDHA8	SCZ	gene			BTN3A2	BTN3A2	Meta_DEP	gene
PCDHA9	PCDHA9	SCZ	gene			BTN2A1	BTN2A1	Meta_DEP	gene
PCDHA10	PCDHA10	SCZ	gene			ZNF322	ZNF322	Meta_DEP	gene
PCDHA11	PCDHA11	SCZ	gene			HIST1H2BL	HIST1H2BL	Meta_DEP	gene
PCDHA12	PCDHA12	SCZ	gene			HIST1H2AJ	HIST1H2AJ	Meta_DEP	gene
PCDHA13	PCDHA13	SCZ	gene			HIST1H2BN	HIST1H2BN	Meta_DEP	gene
PCDHAC1	PCDHAC1	SCZ	gene			HIST1H2AL	HIST1H2AL	Meta_DEP	gene
PPP2R2B	PPP2R2B	SCZ	gene			HIST1H1B	HIST1H1B	Meta_DEP	gene
MFAP3	MFAP3	SCZ	gene			HIST1H3I	HIST1H3I	Meta_DEP	gene
GALNT10	GALNT10	SCZ	gene			HIST1H4L	HIST1H4L	Meta_DEP	gene
SLC17A4	SLC17A4	SCZ	gene			HIST1H3J	HIST1H3J	Meta_DEP	gene
SLC17A1	SLC17A1	SCZ	gene			OR2B2	OR2B2	Meta_DEP	gene
SLC17A3	SLC17A3	SCZ	gene			ZSCAN16	ZSCAN16	Meta_DEP	gene
SLC17A2	SLC17A2	SCZ	gene			ZKSCAN8	ZKSCAN8	Meta_DEP	gene
TRIM38	TRIM38	SCZ	gene			ZSCAN9	ZSCAN9	Meta_DEP	gene
HIST1H1A	HIST1H1A	SCZ	gene			ZKSCAN4	ZKSCAN4	Meta_DEP	gene
HIST1H4A	HIST1H4A	SCZ	gene			PGBD1	PGBD1	Meta_DEP	gene
HIST1H3C	HIST1H3C	SCZ	gene			ZSCAN31	ZSCAN31	Meta_DEP	gene
HFE	HFE	SCZ	gene			ZSCAN12	ZSCAN12	Meta_DEP	gene
HIST1H2BC	HIST1H2BC	SCZ	gene			GABBR1	GABBR1	Meta_DEP	gene
HIST1H2AC	HIST1H2AC	SCZ	gene			SAMD3	SAMD3	Meta_DEP	gene
HIST1H2BD	HIST1H2BD	SCZ	gene			ESR1	ESR1	Meta_DEP	gene
HIST1H2BF	HIST1H2BF	SCZ	gene			SDK1	SDK1	Meta_DEP	gene
BTN3A2	BTN3A2	SCZ	gene			TMEM106B	TMEM106B	Meta_DEP	gene
BTN2A2	BTN2A2	SCZ	gene			DFNA5	GSDME	Meta_DEP	gene
BTN3A3	BTN3A3	SCZ	gene			VPS41	VPS41	Meta_DEP	gene
BTN2A1	BTN2A1	SCZ	gene			POU6F2	POU6F2	Meta_DEP	gene
ABT1	ABT1	SCZ	gene			KCTD7	KCTD7	Meta_DEP	gene
ZNF322	ZNF322	SCZ	gene			RABGEF1	RABGEF1	Meta_DEP	gene
POM121L2	POM121L2	SCZ	gene			SBDS	SBDS	Meta_DEP	gene
HIST1H2BL	HIST1H2BL	SCZ	gene			PCLO	PCLO	Meta_DEP	gene
HIST1H2AJ	HIST1H2AJ	SCZ	gene			THAP5	THAP5	Meta_DEP	gene
HIST1H2BN	HIST1H2BN	SCZ	gene			GRM8	GRM8	Meta_DEP	gene
HIST1H2AL	HIST1H2AL	SCZ	gene			ZFHX4	ZFHX4	Meta_DEP	gene
HIST1H1B	HIST1H1B	SCZ	gene			RUNX1T1	RUNX1T1	Meta_DEP	gene
HIST1H3I	HIST1H3I	SCZ	gene			ASAP1	ASAP1	Meta_DEP	gene
HIST1H4L	HIST1H4L	SCZ	gene			GLIS3	GLIS3	Meta_DEP	gene
HIST1H3J	HIST1H3J	SCZ	gene			ELAVL2	ELAVL2	Meta_DEP	gene
OR2B2	OR2B2	SCZ	gene			FAM120AOS	FAM120AOS	Meta_DEP	gene
ZNF165	ZNF165	SCZ	gene			FAM120A	FAM120A	Meta_DEP	gene
ZSCAN16	ZSCAN16	SCZ	gene			PHF2	PHF2	Meta_DEP	gene
ZKSCAN8	ZKSCAN8	SCZ	gene			ASTN2	ASTN2	Meta_DEP	gene
ZSCAN9	ZSCAN9	SCZ	gene			C10orf32-ASMT	BORCS7-ASMT	Meta_DEP	gene
ZKSCAN4	ZKSCAN4	SCZ	gene			AS3MT	AS3MT	Meta_DEP	gene
NKAPL	NKAPL	SCZ	gene			SORCS3	SORCS3	Meta_DEP	gene
PGBD1	PGBD1	SCZ	gene			EBF3	EBF3	Meta_DEP	gene
ZSCAN31	ZSCAN31	SCZ	gene			PAX6	PAX6	Meta_DEP	gene
ZKSCAN3	ZKSCAN3	SCZ	gene			SERPING1	SERPING1	Meta_DEP	gene
ZSCAN12	ZSCAN12	SCZ	gene			CLP1	CLP1	Meta_DEP	gene
ZSCAN23	ZSCAN23	SCZ	gene			ZDHHC5	ZDHHC5	Meta_DEP	gene
SCAND3	ZBED9	SCZ	gene			MED19	MED19	Meta_DEP	gene
TRIM27	TRIM27	SCZ	gene			TMX2	TMX2	Meta_DEP	gene
OR2J2	OR2J2	SCZ	gene			TMX2-CTNND1	TMX2-CTNND1	Meta_DEP	gene
OR5V1	OR5V1	SCZ	gene			C11orf31	SELENOH	Meta_DEP	gene
OR12D3	OR12D3	SCZ	gene			RP11-691N7.6		Meta_DEP	gene
GABBR1	GABBR1	SCZ	gene			CTNND1	CTNND1	Meta_DEP	gene
KIFC1	KIFC1	SCZ	gene			OR9Q1	OR9Q1	Meta_DEP	gene
PHF1	PHF1	SCZ	gene			GRM5	GRM5	Meta_DEP	gene
SYNGAP1	SYNGAP1	SCZ	gene			TYR	TYR	Meta_DEP	gene
ZBTB9	ZBTB9	SCZ	gene			CNTN5	CNTN5	Meta_DEP	gene
ITPR3	ITPR3	SCZ	gene			NCAM1	NCAM1	Meta_DEP	gene
IP6K3	IP6K3	SCZ	gene			TTC12	TTC12	Meta_DEP	gene
LEMD2	LEMD2	SCZ	gene			ANKK1	ANKK1	Meta_DEP	gene
DST	DST	SCZ	gene			DRD2	DRD2	Meta_DEP	gene
LGSN	LGSN	SCZ	gene			KMT2A	KMT2A	Meta_DEP	gene
SNAP91	SNAP91	SCZ	gene			SOX5	SOX5	Meta_DEP	gene
FOXO3	FOXO3	SCZ	gene			NOS1	NOS1	Meta_DEP	gene
MAD1L1	MAD1L1	SCZ	gene			SUDS3	SUDS3	Meta_DEP	gene
CALN1	CALN1	SCZ	gene			RAB35	RAB35	Meta_DEP	gene
DMTF1	DMTF1	SCZ	gene			SPPL3	SPPL3	Meta_DEP	gene
TMEM243	TMEM243	SCZ	gene			RHOF	RHOF	Meta_DEP	gene
ABCB1	ABCB1	SCZ	gene			OLFM4	OLFM4	Meta_DEP	gene
SRPK2	SRPK2	SCZ	gene			PCDH9	PCDH9	Meta_DEP	gene
IMMP2L	IMMP2L	SCZ	gene			GPC6	GPC6	Meta_DEP	gene
CSMD1	CSMD1	SCZ	gene			CUL4A	CUL4A	Meta_DEP	gene
MSRA	MSRA	SCZ	gene			PRKD1	PRKD1	Meta_DEP	gene
MMP16	MMP16	SCZ	gene			CCDC175	CCDC175	Meta_DEP	gene
TSNARE1	TSNARE1	SCZ	gene			ESR2	ESR2	Meta_DEP	gene
CACNB2	CACNB2	SCZ	gene			EXD2	EXD2	Meta_DEP	gene
ANK3	ANK3	SCZ	gene			SEMA6D	SEMA6D	Meta_DEP	gene
ZNF365	ZNF365	SCZ	gene			LINGO1	LINGO1	Meta_DEP	gene
CYP17A1	CYP17A1	SCZ	gene			RBFOX1	RBFOX1	Meta_DEP	gene
C10orf32	BORCS7	SCZ	gene			SHISA9	SHISA9	Meta_DEP	gene
C10orf32-ASMT	BORCS7-ASMT	SCZ	gene			PMFBP1	PMFBP1	Meta_DEP	gene
AS3MT	AS3MT	SCZ	gene			TLK2	TLK2	Meta_DEP	gene
CNNM2	CNNM2	SCZ	gene			ASXL3	ASXL3	Meta_DEP	gene
NT5C2	NT5C2	SCZ	gene			NOL4	NOL4	Meta_DEP	gene
NEURL1	NEURL1	SCZ	gene			CELF4	CELF4	Meta_DEP	gene
SORCS3	SORCS3	SCZ	gene			DCC	DCC	Meta_DEP	gene
DGKZ	DGKZ	SCZ	gene			TCF4	TCF4	Meta_DEP	gene
CHRM4	CHRM4	SCZ	gene			GSS	GSS	Meta_DEP	gene
AMBRA1	AMBRA1	SCZ	gene			CHD6	CHD6	Meta_DEP	gene
HARBI1	HARBI1	SCZ	gene			CSE1L	CSE1L	Meta_DEP	gene
ATG13	ATG13	SCZ	gene			STAU1	STAU1	Meta_DEP	gene
ARHGAP1	ARHGAP1	SCZ	gene			KCNB1	KCNB1	Meta_DEP	gene
ZDHHC5	ZDHHC5	SCZ	gene			PTGIS	PTGIS	Meta_DEP	gene
TMX2-CTNND1	TMX2-CTNND1	SCZ	gene			RANGAP1	RANGAP1	Meta_DEP	gene
C11orf31	SELENOH	SCZ	gene			ZC3H7B	ZC3H7B	Meta_DEP	gene
RP11-691N7.6		SCZ	gene			TCF20	TCF20	Meta_DEP	gene
PPP2R5B	PPP2R5B	SCZ	gene			PTPRF	PTPRF	Meta_SCZ	snp
NRGN	NRGN	SCZ	gene			KDM4A	KDM4A	Meta_SCZ	snp
ESAM	ESAM	SCZ	gene			RP4-660H19.1		Meta_SCZ	snp
MSANTD2	MSANTD2	SCZ	gene			KRT8P21	KRT8P21	Meta_SCZ	snp
SNX19	SNX19	SCZ	gene			RN7SKP19	RN7SKP19	Meta_SCZ	snp
IGSF9B	IGSF9B	SCZ	gene			RP4-598G3.1		Meta_SCZ	snp
CACNA1C	CACNA1C	SCZ	gene			RP4-639F20.1		Meta_SCZ	snp
PCBP2	PCBP2	SCZ	gene			ALG14	ALG14	Meta_SCZ	snp
NAB2	NAB2	SCZ	gene			RP11-313A24.1		Meta_SCZ	snp
HMGA2	HMGA2	SCZ	gene			TMEM56	TMEM56	Meta_SCZ	snp
ANKS1B	ANKS1B	SCZ	gene			TMEM56-RWDD3	TMEM56-RWDD3	Meta_SCZ	snp
C12orf76	C12orf76	SCZ	gene			RP11-57H12.2		Meta_SCZ	snp
ABCB9	ABCB9	SCZ	gene			DPYD	DPYD	Meta_SCZ	snp
OGFOD2	OGFOD2	SCZ	gene			RP11-272L13.4		Meta_SCZ	snp
ARL6IP4	ARL6IP4	SCZ	gene			RP11-272L13.3		Meta_SCZ	snp
PITPNM2	PITPNM2	SCZ	gene			RP11-490G2.2		Meta_SCZ	snp
MPHOSPH9	MPHOSPH9	SCZ	gene			MIR137HG	MIR137HG	Meta_SCZ	snp
C12orf65	C12orf65	SCZ	gene			NFU1P2	NFU1P2	Meta_SCZ	snp
CDK2AP1	CDK2AP1	SCZ	gene			RP11-458I7.1		Meta_SCZ	snp
ENOX1	ENOX1	SCZ	gene			VPS45	VPS45	Meta_SCZ	snp
PRKD1	PRKD1	SCZ	gene			PLEKHO1	PLEKHO1	Meta_SCZ	snp
TRIM9	TRIM9	SCZ	gene			RN7SL480P	RN7SL480P	Meta_SCZ	snp
RTN1	RTN1	SCZ	gene			ANP32E	ANP32E	Meta_SCZ	snp
PCNX	PCNX1	SCZ	gene			RNU2-17P	RNU2-17P	Meta_SCZ	snp
BCL11B	BCL11B	SCZ	gene			APH1A	APH1A	Meta_SCZ	snp
BAG5	BAG5	SCZ	gene			C1orf54	C1orf54	Meta_SCZ	snp
KLC1	KLC1	SCZ	gene			RP4-640E24.1		Meta_SCZ	snp
APOPT1	APOPT1	SCZ	gene			SDCCAG8	SDCCAG8	Meta_SCZ	snp
RP11-73M18.2		SCZ	gene			AKT3	AKT3	Meta_SCZ	snp
XRCC3	XRCC3	SCZ	gene			RP11-370K11.1		Meta_SCZ	snp
AL049840.1		SCZ	gene			AC068490.2		Meta_SCZ	snp
ZFYVE21	ZFYVE21	SCZ	gene			AC096570.2		Meta_SCZ	snp
PPP1R13B	PPP1R13B	SCZ	gene			MRPL33	MRPL33	Meta_SCZ	snp
LIPC	LIPC	SCZ	gene			AC110084.1		Meta_SCZ	snp
IREB2	IREB2	SCZ	gene			RBKS	RBKS	Meta_SCZ	snp
CHRNA5	CHRNA5	SCZ	gene			BRE	BABAM2	Meta_SCZ	snp
CHRNA3	CHRNA3	SCZ	gene			CTD-2026C7.1		Meta_SCZ	snp
CHRNB4	CHRNB4	SCZ	gene			VRK2	VRK2	Meta_SCZ	snp
RP11-152F13.10		SCZ	gene			FANCL	FANCL	Meta_SCZ	snp
RP11-379H8.1		SCZ	gene			EIF3FP3	EIF3FP3	Meta_SCZ	snp
CPEB1	CPEB1	SCZ	gene			AC074008.1		Meta_SCZ	snp
AP3B2	AP3B2	SCZ	gene			ALMS1	ALMS1	Meta_SCZ	snp
ADAMTSL3	ADAMTSL3	SCZ	gene			NAT8	NAT8	Meta_SCZ	snp
ZSCAN2	ZSCAN2	SCZ	gene			ALMS1P	ALMS1P1	Meta_SCZ	snp
WDR73	WDR73	SCZ	gene			FER1L5	FER1L5	Meta_SCZ	snp
NMB	NMB	SCZ	gene			LMAN2L	LMAN2L	Meta_SCZ	snp
ZNF592	ZNF592	SCZ	gene			CNNM4	CNNM4	Meta_SCZ	snp
FURIN	FURIN	SCZ	gene			ZNF804A	ZNF804A	Meta_SCZ	snp
FES	FES	SCZ	gene			AC074290.1		Meta_SCZ	snp
DNAJA3	DNAJA3	SCZ	gene			ANKRD44-IT1	ANKRD44-IT1	Meta_SCZ	snp
RBFOX1	RBFOX1	SCZ	gene			ANKRD44	ANKRD44	Meta_SCZ	snp
KCTD13	KCTD13	SCZ	gene			AC010746.3		Meta_SCZ	snp
TMEM219	TMEM219	SCZ	gene			NPM1P46	NPM1P46	Meta_SCZ	snp
TAOK2	TAOK2	SCZ	gene			SF3B1	SF3B1	Meta_SCZ	snp
MAPK3	MAPK3	SCZ	gene			RNU6-1029P	RNU6-1029P	Meta_SCZ	snp
PLA2G15	PLA2G15	SCZ	gene			COQ10B	COQ10B	Meta_SCZ	snp
SMG6	SMG6	SCZ	gene			HSPD1	HSPD1	Meta_SCZ	snp
SHISA6	SHISA6	SCZ	gene			HSPE1	HSPE1	Meta_SCZ	snp
SREBF1	SREBF1	SCZ	gene			HSPE1-MOB4	HSPE1-MOB4	Meta_SCZ	snp
TOM1L2	TOM1L2	SCZ	gene			MOB4	MOB4	Meta_SCZ	snp
LRRC48	DRC3	SCZ	gene			RFTN2	RFTN2	Meta_SCZ	snp
ATPAF2	ATPAF2	SCZ	gene			AC011997.1		Meta_SCZ	snp
GID4	GID4	SCZ	gene			BOLL	BOLL	Meta_SCZ	snp
DRG2	DRG2	SCZ	gene			PLCL1	PLCL1	Meta_SCZ	snp
MYO15A	MYO15A	SCZ	gene			FTCDNL1	FTCDNL1	Meta_SCZ	snp
TCF4	TCF4	SCZ	gene			AC073043.1		Meta_SCZ	snp
MAU2	MAU2	SCZ	gene			C2orf69	C2orf69	Meta_SCZ	snp
GATAD2A	GATAD2A	SCZ	gene			TYW5	TYW5	Meta_SCZ	snp
GMIP	GMIP	SCZ	gene			C2orf47	ERGIC3	Meta_SCZ	snp
ZNF536	ZNF536	SCZ	gene			SPATS2L	SPATS2L	Meta_SCZ	snp
ACTR5	ACTR5	SCZ	gene			NGEF	NGEF	Meta_SCZ	snp
PPP1R16B	PPP1R16B	SCZ	gene			CNTN4	CNTN4	Meta_SCZ	snp
PTGIS	PTGIS	SCZ	gene			TRANK1	TRANK1	Meta_SCZ	snp
DOPEY2	DOP1B	SCZ	gene			ALDOAP1	ALDOAP1	Meta_SCZ	snp
MGAT3	MGAT3	SCZ	gene			ALAS1	ALAS1	Meta_SCZ	snp
CACNA1I	CACNA1I	SCZ	gene			TLR9	TLR9	Meta_SCZ	snp
CENPM	CENPM	SCZ	gene			TWF2	TWF2	Meta_SCZ	snp
SEPT3	SEPT3	SCZ	gene			RP5-1157M23.2		Meta_SCZ	snp
WBP2NL	WBP2NL	SCZ	gene			PPM1M	PPM1M	Meta_SCZ	snp
NAGA	NAGA	SCZ	gene			WDR82	WDR82	Meta_SCZ	snp
FAM109B	PHETA2	SCZ	gene			GLYCTK	GLYCTK	Meta_SCZ	snp
SMDT1	SMDT1	SCZ	gene			GLYCTK-AS1	GLYCTK-AS1	Meta_SCZ	snp
NDUFA6	NDUFA6	SCZ	gene			DNAH1	DNAH1	Meta_SCZ	snp
TCF20	TCF20	SCZ	gene			PHF7	PHF7	Meta_SCZ	snp
BRD1	BRD1	SCZ	gene			SEMA3G	SEMA3G	Meta_SCZ	snp
ZBED4	ZBED4	SCZ	gene			STAB1	STAB1	Meta_SCZ	snp
						NT5DC2	NT5DC2	Meta_SCZ	snp
						SMIM4	SMIM4	Meta_SCZ	snp
						PBRM1	PBRM1	Meta_SCZ	snp
						GNL3	GNL3	Meta_SCZ	snp
						GLT8D1	GLT8D1	Meta_SCZ	snp
						SPCS1	SPCS1	Meta_SCZ	snp
						NEK4	NEK4	Meta_SCZ	snp
						RP5-966M1.4		Meta_SCZ	snp
						ITIH1	ITIH1	Meta_SCZ	snp
						ITIH3	ITIH3	Meta_SCZ	snp
						ITIH4	ITIH4	Meta_SCZ	snp
						RP5-966M1.6		Meta_SCZ	snp
						TMEM110-MUSTN1	TMEM110-MUSTN1	Meta_SCZ	snp
						MUSTN1	MUSTN1	Meta_SCZ	snp
						TMEM110	STIMATE	Meta_SCZ	snp
						SFMBT1	SFMBT1	Meta_SCZ	snp
						RP11-894J14.5		Meta_SCZ	snp
						SERBP1P3	SERBP1P3	Meta_SCZ	snp
						RFT1	RFT1	Meta_SCZ	snp
						AC136289.1		Meta_SCZ	snp
						C3orf49	C3orf49	Meta_SCZ	snp
						THOC7	THOC7	Meta_SCZ	snp
						ATXN7	ATXN7	Meta_SCZ	snp
						PSMD6-AS2	PSMD6-AS2	Meta_SCZ	snp
						PSMD6	PSMD6	Meta_SCZ	snp
						ROBO2	ROBO2	Meta_SCZ	snp
						PPP2R3A	PPP2R3A	Meta_SCZ	snp
						MSL2	MSL2	Meta_SCZ	snp
						PCCB	PCCB	Meta_SCZ	snp
						STAG1	STAG1	Meta_SCZ	snp
						RP11-102M11.2		Meta_SCZ	snp
						RP11-731C17.1		Meta_SCZ	snp
						SLC35G2	SLC35G2	Meta_SCZ	snp
						RP11-85F14.5		Meta_SCZ	snp
						NCK1	NCK1	Meta_SCZ	snp
						CCDC39	CCDC39	Meta_SCZ	snp
						FXR1	FXR1	Meta_SCZ	snp
						DNAJC19	DNAJC19	Meta_SCZ	snp
						SOX2-OT	SOX2-OT	Meta_SCZ	snp
						SLC39A8	SLC39A8	Meta_SCZ	snp
						CTC-436P18.1	SMIM15-AS1	Meta_SCZ	snp
						CTC-436P18.3		Meta_SCZ	snp
						ZSWIM6	ZSWIM6	Meta_SCZ	snp
						RP11-631M6.3		Meta_SCZ	snp
						TMEM161B	TMEM161B	Meta_SCZ	snp
						TMEM161B-AS1	TMEM161B-AS1	Meta_SCZ	snp
						CTC-498M16.2		Meta_SCZ	snp
						CTC-498M16.4		Meta_SCZ	snp
						LINC00461	LINC00461	Meta_SCZ	snp
						CTC-467M3.1		Meta_SCZ	snp
						MEF2C-AS1	MEF2C-AS1	Meta_SCZ	snp
						GFRA3	GFRA3	Meta_SCZ	snp
						CDC25C	CDC25C	Meta_SCZ	snp
						FAM53C	FAM53C	Meta_SCZ	snp
						KDM3B	KDM3B	Meta_SCZ	snp
						ETF1	ETF1	Meta_SCZ	snp
						AC011385.1		Meta_SCZ	snp
						AC011385.2		Meta_SCZ	snp
						HSPA9	HSPA9	Meta_SCZ	snp
						CTNNA1	CTNNA1	Meta_SCZ	snp
						AC091969.1		Meta_SCZ	snp
						GALNT10	GALNT10	Meta_SCZ	snp
						CMAHP	CMAHP	Meta_SCZ	snp
						RP11-191A15.2		Meta_SCZ	snp
						AL590084.1		Meta_SCZ	snp
						RP11-191A15.4		Meta_SCZ	snp
						RP3-522P13.3		Meta_SCZ	snp
						LRRC16A	CARMIL1	Meta_SCZ	snp
						SCGN	SCGN	Meta_SCZ	snp
						SLC17A4	SLC17A4	Meta_SCZ	snp
						SLC17A1	SLC17A1	Meta_SCZ	snp
						SLC17A3	SLC17A3	Meta_SCZ	snp
						HIST1H2APS2	HIST1H2APS2	Meta_SCZ	snp
						SLC17A2	SLC17A2	Meta_SCZ	snp
						TRIM38	TRIM38	Meta_SCZ	snp
						U91328.21		Meta_SCZ	snp
						U91328.19		Meta_SCZ	snp
						U91328.22		Meta_SCZ	snp
						HIST1H1PS2	HIST1H1PS2	Meta_SCZ	snp
						HIST1H1A	HIST1H1A	Meta_SCZ	snp
						HIST1H4A	HIST1H4A	Meta_SCZ	snp
						HIST1H3A	HIST1H3A	Meta_SCZ	snp
						HIST1H4B	HIST1H4B	Meta_SCZ	snp
						HIST1H3B	HIST1H3B	Meta_SCZ	snp
						HIST1H2BB	HIST1H2BB	Meta_SCZ	snp
						U91328.2		Meta_SCZ	snp
						HIST1H3C	HIST1H3C	Meta_SCZ	snp
						HIST1H1C	HIST1H1C	Meta_SCZ	snp
						HFE	HFE	Meta_SCZ	snp
						HIST1H4C	HIST1H4C	Meta_SCZ	snp
						HIST1H1T	HIST1H1T	Meta_SCZ	snp
						HIST1H2BC	HIST1H2BC	Meta_SCZ	snp
						HIST1H2AC	HIST1H2AC	Meta_SCZ	snp
						HIST1H2BD	HIST1H2BD	Meta_SCZ	snp
						HIST1H1E	HIST1H1E	Meta_SCZ	snp
						HIST1H2BE	HIST1H2BE	Meta_SCZ	snp
						HIST1H4D	HIST1H4D	Meta_SCZ	snp
						HIST1H3D	HIST1H3D	Meta_SCZ	snp
						HIST1H1PS1	HIST1H1PS1	Meta_SCZ	snp
						HIST1H2BF	HIST1H2BF	Meta_SCZ	snp
						HIST1H4E	HIST1H4E	Meta_SCZ	snp
						HIST1H3E	HIST1H3E	Meta_SCZ	snp
						HIST1H2APS3	HIST1H2APS3	Meta_SCZ	snp
						HIST1H1D	HIST1H1D	Meta_SCZ	snp
						HIST1H4F	HIST1H4F	Meta_SCZ	snp
						HIST1H4H	HIST1H4H	Meta_SCZ	snp
						HIST1H3PS1	HIST1H3PS1	Meta_SCZ	snp
						RNU6-1259P		Meta_SCZ	snp
						BTN3A2	BTN3A2	Meta_SCZ	snp
						AL021917.1		Meta_SCZ	snp
						BTN2A2	BTN2A2	Meta_SCZ	snp
						BTN3A1	BTN3A1	Meta_SCZ	snp
						BTN2A3P	BTN2A3P	Meta_SCZ	snp
						BTN3A3	BTN3A3	Meta_SCZ	snp
						BTN2A1	BTN2A1	Meta_SCZ	snp
						BTN1A1	BTN1A1	Meta_SCZ	snp
						HMGN4	HMGN4	Meta_SCZ	snp
						ABT1	ABT1	Meta_SCZ	snp
						RP11-457M11.6		Meta_SCZ	snp
						VN1R14P	VN1R14P	Meta_SCZ	snp
						RP11-457M11.2		Meta_SCZ	snp
						ZNF322	ZNF322	Meta_SCZ	snp
						RP11-457M11.5		Meta_SCZ	snp
						GUSBP2	GUSBP2	Meta_SCZ	snp
						RP11-239L20.3		Meta_SCZ	snp
						LINC00240	LINC00240	Meta_SCZ	snp
						VN1R12P	VN1R12P	Meta_SCZ	snp
						VN1R13P	VN1R13P	Meta_SCZ	snp
						VN1R11P	VN1R11P	Meta_SCZ	snp
						RP1-86C11.7		Meta_SCZ	snp
						HIST1H2AG	HIST1H2AG	Meta_SCZ	snp
						PRSS16	PRSS16	Meta_SCZ	snp
						XXbac-BPGBPG24O18.1		Meta_SCZ	snp
						POM121L2	POM121L2	Meta_SCZ	snp
						ZNF204P	ZNF204P	Meta_SCZ	snp
						ZNF391	ZNF391	Meta_SCZ	snp
						MCFD2P1	MCFD2P1	Meta_SCZ	snp
						ZNF184	ZNF184	Meta_SCZ	snp
						HNRNPA1P1	HNRNPA1P1	Meta_SCZ	snp
						RNU6-471P	RNU6-471P	Meta_SCZ	snp
						RP1-15D7.1		Meta_SCZ	snp
						RP1-97D16.1		Meta_SCZ	snp
						RSL24D1P1	RSL24D1P1	Meta_SCZ	snp
						HIST1H4PS1	HIST1H4PS1	Meta_SCZ	snp
						HIST1H2BL	HIST1H2BL	Meta_SCZ	snp
						HIST1H3H	HIST1H3H	Meta_SCZ	snp
						HIST1H2BM	HIST1H2BM	Meta_SCZ	snp
						HIST1H2AJ	HIST1H2AJ	Meta_SCZ	snp
						HIST1H4J	HIST1H4J	Meta_SCZ	snp
						HIST1H4K	HIST1H4K	Meta_SCZ	snp
						HIST1H2AK	HIST1H2AK	Meta_SCZ	snp
						HIST1H2BN	HIST1H2BN	Meta_SCZ	snp
						HIST1H2BPS2	HIST1H2BPS2	Meta_SCZ	snp
						HIST1H2AL	HIST1H2AL	Meta_SCZ	snp
						HIST1H1B	HIST1H1B	Meta_SCZ	snp
						HIST1H3I	HIST1H3I	Meta_SCZ	snp
						HIST1H4L	HIST1H4L	Meta_SCZ	snp
						HIST1H3J	HIST1H3J	Meta_SCZ	snp
						HIST1H2AM	HIST1H2AM	Meta_SCZ	snp
						HIST1H2BO	HIST1H2BO	Meta_SCZ	snp
						RNU7-26P	RNU7-26P	Meta_SCZ	snp
						OR2B2	OR2B2	Meta_SCZ	snp
						OR2W6P	OR2W6P	Meta_SCZ	snp
						RPLP2P1	RPLP2P1	Meta_SCZ	snp
						OR2W4P	OR2W4P	Meta_SCZ	snp
						IQCB2P	IQCB2P	Meta_SCZ	snp
						U3	SNORD3P1	Meta_SCZ	snp
						OR2W2P	OR2W2P	Meta_SCZ	snp
						OR2B7P	OR2B7P	Meta_SCZ	snp
						OR2B8P	OR2B8P	Meta_SCZ	snp
						OR1F12	OR1F12	Meta_SCZ	snp
						RP1-313I6.12		Meta_SCZ	snp
						ZNF165	ZNF165	Meta_SCZ	snp
						ZSCAN12P1	ZSCAN12P1	Meta_SCZ	snp
						RP1-265C24.5		Meta_SCZ	snp
						ZSCAN16-AS1	ZSCAN16-AS1	Meta_SCZ	snp
						RP1-265C24.8		Meta_SCZ	snp
						ZKSCAN8	ZKSCAN8	Meta_SCZ	snp
						ZNF192P1	ZNF192P1	Meta_SCZ	snp
						AL022393.7		Meta_SCZ	snp
						ZNF192P2	ZNF192P2	Meta_SCZ	snp
						TOB2P1	TOB2P1	Meta_SCZ	snp
						ZSCAN9	ZSCAN9	Meta_SCZ	snp
						ZKSCAN4	ZKSCAN4	Meta_SCZ	snp
						NKAPL	NKAPL	Meta_SCZ	snp
						RP5-874C20.3		Meta_SCZ	snp
						PGBD1	PGBD1	Meta_SCZ	snp
						RP5-874C20.6		Meta_SCZ	snp
						ZSCAN31	ZSCAN31	Meta_SCZ	snp
						ZKSCAN3	ZKSCAN3	Meta_SCZ	snp
						ZSCAN12	ZSCAN12	Meta_SCZ	snp
						RNU2-45P	RNU2-45P	Meta_SCZ	snp
						ZSCAN23	ZSCAN23	Meta_SCZ	snp
						COX11P1	COX11P1	Meta_SCZ	snp
						OR2E1P	OR2E1P	Meta_SCZ	snp
						GPX6	GPX6	Meta_SCZ	snp
						GPX5	GPX5	Meta_SCZ	snp
						SCAND3	ZBED9	Meta_SCZ	snp
						RP5-1186N24.3		Meta_SCZ	snp
						RP11-373N24.2		Meta_SCZ	snp
						LINC00533	LINC00533	Meta_SCZ	snp
						RPSAP2	RPSAP2	Meta_SCZ	snp
						AL662890.1		Meta_SCZ	snp
						NOL5BP	NOP56P1	Meta_SCZ	snp
						AL662890.3		Meta_SCZ	snp
						XXbac-BPG308K3.5		Meta_SCZ	snp
						XXbac-BPG308K3.6		Meta_SCZ	snp
						RPL13P	RPL13P	Meta_SCZ	snp
						ZNF90P2	ZNF90P2	Meta_SCZ	snp
						HCG14	HCG14	Meta_SCZ	snp
						TRIM27	TRIM27	Meta_SCZ	snp
						C6orf100	LINC01556	Meta_SCZ	snp
						KRT18P1	KRT18P1	Meta_SCZ	snp
						RN7SL471P	RN7SL471P	Meta_SCZ	snp
						HCG15	HCG15	Meta_SCZ	snp
						HCG16	HCG15	Meta_SCZ	snp
						ZNF311	ZNF311	Meta_SCZ	snp
						OR2AD1P	OR2AD1P	Meta_SCZ	snp
						OR2W1	OR2W1	Meta_SCZ	snp
						OR2P1P	OR2P1P	Meta_SCZ	snp
						SAR1P1	SAR1AP1	Meta_SCZ	snp
						OR2J1	OR2J1	Meta_SCZ	snp
						OR2J3	OR2J3	Meta_SCZ	snp
						XXbac-BCX196D17.5		Meta_SCZ	snp
						OR2N1P	OR2N1P	Meta_SCZ	snp
						OR2J2	OR2J2	Meta_SCZ	snp
						OR2J4P	OR2J4P	Meta_SCZ	snp
						OR2H4P	OR2H4P	Meta_SCZ	snp
						XXbac-BPG308J9.3		Meta_SCZ	snp
						OR2U1P	OR2U1P	Meta_SCZ	snp
						OR2U2P	OR2U2P	Meta_SCZ	snp
						OR2B4P	OR2B4P	Meta_SCZ	snp
						OR14J1	OR14J1	Meta_SCZ	snp
						OR5V1	OR5V1	Meta_SCZ	snp
						OR12D3	OR12D3	Meta_SCZ	snp
						OR11A1	OR11A1	Meta_SCZ	snp
						OR2H1	OR2H1	Meta_SCZ	snp
						UBDP1	UBDP1	Meta_SCZ	snp
						MAS1LP1	MAS1LP1	Meta_SCZ	snp
						MAS1L	MAS1L	Meta_SCZ	snp
						RPS17P1	RPS17P1	Meta_SCZ	snp
						XXbac-BPG13B8.10		Meta_SCZ	snp
						LINC01015	LINC01015	Meta_SCZ	snp
						GPR53P	GPR53P	Meta_SCZ	snp
						OR2I1P	OR2I1P	Meta_SCZ	snp
						UBD	UBD	Meta_SCZ	snp
						GABBR1	GABBR1	Meta_SCZ	snp
						WDR46	WDR46	Meta_SCZ	snp
						TAPBP	TAPBP	Meta_SCZ	snp
						DAXX	DAXX	Meta_SCZ	snp
						RPL35AP4	RPL35AP4	Meta_SCZ	snp
						KIFC1	KIFC1	Meta_SCZ	snp
						PHF1	PHF1	Meta_SCZ	snp
						SYNGAP1	SYNGAP1	Meta_SCZ	snp
						ZBTB9	ZBTB9	Meta_SCZ	snp
						RN7SL26P	RN7SL26P	Meta_SCZ	snp
						BAK1	BAK1	Meta_SCZ	snp
						GGNBP1	GGNBP1	Meta_SCZ	snp
						LINC00336	LINC00336	Meta_SCZ	snp
						SNAP91	SNAP91	Meta_SCZ	snp
						MAD1L1	MAD1L1	Meta_SCZ	snp
						AC110781.3		Meta_SCZ	snp
						SP4	SP4	Meta_SCZ	snp
						MPP6	MPP6	Meta_SCZ	snp
						DFNA5	GSDME	Meta_SCZ	snp
						GRM3	GRM3	Meta_SCZ	snp
						ABCB1	ABCB1	Meta_SCZ	snp
						RUNDC3B	RUNDC3B	Meta_SCZ	snp
						DBF4	DBF4	Meta_SCZ	snp
						ADAM22	ADAM22	Meta_SCZ	snp
						RP11-325F22.2		Meta_SCZ	snp
						LINC01004	LINC01004	Meta_SCZ	snp
						KMT2E	KMT2E	Meta_SCZ	snp
						CTB-152G17.6		Meta_SCZ	snp
						SRPK2	SRPK2	Meta_SCZ	snp
						CTB-152G17.4		Meta_SCZ	snp
						IMMP2L	IMMP2L	Meta_SCZ	snp
						DGKI	DGKI	Meta_SCZ	snp
						CCT4P1	CCT4P1	Meta_SCZ	snp
						RP4-813F11.4		Meta_SCZ	snp
						MRPS33	MRPS33	Meta_SCZ	snp
						RNU4-74P	RNU4-74P	Meta_SCZ	snp
						TMEM178B	TMEM178B	Meta_SCZ	snp
						RP11-317N12.1		Meta_SCZ	snp
						RP1-273G13.3		Meta_SCZ	snp
						RP1-84O15.2		Meta_SCZ	snp
						RP11-258J10.1		Meta_SCZ	snp
						RP11-90P5.2		Meta_SCZ	snp
						LSM1	LSM1	Meta_SCZ	snp
						BAG4	BAG4	Meta_SCZ	snp
						RP11-90P5.1		Meta_SCZ	snp
						DDHD2	DDHD2	Meta_SCZ	snp
						PPAPDC1B	PLPP5	Meta_SCZ	snp
						WHSC1L1	NSD3	Meta_SCZ	snp
						RP11-513D5.5		Meta_SCZ	snp
						RP11-513D5.2		Meta_SCZ	snp
						RP11-350N15.5		Meta_SCZ	snp
						LETM2	LETM2	Meta_SCZ	snp
						RP11-350N15.3		Meta_SCZ	snp
						FGFR1	FGFR1	Meta_SCZ	snp
						RP11-350N15.4		Meta_SCZ	snp
						RPS20P22	RPS20P22	Meta_SCZ	snp
						MMP16	MMP16	Meta_SCZ	snp
						RP11-586K2.1		Meta_SCZ	snp
						TSNARE1	TSNARE1	Meta_SCZ	snp
						CACNB2	CACNB2	Meta_SCZ	snp
						RP11-499P20.2		Meta_SCZ	snp
						RP11-383B4.4		Meta_SCZ	snp
						NSUN6	NSUN6	Meta_SCZ	snp
						RP11-139J15.7		Meta_SCZ	snp
						ARL5B-AS1	NSUN6	Meta_SCZ	snp
						ARL5B	ARL5B	Meta_SCZ	snp
						TMEM180	MFSD13A	Meta_SCZ	snp
						ACTR1A	ACTR1A	Meta_SCZ	snp
						SUFU	SUFU	Meta_SCZ	snp
						RP11-47A8.5		Meta_SCZ	snp
						TRIM8	TRIM8	Meta_SCZ	snp
						ARL3	ARL3	Meta_SCZ	snp
						SFXN2	SFXN2	Meta_SCZ	snp
						WBP1L	WBP1L	Meta_SCZ	snp
						CYP17A1	CYP17A1	Meta_SCZ	snp
						CYP17A1-AS1	CYP17A1-AS1	Meta_SCZ	snp
						PFN1P11	PFN1P11	Meta_SCZ	snp
						PTGES3P4	PTGES3P4	Meta_SCZ	snp
						C10orf32	BORCS7	Meta_SCZ	snp
						C10orf32-ASMT	BORCS7-ASMT	Meta_SCZ	snp
						RNU6-372P		Meta_SCZ	snp
						AS3MT	AS3MT	Meta_SCZ	snp
						RP11-753C18.8		Meta_SCZ	snp
						RP11-724N1.1		Meta_SCZ	snp
						CNNM2	CNNM2	Meta_SCZ	snp
						NT5C2	NT5C2	Meta_SCZ	snp
						MARCKSL1P1	MARCKSL1P1	Meta_SCZ	snp
						PCGF6	PCGF6	Meta_SCZ	snp
						PDCD11	PDCD11	Meta_SCZ	snp
						SORCS3	SORCS3	Meta_SCZ	snp
						CREB3L1	CREB3L1	Meta_SCZ	snp
						DGKZ	DGKZ	Meta_SCZ	snp
						MDK	MDK	Meta_SCZ	snp
						CHRM4	CHRM4	Meta_SCZ	snp
						AMBRA1	AMBRA1	Meta_SCZ	snp
						HARBI1	HARBI1	Meta_SCZ	snp
						ATG13	ATG13	Meta_SCZ	snp
						ARHGAP1	ARHGAP1	Meta_SCZ	snp
						ZNF408	ZNF408	Meta_SCZ	snp
						RP11-708B6.2		Meta_SCZ	snp
						RP11-10A7.1		Meta_SCZ	snp
						RP11-386B1.1		Meta_SCZ	snp
						DRD2	DRD2	Meta_SCZ	snp
						NRGN	NRGN	Meta_SCZ	snp
						RP11-890B15.2		Meta_SCZ	snp
						RP11-890B15.3		Meta_SCZ	snp
						SNX19	SNX19	Meta_SCZ	snp
						IGSF9B	IGSF9B	Meta_SCZ	snp
						AP000911.1		Meta_SCZ	snp
						CACNA1C	CACNA1C	Meta_SCZ	snp
						CACNA1C-AS4	CACNA1C-AS4	Meta_SCZ	snp
						CACNA1C-IT3	CACNA1C-IT3	Meta_SCZ	snp
						TMTC1	TMTC1	Meta_SCZ	snp
						RARG	RARG	Meta_SCZ	snp
						LRP1	LRP1	Meta_SCZ	snp
						SHMT2	SHMT2	Meta_SCZ	snp
						Y_RNA		Meta_SCZ	snp
						R3HDM2	R3HDM2	Meta_SCZ	snp
						RP11-123K3.4		Meta_SCZ	snp
						ANKS1B	ANKS1B	Meta_SCZ	snp
						RNA5SP366	RNA5SP366	Meta_SCZ	snp
						RP11-406H4.1		Meta_SCZ	snp
						RP11-328J6.1		Meta_SCZ	snp
						ABCB9	ABCB9	Meta_SCZ	snp
						RP11-197N18.2		Meta_SCZ	snp
						OGFOD2	OGFOD2	Meta_SCZ	snp
						PITPNM2	PITPNM2	Meta_SCZ	snp
						RP11-197N18.7		Meta_SCZ	snp
						MPHOSPH9	MPHOSPH9	Meta_SCZ	snp
						C12orf65	C12orf65	Meta_SCZ	snp
						RP11-282O18.3		Meta_SCZ	snp
						CDK2AP1	CDK2AP1	Meta_SCZ	snp
						RNA5SP375	RNA5SP375	Meta_SCZ	snp
						SBNO1	SBNO1	Meta_SCZ	snp
						RP11-282O18.6		Meta_SCZ	snp
						hsa-mir-8072	MIR8072	Meta_SCZ	snp
						SETD8	KMT5A	Meta_SCZ	snp
						PRKD1	PRKD1	Meta_SCZ	snp
						CTD-2503I6.1		Meta_SCZ	snp
						PCNX	PCNX1	Meta_SCZ	snp
						RP5-1163L11.2		Meta_SCZ	snp
						RP6-91H8.3		Meta_SCZ	snp
						RGS6	RGS6	Meta_SCZ	snp
						AC005477.1		Meta_SCZ	snp
						BCL11B	BCL11B	Meta_SCZ	snp
						AL109767.1		Meta_SCZ	snp
						MARK3	MARK3	Meta_SCZ	snp
						RP11-600F24.7		Meta_SCZ	snp
						TRMT61A	TRMT61A	Meta_SCZ	snp
						RNU7-160P	RNU7-160P	Meta_SCZ	snp
						RP11-894P9.2		Meta_SCZ	snp
						BAG5	BAG5	Meta_SCZ	snp
						KLC1	KLC1	Meta_SCZ	snp
						APOPT1	APOPT1	Meta_SCZ	snp
						RP11-73M18.2		Meta_SCZ	snp
						RP11-73M18.10		Meta_SCZ	snp
						RP11-73M18.7		Meta_SCZ	snp
						XRCC3	XRCC3	Meta_SCZ	snp
						RP11-73M18.9		Meta_SCZ	snp
						ZFYVE21	ZFYVE21	Meta_SCZ	snp
						PPP1R13B	PPP1R13B	Meta_SCZ	snp
						RP11-73M18.11		Meta_SCZ	snp
						LINC00637	LINC00637	Meta_SCZ	snp
						CTD-2134A5.4		Meta_SCZ	snp
						CTD-2134A5.3		Meta_SCZ	snp
						TDRD9	TDRD9	Meta_SCZ	snp
						IREB2	IREB2	Meta_SCZ	snp
						RP11-650L12.1		Meta_SCZ	snp
						HYKK	HYKK	Meta_SCZ	snp
						AC027228.1		Meta_SCZ	snp
						PSMA4	PSMA4	Meta_SCZ	snp
						CHRNA5	CHRNA5	Meta_SCZ	snp
						CHRNA3	CHRNA3	Meta_SCZ	snp
						CHRNB4	CHRNB4	Meta_SCZ	snp
						ADAMTSL3	ADAMTSL3	Meta_SCZ	snp
						RP11-342A23.1		Meta_SCZ	snp
						EFTUD1P1	EFL1P1	Meta_SCZ	snp
						RP13-262C2.3		Meta_SCZ	snp
						UBE2Q2L	UBE2Q2L	Meta_SCZ	snp
						CSPG4P11	CSPG4P11	Meta_SCZ	snp
						GOLGA6L4	GOLGA6L4	Meta_SCZ	snp
						UBE2Q2P8	UBE2Q2P8	Meta_SCZ	snp
						RP11-182J1.14		Meta_SCZ	snp
						RP11-671M22.4		Meta_SCZ	snp
						AC136704.1		Meta_SCZ	snp
						DNM1P51	DNM1P51	Meta_SCZ	snp
						CSPG4P5	CSPG4P5	Meta_SCZ	snp
						UBE2Q2P12	UBE2Q2P12	Meta_SCZ	snp
						RP11-182J1.10		Meta_SCZ	snp
						GOLGA6L5P	GOLGA6L5P	Meta_SCZ	snp
						RP11-182J1.12		Meta_SCZ	snp
						UBE2Q2P1	UBE2Q2P1	Meta_SCZ	snp
						LINC00933	LINC00933	Meta_SCZ	snp
						ZSCAN2	ZSCAN2	Meta_SCZ	snp
						SCAND2P	SCAND2P	Meta_SCZ	snp
						EGLN1P1	EGLN1P1	Meta_SCZ	snp
						WDR73	WDR73	Meta_SCZ	snp
						NMB	NMB	Meta_SCZ	snp
						SEC11A	SEC11A	Meta_SCZ	snp
						ZNF592	ZNF592	Meta_SCZ	snp
						ALPK3	ALPK3	Meta_SCZ	snp
						FURIN	FURIN	Meta_SCZ	snp
						FES	FES	Meta_SCZ	snp
						GRIN2A	GRIN2A	Meta_SCZ	snp
						ASPHD1	ASPHD1	Meta_SCZ	snp
						KCTD13	KCTD13	Meta_SCZ	snp
						CTD-2574D22.4		Meta_SCZ	snp
						CTD-2574D22.2		Meta_SCZ	snp
						TMEM219	TMEM219	Meta_SCZ	snp
						TAOK2	TAOK2	Meta_SCZ	snp
						INO80E	INO80E	Meta_SCZ	snp
						DOC2A	DOC2A	Meta_SCZ	snp
						MAPK3	MAPK3	Meta_SCZ	snp
						DCC	DCC	Meta_SCZ	snp
						TCF4	TCF4	Meta_SCZ	snp
						RP11-619L19.1		Meta_SCZ	snp
						RP11-619L19.2		Meta_SCZ	snp
						RP11-397A16.1		Meta_SCZ	snp
						RP11-214L13.1		Meta_SCZ	snp
						CTD-2008L17.1		Meta_SCZ	snp
						CTD-2008L17.2		Meta_SCZ	snp
						RP11-456O19.4		Meta_SCZ	snp
						ACTR5	ACTR5	Meta_SCZ	snp
						PPP1R16B	PPP1R16B	Meta_SCZ	snp
						KCNB1	KCNB1	Meta_SCZ	snp
						PTGIS	PTGIS	Meta_SCZ	snp
						CACNA1I	CACNA1I	Meta_SCZ	snp
						MKL1	MRTFA	Meta_SCZ	snp
						AL080243.1		Meta_SCZ	snp
						RP11-12M9.3		Meta_SCZ	snp
						RP11-12M9.4		Meta_SCZ	snp
						EP300	EP300	Meta_SCZ	snp
						RNU6-375P	RNU6-375P	Meta_SCZ	snp
						RP1-85F18.6		Meta_SCZ	snp
						RP1-85F18.5		Meta_SCZ	snp
						RP4-756G23.5		Meta_SCZ	snp
						L3MBTL2	L3MBTL2	Meta_SCZ	snp
						CHADL	CHADL	Meta_SCZ	snp
						RANGAP1	RANGAP1	Meta_SCZ	snp
						AL035681.1		Meta_SCZ	snp
						ZC3H7B	ZC3H7B	Meta_SCZ	snp
						PHF5A	PHF5A	Meta_SCZ	snp
						TNFRSF13C	TNFRSF13C	Meta_SCZ	snp
						CENPM	CENPM	Meta_SCZ	snp
						LINC00634	LINC00634	Meta_SCZ	snp
						SEPT3	SEPT3	Meta_SCZ	snp
						WBP2NL	WBP2NL	Meta_SCZ	snp
						SLC25A5P1	SLC25A5P1	Meta_SCZ	snp
						NAGA	NAGA	Meta_SCZ	snp
						FAM109B	PHETA2	Meta_SCZ	snp
						SMDT1	SMDT1	Meta_SCZ	snp
						NDUFA6	NDUFA6	Meta_SCZ	snp
						RP1-257I20.14		Meta_SCZ	snp
						NDUFA6-AS1	NDUFA6-DT	Meta_SCZ	snp
						OLA1P1	OLA1P1	Meta_SCZ	snp
						CYP2D6	CYP2D6	Meta_SCZ	snp
						RP4-669P10.19		Meta_SCZ	snp
						RP4-669P10.16		Meta_SCZ	snp
						CYP2D7P	CYP2D7	Meta_SCZ	snp
						CYP2D8P	CYP2D8P	Meta_SCZ	snp
						TCF20	TCF20	Meta_SCZ	snp
						Z83851.3		Meta_SCZ	snp
						CTA-989H11.1		Meta_SCZ	snp
						PLCH2	PLCH2	Meta_SCZ	gene
						AGO4	AGO4	Meta_SCZ	gene
						AGO1	AGO1	Meta_SCZ	gene
						AGO3	AGO3	Meta_SCZ	gene
						MAP7D1	MAP7D1	Meta_SCZ	gene
						MTF1	MTF1	Meta_SCZ	gene
						PTPRF	PTPRF	Meta_SCZ	gene
						KDM4A	KDM4A	Meta_SCZ	gene
						DPYD	DPYD	Meta_SCZ	gene
						VPS45	VPS45	Meta_SCZ	gene
						PLEKHO1	PLEKHO1	Meta_SCZ	gene
						FAM63A	MINDY1	Meta_SCZ	gene
						SDCCAG8	SDCCAG8	Meta_SCZ	gene
						AKT3	AKT3	Meta_SCZ	gene
						MRPL33	MRPL33	Meta_SCZ	gene
						RBKS	RBKS	Meta_SCZ	gene
						VRK2	VRK2	Meta_SCZ	gene
						BCL11A	BCL11A	Meta_SCZ	gene
						RAB11FIP5	RAB11FIP5	Meta_SCZ	gene
						ALMS1	ALMS1	Meta_SCZ	gene
						STARD7	STARD7	Meta_SCZ	gene
						TMEM127	TMEM127	Meta_SCZ	gene
						DPP4	DPP4	Meta_SCZ	gene
						SF3B1	SF3B1	Meta_SCZ	gene
						COQ10B	COQ10B	Meta_SCZ	gene
						HSPD1	HSPD1	Meta_SCZ	gene
						HSPE1-MOB4	HSPE1-MOB4	Meta_SCZ	gene
						MOB4	MOB4	Meta_SCZ	gene
						RFTN2	RFTN2	Meta_SCZ	gene
						PLCL1	PLCL1	Meta_SCZ	gene
						C2orf69	C2orf69	Meta_SCZ	gene
						TYW5	TYW5	Meta_SCZ	gene
						C2orf47	ERGIC3	Meta_SCZ	gene
						SPATS2L	SPATS2L	Meta_SCZ	gene
						CREB1	CREB1	Meta_SCZ	gene
						METTL21A	METTL21A	Meta_SCZ	gene
						FAM134A	RETREG2	Meta_SCZ	gene
						ZFAND2B	ZFAND2B	Meta_SCZ	gene
						KCNJ13	KCNJ13	Meta_SCZ	gene
						NGEF	NGEF	Meta_SCZ	gene
						CNTN4	CNTN4	Meta_SCZ	gene
						RBMS3	RBMS3	Meta_SCZ	gene
						TRANK1	TRANK1	Meta_SCZ	gene
						ALAS1	ALAS1	Meta_SCZ	gene
						TLR9	TLR9	Meta_SCZ	gene
						STAB1	STAB1	Meta_SCZ	gene
						NT5DC2	NT5DC2	Meta_SCZ	gene
						SMIM4	SMIM4	Meta_SCZ	gene
						PBRM1	PBRM1	Meta_SCZ	gene
						GNL3	GNL3	Meta_SCZ	gene
						GLT8D1	GLT8D1	Meta_SCZ	gene
						SPCS1	SPCS1	Meta_SCZ	gene
						NEK4	NEK4	Meta_SCZ	gene
						ITIH1	ITIH1	Meta_SCZ	gene
						ITIH3	ITIH3	Meta_SCZ	gene
						ITIH4	ITIH4	Meta_SCZ	gene
						RP5-966M1.6		Meta_SCZ	gene
						MUSTN1	MUSTN1	Meta_SCZ	gene
						TMEM110-MUSTN1	TMEM110-MUSTN1	Meta_SCZ	gene
						TMEM110	STIMATE	Meta_SCZ	gene
						SFMBT1	SFMBT1	Meta_SCZ	gene
						RP11-894J14.5		Meta_SCZ	gene
						C3orf49	C3orf49	Meta_SCZ	gene
						THOC7	THOC7	Meta_SCZ	gene
						ATXN7	ATXN7	Meta_SCZ	gene
						PSMD6	PSMD6	Meta_SCZ	gene
						FOXP1	FOXP1	Meta_SCZ	gene
						FXR1	FXR1	Meta_SCZ	gene
						HCN1	HCN1	Meta_SCZ	gene
						ZSWIM6	ZSWIM6	Meta_SCZ	gene
						SLCO6A1	SLCO6A1	Meta_SCZ	gene
						ETF1	ETF1	Meta_SCZ	gene
						HSPA9	HSPA9	Meta_SCZ	gene
						PCDHA1	PCDHA1	Meta_SCZ	gene
						PCDHA2	PCDHA2	Meta_SCZ	gene
						PCDHA3	PCDHA3	Meta_SCZ	gene
						PCDHA4	PCDHA4	Meta_SCZ	gene
						PCDHA7	PCDHA7	Meta_SCZ	gene
						PCDHA8	PCDHA8	Meta_SCZ	gene
						PPP2R2B	PPP2R2B	Meta_SCZ	gene
						MFAP3	MFAP3	Meta_SCZ	gene
						GALNT10	GALNT10	Meta_SCZ	gene
						TDP2	TDP2	Meta_SCZ	gene
						SLC17A4	SLC17A4	Meta_SCZ	gene
						SLC17A1	SLC17A1	Meta_SCZ	gene
						SLC17A3	SLC17A3	Meta_SCZ	gene
						SLC17A2	SLC17A2	Meta_SCZ	gene
						TRIM38	TRIM38	Meta_SCZ	gene
						HIST1H1A	HIST1H1A	Meta_SCZ	gene
						HIST1H4A	HIST1H4A	Meta_SCZ	gene
						HIST1H3C	HIST1H3C	Meta_SCZ	gene
						HFE	HFE	Meta_SCZ	gene
						HIST1H2BC	HIST1H2BC	Meta_SCZ	gene
						HIST1H2AC	HIST1H2AC	Meta_SCZ	gene
						HIST1H2BD	HIST1H2BD	Meta_SCZ	gene
						HIST1H2BF	HIST1H2BF	Meta_SCZ	gene
						BTN3A2	BTN3A2	Meta_SCZ	gene
						BTN2A2	BTN2A2	Meta_SCZ	gene
						BTN3A3	BTN3A3	Meta_SCZ	gene
						BTN2A1	BTN2A1	Meta_SCZ	gene
						BTN1A1	BTN1A1	Meta_SCZ	gene
						ABT1	ABT1	Meta_SCZ	gene
						ZNF322	ZNF322	Meta_SCZ	gene
						PRSS16	PRSS16	Meta_SCZ	gene
						POM121L2	POM121L2	Meta_SCZ	gene
						HIST1H2BL	HIST1H2BL	Meta_SCZ	gene
						HIST1H2AJ	HIST1H2AJ	Meta_SCZ	gene
						HIST1H2BN	HIST1H2BN	Meta_SCZ	gene
						HIST1H2AL	HIST1H2AL	Meta_SCZ	gene
						HIST1H1B	HIST1H1B	Meta_SCZ	gene
						HIST1H3I	HIST1H3I	Meta_SCZ	gene
						HIST1H4L	HIST1H4L	Meta_SCZ	gene
						HIST1H3J	HIST1H3J	Meta_SCZ	gene
						OR2B2	OR2B2	Meta_SCZ	gene
						ZNF165	ZNF165	Meta_SCZ	gene
						ZSCAN16	ZSCAN16	Meta_SCZ	gene
						ZKSCAN8	ZKSCAN8	Meta_SCZ	gene
						ZSCAN9	ZSCAN9	Meta_SCZ	gene
						ZKSCAN4	ZKSCAN4	Meta_SCZ	gene
						NKAPL	NKAPL	Meta_SCZ	gene
						PGBD1	PGBD1	Meta_SCZ	gene
						ZSCAN31	ZSCAN31	Meta_SCZ	gene
						ZKSCAN3	ZKSCAN3	Meta_SCZ	gene
						ZSCAN12	ZSCAN12	Meta_SCZ	gene
						ZSCAN23	ZSCAN23	Meta_SCZ	gene
						SCAND3	ZBED9	Meta_SCZ	gene
						TRIM27	TRIM27	Meta_SCZ	gene
						OR2J2	OR2J2	Meta_SCZ	gene
						OR5V1	OR5V1	Meta_SCZ	gene
						OR12D3	OR12D3	Meta_SCZ	gene
						GABBR1	GABBR1	Meta_SCZ	gene
						KIFC1	KIFC1	Meta_SCZ	gene
						PHF1	PHF1	Meta_SCZ	gene
						SYNGAP1	SYNGAP1	Meta_SCZ	gene
						ZBTB9	ZBTB9	Meta_SCZ	gene
						GGNBP1	GGNBP1	Meta_SCZ	gene
						ITPR3	ITPR3	Meta_SCZ	gene
						CUL9	CUL9	Meta_SCZ	gene
						ZNF318	ZNF318	Meta_SCZ	gene
						TFAP2B	TFAP2B	Meta_SCZ	gene
						DST	DST	Meta_SCZ	gene
						SNAP91	SNAP91	Meta_SCZ	gene
						MAD1L1	MAD1L1	Meta_SCZ	gene
						SP4	SP4	Meta_SCZ	gene
						DFNA5	GSDME	Meta_SCZ	gene
						GRM3	GRM3	Meta_SCZ	gene
						DMTF1	DMTF1	Meta_SCZ	gene
						TMEM243	TMEM243	Meta_SCZ	gene
						ABCB1	ABCB1	Meta_SCZ	gene
						SRPK2	SRPK2	Meta_SCZ	gene
						DNAJB9	DNAJB9	Meta_SCZ	gene
						DGKI	DGKI	Meta_SCZ	gene
						MRPS33	MRPS33	Meta_SCZ	gene
						MSRA	MSRA	Meta_SCZ	gene
						DDHD2	DDHD2	Meta_SCZ	gene
						PPAPDC1B	PLPP5	Meta_SCZ	gene
						WHSC1L1	NSD3	Meta_SCZ	gene
						LETM2	LETM2	Meta_SCZ	gene
						FGFR1	FGFR1	Meta_SCZ	gene
						TSNARE1	TSNARE1	Meta_SCZ	gene
						FAM120A	FAM120A	Meta_SCZ	gene
						CACNB2	CACNB2	Meta_SCZ	gene
						ZNF365	ZNF365	Meta_SCZ	gene
						CYP17A1	CYP17A1	Meta_SCZ	gene
						C10orf32	BORCS7	Meta_SCZ	gene
						C10orf32-ASMT	BORCS7-ASMT	Meta_SCZ	gene
						AS3MT	AS3MT	Meta_SCZ	gene
						CNNM2	CNNM2	Meta_SCZ	gene
						NT5C2	NT5C2	Meta_SCZ	gene
						SORCS3	SORCS3	Meta_SCZ	gene
						DGKZ	DGKZ	Meta_SCZ	gene
						CHRM4	CHRM4	Meta_SCZ	gene
						AMBRA1	AMBRA1	Meta_SCZ	gene
						HARBI1	HARBI1	Meta_SCZ	gene
						ATG13	ATG13	Meta_SCZ	gene
						ARHGAP1	ARHGAP1	Meta_SCZ	gene
						ZDHHC5	ZDHHC5	Meta_SCZ	gene
						TMX2	TMX2	Meta_SCZ	gene
						TMX2-CTNND1	TMX2-CTNND1	Meta_SCZ	gene
						C11orf31	SELENOH	Meta_SCZ	gene
						RP11-691N7.6		Meta_SCZ	gene
						MARK2	MARK2	Meta_SCZ	gene
						RCOR2	RCOR2	Meta_SCZ	gene
						MACROD1	MACROD1	Meta_SCZ	gene
						SPTBN2	SPTBN2	Meta_SCZ	gene
						TTC12	TTC12	Meta_SCZ	gene
						DRD2	DRD2	Meta_SCZ	gene
						NRGN	NRGN	Meta_SCZ	gene
						ESAM	ESAM	Meta_SCZ	gene
						SNX19	SNX19	Meta_SCZ	gene
						IGSF9B	IGSF9B	Meta_SCZ	gene
						CACNA1C	CACNA1C	Meta_SCZ	gene
						NAB2	NAB2	Meta_SCZ	gene
						HMGA2	HMGA2	Meta_SCZ	gene
						ANKS1B	ANKS1B	Meta_SCZ	gene
						CLIP1	CLIP1	Meta_SCZ	gene
						ABCB9	ABCB9	Meta_SCZ	gene
						OGFOD2	OGFOD2	Meta_SCZ	gene
						ARL6IP4	ARL6IP4	Meta_SCZ	gene
						PITPNM2	PITPNM2	Meta_SCZ	gene
						MPHOSPH9	MPHOSPH9	Meta_SCZ	gene
						C12orf65	C12orf65	Meta_SCZ	gene
						CDK2AP1	CDK2AP1	Meta_SCZ	gene
						SETD8	KMT5A	Meta_SCZ	gene
						ZNF664	ZNF664	Meta_SCZ	gene
						ENOX1	ENOX1	Meta_SCZ	gene
						PRKD1	PRKD1	Meta_SCZ	gene
						PCNX	PCNX1	Meta_SCZ	gene
						BCL11B	BCL11B	Meta_SCZ	gene
						BAG5	BAG5	Meta_SCZ	gene
						KLC1	KLC1	Meta_SCZ	gene
						APOPT1	APOPT1	Meta_SCZ	gene
						RP11-73M18.2		Meta_SCZ	gene
						XRCC3	XRCC3	Meta_SCZ	gene
						AL049840.1		Meta_SCZ	gene
						ZFYVE21	ZFYVE21	Meta_SCZ	gene
						PPP1R13B	PPP1R13B	Meta_SCZ	gene
						RASGRP1	RASGRP1	Meta_SCZ	gene
						LIPC	LIPC	Meta_SCZ	gene
						IREB2	IREB2	Meta_SCZ	gene
						CHRNA5	CHRNA5	Meta_SCZ	gene
						CHRNA3	CHRNA3	Meta_SCZ	gene
						CHRNB4	CHRNB4	Meta_SCZ	gene
						RP11-152F13.10		Meta_SCZ	gene
						RP11-379H8.1		Meta_SCZ	gene
						CPEB1	CPEB1	Meta_SCZ	gene
						AP3B2	AP3B2	Meta_SCZ	gene
						ADAMTSL3	ADAMTSL3	Meta_SCZ	gene
						ZSCAN2	ZSCAN2	Meta_SCZ	gene
						WDR73	WDR73	Meta_SCZ	gene
						NMB	NMB	Meta_SCZ	gene
						SEC11A	SEC11A	Meta_SCZ	gene
						ZNF592	ZNF592	Meta_SCZ	gene
						ALPK3	ALPK3	Meta_SCZ	gene
						NTRK3	NTRK3	Meta_SCZ	gene
						FURIN	FURIN	Meta_SCZ	gene
						FES	FES	Meta_SCZ	gene
						RBFOX1	RBFOX1	Meta_SCZ	gene
						ASPHD1	ASPHD1	Meta_SCZ	gene
						KCTD13	KCTD13	Meta_SCZ	gene
						TMEM219	TMEM219	Meta_SCZ	gene
						TAOK2	TAOK2	Meta_SCZ	gene
[truncated: 36 more rows]

## Sheet: S5 overview of MAGMA
Note: MAGMA gene analysis and gene-set analysis were performed with MAGMA v1.6. Reference genome is 1000 genomes phase 3. The MAGMA output from FUMA is based on summary statistics. When genotype data is available, we recommend to re-run MAGMA locally with genotype data. SNPs are mapped to 19436 protein coding genes (with unique ensembl ID) if SNPs are located within gene body. All parameters were…
	gwas	mtag	overlap
ADHD	32	39	25
ASD	26	40	15
DEP	164	194	121
BD	81	233	55
SZ	330	366	263

## Sheet: S6 MAGMA Genes
MAGMA Genes of ADHD
GENE	CHR	START	STOP	NSNPS	NPARAM	ZSTAT	P	type
SORCS3	10	106400859	107024993	2000	50	7.0418	9.4854e-13	MTAG
KDM4A	1	44115829	44171186	81	10	6.6177	1.8243e-11	MTAG
ST3GAL3	1	44171495	44396831	560	20	6.6011	2.0411e-11	MTAG
ST3GAL3	1	44171495	44396831	560	20	6.587	2.2434e-11	GWAS
KDM4A	1	44115829	44171186	81	10	6.5164	3.6001e-11	GWAS
PTPRF	1	43990858	44089343	248	17	6.0976	5.383e-10	MTAG
PTPRF	1	43990858	44089343	248	17	6.0344	7.9781e-10	GWAS
SEMA6D	15	47476298	48066420	1620	56	5.9497	1.3435e-09	MTAG
SEMA6D	15	47476298	48066420	1620	56	5.9287	1.5265e-09	GWAS
SORCS3	10	106400859	107024993	2000	50	5.7949	3.4173e-09	GWAS
DUSP6	12	89741009	89747048	29	6	5.721	5.2946e-09	MTAG
DUSP6	12	89741009	89747048	29	6	5.6805	6.7137e-09	GWAS
DCC	18	49866542	51057784	4907	105	5.6199	9.5546e-09	MTAG
SZT2	1	43855553	43918321	87	8	5.5178	1.7166e-08	GWAS
CDH8	16	61681146	62070939	873	46	5.4733	2.209e-08	MTAG
CDH8	16	61681146	62070939	873	46	5.4618	2.3568e-08	GWAS
TIE1	1	43766664	43788779	33	5	5.3425	4.5845e-08	GWAS
MPL	1	43803478	43818443	13	3	5.2375	8.1405e-08	GWAS
SZT2	1	43855553	43918321	87	8	5.171	1.1644e-07	MTAG
FOXP2	7	113726382	114333827	931	42	5.1203	1.5254e-07	MTAG
CDC20	1	43824626	43828874	6	3	5.0693	1.9966e-07	GWAS
TIE1	1	43766664	43788779	33	5	5.0222	2.554e-07	MTAG
MANBA	4	103552660	103682151	227	14	5.0217	2.5613e-07	GWAS
MEF2C	5	88013975	88199922	373	25	4.9876	3.0573e-07	GWAS
MPL	1	43803478	43818443	13	3	4.9357	3.9939e-07	MTAG
FOXP2	7	113726382	114333827	931	42	4.8834	5.2133e-07	GWAS
HYI	1	43916824	43919660	5	2	4.8787	5.34e-07	GWAS
PIDD	11	799179	809753	29	4	4.8762	5.4074e-07	GWAS
CUBN	10	16865963	17171830	1296	75	4.8129	7.4362e-07	GWAS
OLFM4	13	53602894	53626192	79	17	4.8099	7.551e-07	MTAG
SLC6A9	1	44457172	44497139	74	14	4.7832	8.6244e-07	GWAS
CDC20	1	43824626	43828874	6	3	4.7588	9.7386e-07	MTAG
CUBN	10	16865963	17171830	1296	75	4.7035	1.2789e-06	MTAG
ELOVL1	1	43829068	43833696	3	2	4.6773	1.4535e-06	MTAG
KCNH3	12	49932940	49952091	46	7	4.6751	1.4688e-06	MTAG
MANBA	4	103552660	103682151	227	14	4.66	1.5811e-06	MTAG
PHF2	9	96338689	96441869	467	26	4.6595	1.5852e-06	MTAG
ELOVL1	1	43829068	43833696	3	2	4.6483	1.6736e-06	GWAS
SLC6A9	1	44457172	44497139	74	14	4.6336	1.7966e-06	MTAG
KCNH3	12	49932940	49952091	46	7	4.6317	1.8133e-06	GWAS
RUNX1T1	8	92967203	93115514	151	3	4.6196	1.9228e-06	MTAG
HYI	1	43916824	43919660	5	2	4.6084	2.0287e-06	MTAG
GIGYF2	2	233562009	233725285	455	21	4.5839	2.2823e-06	MTAG
MMP24	20	33814457	33864801	89	11	4.5724	2.4105e-06	MTAG
RPLP2	11	809647	812880	4	1	4.5492	2.6923e-06	GWAS
C2orf82	2	233721980	233743418	61	11	4.4934	3.5039e-06	MTAG
ASTN2	9	119187504	120177348	3291	149	4.4933	3.5064e-06	MTAG
XRN2	20	21283942	21370463	182	14	4.4693	3.9229e-06	MTAG
EMCN	4	101316498	101801283	1810	47	4.4684	3.9404e-06	MTAG
ROPN1B	3	125687987	125702297	30	8	4.4668	3.9707e-06	GWAS
FAM120A	9	96214004	96328397	343	18	4.4538	4.2185e-06	MTAG
FAM186B	12	49976668	49999422	30	6	4.4477	4.3393e-06	MTAG
GIGYF2	2	233562009	233725285	455	21	4.4455	4.384e-06	GWAS
RSRC1	3	157823644	158263519	1566	20	4.4243	4.8388e-06	MTAG
FAM186B	12	49976668	49999422	30	6	4.4095	5.1807e-06	GWAS
BSN	3	49591922	49708978	179	16	4.3876	5.7315e-06	MTAG
PRPF40B	12	49962001	50038449	86	8	4.384	5.8263e-06	MTAG
ZDHHC5	11	57435219	57468659	56	9	4.3775	6.0033e-06	MTAG
CALN1	7	71244476	71912136	2152	63	4.3649	6.3605e-06	GWAS
PIDD	11	799179	809753	29	4	4.3563	6.6137e-06	MTAG
C2orf82	2	233721980	233743418	61	11	4.3524	6.7327e-06	GWAS
TMEM161B	5	87485450	87565293	134	17	4.3346	7.3017e-06	GWAS
CCDC24	1	44457031	44462200	8	3	4.3308	7.4283e-06	GWAS
ROPN1B	3	125687987	125702297	30	8	4.3283	7.5117e-06	MTAG
PRKD1	14	30045687	30661104	1547	94	4.2971	8.6539e-06	MTAG
HYAL3	3	50330262	50336899	4	2	4.2933	8.8004e-06	GWAS
PRPF40B	12	49962001	50038449	86	8	4.2907	8.9045e-06	GWAS
ARTN	1	44398992	44402913	10	4	4.2761	9.5103e-06	GWAS
C16orf45	16	15528152	15718885	279	26	4.2722	9.6756e-06	MTAG
BSN	3	49591922	49708978	179	16	4.2704	9.7546e-06	GWAS
DAGLA	11	61447905	61514473	119	14	4.2674	9.8898e-06	MTAG
MAGMA Genes of ASD
GENE	CHR	START	STOP	NSNPS	NPARAM	ZSTAT	P	type
ADTRP	6	11712287	11807279	366	38	4.6349	1.7858e-06	GWAS
ADTRP	6	11712287	11807279	366	38	4.3807	5.9142e-06	MTAG
ARL17B	17	44352150	44439130	200	6	4.3512	6.7683e-06	GWAS
ARL17B	17	44352150	44439130	200	6	4.3512	6.7683e-06	MTAG
ASTN2	9	119187504	120177348	3471	161	4.5726	2.4086e-06	MTAG
ATP6V1C2	2	10861775	10925236	227	32	4.2714	9.7136e-06	MTAG
BLK	8	11351510	11422113	305	23	4.6118	1.996e-06	GWAS
C8orf12	8	11225911	11296167	334	28	4.6218	1.9021e-06	GWAS
C8orf74	8	10530147	10558103	32	10	4.4024	5.353e-06	GWAS
C8orf74	8	10530147	10558103	32	10	4.2759	9.5196e-06	MTAG
CACNB2	10	18429606	18830798	1833	118	4.7203	1.1777e-06	MTAG
CRHR1	17	43699267	43913194	1160	10	4.4163	5.0199e-06	GWAS
CRHR1	17	43699267	43913194	1160	10	4.444	4.4149e-06	MTAG
DCC	18	49866542	51057784	5287	109	4.3281	7.5205e-06	MTAG
ERI1	8	8859657	8974256	503	25	4.2864	9.0814e-06	GWAS
GABBR1	6	29523406	29601753	312	30	4.6063	2.0498e-06	GWAS
GABBR1	6	29523406	29601753	312	30	4.6002	2.1106e-06	MTAG
GLT8D1	3	52728505	52740048	19	5	4.6242	1.8805e-06	MTAG
HIST1H1B	6	27834570	27835359	4	2	4.5673	2.4702e-06	MTAG
HIST1H2BN	6	27806323	27823487	34	7	4.7435	1.0504e-06	MTAG
HIST1H3I	6	27839623	27840099	1	1	4.55	2.6823e-06	MTAG
HIST1H4L	6	27840926	27841289	1	1	4.6021	2.0912e-06	MTAG
ITIH3	3	52828784	52843025	25	8	4.8589	5.9028e-07	MTAG
ITIH4	3	52846991	52865495	44	6	4.6993	1.3055e-06	MTAG
KANSL1	17	44107282	44302733	1213	5	4.3477	6.8791e-06	GWAS
KANSL1	17	44107282	44302733	1213	5	4.3532	6.7089e-06	MTAG
KCNB1	20	47980414	48099184	447	44	4.9711	3.3283e-07	MTAG
KCNN2	5	113696642	113832337	361	39	5.7221	5.2612e-09	GWAS
KCNN2	5	113696642	113832337	361	39	4.999	2.8815e-07	MTAG
MACROD2	20	13976015	16033842	6948	314	5.2521	7.5185e-08	GWAS
MACROD2	20	13976015	16033842	6948	314	4.3306	7.4345e-06	MTAG
MANBA	4	103552660	103682151	250	18	4.3612	6.4688e-06	GWAS
MAPT	17	43971748	44105700	842	5	4.3369	7.2269e-06	GWAS
MAPT	17	43971748	44105700	842	5	4.3432	7.0219e-06	MTAG
MFHAS1	8	8640864	8751155	552	30	4.9303	4.1054e-07	GWAS
MSRA	8	9911778	10286401	1697	69	4.7559	9.8777e-07	GWAS
MUSTN1	3	52867130	52869235	8	2	4.4601	4.0965e-06	MTAG
NT5DC2	3	52558386	52569070	30	6	4.4798	3.7354e-06	MTAG
NTM	11	131240373	132206716	3335	231	4.782	8.6798e-07	GWAS
OR2B2	6	27878963	27880174	4	2	4.3376	7.2015e-06	MTAG
PBRM1	3	52579368	52719933	374	12	4.2733	9.628e-06	MTAG
PINX1	8	10622473	10697394	460	22	4.3207	7.776e-06	GWAS
RP1L1	8	10463859	10569697	304	39	5.1803	1.1075e-07	GWAS
RP1L1	8	10463859	10569697	304	39	4.658	1.5966e-06	MTAG
RP5-966M1.6	3	52847298	52869745	60	7	4.6391	1.7495e-06	MTAG
RSRC1	3	157823644	158263519	1601	21	5.1681	1.1825e-07	MTAG
SLC30A9	4	41992489	42092474	414	9	4.3227	7.707e-06	MTAG
SORCS3	10	106400859	107024993	2067	53	5.7964	3.3874e-09	MTAG
SOX7	8	10581278	10697357	637	22	4.5079	3.2737e-06	GWAS
SOX7	8	10582909	10697357	631	22	4.4962	3.4594e-06	GWAS
SPPL2C	17	43922256	43924438	17	2	4.3335	7.3383e-06	GWAS
SPPL2C	17	43922256	43924438	17	2	4.3335	7.3383e-06	MTAG
STAB1	3	52529354	52558511	50	13	4.618	1.9374e-06	MTAG
STH	17	44076616	44077060	1	1	4.3432	7.021e-06	GWAS
STH	17	44076616	44077060	1	1	4.3432	7.021e-06	MTAG
TMEM110	3	52870235	52931612	135	11	4.3811	5.9051e-06	MTAG
TMEM110-MUSTN1	3	52867137	52931578	146	11	4.4501	4.292e-06	MTAG
VWC2L	2	215275789	215443683	486	30	4.4895	3.5694e-06	MTAG
WDPCP	2	63348518	64054977	1790	31	4.51	3.2417e-06	GWAS
WDR73	15	85185999	85197574	31	6	4.3078	8.2447e-06	MTAG
WNT3	17	44839872	44910520	141	25	4.7365	1.0871e-06	GWAS
WNT3	17	44839872	44910520	141	25	4.8175	7.27e-07	MTAG
XKR6	8	10753555	11058875	1136	34	4.9824	3.1393e-07	GWAS
XKR6	8	10753555	11058875	1136	34	4.3608	6.4794e-06	MTAG
XRN2	20	21283942	21370463	201	17	5.9337	1.4812e-09	GWAS
XRN2	20	21283942	21370463	201	17	6.3725	9.3008e-11	MTAG
MAGMA Genes of DEP
GENE	CHR	START	STOP	NSNPS	NPARAM	ZSTAT	P	type
ABT1	6	26597180	26600278	18	7	4.2703	9.7588e-06	MTAG
ACSS2	20	33459949	33515769	120	14	4.296	8.6971e-06	MTAG
ADCY8	8	131792547	132054672	1272	93	4.5047	3.3229e-06	GWAS
AGO2	8	141541264	141645718	422	60	4.5019	3.3681e-06	MTAG
ANKK1	11	113258513	113271140	62	16	4.7504	1.0151e-06	MTAG
ARFGEF2	20	47538427	47653230	346	28	4.7757	8.9532e-07	GWAS
ARFGEF2	20	47538427	47653230	346	28	4.495	3.4787e-06	MTAG
ARHGAP15	2	143848931	144525921	1831	127	4.3562	6.6161e-06	GWAS
ARHGAP15	2	143848931	144525921	1831	127	4.4733	3.8517e-06	MTAG
ARHGEF25	12	58003963	58013162	21	7	4.3168	7.9154e-06	GWAS
AS3MT	10	104629273	104661656	120	17	4.7651	9.4388e-07	MTAG
ASAP1	8	131064353	131455906	1615	58	4.7579	9.7785e-07	MTAG
ASTN2	9	119187504	120177348	4265	236	5.3887	3.5493e-08	GWAS
ASTN2	9	119187504	120177348	4265	236	6.0081	9.3863e-10	MTAG
ASXL3	18	31158579	31331156	539	42	5.805	3.2181e-09	GWAS
ASXL3	18	31158579	31331156	539	42	5.6488	8.0803e-09	MTAG
ATAD2B	2	23971534	24149984	564	26	5.2551	7.3971e-08	GWAS
ATAD2B	2	23971534	24149984	564	26	4.9665	3.4092e-07	MTAG
ATG7	3	11313995	11599139	826	35	5.567	1.2956e-08	GWAS
ATG7	3	11313995	11599139	826	35	5.9081	1.7303e-09	MTAG
BAIAP2	17	79008948	79091232	427	69	4.43	4.7112e-06	GWAS
BCHE	3	165490692	165555260	218	31	4.6967	1.3221e-06	GWAS
BCHE	3	165490692	165555260	218	31	4.9473	3.7623e-07	MTAG
BEND4	4	42112955	42154895	136	22	4.482	3.6966e-06	GWAS
BEND4	4	42112955	42154895	136	22	5.2523	7.5097e-08	MTAG
BTN1A1	6	26501449	26510650	33	10	4.3328	7.3625e-06	MTAG
BTN2A1	6	26458150	26476849	100	24	5.7647	4.0901e-09	GWAS
BTN2A1	6	26458150	26476849	100	24	6.6967	1.0661e-11	MTAG
BTN3A2	6	26365387	26378546	111	12	5.6006	1.0681e-08	GWAS
BTN3A2	6	26365387	26378546	111	12	6.4837	4.4755e-11	MTAG
C10orf32	10	104613980	104624718	24	7	4.5205	3.0845e-06	MTAG
C10orf32-ASMT	10	104614029	104661656	158	20	4.9925	2.9807e-07	MTAG
C11orf31	11	57508825	57510986	8	5	4.8587	5.9074e-07	GWAS
C11orf31	11	57508825	57510986	8	5	5.7642	4.1026e-09	MTAG
C2orf44	2	24252210	24272445	61	16	4.8554	6.0079e-07	GWAS
C2orf44	2	24252210	24272445	61	16	4.6303	1.8256e-06	MTAG
C2orf69	2	200775979	200820658	104	19	4.4548	4.1991e-06	MTAG
C5orf17	5	23951457	24178372	961	34	4.3526	6.7275e-06	GWAS
CACNA1E	1	181382238	181777219	1342	117	5.4355	2.7327e-08	GWAS
CACNA1E	1	181382238	181777219	1342	117	5.9221	1.5897e-09	MTAG
CCDC175	14	59971257	60043549	280	22	4.9647	3.44e-07	GWAS
CCDC175	14	59971257	60043549	280	22	4.9603	3.5185e-07	MTAG
CCDC178	18	30517366	31021065	1413	42	4.6237	1.8845e-06	GWAS
CCDC64	12	120427673	120532298	291	28	5.0693	1.9964e-07	GWAS
CCDC64	12	120427673	120532298	291	28	4.5053	3.3142e-06	MTAG
CCDC9	19	47759237	47775210	61	8	4.3327	7.3633e-06	GWAS
CCDC91	12	28286182	28732883	1450	31	4.338	7.1904e-06	GWAS
CCDC91	12	28286182	28732883	1450	31	4.327	7.5566e-06	MTAG
CDH9	5	26880709	27121257	737	54	5.5746	1.2408e-08	GWAS
CDH9	5	26880709	27121257	737	54	5.2436	7.8729e-08	MTAG
CELF4	18	34823010	35146000	1025	125	5.2643	7.0356e-08	GWAS
CELF4	18	34823010	35146000	1025	125	5.3435	4.5593e-08	MTAG
CHD6	20	40030741	40247133	665	45	5.1706	1.167e-07	GWAS
CHD6	20	40030741	40247133	665	45	5.065	2.0416e-07	MTAG
CLP1	11	57416465	57429340	28	11	4.815	7.3584e-07	GWAS
CLP1	11	57416465	57429340	28	11	5.46	2.3807e-08	MTAG
CNTN5	11	98891683	100229616	6693	271	5.4824	2.0981e-08	GWAS
CNTN5	11	98891683	100229616	6693	271	5.6856	6.5162e-09	MTAG
COMMD10	5	115420688	115748459	2254	52	4.5023	3.3606e-06	GWAS
CREB3L1	11	46299212	46342972	117	31	4.4138	5.0796e-06	MTAG
CSE1L	20	47662849	47713489	149	20	5.8832	2.0119e-09	GWAS
CSE1L	20	47662849	47713489	149	20	5.4689	2.2643e-08	MTAG
CTNND1	11	57520715	57587018	149	34	5.5053	1.8429e-08	GWAS
CTNND1	11	57520715	57587018	149	34	6.3138	1.361e-10	MTAG
CUL4A	13	113862552	113919399	194	16	5.0961	1.7336e-07	GWAS
CUL4A	13	113862552	113919399	194	16	5.4641	2.3265e-08	MTAG
DCAF4L1	4	41983713	41988476	14	5	4.8366	6.6044e-07	MTAG
DCAF5	14	69517598	69619867	193	28	4.7123	1.2248e-06	GWAS
DCAF5	14	69517598	69619867	193	28	4.345	6.9645e-06	MTAG
DCC	18	49866542	51057784	5895	155	9.8003	5.6109e-23	GWAS
DCC	18	49866542	51057784	5895	155	10.493	4.6551e-26	MTAG
DENND1A	9	126141933	126692431	1891	93	4.5931	2.1839e-06	GWAS
DFNA5	7	24737972	24809244	325	27	5.3341	4.802e-08	MTAG
DRD2	11	113280318	113346413	230	40	6.7258	8.7316e-12	GWAS
DRD2	11	113280318	113346413	230	40	6.9917	1.3583e-12	MTAG
EBF3	10	131633547	131762105	274	64	4.569	2.4499e-06	GWAS
EBF3	10	131633547	131762105	274	64	4.7958	8.1014e-07	MTAG
EFNA5	5	106712590	107006596	905	120	4.4097	5.1765e-06	MTAG
ELAVL2	9	23690102	23826335	565	68	5.8277	2.8092e-09	GWAS
ELAVL2	9	23690102	23826335	565	68	5.833	2.7223e-09	MTAG
EP300	22	41487790	41576081	263	34	4.4684	3.941e-06	MTAG
ESR1	6	151977826	152450754	1895	137	4.678	1.4483e-06	GWAS
ESR1	6	151977826	152450754	1895	137	4.7841	8.5883e-07	MTAG
ESR2	14	64550950	64804830	772	58	4.4493	4.3081e-06	GWAS
ESR2	14	64550950	64804830	772	58	4.6754	1.4671e-06	MTAG
ESRRG	1	216676588	217311097	2389	180	4.4197	4.9414e-06	GWAS
ESRRG	1	216676588	217311097	2389	180	4.4424	4.448e-06	MTAG
EVA1B	1	36787632	36789755	4	2	4.2857	9.1076e-06	MTAG
EXD2	14	69658228	69709075	107	14	5.6165	9.742e-09	GWAS
EXD2	14	69658228	69709075	107	14	5.1992	1.0007e-07	MTAG
EXD3	9	140201348	140317714	573	105	4.496	3.4619e-06	GWAS
EXD3	9	140201348	140317714	573	105	4.4696	3.9187e-06	MTAG
FAM120A	9	96214004	96328397	467	38	6.3767	9.0462e-11	GWAS
FAM120A	9	96214004	96328397	467	38	6.947	1.8654e-12	MTAG
FAM120AOS	9	96208776	96215874	30	11	4.4552	4.1911e-06	GWAS
FAM120AOS	9	96208776	96215874	30	11	4.8412	6.454e-07	MTAG
FAM168B	2	131805449	131851033	76	13	4.2802	9.3373e-06	GWAS
FAM168B	2	131805449	131851033	76	13	4.9693	3.3599e-07	MTAG
FHIT	3	59735036	61237133	7330	419	4.4906	3.5506e-06	MTAG
GABBR1	6	29523406	29601753	494	61	4.8558	5.9942e-07	GWAS
GABBR1	6	29523406	29601753	494	61	4.8435	6.3798e-07	MTAG
GALNT10	5	153570290	153800544	985	80	4.8854	5.1609e-07	MTAG
GALNT2	1	230193536	230417870	1006	85	4.6099	2.0148e-06	GWAS
GALNT2	1	230193536	230417870	1006	85	5.1769	1.1281e-07	MTAG
GDNF	5	37812779	37839788	95	23	4.3489	6.8411e-06	MTAG
GLIS3	9	3824127	4348392	2823	240	4.8877	5.101e-07	MTAG
GLT8D1	3	52728505	52740048	25	9	4.6496	1.663e-06	MTAG
GNL3	3	52715172	52728508	45	13	5.0203	2.5797e-07	MTAG
GPC6	13	93879095	95059655	4000	239	5.213	9.2927e-08	GWAS
GPC6	13	93879095	95059655	4000	239	5.2901	6.1132e-08	MTAG
GRIA1	5	152869175	153193429	1334	79	4.46	4.0971e-06	GWAS
GRIA1	5	152869175	153193429	1334	79	4.7397	1.0703e-06	MTAG
GRM5	11	88237744	88799113	2727	63	5.9131	1.6784e-09	GWAS
GRM5	11	88237744	88799113	2727	63	6.2507	2.0434e-10	MTAG
GRM8	7	126078652	126893348	2879	102	5.2387	8.0858e-08	GWAS
GRM8	7	126078652	126893348	2879	102	5.176	1.1336e-07	MTAG
GSS	20	33516236	33543620	51	11	4.5685	2.4562e-06	MTAG
HARS	5	140052758	140071609	60	14	5.3006	5.7704e-08	GWAS
HARS2	5	140071011	140078889	22	8	5.2098	9.4544e-08	GWAS
HIST1H1B	6	27834570	27835359	12	7	4.9867	3.0713e-07	GWAS
HIST1H1B	6	27834570	27835359	12	7	6.003	9.6845e-10	MTAG
HIST1H2AJ	6	27782112	27782607	5	3	5.5033	1.8636e-08	GWAS
HIST1H2AJ	6	27782112	27782607	5	3	6.0167	8.9018e-10	MTAG
HIST1H2AL	6	27833034	27833606	3	2	4.8072	7.6545e-07	GWAS
HIST1H2AL	6	27833034	27833606	3	2	5.6888	6.3986e-09	MTAG
HIST1H2BL	6	27775257	27775709	2	1	5.2597	7.2142e-08	GWAS
HIST1H2BL	6	27775257	27775709	2	1	5.6958	6.141e-09	MTAG
HIST1H2BN	6	27806323	27823487	53	16	6.6166	1.8382e-11	GWAS
HIST1H2BN	6	27806323	27823487	53	16	7.4848	3.5818e-14	MTAG
HIST1H3I	6	27839623	27840099	5	3	4.7507	1.0137e-06	MTAG
HIST1H3J	6	27858093	27860884	14	6	5.285	6.2836e-08	MTAG
HIST1H4L	6	27840926	27841289	2	1	5.4513	2.5002e-08	MTAG
HRH1	3	11178779	11305243	441	62	5.172	1.1582e-07	GWAS
HRH1	3	11178779	11305243	441	62	5.404	3.2587e-08	MTAG
HS3ST1	4	11394774	11431389	142	52	4.3358	7.2599e-06	MTAG
IK	5	140026643	140042064	47	12	5.7097	5.6573e-09	GWAS
IQCJ-SCHIP1	3	158680024	159615155	2740	145	4.8665	5.6787e-07	MTAG
KCNB1	20	47980414	48099184	493	59	6.7876	5.7011e-12	GWAS
KCNB1	20	47980414	48099184	493	59	7.3705	8.5026e-14	MTAG
KCNQ4	1	41249684	41306124	158	39	4.6909	1.3603e-06	GWAS
KCTD7	7	66093868	66276446	743	33	5.2297	8.4888e-08	GWAS
KCTD7	7	66093868	66276446	743	33	4.9598	3.5288e-07	MTAG
KIAA0101	15	64657193	64679886	66	18	4.3005	8.5218e-06	MTAG
KIAA1143	3	44779153	44803154	48	19	4.4737	3.8442e-06	GWAS
KIAA1143	3	44779153	44803154	48	19	4.6777	1.4505e-06	MTAG
KLHL29	2	23608088	23931481	1273	130	4.5825	2.2969e-06	GWAS
KMT2A	11	118307205	118397539	106	15	5.0886	1.8032e-07	GWAS
KMT2A	11	118307205	118397539	106	15	5.4646	2.3199e-08	MTAG
L3HYPDH	14	59927081	59951148	90	15	4.2945	8.7539e-06	GWAS
L3HYPDH	14	59927081	59951148	90	15	4.4013	5.3806e-06	MTAG
LCLAT1	2	30670092	30867091	813	30	4.3217	7.7428e-06	GWAS
LHX2	9	126763949	126795580	82	12	4.3715	6.1688e-06	GWAS
LHX2	9	126763949	126795580	82	12	4.4243	4.8371e-06	MTAG
LINGO1	15	77905369	78113242	834	61	5.3659	4.0266e-08	GWAS
LINGO1	15	77905369	78113242	834	61	5.1275	1.468e-07	MTAG
MAML3	4	140637907	141075338	1228	150	4.5699	2.4397e-06	GWAS
MAML3	4	140637907	141075338	1228	150	4.704	1.2757e-06	MTAG
MBNL1	3	151961617	152183569	512	41	4.5534	2.6387e-06	GWAS
MED19	11	57471186	57479693	20	12	5.1576	1.2509e-07	GWAS
MED19	11	57471186	57479693	20	12	5.8439	2.5503e-09	MTAG
MEF2C	5	88013975	88199922	471	54	4.8449	6.3331e-07	GWAS
MFAP3	5	153418466	153600038	652	54	5.137	1.3957e-07	GWAS
MFAP3	5	153418466	153600038	652	54	5.7871	3.5804e-09	MTAG
MFSD2B	2	24232951	24286191	160	34	5.0624	2.07e-07	GWAS
MFSD2B	2	24232951	24286191	160	34	4.7037	1.2778e-06	MTAG
MGRN1	16	4666494	4740975	428	40	4.3742	6.0931e-06	GWAS
MIEF2	17	18163848	18169866	19	9	4.4409	4.4788e-06	GWAS
MLEC	12	121124672	121139667	61	18	4.2923	8.8414e-06	MTAG
MRC2	17	60704762	60770958	139	26	4.6696	1.5087e-06	GWAS
MRC2	17	60704762	60770958	139	26	4.5059	3.3049e-06	MTAG
MRPS33	7	140705854	140715028	27	9	4.5373	2.8486e-06	MTAG
NCAM1	11	112831997	113149158	1167	70	4.2986	8.5951e-06	GWAS
NCAM1	11	112831997	113149158	1167	70	5.0922	1.7698e-07	MTAG
NDUFA2	5	140018325	140027370	39	12	5.2713	6.7721e-08	GWAS
NECAB1	8	91803778	91971636	500	31	4.3174	7.8939e-06	GWAS
NEK4	3	52744800	52804965	201	26	4.4705	3.9024e-06	MTAG
NEK6	9	127019885	127115586	313	34	4.3391	7.1519e-06	GWAS
NOL4	18	31431064	31804916	886	55	4.5693	2.4471e-06	GWAS
NOL4	18	31431064	31804916	886	55	4.777	8.8953e-07	MTAG
NOS1	12	117645947	117889975	589	79	4.7047	1.2714e-06	MTAG
OASL	12	121458095	121477045	62	20	4.3724	6.1434e-06	MTAG
OLFM4	13	53602894	53626192	99	28	6.2922	1.5654e-10	GWAS
OLFM4	13	53602894	53626192	99	28	6.5601	2.6883e-11	MTAG
OR12D3	6	29341200	29343068	12	6	4.2753	9.5423e-06	GWAS
OR12D3	6	29341200	29343068	12	6	4.2994	8.5648e-06	MTAG
OR2B2	6	27878963	27880174	5	3	4.7503	1.0154e-06	GWAS
OR2B2	6	27878963	27880174	5	3	5.983	1.0951e-09	MTAG
OR9Q1	11	57791353	57949088	673	41	5.009	2.7363e-07	GWAS
OR9Q1	11	57791353	57949088	673	41	5.2736	6.688e-08	MTAG
PAX6	11	31806340	31839509	83	17	4.6237	1.8847e-06	GWAS
PAX6	11	31806340	31839509	83	17	4.717	1.197e-06	MTAG
PBRM1	3	52579368	52719933	503	26	4.5761	2.3687e-06	MTAG
PCDH1	5	141232938	141258811	48	22	4.4203	4.928e-06	GWAS
PCDH1	5	141232938	141258811	48	22	4.5927	2.188e-06	MTAG
PCDH9	13	66876967	67804468	2483	166	5.8906	1.924e-09	GWAS
PCDH9	13	66876967	67804468	2483	166	5.8906	1.924e-09	MTAG
PCDHA1	5	140165876	140391929	798	38	5.9826	1.0979e-09	GWAS
PCDHA10	5	140235595	140391929	572	29	4.6552	1.6181e-06	GWAS
PCDHA11	5	140248689	140391929	519	31	5.1487	1.3117e-07	GWAS
PCDHA12	5	140255058	140391929	496	37	5.229	8.5237e-08	GWAS
PCDHA13	5	140261793	140391929	477	33	5.066	2.0309e-07	GWAS
PCDHA2	5	140174444	140391929	762	38	5.9258	1.5537e-09	GWAS
PCDHA3	5	140180783	140391929	732	44	6.1908	2.9935e-10	GWAS
PCDHA3	5	140180783	140391929	732	44	4.3433	7.0167e-06	MTAG
PCDHA4	5	140186659	140391929	697	41	5.7567	4.288e-09	GWAS
PCDHA5	5	140201222	140391929	647	36	5.2198	8.9545e-08	GWAS
PCDHA6	5	140207563	140391929	630	34	5.0104	2.7155e-07	GWAS
PCDHA7	5	140213969	140391929	607	33	4.9117	4.5145e-07	GWAS
PCDHA8	5	140220907	140391929	589	31	4.7682	9.2936e-07	GWAS
PCDHA9	5	140227048	140391929	580	30	4.7505	1.0146e-06	GWAS
PCDHAC1	5	140306302	140391929	288	32	5.4166	3.038e-08	GWAS
PCLO	7	82383329	82792246	1365	63	5.2794	6.4804e-08	MTAG
PDP1	8	94870035	94938294	266	26	4.5627	2.5254e-06	GWAS
PDP1	8	94870035	94938294	266	26	4.428	4.755e-06	MTAG
PGBD1	6	28249314	28270326	95	25	4.5184	3.1153e-06	GWAS
PGBD1	6	28249314	28270326	95	25	5.4289	2.8352e-08	MTAG
PHF2	9	96338689	96441869	558	35	6.0701	6.3926e-10	GWAS
PHF2	9	96338689	96441869	558	35	6.683	1.1702e-11	MTAG
PLCG1	20	39765600	39811629	116	40	4.4563	4.1692e-06	MTAG
PLCL2	3	16844159	17132086	934	54	4.4342	4.6211e-06	MTAG
PLEKHB1	11	73357223	73373864	91	21	4.6573	1.6017e-06	GWAS
PLEKHB1	11	73357223	73373864	91	21	4.5037	3.3387e-06	MTAG
PLEKHO1	1	150121373	150136916	47	11	4.3118	8.098e-06	MTAG
PMFBP1	16	72146056	72210777	223	36	4.4065	5.2533e-06	GWAS
PMFBP1	16	72146056	72210777	223	36	4.5637	2.5129e-06	MTAG
POU6F2	7	39017598	39532694	1884	93	4.8923	4.9837e-07	GWAS
POU6F2	7	39017598	39532694	1884	93	5.2585	7.2611e-08	MTAG
PPIB	15	64448011	64455404	21	7	4.3872	5.7415e-06	MTAG
PRKD1	14	30045687	30661104	2019	144	4.6825	1.4171e-06	MTAG
PROZ	13	113812968	113826694	52	9	4.5141	3.179e-06	MTAG
PTGIS	20	48120411	48184683	127	37	4.9373	3.9604e-07	GWAS
PTGIS	20	48120411	48184683	127	37	5.9967	1.0068e-09	MTAG
RAB35	12	120532899	120555306	79	19	5.5799	1.2033e-08	GWAS
RAB35	12	120532899	120555306	79	19	5.0249	2.518e-07	MTAG
RABGEF1	7	66147151	66276451	533	26	5.1026	1.6748e-07	GWAS
RABGEF1	7	66147151	66276451	533	26	4.8314	6.7801e-07	MTAG
RANGAP1	22	41641615	41682255	118	21	4.2684	9.8433e-06	GWAS
RANGAP1	22	41641615	41682255	118	21	5.0485	2.2268e-07	MTAG
RBFOX1	16	6069095	7763340	12296	538	4.8302	6.8201e-07	GWAS
RBFOX1	16	6069095	7763340	12296	538	5.4738	2.2028e-08	MTAG
RBMS3	3	29322473	30051886	3260	196	4.2717	9.6998e-06	MTAG
RERE	1	8412457	8877702	1036	43	6.8474	3.7615e-12	GWAS
RERE	1	8412457	8877702	1036	43	6.0842	5.8532e-10	MTAG
RGS6	14	72399156	73030654	2659	141	4.346	6.931e-06	GWAS
RGS6	14	72399156	73030654	2659	141	4.5091	3.2554e-06	MTAG
RHOF	12	122215664	122241309	90	16	4.717	1.1969e-06	MTAG
ROBO1	3	78646390	79816965	3679	168	4.2927	8.8276e-06	GWAS
ROBO2	3	75955846	77699115	6190	273	6.6884	1.128e-11	GWAS
ROBO2	3	75955846	77699115	6190	273	6.524	3.4234e-11	MTAG
RP11-691N7.6	11	57509635	57560715	112	31	5.6341	8.8e-09	GWAS
RP11-691N7.6	11	57509635	57560715	112	31	6.3988	7.8327e-11	MTAG
RP11-944L7.5	3	44607051	44635665	84	15	5.1377	1.3905e-07	GWAS
RP11-944L7.5	3	44607051	44635665	84	15	5.4566	2.4264e-08	MTAG
RSRC1	3	157823644	158263519	1428	26	5.9091	1.7196e-09	GWAS
RSRC1	3	157823644	158263519	1428	26	6.5559	2.7656e-11	MTAG
RTN1	14	60062694	60337684	799	47	4.4323	4.6617e-06	MTAG
RTP4	3	187086120	187089864	27	13	4.4882	3.5919e-06	GWAS
RTP4	3	187086120	187089864	27	13	4.3839	5.8292e-06	MTAG
RUNX1T1	8	92967203	93115514	180	9	4.5869	2.2492e-06	MTAG
SAMD3	6	130465460	130686570	1163	39	4.7905	8.3174e-07	MTAG
SBDS	7	66452664	66460588	19	9	5.0622	2.0719e-07	GWAS
SBDS	7	66452664	66460588	19	9	4.8512	6.1358e-07	MTAG
SDK1	7	3341080	4308632	6006	174	4.7404	1.0667e-06	MTAG
SEMA6D	15	47476298	48066420	2079	77	4.6325	1.8068e-06	MTAG
SERPING1	11	57364860	57382326	48	9	4.343	7.0263e-06	GWAS
SERPING1	11	57364860	57382326	48	9	4.912	4.5072e-07	MTAG
SGCE	7	94214542	94285521	137	20	4.3107	8.1366e-06	MTAG
SHISA9	16	12995477	13334272	1572	114	5.4755	2.1818e-08	GWAS
SHISA9	16	12995477	13334272	1572	114	5.4621	2.352e-08	MTAG
SHOX2	3	157814948	157824292	28	5	4.6254	1.8697e-06	GWAS
SHOX2	3	157814948	157824292	28	5	4.6134	1.9811e-06	MTAG
SLC17A3	6	25833294	25882514	231	42	4.351	6.7751e-06	GWAS
SLC17A3	6	25833294	25882514	231	42	4.9404	3.8981e-07	MTAG
SLC30A9	4	41992489	42092474	401	14	4.9745	3.2705e-07	MTAG
SMIM4	3	52568029	52613253	157	24	4.3617	6.4539e-06	MTAG
SORCS3	10	106400859	107024993	2850	87	5.7187	5.3686e-09	GWAS
SORCS3	10	106400859	107024993	2850	87	7.5841	1.6739e-14	MTAG
SOX5	12	23682440	24103966	1377	142	4.6765	1.4594e-06	GWAS
SOX5	12	23682440	24103966	1377	142	4.9243	4.2331e-07	MTAG
SP4	7	21467652	21554440	397	42	4.2976	8.6323e-06	MTAG
SPPL3	12	121200313	121342174	549	31	6.1025	5.2195e-10	GWAS
SPPL3	12	121200313	121342174	549	31	6.4662	5.0237e-11	MTAG
STAU1	20	47729878	47804904	207	33	5.7879	3.5645e-09	GWAS
STAU1	20	47729878	47804904	207	33	5.506	1.8359e-08	MTAG
STK24	13	99102455	99230194	441	40	4.4014	5.3769e-06	GWAS
STK24	13	99102455	99230194	441	40	4.3256	7.6075e-06	MTAG
SUDS3	12	118814185	118855840	137	16	4.5227	3.053e-06	GWAS
SUDS3	12	118814185	118855840	137	16	4.8495	6.189e-07	MTAG
TANGO6	16	68877507	69119083	758	45	4.3151	7.9764e-06	GWAS
TAOK3	12	118587606	118810750	573	32	4.415	5.05e-06	MTAG
TCAIM	3	44379611	44450943	189	25	4.7419	1.0585e-06	GWAS
TCAIM	3	44379611	44450943	189	25	5.0872	1.8169e-07	MTAG
TCF20	22	42556019	42739622	568	51	4.6505	1.656e-06	MTAG
TCF4	18	52889562	53332018	1066	92	5.7398	4.7382e-09	GWAS
TCF4	18	52889562	53332018	1066	92	6.4814	4.5427e-11	MTAG
TENM2	5	166711804	167691162	2649	242	5.4237	2.9196e-08	GWAS
TENM2	5	166711804	167691162	2649	242	6.0607	6.7782e-10	MTAG
THAP5	7	108194987	108210194	45	9	4.7432	1.0516e-06	MTAG
TLK2	17	60536019	60692842	244	33	4.8922	4.9852e-07	GWAS
TLK2	17	60536019	60692842	244	33	4.6605	1.5769e-06	MTAG
TMCO6	5	140019012	140024993	23	7	4.8844	5.1865e-07	GWAS
TMEM106B	7	12250867	12282993	258	15	6.6188	1.8108e-11	GWAS
TMEM106B	7	12250867	12282993	258	15	6.47	4.9009e-11	MTAG
TMEM132D	12	129556270	130388211	3492	337	4.4677	3.9526e-06	MTAG
TMEM136	11	120195838	120204391	24	8	4.3014	8.4856e-06	MTAG
TMEM161B	5	87485450	87565293	201	40	5.4099	3.1535e-08	GWAS
TMEM55A	8	92006024	92053292	120	23	4.3235	7.6772e-06	GWAS
TMX2	11	57480072	57508445	65	17	5.6699	7.1444e-09	GWAS
TMX2	11	57480072	57508445	65	17	6.5513	2.852e-11	MTAG
TMX2-CTNND1	11	57480077	57559058	179	37	5.8356	2.6796e-09	GWAS
TMX2-CTNND1	11	57480077	57559058	179	37	6.6272	1.7101e-11	MTAG
TOP1	20	39657458	39753127	220	48	4.531	2.9356e-06	MTAG
TOPAZ1	3	44283378	44373590	220	19	4.2774	9.456e-06	MTAG
TRHR	8	110098850	110131813	118	22	4.4524	4.2457e-06	MTAG
TRIM66	11	8633584	8693413	174	26	4.3787	5.9685e-06	GWAS
TTC12	11	113185251	113254266	216	41	5.1778	1.1226e-07	GWAS
TTC12	11	113185251	113254266	216	41	5.7246	5.1825e-09	MTAG
TYR	11	88910620	89028927	385	29	4.7946	8.1513e-07	GWAS
TYR	11	88910620	89028927	385	29	5.0453	2.2638e-07	MTAG
TYW5	2	200794698	200820459	57	15	4.6487	1.6699e-06	MTAG
UBXN2A	2	24150155	24227779	300	27	5.2337	8.3076e-08	GWAS
UBXN2A	2	24150155	24227779	300	27	5.0295	2.4585e-07	MTAG
VPS41	7	38762563	38971994	888	47	6.4993	4.035e-11	GWAS
VPS41	7	38762563	38971994	888	47	6.4805	4.5714e-11	MTAG
VRK2	2	58134786	58387055	827	51	5.3096	5.4948e-08	GWAS
VRK2	2	58134786	58387055	827	51	6.0846	5.8396e-10	MTAG
WDR55	5	140044261	140053709	33	11	5.2592	7.2347e-08	GWAS
XRN2	20	21283942	21370463	218	27	4.3012	8.4929e-06	MTAG
ZC3H7B	22	41697526	41756151	175	33	5.1669	1.1902e-07	GWAS
ZC3H7B	22	41697526	41756151	175	33	5.5257	1.6407e-08	MTAG
ZC3H8	2	112969102	113012713	75	19	4.2775	9.4484e-06	MTAG
ZDHHC5	11	57435219	57468659	86	23	5.8703	2.175e-09	GWAS
ZDHHC5	11	57435219	57468659	86	23	6.6284	1.6971e-11	MTAG
ZFHX4	8	77593454	77779521	482	53	5.0837	1.8508e-07	GWAS
ZFHX4	8	77593454	77779521	482	53	5.6882	6.42e-09	MTAG
ZHX3	20	39807088	39946312	387	38	4.5383	2.8348e-06	MTAG
ZKSCAN4	6	28212401	28227011	55	21	4.9449	3.8099e-07	GWAS
ZKSCAN4	6	28212401	28227011	55	21	6.023	8.5603e-10	MTAG
ZKSCAN7	3	44596685	44624975	95	15	5.0257	2.5086e-07	GWAS
ZKSCAN7	3	44596685	44624975	95	15	5.3323	4.8497e-08	MTAG
ZKSCAN8	6	28109688	28127250	75	17	5.3869	3.5845e-08	MTAG
ZMAT2	5	140078265	140086248	21	6	5.4297	2.8229e-08	GWAS
ZNF165	6	28048753	28057341	33	10	4.4381	4.5379e-06	MTAG
ZNF184	6	27418522	27440897	108	12	4.6842	1.4054e-06	GWAS
ZNF197	3	44626380	44689963	129	24	5.5722	1.2579e-08	GWAS
ZNF197	3	44626380	44689963	129	24	5.9023	1.7925e-09	MTAG
ZNF322	6	26636518	26659980	102	18	5.0044	2.8024e-07	MTAG
ZNF428	19	44111371	44124026	28	11	4.2663	9.9352e-06	MTAG
ZNF445	3	44481262	44519162	92	26	5.634	8.8051e-09	GWAS
ZNF445	3	44481262	44519162	92	26	6.0293	8.2355e-10	MTAG
ZNF660	3	44619715	44641186	53	16	5.496	1.9423e-08	GWAS
ZNF660	3	44619715	44641186	53	16	5.8935	1.8906e-09	MTAG
ZNF852	3	44540462	44552128	18	9	4.319	7.8365e-06	GWAS
ZNF852	3	44540462	44552128	18	9	4.7084	1.2481e-06	MTAG
ZSCAN12	6	28346732	28367511	101	21	5.1145	1.5732e-07	MTAG
ZSCAN16	6	28092338	28097860	25	10	5.2761	6.5983e-08	MTAG
ZSCAN31	6	28292470	28324048	173	33	4.7086	1.2472e-06	MTAG
ZSCAN9	6	28192664	28201260	51	19	4.8944	4.9291e-07	MTAG
MAGMA Genes of BD
GENE	CHR	START	STOP	NSNPS	NPARAM	ZSTAT	P	type
ABCB1	7	87133175	87342611	421	37	4.5343	2.8902e-06	MTAG
ABT1	6	26597180	26600278	14	4	5.0457	2.2596e-07	MTAG
AC074091.13	2	27928653	27938599	14	5	4.4167	5.0108e-06	GWAS
AC074091.13	2	27928653	27938599	14	5	4.3737	6.1083e-06	MTAG
ACTR5	20	37377085	37400834	106	13	4.2964	8.6784e-06	MTAG
ADD3	10	111756126	111895323	192	21	5.4545	2.4552e-08	GWAS
AKT3	1	243651535	244014381	527	22	4.9469	3.7694e-07	MTAG
AL049840.1	14	104177607	104179149	2	1	4.8646	5.733e-07	MTAG
ALAS1	3	52232102	52248343	15	2	4.718	1.1908e-06	MTAG
ALMS1	2	73612886	73837920	400	13	4.4881	3.5928e-06	MTAG
ALPK3	15	85359911	85416713	143	25	4.8423	6.4177e-07	MTAG
AMBRA1	11	46417964	46615675	180	20	4.3924	5.6063e-06	MTAG
ANAPC5	12	121746048	121837699	255	31	4.2783	9.4174e-06	MTAG
ANKS1B	12	99120235	100378432	3140	174	5.1339	1.4191e-07	MTAG
AP3B2	15	83328033	83378666	114	20	4.3822	5.8732e-06	MTAG
APH1A	1	150237804	150241980	2	1	4.3985	5.4503e-06	MTAG
APOPT1	14	104029299	104073860	114	13	5.3937	3.4516e-08	MTAG
AS3MT	10	104629273	104661656	109	13	6.3157	1.3446e-10	MTAG
ASPHD1	16	29911696	29931185	20	5	4.7514	1.0099e-06	MTAG
ATP13A1	19	19756007	19774502	48	11	4.4716	3.8824e-06	MTAG
ATXN7	3	63850233	63989138	227	28	4.8691	5.6056e-07	MTAG
ATXN7L3	17	42269173	42277481	8	5	5.0111	2.7067e-07	GWAS
B3GAT1	11	134248398	134281812	129	14	4.2998	8.5477e-06	MTAG
BAG4	8	38034051	38070819	56	4	5.0005	2.8587e-07	MTAG
BAG5	14	104022881	104029168	9	2	5.3441	4.5432e-08	MTAG
BCL11B	14	99635624	99737861	266	36	6.1297	4.4022e-10	MTAG
BTN2A1	6	26458150	26476849	64	13	7.0624	8.1842e-13	MTAG
BTN3A2	6	26365387	26378546	99	9	6.4963	4.1169e-11	MTAG
C10orf32	10	104613980	104624718	26	7	6.5147	3.6421e-11	MTAG
C10orf32-ASMT	10	104614029	104661656	145	16	6.6683	1.2935e-11	MTAG
C11orf80	11	66511922	66610987	91	19	4.334	7.3202e-06	GWAS
C11orf80	11	66511922	66610987	91	19	5.0143	2.6612e-07	MTAG
C11orf84	11	63580860	63595190	31	6	4.354	6.6851e-06	MTAG
C12orf65	12	123717463	123742506	77	8	4.7886	8.3954e-07	MTAG
C17orf53	17	42219274	42239844	31	6	4.7795	8.7879e-07	GWAS
C2orf15	2	99757948	99939204	367	24	4.3289	7.4941e-06	GWAS
C2orf47	2	200820040	200873263	93	15	5.0512	2.1949e-07	MTAG
C2orf69	2	200775979	200820658	97	15	5.6312	8.9491e-09	MTAG
CACNA1C	12	2079952	2802108	2032	173	5.2387	8.0852e-08	GWAS
CACNA1C	12	2079952	2802108	2032	173	7.5612	1.9975e-14	MTAG
CACNA1I	22	39966758	40085742	273	24	5.7223	5.2555e-09	MTAG
CACNB2	10	18429606	18830798	1537	110	6.6683	1.2938e-11	MTAG
CCS	11	66360292	66373490	17	6	4.4971	3.4442e-06	MTAG
CD40	20	44746911	44758502	27	11	4.4032	5.333e-06	MTAG
CD47	3	107762145	107809872	95	17	4.4879	3.5958e-06	GWAS
CDKN2C	1	51426417	51440305	14	5	4.9479	3.7506e-07	GWAS
CDKN2C	1	51426417	51440305	14	5	4.6341	1.7928e-06	MTAG
CENPT	16	67862060	67881714	22	4	4.3092	8.191e-06	MTAG
CILP2	19	19649057	19657468	18	2	4.97	3.3469e-07	GWAS
CILP2	19	19649057	19657468	18	2	4.6712	1.4973e-06	MTAG
CIRH1A	16	69165194	69265033	182	25	4.3271	7.5529e-06	MTAG
CNNM2	10	104678050	104849978	409	21	5.4286	2.8402e-08	MTAG
CNOT1	16	58553855	58663790	341	17	4.2873	9.0444e-06	MTAG
CNTN4	3	2140497	3099645	4311	306	4.7594	9.7072e-07	MTAG
COG8	16	69354043	69373570	48	9	4.4828	3.6831e-06	MTAG
CREB1	2	208394461	208468155	106	13	4.7218	1.1689e-06	MTAG
CTC-260F20.3	19	19627036	19646885	39	5	5.1802	1.1084e-07	GWAS
CTC-260F20.3	19	19627036	19646885	39	5	4.9786	3.2026e-07	MTAG
CTSF	11	66330934	66336312	14	3	4.5378	2.8422e-06	MTAG
CUL9	6	43149913	43192325	73	10	4.3264	7.5797e-06	MTAG
CYP17A1	10	104590288	104597290	19	4	5.7021	5.9157e-09	MTAG
DCC	18	49866542	51057784	4510	115	4.4048	5.2952e-06	MTAG
DDHD2	8	38082736	38133076	43	6	4.6511	1.6512e-06	GWAS
DDHD2	8	38082736	38133076	43	6	5.5794	1.2068e-08	MTAG
DFNA5	7	24737972	24809244	272	22	4.4024	5.3524e-06	GWAS
DFNA5	7	24737972	24809244	272	22	5.4528	2.4794e-08	MTAG
DIP2A	21	47878812	47989926	407	28	4.3644	6.3732e-06	GWAS
DLGAP2	8	1449532	1656642	941	44	4.4953	3.4735e-06	GWAS
DNAJB7	22	41255553	41258130	3	2	4.355	6.653e-06	MTAG
DNAJB9	7	108210012	108215294	8	3	4.5545	2.6259e-06	MTAG
DOCK2	5	169064251	169510386	1406	116	4.7409	1.0638e-06	GWAS
DPYD	1	97543299	98386605	2006	124	4.8014	7.8782e-07	MTAG
DRD2	11	113280318	113346413	176	25	4.7531	1.0014e-06	MTAG
EIF5B	2	99953816	100017789	126	13	4.3544	6.6726e-06	GWAS
ETF1	5	137841784	137878989	63	12	4.5493	2.6918e-06	MTAG
FADS1	11	61567099	61596790	38	5	4.404	5.314e-06	GWAS
FADS1	11	61567099	61596790	38	5	4.3542	6.6767e-06	MTAG
FADS2	11	61560452	61634826	166	19	5.0542	2.1605e-07	GWAS
FADS2	11	61560452	61634826	166	19	4.719	1.1849e-06	MTAG
FAF1	1	50905150	51425935	690	24	4.9256	4.2053e-07	GWAS
FAF1	1	50905150	51425935	690	24	4.3873	5.7373e-06	MTAG
FAM196B	5	169291268	169407744	300	51	5.2466	7.7476e-08	GWAS
FAM196B	5	169291268	169407744	300	51	4.9373	3.9608e-07	MTAG
FANCA	16	89803957	89883065	446	17	4.3289	7.4913e-06	GWAS
FANCA	16	89803957	89883065	446	17	4.5294	2.9577e-06	MTAG
FES	15	91426925	91439006	34	7	5.542	1.495e-08	MTAG
FGFR1	8	38268656	38326352	86	18	4.7921	8.2511e-07	GWAS
FGFR1	8	38268656	38326352	86	18	5.7013	5.9457e-09	MTAG
FOXO6	1	41827594	41849262	62	13	4.6529	1.6364e-06	GWAS
FOXO6	1	41827594	41849262	62	13	5.0013	2.847e-07	MTAG
FURIN	15	91411822	91426688	31	7	5.0746	1.9417e-07	MTAG
GATAD2A	19	19496635	19619740	192	16	4.5949	2.1649e-06	GWAS
GATAD2A	19	19496635	19619740	192	16	4.9434	3.8377e-07	MTAG
GLT8D1	3	52728505	52740048	14	3	4.3425	7.0421e-06	GWAS
GLT8D1	3	52728505	52740048	14	3	6.0031	9.6764e-10	MTAG
GMIP	19	19740285	19754476	21	7	4.8824	5.2402e-07	GWAS
GMIP	19	19740285	19754476	21	7	5.3482	4.441e-08	MTAG
GNL3	3	52715172	52728508	22	3	4.2779	9.4329e-06	GWAS
GNL3	3	52715172	52728508	22	3	5.7355	4.8604e-09	MTAG
GRIN2A	16	9852376	10276611	1721	50	4.4493	4.3069e-06	GWAS
GRIN2A	16	9852376	10276611	1721	50	5.1066	1.6397e-07	MTAG
GRM3	7	86273230	86494200	423	41	4.3018	8.4701e-06	MTAG
GSTO1	10	105995114	106027217	68	14	4.438	4.5397e-06	MTAG
HAPLN4	19	19366450	19373605	17	3	5.4358	2.7275e-08	GWAS
HAPLN4	19	19366450	19373605	17	3	5.2354	8.2333e-08	MTAG
HFE	6	26087509	26098571	28	10	4.5242	3.0315e-06	MTAG
HIST1H1A	6	26017260	26018040	4	2	4.6073	2.0399e-06	MTAG
HIST1H1B	6	27834570	27835359	4	2	7.2571	1.9773e-13	MTAG
HIST1H2AJ	6	27782112	27782607	4	1	5.0875	1.8141e-07	MTAG
HIST1H2AL	6	27833034	27833606	3	2	6.0491	7.2843e-10	MTAG
HIST1H2BF	6	26199748	26200942	10	4	4.9024	4.7326e-07	MTAG
HIST1H2BL	6	27775257	27775709	2	1	5.3036	5.6756e-08	MTAG
HIST1H2BN	6	27806323	27823487	27	5	7.4382	5.1014e-14	MTAG
HIST1H3I	6	27839623	27840099	1	1	6.186	3.0853e-10	MTAG
HIST1H3J	6	27858093	27860884	7	2	5.685	6.5411e-09	MTAG
HIST1H4A	6	26021907	26022278	1	1	6.316	1.342e-10	MTAG
HIST1H4L	6	27840926	27841289	1	1	8.6124	3.5781e-18	MTAG
HLF	17	53342373	53402426	132	28	5.166	1.1956e-07	GWAS
HLF	17	53342373	53402426	132	28	4.7605	9.6568e-07	MTAG
HS6ST3	13	96743093	97485671	1710	69	4.2909	8.8973e-06	MTAG
HSPA9	5	137890571	137911133	35	7	4.5751	2.3803e-06	MTAG
HSPD1	2	198351305	198381461	38	7	4.7974	8.038e-07	MTAG
HSPE1-MOB4	2	198365137	198415450	62	8	4.9937	2.9613e-07	MTAG
ILF3	19	10764937	10803093	53	7	5.3453	4.5121e-08	GWAS
INO80E	16	30006615	30017114	25	4	4.487	3.6109e-06	MTAG
IREB2	15	78729773	78793798	132	13	4.5023	3.3618e-06	MTAG
ITIH1	3	52811603	52826078	33	5	5.5729	1.2524e-08	MTAG
ITIH3	3	52828784	52843025	22	7	4.5218	3.0654e-06	GWAS
ITIH3	3	52828784	52843025	22	7	6.3466	1.1008e-10	MTAG
ITIH4	3	52846991	52865495	42	6	4.671	1.4989e-06	GWAS
ITIH4	3	52846991	52865495	42	6	6.1463	3.9647e-10	MTAG
KCNB1	20	47980414	48099184	406	39	5.1636	1.211e-07	MTAG
KCNG1	20	49620193	49639666	53	10	4.4711	3.8907e-06	MTAG
KCNG2	18	77623668	77660184	154	18	4.5415	2.7931e-06	MTAG
KCNJ13	2	233631174	233641278	26	6	4.3513	6.7656e-06	MTAG
KCTD13	16	29916333	29938356	35	5	5.3715	3.9052e-08	MTAG
KIF15	3	44803209	44914868	129	17	4.382	5.88e-06	GWAS
KLC1	14	104028233	104167888	337	19	5.0309	2.4415e-07	MTAG
LETM2	8	38243725	38267045	30	5	4.8162	7.3148e-07	GWAS
LETM2	8	38243725	38267045	30	5	5.7807	3.7185e-09	MTAG
LMAN2L	2	97371666	97405801	40	6	4.4885	3.5863e-06	MTAG
LSM1	8	38020839	38034248	25	7	4.463	4.0409e-06	GWAS
LSM1	8	38020839	38034248	25	7	5.1591	1.241e-07	MTAG
LSS	21	47608055	47648738	130	16	4.36	6.5022e-06	GWAS
LYG2	2	99858709	99871745	25	9	4.6903	1.3641e-06	GWAS
MACROD1	11	63766030	63933578	380	50	5.1437	1.3466e-07	MTAG
MACROD2	20	13976015	16033842	6256	331	5.303	5.6968e-08	GWAS
MAD1L1	7	1855429	2272878	1750	35	5.0247	2.5213e-07	MTAG
MAPK1	22	22108789	22221970	271	19	4.4064	5.2546e-06	GWAS
MAPK1	22	22108789	22221970	271	19	4.6945	1.3364e-06	MTAG
MARK2	11	63606400	63678491	111	10	4.8831	5.2209e-07	MTAG
MAU2	19	19431490	19469563	79	9	4.3392	7.1492e-06	GWAS
MAU2	19	19431490	19469563	79	9	4.4949	3.48e-06	MTAG
MED24	17	38175350	38217468	83	9	4.3615	6.4575e-06	GWAS
MED24	17	38175350	38217468	83	9	4.5281	2.9764e-06	MTAG
METTL21A	2	208445355	208490652	68	9	4.6576	1.5997e-06	MTAG
MOB4	2	198380295	198418423	50	8	4.9952	2.9388e-07	MTAG
MRPL33	2	27994584	28210954	309	13	5.0814	1.8737e-07	MTAG
MRPS33	7	140705854	140715028	19	5	4.729	1.1284e-06	GWAS
MRPS33	7	140705854	140715028	19	5	5.5685	1.2851e-08	MTAG
MUSTN1	3	52867130	52869235	6	2	4.4354	4.5955e-06	GWAS
MUSTN1	3	52867130	52869235	6	2	5.9639	1.2314e-09	MTAG
NAB2	12	57482677	57489259	13	7	5.0096	2.7271e-07	MTAG
NAGA	22	42454358	42466846	21	5	4.5121	3.2093e-06	MTAG
NBL1	1	19967048	19984945	63	18	4.2677	9.8744e-06	GWAS
NDUFA13	19	19626545	19644285	37	4	5.1821	1.097e-07	GWAS
NDUFA13	19	19626545	19644285	37	4	4.9173	4.3881e-07	MTAG
NDUFA6	22	42481529	42486959	9	3	4.3086	8.2155e-06	MTAG
NEK4	3	52744800	52804965	127	10	5.3955	3.4175e-08	MTAG
NGEF	2	233743396	233877982	525	41	4.7488	1.023e-06	MTAG
NIP7	16	69373333	69377014	14	5	4.4123	5.1129e-06	MTAG
NKAIN2	6	124125286	125146803	2816	206	4.6628	1.5594e-06	MTAG
NKAPL	6	28227098	28228736	6	3	5.0327	2.4184e-07	MTAG
NMB	15	85198360	85201794	11	4	4.9301	4.1096e-07	GWAS
NMB	15	85198360	85201794	11	4	5.9688	1.195e-09	MTAG
NT5C2	10	104845940	104953056	234	18	5.6247	9.2907e-09	MTAG
NT5DC2	3	52558386	52569070	27	5	5.2774	6.5522e-08	MTAG
NTRK3	15	88418230	88799999	829	68	4.5277	2.9821e-06	MTAG
NUTF2	16	67880635	67906470	39	9	4.2668	9.9161e-06	MTAG
OR2B2	6	27878963	27880174	4	2	7.0752	7.4641e-13	MTAG
PACS1	11	65837834	66012218	290	16	4.2661	9.9464e-06	GWAS
PBRM1	3	52579368	52719933	319	11	5.6113	1.0043e-08	MTAG
PBX4	19	19672522	19729725	79	12	4.3592	6.5264e-06	MTAG
PC	11	66615704	66725847	203	25	4.3691	6.2387e-06	MTAG
PCID2	13	113831891	113863029	45	8	4.7008	1.2958e-06	MTAG
PGBD1	6	28249314	28270326	58	12	6.032	8.098e-10	MTAG
PI3	20	43803517	43805185	15	3	4.3996	5.423e-06	GWAS
PITPNM2	12	123468027	123634562	183	24	4.8474	6.2548e-07	MTAG
PLEKHO1	1	150121373	150136916	31	6	5.0835	1.8527e-07	GWAS
PLEKHO1	1	150121373	150136916	31	6	6.4583	5.2956e-11	MTAG
POM121L2	6	27253682	27279949	94	16	4.9367	3.9718e-07	MTAG
PPAPDC1B	8	38120648	38126761	6	3	5.0191	2.5955e-07	MTAG
PPP1R13B	14	104200089	104313927	252	10	5.693	6.243e-09	MTAG
PPP1R16B	20	37434348	37551667	289	40	4.4758	3.8058e-06	MTAG
PRKCA	17	64298754	64806861	1745	115	4.2767	9.4855e-06	GWAS
PRKD1	14	30045687	30661104	1521	109	5.1734	1.1493e-07	MTAG
PRPF3	1	150293925	150325671	89	11	4.6123	1.991e-06	MTAG
PTGIS	20	48120411	48184683	112	30	5.7165	5.4369e-09	MTAG
RANGAP1	22	41641615	41682255	84	11	4.324	7.6616e-06	MTAG
RBKS	2	28004231	28113965	173	11	5.1623	1.2195e-07	MTAG
RBM4	11	66384097	66434153	43	12	4.6353	1.7825e-06	MTAG
RBPJL	20	43935491	43945803	19	4	4.6653	1.5412e-06	GWAS
RCOR2	11	63678693	63684316	5	1	4.8305	6.8084e-07	MTAG
REV1	2	100016938	100106497	178	13	4.483	3.6809e-06	GWAS
RFTN2	2	198432948	198540769	163	13	5.0082	2.7477e-07	MTAG
RP11-343C2.7	16	69369179	69385633	36	9	4.8874	5.11e-07	MTAG
RP11-343C2.9	16	69368994	69390209	39	10	4.8943	4.9325e-07	MTAG
RP11-451M19.3	10	111701029	111713649	20	2	4.4582	4.1327e-06	GWAS
RP11-73M18.2	14	104029299	104152261	298	19	5.0999	1.6993e-07	MTAG
RP11-894J14.5	3	53003135	53133469	334	19	4.7195	1.1824e-06	MTAG
RP5-966M1.6	3	52847298	52869745	56	6	4.6299	1.8292e-06	GWAS
RP5-966M1.6	3	52847298	52869745	56	6	6.0744	6.2222e-10	MTAG
RPGRIP1	14	21756098	21819460	194	27	4.6236	1.8855e-06	GWAS
RPRD2	1	150335567	150449042	328	14	4.5031	3.3488e-06	GWAS
RPRD2	1	150335567	150449042	328	14	4.7796	8.7804e-07	MTAG
RPS6KA2	6	166822852	167319939	1748	150	5.21	9.4429e-08	GWAS
RPS6KA2	6	166822852	167319939	1748	150	5.026	2.5047e-07	MTAG
SEC11A	15	85212775	85259947	93	17	4.6524	1.6404e-06	GWAS
SEC11A	15	85212775	85259947	93	17	5.8169	2.9981e-09	MTAG
2018-09-03	22	42372276	42394225	55	11	4.6561	1.6116e-06	MTAG
SETD6	16	58549383	58554431	14	4	4.9018	4.7483e-07	MTAG
SF3B1	2	198254508	198299815	42	6	5.5203	1.6924e-08	MTAG
SFMBT1	3	52937588	53080766	308	18	5.6476	8.1331e-09	MTAG
SLC12A4	16	67977377	68003504	27	8	4.4508	4.2772e-06	MTAG
SLC17A1	6	25783125	25832287	140	14	5.0785	1.9025e-07	MTAG
SLC17A3	6	25833294	25882514	138	17	5.4185	3.0043e-08	MTAG
SLC22A7	6	43263432	43273276	17	6	4.554	2.6322e-06	MTAG
SLC25A17	22	41165634	41215403	57	6	4.5012	3.3792e-06	GWAS
SLC27A5	19	58990879	59023780	73	11	4.2851	9.1344e-06	MTAG
SMIM4	3	52568029	52613253	97	10	5.4536	2.4675e-08	MTAG
SNAP91	6	84262599	84419410	305	19	4.84	6.4904e-07	GWAS
SNAP91	6	84262599	84419410	305	19	5.602	1.0596e-08	MTAG
SORCS3	10	106400859	107024993	1803	48	5.1927	1.0364e-07	MTAG
SP4	7	21467652	21554440	254	24	4.6232	1.8898e-06	MTAG
SPATS2L	2	201170604	201346986	395	44	5.6579	7.6632e-09	MTAG
SPCS1	3	52738971	52742182	5	2	5.0483	2.229e-07	MTAG
SPIRE2	16	89884587	89937727	188	17	4.6059	2.0531e-06	GWAS
SPIRE2	16	89884587	89937727	188	17	4.5109	3.2271e-06	MTAG
SPPL3	12	121200313	121342174	433	24	4.3535	6.6999e-06	MTAG
SPTBN2	11	66452719	66496697	33	14	5.1575	1.2511e-07	MTAG
SSBP2	5	80708840	81047616	673	37	5.4178	3.0173e-08	GWAS
ST8SIA6	10	17360382	17496329	718	36	4.2743	9.5859e-06	MTAG
STAB1	3	52529354	52558511	49	14	5.5343	1.5627e-08	MTAG
STK4	20	43595115	43708600	206	13	4.3539	6.6864e-06	MTAG
SUGP1	19	19386827	19431653	95	11	4.2686	9.8343e-06	GWAS
SUGP1	19	19386827	19431653	95	11	4.3986	5.4473e-06	MTAG
SYNE1	6	152442819	152958936	1735	123	4.6043	2.0692e-06	MTAG
SYNGAP1	6	33387847	33421466	46	12	5.281	6.4231e-08	MTAG
TAOK2	16	29984962	30003582	22	3	5.128	1.4642e-07	MTAG
TARS2	1	150459887	150480078	62	8	4.3023	8.4509e-06	MTAG
TCF20	22	42556019	42739622	411	37	4.3987	5.4449e-06	MTAG
TCF4	18	52889562	53332018	692	51	5.189	1.0569e-07	MTAG
TERF2	16	69389464	69442474	91	16	4.4353	4.5976e-06	MTAG
TFAP2B	6	50786436	50815326	70	14	4.6961	1.3262e-06	MTAG
THOC7	3	63819546	63849579	36	10	4.3532	6.7085e-06	MTAG
TLR9	3	52255097	52265206	10	5	4.9458	3.7921e-07	MTAG
TM6SF2	19	19375173	19384200	23	5	4.8882	5.0893e-07	GWAS
TM6SF2	19	19375173	19384200	23	5	4.8523	6.1033e-07	MTAG
TMED6	16	69377151	69385712	18	8	4.6238	1.8836e-06	MTAG
TMEM108	3	132757235	133116636	1119	50	4.4324	4.6598e-06	MTAG
TMEM110	3	52870235	52931612	124	11	4.3986	5.4468e-06	GWAS
TMEM110	3	52870235	52931612	124	11	5.8596	2.3204e-09	MTAG
TMEM110-MUSTN1	3	52867137	52931578	133	11	4.4392	4.5152e-06	GWAS
TMEM110-MUSTN1	3	52867137	52931578	133	11	5.9282	1.5314e-09	MTAG
TMEM178B	7	140774032	141180180	946	84	4.5243	3.0302e-06	MTAG
TMEM219	16	29952206	29984373	49	6	5.5169	1.7252e-08	MTAG
TMEM258	11	61535973	61560274	34	8	4.8366	6.6052e-07	GWAS
TMEM258	11	61535973	61560274	34	8	4.5176	3.1278e-06	MTAG
TRANK1	3	36868311	36986548	245	22	5.5438	1.4798e-08	GWAS
TRANK1	3	36868311	36986548	245	22	6.1715	3.3819e-10	MTAG
TRIM28	19	59055458	59062089	8	3	4.981	3.1636e-07	MTAG
TRIM38	6	25963030	25987384	43	13	6.0323	8.0838e-10	MTAG
TSNARE1	8	143293441	143484601	720	37	4.9847	3.1036e-07	MTAG
TSNAXIP1	16	67840668	67866051	28	6	4.3033	8.4132e-06	MTAG
TSSK6	19	19623227	19626838	5	2	4.8333	6.7135e-07	GWAS
TSSK6	19	19623227	19626838	5	2	4.7019	1.2887e-06	MTAG
TYW5	2	200794698	200820459	48	10	5.6248	9.286e-09	MTAG
UBTF	17	42282401	42298994	24	6	4.5401	2.8109e-06	GWAS
UTP18	17	49337889	49375297	91	12	4.2922	8.8437e-06	GWAS
VPS45	1	150039369	150117505	112	6	4.738	1.0792e-06	GWAS
VPS45	1	150039369	150117505	112	6	5.8579	2.3441e-09	MTAG
VPS4A	16	69345259	69358949	38	8	4.3372	7.216e-06	MTAG
VPS9D1	16	89773542	89787394	39	12	5.051	2.1981e-07	GWAS
VPS9D1	16	89773542	89787394	39	12	4.6764	1.4598e-06	MTAG
VRK2	2	58134786	58387055	497	31	5.2548	7.4106e-08	MTAG
WBP2NL	22	42394729	42454460	116	11	4.6958	1.3276e-06	MTAG
WDR73	15	85185999	85197574	28	6	4.3062	8.3055e-06	GWAS
WDR73	15	85185999	85197574	28	6	5.7922	3.4733e-09	MTAG
WHSC1L1	8	38127215	38239790	140	12	4.7642	9.481e-07	GWAS
WHSC1L1	8	38127215	38239790	140	12	5.7191	5.3548e-09	MTAG
XPNPEP3	22	41253081	41363838	86	16	4.4502	4.2898e-06	GWAS
XPNPEP3	22	41253081	41363838	86	16	4.8065	7.6796e-07	MTAG
XRCC3	14	104163946	104181841	31	8	5.6522	7.9204e-09	MTAG
YJEFN3	19	19627036	19648390	41	5	5.138	1.3882e-07	GWAS
YJEFN3	19	19627036	19648390	41	5	4.9277	4.1591e-07	MTAG
ZBTB45	19	59024897	59050278	34	12	4.4067	5.2474e-06	MTAG
ZFYVE21	14	104182067	104200005	44	11	6.0932	5.5346e-10	MTAG
ZKSCAN3	6	28317691	28336947	60	11	5.8483	2.4826e-09	MTAG
ZKSCAN4	6	28212401	28227011	33	9	6.0628	6.6869e-10	MTAG
ZKSCAN8	6	28109688	28127250	49	8	5.9334	1.4832e-09	MTAG
ZNF165	6	28048753	28057341	23	6	5.2017	9.8711e-08	MTAG
ZNF276	16	89786808	89807311	115	16	4.6638	1.552e-06	GWAS
ZNF276	16	89786808	89807311	115	16	4.48	3.7323e-06	MTAG
ZNF318	6	43274872	43337216	88	14	4.7993	7.9625e-07	MTAG
ZNF322	6	26636518	26659980	68	8	4.82	7.1781e-07	MTAG
ZNF592	15	85291866	85349659	117	16	5.0876	1.8129e-07	GWAS
ZNF592	15	85291866	85349659	117	16	6.2453	2.1149e-10	MTAG
ZSCAN12	6	28346732	28367511	62	8	5.6269	9.1754e-09	MTAG
ZSCAN16	6	28092338	28097860	10	3	6.236	2.2449e-10	MTAG
ZSCAN2	15	85144217	85171027	51	11	5.5217	1.6788e-08	MTAG
ZSCAN23	6	28399707	28411279	29	5	4.6387	1.7528e-06	MTAG
ZSCAN31	6	28292470	28324048	102	15	6.201	2.8055e-10	MTAG
ZSCAN9	6	28192664	28201260	27	7	5.2806	6.438e-08	MTAG
ZSWIM6	5	60628100	60841997	313	22	5.0185	2.6039e-07	MTAG
MAGMA Genes of SCZ
GENE	CHR	START	STOP	NSNPS	NPARAM	ZSTAT	P	type
ABCB1	7	87133175	87342611	399	34	4.7053	1.2677e-06	GWAS
ABCB1	7	87133175	87342611	399	34	5.097	1.7256e-07	MTAG
ABCB9	12	123405498	123466196	39	11	5.6062	1.0338e-08	GWAS
ABCB9	12	123405498	123466196	39	11	5.6101	1.0109e-08	MTAG
ABT1	6	26597180	26600278	14	4	5.8062	3.196e-09	GWAS
ABT1	6	26597180	26600278	14	4	6.1099	4.9841e-10	MTAG
AC090673.2	12	66291518	66317967	36	9	4.3356	7.2686e-06	MTAG
AC110084.1	2	27998851	28009186	9	3	4.45	4.2927e-06	MTAG
ACTR5	20	37377085	37400834	89	9	5.0033	2.8172e-07	GWAS
ACTR5	20	37377085	37400834	89	9	5.1009	1.6901e-07	MTAG
ADAMTSL3	15	84322838	84708594	960	39	4.5685	2.4563e-06	GWAS
ADAMTSL3	15	84322838	84708594	960	39	4.7984	7.9956e-07	MTAG
AGO1	1	36335409	36395211	51	9	4.3979	5.466e-06	GWAS
AGO1	1	36335409	36395211	51	9	4.6639	1.5513e-06	MTAG
AGO3	1	36396319	36538101	102	10	4.5471	2.7197e-06	GWAS
AGO3	1	36396319	36538101	102	10	4.7644	9.4696e-07	MTAG
AGO4	1	36273773	36323491	58	11	4.5064	3.2976e-06	GWAS
AGO4	1	36273773	36323491	58	11	4.6082	2.0309e-06	MTAG
AKT3	1	243651535	244014381	485	22	5.8582	2.339e-09	GWAS
AKT3	1	243651535	244014381	485	22	6.0277	8.3151e-10	MTAG
AL049840.1	14	104177607	104179149	1	1	5.6281	9.108e-09	GWAS
AL049840.1	14	104177607	104179149	1	1	6.4147	7.0531e-11	MTAG
ALAS1	3	52232102	52248343	15	2	4.6749	1.4708e-06	MTAG
ALG12	22	50293877	50312106	68	5	4.46	4.0986e-06	GWAS
ALG12	22	50293877	50312106	68	5	4.5466	2.7256e-06	MTAG
ALMS1	2	73612886	73837920	383	12	4.3898	5.6723e-06	GWAS
ALMS1	2	73612886	73837920	383	12	4.9972	2.9085e-07	MTAG
ALPK3	15	85359911	85416713	136	23	4.8647	5.7323e-07	MTAG
AMBRA1	11	46417964	46615675	146	13	6.219	2.5016e-10	GWAS
AMBRA1	11	46417964	46615675	146	13	5.8645	2.2522e-09	MTAG
ANK3	10	61786056	62493248	2031	73	4.708	1.251e-06	GWAS
ANK3	10	61786056	62493248	2031	73	4.4948	3.4819e-06	MTAG
ANKHD1	5	139781399	139929163	114	17	4.5692	2.4481e-06	GWAS
ANKHD1-EIF4EBP3	5	139781493	139929154	114	17	4.5692	2.4481e-06	GWAS
ANKRD44	2	197831741	198175897	874	58	4.4298	4.7159e-06	MTAG
ANKS1B	12	99120235	100378432	2944	167	4.8604	5.8562e-07	GWAS
ANKS1B	12	99120235	100378432	2944	167	5.862	2.2862e-09	MTAG
AP3B2	15	83328033	83378666	109	18	4.7073	1.2553e-06	GWAS
AP3B2	15	83328033	83378666	109	18	5.0554	2.1473e-07	MTAG
APH1A	1	150237804	150241980	2	1	4.4445	4.4041e-06	MTAG
APOPT1	14	104029299	104073860	109	12	5.6617	7.4951e-09	GWAS
APOPT1	14	104029299	104073860	109	12	6.1701	3.4127e-10	MTAG
ARHGAP1	11	46698630	46722165	24	8	5.4733	2.2085e-08	GWAS
ARHGAP1	11	46698630	46722165	24	8	5.3028	5.7021e-08	MTAG
ARL6IP4	12	123464607	123467456	1	1	5.0754	1.933e-07	GWAS
ARL6IP4	12	123464607	123467456	1	1	4.9403	3.8993e-07	MTAG
AS3MT	10	104629273	104661656	111	13	7.4748	3.865e-14	GWAS
AS3MT	10	104629273	104661656	111	13	7.4709	3.9834e-14	MTAG
ASPHD1	16	29911696	29931185	17	4	4.6751	1.4688e-06	MTAG
ATG13	11	46638826	46696368	42	5	5.8158	3.0175e-09	GWAS
ATG13	11	46638826	46696368	42	5	5.4737	2.2042e-08	MTAG
ATP13A1	19	19756007	19774502	41	8	4.2823	9.2485e-06	MTAG
ATP2A2	12	110718561	110788898	73	14	4.3058	8.3176e-06	GWAS
ATPAF2	17	17880723	17942523	79	7	5.3443	4.5391e-08	GWAS
ATPAF2	17	17880723	17942523	79	7	4.3227	7.7081e-06	MTAG
ATXN7	3	63850233	63989138	189	21	5.6712	7.0886e-09	GWAS
ATXN7	3	63850233	63989138	189	21	5.7837	3.6531e-09	MTAG
BAG4	8	38034051	38070819	52	3	4.5552	2.6165e-06	MTAG
BAG5	14	104022881	104029168	9	2	5.4559	2.4369e-08	GWAS
BAG5	14	104022881	104029168	9	2	5.9775	1.1329e-09	MTAG
BCL11A	2	60678302	60780702	146	29	5.3364	4.7401e-08	GWAS
BCL11A	2	60678302	60780702	146	29	4.5781	2.3456e-06	MTAG
BCL11B	14	99635624	99737861	256	31	6.0066	9.4722e-10	GWAS
BCL11B	14	99635624	99737861	256	31	6.6229	1.7608e-11	MTAG
BRD1	22	50166931	50221160	128	13	4.5748	2.383e-06	GWAS
BRD1	22	50166931	50221160	128	13	4.3458	6.9381e-06	MTAG
BTN1A1	6	26501449	26510650	19	3	4.5055	3.3101e-06	GWAS
BTN1A1	6	26501449	26510650	19	3	4.7635	9.5119e-07	MTAG
BTN2A1	6	26458150	26476849	61	12	7.5462	2.2407e-14	GWAS
BTN2A1	6	26458150	26476849	61	12	8.111	2.5109e-16	MTAG
BTN2A2	6	26383324	26395102	31	5	4.5753	2.3774e-06	GWAS
BTN2A2	6	26383324	26395102	31	5	4.7083	1.2491e-06	MTAG
BTN3A2	6	26365387	26378546	94	8	7.3976	6.9352e-14	GWAS
BTN3A2	6	26365387	26378546	94	8	7.5898	1.6015e-14	MTAG
BTN3A3	6	26440700	26453643	29	6	4.9728	3.3005e-07	GWAS
BTN3A3	6	26440700	26453643	29	6	5.2212	8.8867e-08	MTAG
C10orf32	10	104613980	104624718	25	7	7.4323	5.338e-14	GWAS
C10orf32	10	104613980	104624718	25	7	7.5291	2.5537e-14	MTAG
C10orf32-ASMT	10	104614029	104661656	146	16	7.6088	1.3835e-14	GWAS
C10orf32-ASMT	10	104614029	104661656	146	16	7.6359	1.1208e-14	MTAG
C11orf31	11	57508825	57510986	3	1	4.7281	1.1333e-06	GWAS
C11orf31	11	57508825	57510986	3	1	4.9412	3.8817e-07	MTAG
C11orf80	11	66511922	66610987	70	13	4.353	6.7144e-06	MTAG
C11orf84	11	63580860	63595190	30	6	4.5094	3.2498e-06	MTAG
C12orf65	12	123717463	123742506	71	7	5.7675	4.0236e-09	GWAS
C12orf65	12	123717463	123742506	71	7	5.6579	7.6635e-09	MTAG
C12orf76	12	110465872	110511491	92	16	4.7585	9.7524e-07	GWAS
C1orf216	1	36179476	36185073	6	2	4.3557	6.6332e-06	GWAS
C1orf216	1	36179476	36185073	6	2	4.3285	7.506e-06	MTAG
C1orf54	1	150240600	150253327	18	5	4.4358	4.5862e-06	MTAG
C2orf47	2	200820040	200873263	88	14	5.2454	7.797e-08	GWAS
C2orf47	2	200820040	200873263	88	14	5.6301	9.0045e-09	MTAG
C2orf69	2	200775979	200820658	94	14	5.9361	1.4596e-09	GWAS
C2orf69	2	200775979	200820658	94	14	6.3635	9.8584e-11	MTAG
C2orf82	2	233721980	233743418	55	11	4.37	6.2114e-06	GWAS
C3orf49	3	63805038	63834312	29	9	4.621	1.9091e-06	GWAS
C3orf49	3	63805038	63834312	29	9	4.7499	1.0178e-06	MTAG
CACNA1C	12	2079952	2802108	1907	172	7.5943	1.5469e-14	GWAS
CACNA1C	12	2079952	2802108	1907	172	8.0407	4.4666e-16	MTAG
CACNA1I	22	39966758	40085742	263	24	6.8962	2.6712e-12	GWAS
CACNA1I	22	39966758	40085742	263	24	7.0373	9.7968e-13	MTAG
CACNB2	10	18429606	18830798	1417	104	6.2184	2.5119e-10	GWAS
CACNB2	10	18429606	18830798	1417	104	7.3138	1.2985e-13	MTAG
CALN1	7	71244476	71912136	1781	57	5.2488	7.6549e-08	GWAS
CCDC92	12	124403207	124457378	104	7	4.4401	4.4952e-06	MTAG
CDC20	1	43824626	43828874	5	3	4.3283	7.5131e-06	GWAS
CDK2AP1	12	123745528	123756881	31	7	5.1413	1.3641e-07	GWAS
CDK2AP1	12	123745528	123756881	31	7	5.1568	1.256e-07	MTAG
CENPM	22	42334725	42343168	27	4	5.538	1.5298e-08	GWAS
CENPM	22	42334725	42343168	27	4	4.9412	3.8823e-07	MTAG
CHMP2A	19	59062933	59066491	6	3	4.5058	3.3068e-06	MTAG
CHRM4	11	46406640	46408107	1	1	5.3427	4.578e-08	GWAS
CHRM4	11	46406640	46408107	1	1	4.9195	4.3383e-07	MTAG
CHRNA3	15	78885394	78913637	81	8	5.8987	1.8324e-09	GWAS
CHRNA3	15	78885394	78913637	81	8	5.662	7.4827e-09	MTAG
CHRNA5	15	78857862	78887611	61	7	5.5104	1.7906e-08	GWAS
CHRNA5	15	78857862	78887611	61	7	5.2499	7.6112e-08	MTAG
CHRNB4	15	78916461	79020096	230	25	4.9994	2.8757e-07	GWAS
CHRNB4	15	78916461	79020096	230	25	4.9669	3.4017e-07	MTAG
CKAP5	11	46764598	46867847	127	14	4.3109	8.1285e-06	GWAS
CLCN3	4	170533784	170644824	244	21	4.4703	3.9054e-06	GWAS
CLIP1	12	122755979	122907179	244	19	4.3178	7.8779e-06	GWAS
CLIP1	12	122755979	122907179	244	19	4.8478	6.2407e-07	MTAG
CNNM2	10	104678050	104849978	371	16	6.7732	6.2979e-12	GWAS
CNNM2	10	104678050	104849978	371	16	6.7266	8.6834e-12	MTAG
CNOT1	16	58553855	58663790	328	15	4.3614	6.4602e-06	MTAG
CNPPD1	2	220036619	220042828	17	3	4.6488	1.6691e-06	GWAS
CNPPD1	2	220036619	220042828	17	3	4.4499	4.2957e-06	MTAG
CNTN4	3	2140497	3099645	4101	299	5.9653	1.2212e-09	GWAS
CNTN4	3	2140497	3099645	4101	299	5.7797	3.7415e-09	MTAG
COG8	16	69354043	69373570	42	7	4.4026	5.3469e-06	MTAG
COQ10B	2	198318147	198340032	20	4	4.7063	1.2613e-06	GWAS
COQ10B	2	198318147	198340032	20	4	4.8451	6.3259e-07	MTAG
CPD	17	28705923	28797007	107	9	4.5017	3.3709e-06	MTAG
CPEB1	15	83211951	83317612	191	20	5.2773	6.5554e-08	GWAS
CPEB1	15	83211951	83317612	191	20	5.4734	2.2074e-08	MTAG
CREB1	2	208394461	208468155	96	11	4.4868	3.6151e-06	GWAS
CREB1	2	208394461	208468155	96	11	4.9269	4.1766e-07	MTAG
CSMD1	8	2792875	4852494	15522	557	5.7542	4.3517e-09	GWAS
CTNND1	11	57520715	57587018	73	9	4.3851	5.7956e-06	GWAS
CTNND1	11	57520715	57587018	73	9	4.393	5.5895e-06	MTAG
CTSF	11	66330934	66336312	14	3	4.3073	8.2646e-06	MTAG
CUL9	6	43149913	43192325	70	9	4.3666	6.3088e-06	GWAS
CUL9	6	43149913	43192325	70	9	4.6433	1.7141e-06	MTAG
CYP17A1	10	104590288	104597290	18	3	6.1224	4.6098e-10	GWAS
CYP17A1	10	104590288	104597290	18	3	6.4908	4.2691e-11	MTAG
CYP26B1	2	72356367	72375167	35	9	4.6066	2.047e-06	GWAS
DCC	18	49866542	51057784	4205	102	5.8633	2.2689e-09	MTAG
DCST2	1	154990996	155006257	23	6	4.4197	4.9415e-06	MTAG
DDHD2	8	38082736	38133076	43	6	5.2354	8.2333e-08	MTAG
DFNA5	7	24737972	24809244	253	18	5.1635	1.2116e-07	MTAG
DGKI	7	137065783	137531838	720	66	4.4274	4.7688e-06	GWAS
DGKI	7	137065783	137531838	720	66	4.6848	1.4012e-06	MTAG
DGKZ	11	46354455	46402104	47	10	6.2825	1.6659e-10	GWAS
DGKZ	11	46354455	46402104	47	10	6.0168	8.8968e-10	MTAG
DHX57	2	39024871	39103075	155	13	4.3217	7.7408e-06	GWAS
DMTF1	7	86781677	86825653	123	8	4.5853	2.2668e-06	GWAS
DMTF1	7	86781677	86825653	123	8	4.8517	6.1211e-07	MTAG
DNAH10OS	12	124410971	124419531	13	2	4.2847	9.1479e-06	MTAG
DNAJA3	16	4475806	4506776	68	9	4.7515	1.0096e-06	GWAS
DNAJB9	7	108210012	108215294	8	3	4.8109	7.5112e-07	MTAG
DNAJC11	1	6694228	6761984	126	13	4.323	7.6973e-06	MTAG
DNAJC19	3	180701497	180707562	3	2	4.3918	5.6202e-06	GWAS
DND1	5	140050379	140053171	1	1	4.3115	8.108e-06	GWAS
DOC2A	16	30016830	30034591	29	3	4.2714	9.7146e-06	GWAS
DOC2A	16	30016830	30034591	29	3	4.6136	1.9786e-06	MTAG
DOPEY2	21	37529080	37666572	541	44	4.8212	7.1344e-07	GWAS
DOPEY2	21	37529080	37666572	541	44	4.6476	1.6789e-06	MTAG
DPP4	2	162848751	162931052	120	19	5.2844	6.3065e-08	GWAS
DPP4	2	162848751	162931052	120	19	4.9293	4.1262e-07	MTAG
DPYD	1	97543299	98386605	1853	106	6.954	1.7755e-12	GWAS
DPYD	1	97543299	98386605	1853	106	6.6701	1.2779e-11	MTAG
DRD2	11	113280318	113346413	169	23	5.3474	4.4608e-08	MTAG
DRG2	17	17991200	18011285	36	6	5.0887	1.8024e-07	GWAS
DST	6	56322785	56819426	896	25	4.7577	9.7896e-07	GWAS
DST	6	56322785	56819426	896	25	4.644	1.709e-06	MTAG
DSTYK	1	205111632	205180727	146	12	4.468	3.9477e-06	GWAS
DYNC1I2	2	172543919	172604930	97	12	4.3048	8.3557e-06	MTAG
ELOVL7	5	60047618	60140216	195	19	4.357	6.5927e-06	GWAS
ENOX1	13	43787654	44361044	1362	75	4.8494	6.1908e-07	GWAS
ENOX1	13	43787654	44361044	1362	75	5.3667	4.0103e-08	MTAG
EP300	22	41487790	41576081	135	14	4.3918	5.6207e-06	MTAG
EPN2	17	19118928	19240028	74	8	4.5142	3.1784e-06	GWAS
EPN2	17	19118928	19240028	74	8	4.4801	3.7307e-06	MTAG
ESAM	11	124622026	124632186	12	4	5.0386	2.3444e-07	GWAS
ESAM	11	124622026	124632186	12	4	4.9558	3.6022e-07	MTAG
ESRP2	16	68263014	68272005	4	2	4.3177	7.8822e-06	MTAG
ETF1	5	137841784	137878989	55	10	5.8464	2.511e-09	GWAS
ETF1	5	137841784	137878989	55	10	5.9604	1.2579e-09	MTAG
F2	11	46740730	46761056	48	6	4.3861	5.7689e-06	GWAS
FAM109B	22	42470255	42475445	11	3	4.8319	6.7624e-07	GWAS
FAM109B	22	42470255	42475445	11	3	5.0307	2.4431e-07	MTAG
FAM120A	9	96214004	96328397	298	16	4.8475	6.2501e-07	MTAG
FAM134A	2	220040947	220050201	28	5	4.9708	3.3333e-07	GWAS
FAM134A	2	220040947	220050201	28	5	4.7273	1.1377e-06	MTAG
FAM214A	15	52873514	53002014	240	24	4.3657	6.3347e-06	GWAS
FAM63A	1	150969025	150980851	17	6	4.5864	2.2552e-06	GWAS
FAM63A	1	150969025	150980851	17	6	4.5854	2.2659e-06	MTAG
FANCL	2	58386378	58468507	171	21	4.4966	3.452e-06	MTAG
FES	15	91426925	91439006	34	7	6.1248	4.5385e-10	GWAS
FES	15	91426925	91439006	34	7	6.5035	3.9232e-11	MTAG
FGFR1	8	38268656	38326352	82	16	5.3324	4.8455e-08	MTAG
FOXO3	6	108881038	109005977	165	19	4.7547	9.9373e-07	GWAS
FOXO6	1	41827594	41849262	62	13	4.3885	5.7059e-06	MTAG
FOXP1	3	71003844	71633140	1192	107	6.447	5.703e-11	GWAS
FOXP1	3	71003844	71633140	1192	107	5.8006	3.3047e-09	MTAG
FTCDNL1	2	200625267	200715896	169	26	4.2691	9.8151e-06	MTAG
FURIN	15	91411822	91426688	29	6	5.6689	7.1852e-09	GWAS
FURIN	15	91411822	91426688	29	6	6.0661	6.5536e-10	MTAG
FXR1	3	180585929	180700541	188	15	5.8475	2.4949e-09	GWAS
FXR1	3	180585929	180700541	188	15	5.0509	2.1984e-07	MTAG
GABBR1	6	29523406	29601753	280	28	4.9632	3.4676e-07	GWAS
GABBR1	6	29523406	29601753	280	28	4.9496	3.7193e-07	MTAG
GABRB3	15	26788693	27184686	1244	107	4.4622	4.0556e-06	GWAS
GABRB3	15	26788693	27184686	1244	107	4.3724	6.1457e-06	MTAG
GALNT10	5	153570290	153800544	765	51	5.645	8.2574e-09	GWAS
GALNT10	5	153570290	153800544	765	51	6.0106	9.2429e-10	MTAG
GALNT2	1	230193536	230417870	762	58	4.4322	4.663e-06	GWAS
GATAD2A	19	19496635	19619740	171	13	5.0125	2.6862e-07	GWAS
GATAD2A	19	19496635	19619740	171	13	5.0146	2.6575e-07	MTAG
GGNBP1	6	33551515	33556803	16	5	4.6863	1.3907e-06	MTAG
GID4	17	17942606	17971718	49	4	5.2361	8.1994e-08	GWAS
GIGYF2	2	233562009	233725285	396	19	4.6935	1.3429e-06	GWAS
GIGYF2	2	233562009	233725285	396	19	4.5138	3.1834e-06	MTAG
GLT8D1	3	52728505	52740048	12	2	4.7345	1.0979e-06	GWAS
GLT8D1	3	52728505	52740048	12	2	6.0116	9.1861e-10	MTAG
GMIP	19	19740285	19754476	18	5	4.665	1.543e-06	GWAS
GMIP	19	19740285	19754476	18	5	5.1172	1.5502e-07	MTAG
GNL3	3	52715172	52728508	19	2	5.5978	1.0853e-08	MTAG
GOSR1	17	28804380	28854610	60	7	4.5336	2.8998e-06	MTAG
GRIN2A	16	9852376	10276611	1611	45	4.403	5.3384e-06	MTAG
GRM3	7	86273230	86494200	393	34	4.6711	1.4982e-06	MTAG
GTF2A1	14	81641796	81687721	72	11	4.3826	5.8641e-06	GWAS
HARBI1	11	46624411	46639459	8	2	5.1951	1.0232e-07	GWAS
HARBI1	11	46624411	46639459	8	2	5.0338	2.4045e-07	MTAG
HARS	5	140052758	140071609	29	5	4.8756	5.4234e-07	GWAS
HARS2	5	140071011	140078889	11	3	4.7262	1.1437e-06	GWAS
HCN1	5	45259349	45696253	472	29	5.0363	2.3727e-07	GWAS
HCN1	5	45259349	45696253	472	29	4.768	9.3012e-07	MTAG
HFE	6	26087509	26098571	24	8	6.4906	4.2743e-11	GWAS
HFE	6	26087509	26098571	24	8	6.3472	1.0966e-10	MTAG
HIST1H1A	6	26017260	26018040	3	2	5.5287	1.6131e-08	GWAS
HIST1H1A	6	26017260	26018040	3	2	5.7639	4.1099e-09	MTAG
HIST1H1B	6	27834570	27835359	4	2	7.4477	4.7506e-14	GWAS
HIST1H1B	6	27834570	27835359	4	2	7.9518	9.1903e-16	MTAG
HIST1H2AC	6	26124373	26139344	45	8	5.3267	5.0002e-08	GWAS
HIST1H2AC	6	26124373	26139344	45	8	5.0416	2.3082e-07	MTAG
HIST1H2AJ	6	27782112	27782607	4	1	7.1101	5.7975e-13	GWAS
HIST1H2AJ	6	27782112	27782607	4	1	7.2745	1.7381e-13	MTAG
HIST1H2AL	6	27833034	27833606	3	2	6.4933	4.1985e-11	GWAS
HIST1H2AL	6	27833034	27833606	3	2	6.9657	1.6335e-12	MTAG
HIST1H2BC	6	26115101	26124154	26	5	5.4899	2.0113e-08	GWAS
HIST1H2BC	6	26115101	26124154	26	5	5.4569	2.422e-08	MTAG
HIST1H2BD	6	26158349	26171577	16	4	5.4298	2.8205e-08	GWAS
HIST1H2BD	6	26158349	26171577	16	4	5.5086	1.809e-08	MTAG
HIST1H2BF	6	26199748	26200942	9	4	5.2371	8.1568e-08	GWAS
HIST1H2BF	6	26199748	26200942	9	4	5.6642	7.3872e-09	MTAG
HIST1H2BL	6	27775257	27775709	2	1	6.7888	5.6554e-12	GWAS
HIST1H2BL	6	27775257	27775709	2	1	7.022	1.0939e-12	MTAG
HIST1H2BN	6	27806323	27823487	26	5	7.8148	2.7522e-15	GWAS
HIST1H2BN	6	27806323	27823487	26	5	8.626	3.1764e-18	MTAG
HIST1H3C	6	26045639	26046097	3	2	6.2737	1.7626e-10	GWAS
HIST1H3C	6	26045639	26046097	3	2	6.3182	1.3228e-10	MTAG
HIST1H3I	6	27839623	27840099	1	1	6.692	1.101e-11	GWAS
HIST1H3I	6	27839623	27840099	1	1	7.5376	2.3926e-14	MTAG
HIST1H3J	6	27858093	27860884	7	2	6.3917	8.2047e-11	GWAS
HIST1H3J	6	27858093	27860884	7	2	6.6141	1.8696e-11	MTAG
HIST1H4A	6	26021907	26022278	1	1	7.3009	1.429e-13	GWAS
HIST1H4A	6	26021907	26022278	1	1	7.6672	8.7903e-15	MTAG
HIST1H4H	6	26281283	26285762	12	4	4.3238	7.668e-06	MTAG
HIST1H4L	6	27840926	27841289	2	1	7.0078	1.2101e-12	GWAS
HIST1H4L	6	27840926	27841289	2	1	7.3343	1.1148e-13	MTAG
HMGA2	12	66217911	66360075	177	28	4.798	8.0141e-07	GWAS
HMGA2	12	66217911	66360075	177	28	4.9975	2.9044e-07	MTAG
HSPA9	5	137890571	137911133	32	6	5.4782	2.148e-08	GWAS
HSPA9	5	137890571	137911133	32	6	5.6957	6.1418e-09	MTAG
HSPD1	2	198351305	198381461	35	5	5.0319	2.4279e-07	GWAS
HSPD1	2	198351305	198381461	35	5	5.4974	1.927e-08	MTAG
HSPE1	2	198364718	198368181	2	1	4.5017	3.3701e-06	MTAG
HSPE1-MOB4	2	198365137	198415450	60	8	5.8388	2.6281e-09	GWAS
HSPE1-MOB4	2	198365137	198415450	60	8	6.1434	4.0398e-10	MTAG
HYI	1	43916824	43919660	7	4	4.5886	2.2312e-06	GWAS
HYKK	15	78799906	78829714	71	6	4.3186	7.8525e-06	GWAS
IFT81	12	110562140	110656602	91	14	4.437	4.5617e-06	GWAS
IGSF9B	11	133778459	133826880	128	22	5.7928	3.4615e-09	GWAS
IGSF9B	11	133778459	133826880	128	22	5.3552	4.2722e-08	MTAG
IK	5	140026643	140042064	19	2	4.5395	2.8191e-06	GWAS
IL20RB	3	136665072	136729927	109	7	4.4269	4.7808e-06	GWAS
IL20RB	3	136665072	136729927	109	7	4.373	6.1275e-06	MTAG
IMMP2L	7	110303110	111202573	1645	69	4.7276	1.136e-06	GWAS
INA	10	105036920	105050108	16	3	4.4603	4.0927e-06	GWAS
INO80E	16	30006615	30017114	22	3	4.6138	1.9765e-06	MTAG
IP6K3	6	33689444	33714762	101	16	4.7565	9.8507e-07	GWAS
IP6K3	6	33689444	33714762	101	16	4.5283	2.9731e-06	MTAG
IREB2	15	78729773	78793798	123	11	5.2775	6.5466e-08	GWAS
IREB2	15	78729773	78793798	123	11	5.2566	7.3353e-08	MTAG
ITIH1	3	52811603	52826078	30	4	4.4181	4.9795e-06	GWAS
ITIH1	3	52811603	52826078	30	4	5.5297	1.6038e-08	MTAG
ITIH3	3	52828784	52843025	22	7	5.2672	6.9265e-08	GWAS
ITIH3	3	52828784	52843025	22	7	6.5436	3.003e-11	MTAG
ITIH4	3	52846991	52865495	39	5	5.0857	1.8315e-07	GWAS
ITIH4	3	52846991	52865495	39	5	6.165	3.5232e-10	MTAG
ITPR3	6	33588142	33664351	303	32	5.5601	1.3479e-08	GWAS
ITPR3	6	33588142	33664351	303	32	5.5324	1.5792e-08	MTAG
JAM3	11	133938820	134021896	243	15	4.3479	6.8721e-06	GWAS
JAM3	11	133938820	134021896	243	15	4.293	8.813e-06	MTAG
KALRN	3	123798870	124445172	1791	82	5.2515	7.5437e-08	GWAS
KCNB1	20	47980414	48099184	360	34	5.7654	4.0721e-09	MTAG
KCNG2	18	77623668	77660184	148	17	4.4025	5.3512e-06	MTAG
KCNJ13	2	233631174	233641278	25	6	5.0653	2.0385e-07	GWAS
KCNJ13	2	233631174	233641278	25	6	4.891	5.0173e-07	MTAG
KCTD10	12	109886461	109915349	112	9	4.4961	3.4598e-06	GWAS
KCTD13	16	29916333	29938356	32	4	4.7388	1.0748e-06	GWAS
KCTD13	16	29916333	29938356	32	4	5.4349	2.7412e-08	MTAG
KDM4A	1	44115829	44171186	71	10	4.8289	6.865e-07	GWAS
KDM4A	1	44115829	44171186	71	10	4.6616	1.5689e-06	MTAG
KIFC1	6	33359313	33377701	36	8	5.2631	7.0842e-08	GWAS
KIFC1	6	33359313	33377701	36	8	5.2961	5.9158e-08	MTAG
KLC1	14	104028233	104167888	309	16	5.2162	9.1293e-08	GWAS
KLC1	14	104028233	104167888	309	16	5.9067	1.7455e-09	MTAG
LCAT	16	67973653	67978034	3	2	4.4322	4.6635e-06	MTAG
LEMD2	6	33738979	33756913	64	8	4.6083	2.0303e-06	GWAS
LETM2	8	38243725	38267045	29	5	5.5406	1.5074e-08	MTAG
LGSN	6	63985856	64029882	33	9	5.2668	6.9417e-08	GWAS
LIPC	15	58702768	58861151	540	76	5.3302	4.9061e-08	GWAS
LIPC	15	58702768	58861151	540	76	5.2243	8.7392e-08	MTAG
LRRC48	17	17876127	17920203	63	6	5.2498	7.6149e-08	GWAS
LSM1	8	38020839	38034248	24	6	4.362	6.4425e-06	MTAG
MACROD1	11	63766030	63933578	356	46	4.5404	2.807e-06	GWAS
MACROD1	11	63766030	63933578	356	46	5.4394	2.6738e-08	MTAG
MAD1L1	7	1855429	2272878	1699	32	4.9714	3.3243e-07	GWAS
MAD1L1	7	1855429	2272878	1699	32	5.0762	1.9258e-07	MTAG
MAN2A2	15	91445448	91465814	54	10	4.5139	3.1816e-06	GWAS
MAP7D1	1	36621180	36646450	29	6	5.6677	7.2362e-09	GWAS
MAP7D1	1	36621180	36646450	29	6	5.4742	2.198e-08	MTAG
MAPK3	16	30125426	30134827	13	5	4.5843	2.2774e-06	GWAS
MAPK3	16	30125426	30134827	13	5	5.136	1.4035e-07	MTAG
MAPK7	17	19281034	19286857	1	1	4.3814	5.896e-06	GWAS
MAPK7	17	19281034	19286857	1	1	4.664	1.5507e-06	MTAG
MARK2	11	63606400	63678491	106	9	4.9428	3.8505e-07	MTAG
MAU2	19	19431490	19469563	72	8	4.5831	2.2907e-06	GWAS
MAU2	19	19431490	19469563	72	8	4.5791	2.3348e-06	MTAG
METTL21A	2	208445355	208490652	60	7	4.7343	1.099e-06	MTAG
MFAP3	5	153418466	153600038	478	34	5.9938	1.0252e-09	GWAS
MFAP3	5	153418466	153600038	478	34	5.9689	1.194e-09	MTAG
MGAT3	22	39853349	39888199	57	15	5.8472	2.4997e-09	GWAS
MGAT3	22	39853349	39888199	57	15	5.3151	5.3303e-08	MTAG
MMP16	8	89044237	89340254	608	47	4.8279	6.8985e-07	GWAS
MMP16	8	89044237	89340254	608	47	4.2777	9.4412e-06	MTAG
MOB4	2	198380295	198418423	47	7	5.9702	1.185e-09	GWAS
MOB4	2	198380295	198418423	47	7	6.2059	2.7193e-10	MTAG
MPHOSPH9	12	123636867	123728561	226	10	5.4468	2.5639e-08	GWAS
MPHOSPH9	12	123636867	123728561	226	10	5.2368	8.1692e-08	MTAG
MRPL33	2	27994584	28210954	285	11	4.8581	5.9268e-07	MTAG
MRPS33	7	140705854	140715028	17	4	5.0135	2.6721e-07	MTAG
MSANTD2	11	124636394	124670569	55	10	4.9158	4.4214e-07	GWAS
MSANTD2	11	124636394	124670569	55	10	4.448	4.3334e-06	MTAG
MSRA	8	9911778	10286401	1470	61	5.0117	2.6978e-07	GWAS
MSRA	8	9911778	10286401	1470	61	4.6898	1.3673e-06	MTAG
MTF1	1	38275239	38325292	71	13	4.9202	4.3231e-07	GWAS
MTF1	1	38275239	38325292	71	13	4.7335	1.1036e-06	MTAG
MUSTN1	3	52867130	52869235	6	2	4.6247	1.8761e-06	GWAS
MUSTN1	3	52867130	52869235	6	2	5.9982	9.9785e-10	MTAG
MYO15A	17	18012020	18083116	134	18	4.7598	9.6871e-07	GWAS
NAA40	11	63706431	63724800	37	6	4.3561	6.6196e-06	MTAG
NAB2	12	57482677	57489259	11	5	4.8528	6.0875e-07	GWAS
NAB2	12	57482677	57489259	11	5	5.3755	3.8187e-08	MTAG
NAGA	22	42454358	42466846	18	4	5.1787	1.1172e-07	GWAS
NAGA	22	42454358	42466846	18	4	5.5118	1.776e-08	MTAG
NCAM1	11	112831997	113149158	800	53	4.2929	8.8181e-06	MTAG
NCSTN	1	160313062	160328742	38	10	4.2903	8.9197e-06	GWAS
NDUFA2	5	140018325	140027370	19	4	4.7656	9.4144e-07	GWAS
NDUFA6	22	42481529	42486959	9	3	5.0864	1.8242e-07	GWAS
NDUFA6	22	42481529	42486959	9	3	5.3957	3.4134e-08	MTAG
NEK4	3	52744800	52804965	87	5	4.3784	5.9789e-06	GWAS
NEK4	3	52744800	52804965	87	5	5.6049	1.0418e-08	MTAG
NEURL1	10	105253736	105352309	254	29	4.9117	4.515e-07	GWAS
NEURL1	10	105253736	105352309	254	29	4.3291	7.4858e-06	MTAG
NGEF	2	233743396	233877982	509	41	5.4215	2.9554e-08	GWAS
NGEF	2	233743396	233877982	509	41	5.4799	2.1275e-08	MTAG
NIP7	16	69373333	69377014	13	4	4.4174	4.9944e-06	MTAG
NKAPL	6	28227098	28228736	6	3	4.9227	4.2669e-07	GWAS
NKAPL	6	28227098	28228736	6	3	5.572	1.2594e-08	MTAG
NMB	15	85198360	85201794	10	3	5.3754	3.8205e-08	GWAS
NMB	15	85198360	85201794	10	3	6.0965	5.4209e-10	MTAG
NOS1	12	117645947	117889975	622	51	4.3006	8.5154e-06	MTAG
NRGN	11	124609742	124617106	11	2	5.5901	1.1346e-08	GWAS
NRGN	11	124609742	124617106	11	2	5.4896	2.0138e-08	MTAG
NT5C2	10	104845940	104953056	220	16	7.001	1.2704e-12	GWAS
NT5C2	10	104845940	104953056	220	16	6.9735	1.546e-12	MTAG
NT5DC2	3	52558386	52569070	26	5	5.4517	2.4952e-08	MTAG
NTRK3	15	88418230	88799999	759	56	4.3625	6.429e-06	GWAS
NTRK3	15	88418230	88799999	759	56	5.219	8.9946e-08	MTAG
NUTF2	16	67880635	67906470	38	8	4.5831	2.2904e-06	MTAG
OGFOD2	12	123459127	123464590	5	2	4.8723	5.5146e-07	GWAS
OGFOD2	12	123459127	123464590	5	2	4.7572	9.8158e-07	MTAG
OR12D3	6	29341200	29343068	11	5	6.0825	5.9149e-10	GWAS
OR12D3	6	29341200	29343068	11	5	6.2047	2.7406e-10	MTAG
OR2B2	6	27878963	27880174	3	1	7.3849	7.6311e-14	GWAS
OR2B2	6	27878963	27880174	3	1	7.6023	1.4548e-14	MTAG
OR2J2	6	29141311	29142351	9	3	4.963	3.47e-07	GWAS
OR2J2	6	29141311	29142351	9	3	4.963	3.47e-07	MTAG
OR5V1	6	29323007	29399744	322	23	6.5498	2.8803e-11	GWAS
OR5V1	6	29323007	29399744	322	23	6.5695	2.5243e-11	MTAG
PBRM1	3	52579368	52719933	275	8	4.4041	5.3122e-06	GWAS
PBRM1	3	52579368	52719933	275	8	5.6627	7.4504e-09	MTAG
PBX4	19	19672522	19729725	75	11	4.353	6.7132e-06	MTAG
PCBP2	12	53835525	53874946	30	7	4.6305	1.8241e-06	GWAS
PCCB	3	135969148	136056738	121	15	5.1011	1.6888e-07	GWAS
PCCB	3	135969148	136056738	121	15	4.4019	5.3647e-06	MTAG
PCDHA1	5	140165876	140391929	434	19	5.6033	1.0516e-08	GWAS
PCDHA1	5	140165876	140391929	434	19	4.7963	8.0793e-07	MTAG
PCDHA10	5	140235595	140391929	308	16	4.8914	5.007e-07	GWAS
PCDHA11	5	140248689	140391929	280	15	5.0627	2.0668e-07	GWAS
PCDHA11	5	140248689	140391929	280	15	4.3523	6.7362e-06	MTAG
PCDHA12	5	140255058	140391929	271	15	5.1674	1.1869e-07	GWAS
PCDHA12	5	140255058	140391929	271	15	4.4458	4.3782e-06	MTAG
PCDHA13	5	140261793	140391929	264	15	5.1131	1.5843e-07	GWAS
PCDHA13	5	140261793	140391929	264	15	4.4084	5.2063e-06	MTAG
PCDHA2	5	140174444	140391929	416	19	5.5224	1.6721e-08	GWAS
PCDHA2	5	140174444	140391929	416	19	4.7433	1.0511e-06	MTAG
PCDHA3	5	140180783	140391929	405	20	5.6923	6.2682e-09	GWAS
PCDHA3	5	140180783	140391929	405	20	4.8995	4.8043e-07	MTAG
PCDHA4	5	140186659	140391929	385	19	5.5476	1.4481e-08	GWAS
PCDHA4	5	140186659	140391929	385	19	4.8087	7.5961e-07	MTAG
PCDHA5	5	140201222	140391929	363	18	5.18	1.1096e-07	GWAS
PCDHA5	5	140201222	140391929	363	18	4.4957	3.4666e-06	MTAG
PCDHA6	5	140207563	140391929	357	18	5.0919	1.7723e-07	GWAS
PCDHA6	5	140207563	140391929	357	18	4.4289	4.7358e-06	MTAG
PCDHA7	5	140213969	140391929	346	19	5.3437	4.5523e-08	GWAS
PCDHA7	5	140213969	140391929	346	19	4.667	1.528e-06	MTAG
PCDHA8	5	140220907	140391929	340	18	5.3301	4.9072e-08	GWAS
PCDHA8	5	140220907	140391929	340	18	4.6687	1.5154e-06	MTAG
PCDHA9	5	140227048	140391929	332	17	4.8796	5.3148e-07	GWAS
PCDHAC1	5	140306302	140391929	191	15	5.2061	9.6429e-08	GWAS
PCDHAC1	5	140306302	140391929	191	15	4.5305	2.9416e-06	MTAG
PCGF6	10	105062553	105110891	48	9	4.3505	6.7909e-06	GWAS
PCLO	7	82383329	82792246	1009	37	4.429	4.7339e-06	MTAG
PCNX	14	71374122	71582099	363	15	5.6853	6.5306e-09	GWAS
PCNX	14	71374122	71582099	363	15	5.2529	7.4871e-08	MTAG
PDF	16	69362524	69364498	5	2	4.3261	7.5876e-06	MTAG
PDXDC1	16	15068448	15233196	234	30	4.3838	5.8305e-06	MTAG
PGBD1	6	28249314	28270326	55	10	7.2929	1.5172e-13	GWAS
PGBD1	6	28249314	28270326	55	10	7.2068	2.8651e-13	MTAG
PHF1	6	33378176	33384230	9	3	5.2693	6.8483e-08	GWAS
PHF1	6	33378176	33384230	9	3	5.2566	7.3374e-08	MTAG
PHF2	9	96338689	96441869	414	25	4.3904	5.6583e-06	MTAG
PIGB	15	55611158	55647846	107	14	4.3094	8.1847e-06	GWAS
PITPNM2	12	123468027	123634562	152	18	6.1105	4.9664e-10	GWAS
PITPNM2	12	123468027	123634562	152	18	5.9624	1.2424e-09	MTAG
PLA2G15	16	68279207	68294961	30	5	4.815	7.3618e-07	GWAS
PLA2G15	16	68279207	68294961	30	5	4.9323	4.0624e-07	MTAG
PLCH2	1	2357419	2436969	256	34	4.7149	1.2094e-06	GWAS
PLCH2	1	2357419	2436969	256	34	4.8068	7.6679e-07	MTAG
PLCL1	2	198669426	199437305	1362	63	4.4093	5.1842e-06	GWAS
PLCL1	2	198669426	199437305	1362	63	4.8545	6.036e-07	MTAG
PLEKHO1	1	150121373	150136916	28	5	5.2102	9.4338e-08	GWAS
PLEKHO1	1	150121373	150136916	28	5	6.2728	1.7734e-10	MTAG
POM121L2	6	27253682	27279949	85	14	6.1355	4.2442e-10	GWAS
POM121L2	6	27253682	27279949	85	14	6.3816	8.7606e-11	MTAG
POMC	2	25383722	25391772	15	7	4.3746	6.083e-06	GWAS
PPAPDC1B	8	38120648	38126761	7	3	4.5833	2.2883e-06	MTAG
PPP1R13B	14	104200089	104313927	238	12	5.9201	1.6089e-09	GWAS
PPP1R13B	14	104200089	104313927	238	12	6.4034	7.5979e-11	MTAG
PPP1R16B	20	37434348	37551667	236	36	6.8416	3.9169e-12	GWAS
PPP1R16B	20	37434348	37551667	236	36	6.6546	1.4204e-11	MTAG
PPP2R2B	5	145967936	146464347	1005	59	5.4178	3.0175e-08	GWAS
PPP2R2B	5	145967936	146464347	1005	59	5.882	2.0271e-09	MTAG
PPP2R3A	3	135684515	135866733	276	19	4.6698	1.5077e-06	GWAS
PPP2R5B	11	64685025	64701945	32	6	4.6902	1.365e-06	GWAS
PPP2R5B	11	64685025	64701945	32	6	4.3131	8.0474e-06	MTAG
PRICKLE2	3	64079543	64431152	1026	79	4.4376	4.5476e-06	GWAS
PRKD1	14	30045687	30661104	1354	100	5.142	1.3591e-07	GWAS
PRKD1	14	30045687	30661104	1354	100	5.7657	4.066e-09	MTAG
PRSS16	6	27215480	27224403	15	5	4.3766	6.0278e-06	GWAS
PRSS16	6	27215480	27224403	15	5	4.9263	4.1901e-07	MTAG
PSMB10	16	67968405	67970990	2	1	4.3223	7.7196e-06	MTAG
PSMD6	3	63996225	64009658	31	8	4.4503	4.2869e-06	GWAS
PSMD6	3	63996225	64009658	31	8	4.6199	1.9195e-06	MTAG
PTGIS	20	48120411	48184683	99	25	5.5631	1.3249e-08	GWAS
PTGIS	20	48120411	48184683	99	25	6.5528	2.8232e-11	MTAG
PTP4A1	6	64231666	64293492	79	10	4.4102	5.1631e-06	GWAS
PTPRF	1	43990858	44089343	230	17	5.0993	1.7047e-07	GWAS
PTPRF	1	43990858	44089343	230	17	5.0477	2.236e-07	MTAG
RAB11FIP5	2	73300510	73383849	233	23	4.7985	7.991e-07	GWAS
RAB11FIP5	2	73300510	73383849	233	23	4.6128	1.9869e-06	MTAG
RANGAP1	22	41641615	41682255	82	10	5.0329	2.4161e-07	MTAG
RASGRP1	15	38780304	38857776	120	30	5.1949	1.0241e-07	MTAG
RBBP5	1	205055270	205091143	92	11	4.795	8.1335e-07	GWAS
RBFOX1	16	6069095	7763340	9622	444	4.8123	7.4583e-07	GWAS
RBFOX1	16	6069095	7763340	9622	444	5.2984	5.8422e-08	MTAG
RBKS	2	28004231	28113965	157	9	4.3306	7.4342e-06	GWAS
RBKS	2	28004231	28113965	157	9	5.0811	1.8759e-07	MTAG
RBMS3	3	29322473	30051886	2589	151	4.7635	9.5134e-07	MTAG
RCOR2	11	63678693	63684316	5	1	4.7904	8.3211e-07	MTAG
RFTN2	2	198432948	198540769	154	11	5.2926	6.0284e-08	GWAS
RFTN2	2	198432948	198540769	154	11	5.7084	5.7022e-09	MTAG
RNF38	9	36336393	36487545	194	23	4.5118	3.2136e-06	GWAS
RP11-152F13.10	15	83208783	83224682	20	6	4.6859	1.3933e-06	GWAS
RP11-152F13.10	15	83208783	83224682	20	6	4.9881	3.0481e-07	MTAG
RP11-343C2.12	16	69362547	69368774	11	3	4.3467	6.9107e-06	MTAG
RP11-343C2.7	16	69369179	69385633	33	8	4.8129	7.436e-07	MTAG
RP11-343C2.9	16	69368994	69390209	36	9	4.8629	5.7848e-07	MTAG
RP11-379H8.1	15	83209620	83231124	29	8	4.9619	3.4899e-07	GWAS
RP11-379H8.1	15	83209620	83231124	29	8	5.1986	1.0039e-07	MTAG
RP11-691N7.6	11	57509635	57560715	53	8	4.7425	1.0556e-06	GWAS
RP11-691N7.6	11	57509635	57560715	53	8	4.7064	1.2607e-06	MTAG
RP11-73M18.2	14	104029299	104152261	274	15	5.0671	2.0192e-07	GWAS
RP11-73M18.2	14	104029299	104152261	274	15	5.7381	4.7864e-09	MTAG
RP11-894J14.5	3	53003135	53133469	316	17	4.983	3.1305e-07	MTAG
RP5-966M1.6	3	52847298	52869745	53	6	4.956	3.5986e-07	GWAS
RP5-966M1.6	3	52847298	52869745	53	6	6.1049	5.1437e-10	MTAG
RTN1	14	60062694	60337684	486	24	4.7639	9.4937e-07	GWAS
RTN1	14	60062694	60337684	486	24	4.4135	5.0867e-06	MTAG
SCAF1	19	50145382	50161899	19	6	4.3665	6.3122e-06	MTAG
SCAND3	6	28539407	28583989	66	10	7.1667	3.8407e-13	GWAS
SCAND3	6	28539407	28583989	66	10	7.1566	4.1364e-13	MTAG
SDCCAG8	1	243419320	243663394	382	30	6.4442	5.8099e-11	GWAS
SDCCAG8	1	243419320	243663394	382	30	5.6874	6.4507e-09	MTAG
SDK1	7	3341080	4308632	3448	106	4.3088	8.2078e-06	MTAG
SEC11A	15	85212775	85259947	84	14	4.4921	3.5259e-06	GWAS
SEC11A	15	85212775	85259947	84	14	5.6455	8.2365e-09	MTAG
2018-09-10	2	110300559	110371783	175	19	4.6377	1.7612e-06	GWAS
2018-09-03	22	42372276	42394225	49	9	4.7746	9.0012e-07	GWAS
2018-09-03	22	42372276	42394225	49	9	5.3895	3.5324e-08	MTAG
SETD6	16	58549383	58554431	14	4	4.8194	7.1984e-07	MTAG
SETD8	12	123868320	123893905	52	8	4.4876	3.6014e-06	GWAS
SETD8	12	123868320	123893905	52	8	4.6572	1.6024e-06	MTAG
SF3B1	2	198254508	198299815	40	6	5.6842	6.5707e-09	GWAS
SF3B1	2	198254508	198299815	40	6	6.1364	4.2214e-10	MTAG
SFMBT1	3	52937588	53080766	290	16	4.9617	3.4947e-07	GWAS
SFMBT1	3	52937588	53080766	290	16	5.9894	1.0532e-09	MTAG
SFXN5	2	73169165	73302747	220	17	4.5269	2.9922e-06	GWAS
SFXN5	2	73169165	73302747	220	17	4.4274	4.7698e-06	MTAG
SHISA6	17	11144580	11467380	999	105	4.8616	5.8224e-07	GWAS
SHISA6	17	11144580	11467380	999	105	4.9414	3.8776e-07	MTAG
SIRPA	20	1875154	1920543	179	23	4.3837	5.8341e-06	GWAS
SLC12A4	16	67977377	68003504	24	7	4.8356	6.6364e-07	MTAG
SLC17A1	6	25783125	25832287	130	12	5.6794	6.7602e-09	GWAS
SLC17A1	6	25783125	25832287	130	12	6.0445	7.4917e-10	MTAG
SLC17A2	6	25912982	25930946	51	6	5.0044	2.8011e-07	GWAS
SLC17A2	6	25912982	25930946	51	6	5.075	1.9379e-07	MTAG
SLC17A3	6	25833294	25882514	125	14	6.4897	4.3016e-11	GWAS
SLC17A3	6	25833294	25882514	125	14	6.7226	8.9234e-12	MTAG
SLC17A4	6	25754927	25781419	81	10	5.1812	1.102e-07	GWAS
SLC17A4	6	25754927	25781419	81	10	5.2305	8.4508e-08	MTAG
SLC22A7	6	43263432	43273276	14	4	4.2779	9.4323e-06	MTAG
SLCO6A1	5	101707486	101834720	364	10	5.0176	2.6155e-07	GWAS
SLCO6A1	5	101707486	101834720	364	10	4.9715	3.3214e-07	MTAG
SMDT1	22	42475695	42480288	5	1	4.6784	1.4455e-06	GWAS
SMDT1	22	42475695	42480288	5	1	4.6909	1.3599e-06	MTAG
SMG6	17	1963133	2207065	559	19	4.729	1.1283e-06	GWAS
SMIM4	3	52568029	52613253	88	9	5.6397	8.5194e-09	MTAG
SNAP91	6	84262599	84419410	243	19	4.9648	3.4377e-07	GWAS
SNAP91	6	84262599	84419410	243	19	5.501	1.8887e-08	MTAG
SNX19	11	130745331	130786404	218	13	4.5593	2.566e-06	GWAS
SNX19	11	130745331	130786404	218	13	4.8494	6.1927e-07	MTAG
SORCS3	10	106400859	107024993	1749	46	4.7511	1.0116e-06	GWAS
SORCS3	10	106400859	107024993	1749	46	6.0792	6.0397e-10	MTAG
SP4	7	21467652	21554440	216	27	5.0253	2.5131e-07	MTAG
SPATS2L	2	201170604	201346986	360	35	4.8586	5.9101e-07	GWAS
SPATS2L	2	201170604	201346986	360	35	5.6565	7.7228e-09	MTAG
SPCS1	3	52738971	52742182	4	1	4.856	5.99e-07	MTAG
SPPL3	12	121200313	121342174	420	22	4.3664	6.3141e-06	MTAG
SPTBN2	11	66452719	66496697	28	11	4.9165	4.4047e-07	MTAG
SREBF1	17	17713713	17740325	40	5	4.9156	4.4265e-07	GWAS
SREBF2	22	42229109	42303312	151	20	4.5089	3.2579e-06	GWAS
SRPK2	7	104751151	105039755	491	15	4.8245	7.0175e-07	GWAS
SRPK2	7	104751151	105039755	491	15	4.9214	4.2966e-07	MTAG
SRR	17	2206677	2228554	30	7	4.3709	6.1862e-06	GWAS
ST3GAL3	1	44171495	44396831	490	25	4.8014	7.8796e-07	GWAS
ST3GAL3	1	44171495	44396831	490	25	4.4576	4.144e-06	MTAG
ST8SIA6	10	17360382	17496329	545	31	4.3648	6.3624e-06	MTAG
STAB1	3	52529354	52558511	41	10	4.3892	5.6896e-06	GWAS
STAB1	3	52529354	52558511	41	10	5.7492	4.4822e-09	MTAG
STAG1	3	136055077	136471220	560	20	4.8928	4.9698e-07	GWAS
STAG1	3	136055077	136471220	560	20	4.2814	9.2876e-06	MTAG
STARD7	2	96850597	96874563	36	8	4.5648	2.4998e-06	MTAG
SUGP1	19	19386827	19431653	92	10	4.4683	3.942e-06	GWAS
SUGP1	19	19386827	19431653	92	10	4.6109	2.0044e-06	MTAG
SYNGAP1	6	33387847	33421466	44	11	6.4406	5.9516e-11	GWAS
SYNGAP1	6	33387847	33421466	44	11	6.495	4.1523e-11	MTAG
TAOK2	16	29984962	30003582	21	3	4.8298	6.8322e-07	GWAS
TAOK2	16	29984962	30003582	21	3	5.4377	2.6982e-08	MTAG
TBC1D29	17	28884130	28890511	11	5	4.3666	6.3106e-06	MTAG
TBC1D5	3	17198654	18486309	1963	50	4.9639	3.4538e-07	GWAS
TCF20	22	42556019	42739622	373	31	5.6235	9.3585e-09	GWAS
TCF20	22	42556019	42739622	373	31	5.9683	1.1984e-09	MTAG
TCF4	18	52889562	53332018	663	50	7.7869	3.4331e-15	GWAS
TCF4	18	52889562	53332018	663	50	7.7071	6.4346e-15	MTAG
TDP2	6	24650205	24667261	51	8	4.3244	7.647e-06	GWAS
TDP2	6	24650205	24667261	51	8	4.6946	1.3354e-06	MTAG
TERF2	16	69389464	69442474	87	15	4.5079	3.2743e-06	MTAG
TFAP2B	6	50786436	50815326	67	13	4.5711	2.4256e-06	MTAG
THAP5	7	108194987	108210194	36	6	4.3594	6.5202e-06	MTAG
THOC7	3	63819546	63849579	31	8	5.3124	5.4108e-08	GWAS
THOC7	3	63819546	63849579	31	8	5.2996	5.8025e-08	MTAG
TLR9	3	52255097	52265206	9	4	5.3015	5.744e-08	MTAG
TM6SF2	19	19375173	19384200	22	5	4.3742	6.0937e-06	MTAG
TMCO6	5	140019012	140024993	9	2	4.3264	7.5789e-06	GWAS
TMED6	16	69377151	69385712	17	7	4.4964	3.4551e-06	MTAG
TMEM110	3	52870235	52931612	113	9	4.8523	6.1017e-07	GWAS
TMEM110	3	52870235	52931612	113	9	5.9559	1.2928e-09	MTAG
TMEM110-MUSTN1	3	52867137	52931578	122	9	4.8895	5.0548e-07	GWAS
TMEM110-MUSTN1	3	52867137	52931578	122	9	6.0181	8.8219e-10	MTAG
TMEM127	2	96914254	96931732	16	6	4.6006	2.1062e-06	MTAG
TMEM178B	7	140774032	141180180	895	75	4.2952	8.7251e-06	MTAG
TMEM219	16	29952206	29984373	47	5	5.2933	6.0061e-08	GWAS
TMEM219	16	29952206	29984373	47	5	5.8767	2.0923e-09	MTAG
TMEM243	7	86825478	86849903	67	8	4.7044	1.2728e-06	GWAS
TMEM243	7	86825478	86849903	67	8	4.9705	3.3392e-07	MTAG
TMIGD1	17	28643351	28661077	33	6	4.7206	1.1758e-06	MTAG
TMX2	11	57480072	57508445	41	6	4.3538	6.6892e-06	GWAS
TMX2	11	57480072	57508445	41	6	4.568	2.4626e-06	MTAG
TMX2-CTNND1	11	57480077	57559058	95	10	4.6619	1.5666e-06	GWAS
TMX2-CTNND1	11	57480077	57559058	95	10	4.7361	1.0895e-06	MTAG
TOM1L2	17	17746828	17875736	177	7	5.0014	2.8459e-07	GWAS
TOP1	20	39657458	39753127	130	21	4.6189	1.9284e-06	MTAG
TRANK1	3	36868311	36986548	234	20	5.349	4.4211e-08	GWAS
TRANK1	3	36868311	36986548	234	20	5.8611	2.2994e-09	MTAG
TRIM27	6	28870779	28891766	54	10	6.7065	9.9663e-12	GWAS
TRIM27	6	28870779	28891766	54	10	6.7111	9.6585e-12	MTAG
TRIM38	6	25963030	25987384	34	9	6.8896	2.7983e-12	GWAS
TRIM38	6	25963030	25987384	34	9	6.9809	1.4661e-12	MTAG
TRIM9	14	51441980	51562779	444	43	4.6993	1.3054e-06	GWAS
TRMT61A	14	103995521	104003410	20	4	4.4908	3.5478e-06	MTAG
TSNARE1	8	143293441	143484601	624	31	4.8794	5.3212e-07	GWAS
TSNARE1	8	143293441	143484601	624	31	5.5373	1.5355e-08	MTAG
TSNAXIP1	16	67840668	67866051	26	5	4.3033	8.415e-06	MTAG
TTC12	11	113185251	113254266	125	16	4.7267	1.1407e-06	MTAG
TYW5	2	200794698	200820459	47	10	6.135	4.258e-10	GWAS
TYW5	2	200794698	200820459	47	10	6.5229	3.4472e-11	MTAG
UBE3B	12	109915207	109974507	128	15	4.3033	8.4146e-06	GWAS
VPS45	1	150039369	150117505	110	5	4.7502	1.0161e-06	GWAS
VPS45	1	150039369	150117505	110	5	5.7255	5.1558e-09	MTAG
VRK2	2	58134786	58387055	460	26	5.5287	1.613e-08	GWAS
VRK2	2	58134786	58387055	460	26	6.3035	1.4546e-10	MTAG
VSIG2	11	124617368	124622134	9	3	4.3636	6.3967e-06	GWAS
VSIG2	11	124617368	124622134	9	3	4.3413	7.082e-06	MTAG
WBP1L	10	104503727	104576021	198	21	4.3513	6.7662e-06	MTAG
WBP2NL	22	42394729	42454460	109	9	5.1635	1.2118e-07	GWAS
WBP2NL	22	42394729	42454460	109	9	5.6288	9.0734e-09	MTAG
WDR55	5	140044261	140053709	15	3	4.65	1.6593e-06	GWAS
WDR73	15	85185999	85197574	28	6	5.3063	5.5922e-08	GWAS
WDR73	15	85185999	85197574	28	6	6.1319	4.3415e-10	MTAG
WHSC1L1	8	38127215	38239790	135	11	5.3212	5.1541e-08	MTAG
XRCC3	14	104163946	104181841	29	7	5.4581	2.4061e-08	GWAS
XRCC3	14	104163946	104181841	29	7	6.1711	3.3909e-10	MTAG
YRDC	1	38268616	38273857	8	3	4.5093	3.2514e-06	GWAS
YRDC	1	38268616	38273857	8	3	4.388	5.7201e-06	MTAG
YWHAE	17	1247566	1303672	198	23	4.4832	3.6764e-06	MTAG
ZBED4	22	50247490	50283726	120	7	4.7741	9.0248e-07	GWAS
ZBED4	22	50247490	50283726	120	7	4.8894	5.0567e-07	MTAG
ZBTB9	6	33422356	33425325	3	2	4.8279	6.8984e-07	GWAS
ZBTB9	6	33422356	33425325	3	2	4.5836	2.2849e-06	MTAG
ZDHHC5	11	57435219	57468659	47	8	4.6029	2.083e-06	GWAS
ZDHHC5	11	57435219	57468659	47	8	4.7525	1.0046e-06	MTAG
ZFAND2B	2	220059959	220074373	27	9	5.2283	8.5519e-08	GWAS
ZFAND2B	2	220059959	220074373	27	9	5.3882	3.5591e-08	MTAG
ZFYVE21	14	104182067	104200005	43	10	6.4549	5.4153e-11	GWAS
ZFYVE21	14	104182067	104200005	43	10	6.906	2.4918e-12	MTAG
ZKSCAN3	6	28317691	28336947	59	11	8.0065	5.8993e-16	GWAS
ZKSCAN3	6	28317691	28336947	59	11	7.5974	1.5108e-14	MTAG
ZKSCAN4	6	28212401	28227011	33	9	7.5005	3.1778e-14	GWAS
ZKSCAN4	6	28212401	28227011	33	9	7.561	1.9998e-14	MTAG
ZKSCAN8	6	28109688	28127250	43	6	6.931	2.0899e-12	GWAS
ZKSCAN8	6	28109688	28127250	43	6	7.0974	6.3553e-13	MTAG
ZMAT2	5	140078265	140086248	11	2	4.5791	2.3354e-06	GWAS
ZNF101	19	19779605	19794318	26	9	4.48	3.7321e-06	MTAG
ZNF165	6	28048753	28057341	19	4	6.2846	1.6431e-10	GWAS
ZNF165	6	28048753	28057341	19	4	6.4327	6.2667e-11	MTAG
ZNF318	6	43274872	43337216	80	11	4.7913	8.2856e-07	MTAG
ZNF322	6	26636518	26659980	66	8	5.9014	1.8023e-09	GWAS
ZNF322	6	26636518	26659980	66	8	6.1249	4.538e-10	MTAG
ZNF365	10	64133951	64431771	829	63	5.4352	2.7361e-08	GWAS
ZNF365	10	64133951	64431771	829	63	5.0603	2.0935e-07	MTAG
ZNF408	11	46722368	46727462	5	2	4.282	9.2605e-06	GWAS
ZNF536	19	30719197	31204445	1038	112	5.3025	5.7102e-08	GWAS
ZNF592	15	85291866	85349659	110	14	5.1182	1.5426e-07	GWAS
ZNF592	15	85291866	85349659	110	14	6.1701	3.412e-10	MTAG
ZNF664	12	124456392	124499986	78	8	4.5358	2.8691e-06	GWAS
ZNF664	12	124456392	124499986	78	8	4.8345	6.6754e-07	MTAG
ZSCAN12	6	28346732	28367511	60	7	7.5042	3.0898e-14	GWAS
ZSCAN12	6	28346732	28367511	60	7	7.4018	6.7173e-14	MTAG
ZSCAN16	6	28092338	28097860	8	2	6.5263	3.3713e-11	GWAS
ZSCAN16	6	28092338	28097860	8	2	6.7889	5.65e-12	MTAG
ZSCAN2	15	85144217	85171027	47	9	4.9725	3.3043e-07	GWAS
ZSCAN2	15	85144217	85171027	47	9	5.7544	4.3478e-09	MTAG
ZSCAN23	6	28399707	28411279	28	4	6.2501	2.0503e-10	GWAS
ZSCAN23	6	28399707	28411279	28	4	5.9566	1.2878e-09	MTAG
ZSCAN31	6	28292470	28324048	99	14	8.0802	3.2336e-16	GWAS
ZSCAN31	6	28292470	28324048	99	14	7.7701	3.922e-15	MTAG
ZSCAN9	6	28192664	28201260	27	7	7.2029	2.9475e-13	GWAS
ZSCAN9	6	28192664	28201260	27	7	7.0609	8.2741e-13	MTAG
ZSWIM6	5	60628100	60841997	260	16	5.7695	3.9759e-09	GWAS
ZSWIM6	5	60628100	60841997	260	16	5.874	2.1269e-09	MTAG

## Sheet: S7 Results of Gene set analysis
Note:Gene sets were obtained from MsigDB v5.2. Total 10894 gene sets (Curated gene sets: 4728, GO terms:6166) were tested. From FUMA v1.3.1, gene sets were updated for MsigDB v6.1. Total 10655 gene sets (Curated gene sets: 4738, GO terms: 5917) were tested. Curated gene sets consists of 9 data resources including KEGG, Reactome and BioCarta (http://software.broadinstitute.org/gsea/msigdb/collecti…
Gene sets analyses of ADHD													Gene sets analyses of ASD													Gene sets analyses of DEP													Gene sets analyses of BD
FULL_NAME	NGENES	BETA	P	q	TYPE	NGENES	BETA	P	q	TYPE			FULL_NAME	NGENES	BETA	P	q	TYPE	NGENES	BETA	P	q	TYPE			FULL_NAME	NGENES	BETA	P	q	TYPE	NGENES	BETA	P	q	TYPE			FULL_NAME	NGENES	BETA	P	q	TYPE	NGENES	BETA	P	q	TYPE
Curated_gene_sets:abbud_lif_signaling_1_dn	22	0.0415	0.42207	0.759025	GWAS	22	0.0101	0.48065	0.788916	MTAG			Curated_gene_sets:abbud_lif_signaling_1_dn	22	0.26	0.086637	0.909796	GWAS	22	0.18	0.1712	0.923734	MTAG			Curated_gene_sets:abbud_lif_signaling_1_dn	23	-0.239	0.87111	0.978437	GWAS	23	-0.233	0.86131	0.933531	MTAG			Curated_gene_sets:abbud_lif_signaling_1_dn	23	-0.0158	0.53114	0.637527	GWAS	23	-0.0556	0.60441	0.725445	MTAG
Curated_gene_sets:abbud_lif_signaling_1_up	42	-0.0877	0.7281	0.807503	GWAS	42	0.00821	0.47695	0.788916	MTAG			Curated_gene_sets:abbud_lif_signaling_1_up	44	-0.0664	0.68611	0.97823	GWAS	44	-0.0208	0.56071	0.998148	MTAG			Curated_gene_sets:abbud_lif_signaling_1_up	43	0.103	0.23459	0.897205	GWAS	43	0.153	0.14544	0.797437	MTAG			Curated_gene_sets:abbud_lif_signaling_1_up	43	-0.0193	0.55194	0.640998	GWAS	43	0.17	0.13338	0.6167	MTAG
Curated_gene_sets:abbud_lif_signaling_2_dn	7	-0.339	0.82568	0.817443	GWAS	7	-0.374	0.85326	0.833446	MTAG			Curated_gene_sets:abbud_lif_signaling_2_dn	7	0.237	0.24983	0.951471	GWAS	7	0.241	0.24506	0.950012	MTAG			Curated_gene_sets:abbud_lif_signaling_2_dn	7	0.405	0.14661	0.835675	GWAS	7	0.393	0.15755	0.804631	MTAG			Curated_gene_sets:abbud_lif_signaling_2_dn	7	-0.313	0.80119	0.677982	GWAS	7	-0.0853	0.58777	0.724371	MTAG
Curated_gene_sets:abbud_lif_signaling_2_up	14	0.307	0.11654	0.671141	GWAS	14	0.397	0.058583	0.600546	MTAG			Curated_gene_sets:abbud_lif_signaling_2_up	14	0.335	0.09076	0.910108	GWAS	14	0.276	0.13435	0.893066	MTAG			Curated_gene_sets:abbud_lif_signaling_2_up	14	0.0517	0.41939	0.939598	GWAS	14	0.117	0.32561	0.875348	MTAG			Curated_gene_sets:abbud_lif_signaling_2_up	14	0.397	0.069575	0.519673	GWAS	14	0.55	0.024378	0.418896	MTAG
Curated_gene_sets:abdelmohsen_elavl4_targets	16	-0.00856	0.5154	0.780028	GWAS	16	-0.0624	0.61279	0.812476	MTAG			Curated_gene_sets:abdelmohsen_elavl4_targets	16	0.0681	0.36244	0.976383	GWAS	16	0.144	0.22667	0.948136	MTAG			Curated_gene_sets:abdelmohsen_elavl4_targets	16	0.258	0.11901	0.811962	GWAS	16	0.231	0.14878	0.801016	MTAG			Curated_gene_sets:abdelmohsen_elavl4_targets	16	-0.0457	0.57867	0.646489	GWAS	16	-0.0507	0.58402	0.723676	MTAG
Curated_gene_sets:abdulrahman_kidney_cancer_vhl_dn	14	-0.0635	0.60244	0.791733	GWAS	14	-0.224	0.82462	0.830906	MTAG			Curated_gene_sets:abdulrahman_kidney_cancer_vhl_dn	14	0.284	0.11953	0.92756	GWAS	14	0.0518	0.41449	0.986753	MTAG			Curated_gene_sets:abdulrahman_kidney_cancer_vhl_dn	14	0.288	0.15108	0.83864	GWAS	14	0.12	0.33668	0.878468	MTAG			Curated_gene_sets:abdulrahman_kidney_cancer_vhl_dn	14	-0.144	0.71484	0.667641	GWAS	14	-0.544	0.98057	0.780594	MTAG
Curated_gene_sets:abdulrahman_kidney_cancer_vhl_up	5	-0.0887	0.56666	0.788528	GWAS	5	0.0976	0.42548	0.776986	MTAG			Curated_gene_sets:abdulrahman_kidney_cancer_vhl_up	5	-0.361	0.81387	0.97823	GWAS	5	-0.371	0.82176	0.998148	MTAG			Curated_gene_sets:abdulrahman_kidney_cancer_vhl_up	5	0.521	0.18943	0.861833	GWAS	5	0.247	0.34086	0.881344	MTAG			Curated_gene_sets:abdulrahman_kidney_cancer_vhl_up	5	-0.0721	0.55184	0.640998	GWAS	5	0.127	0.41275	0.698447	MTAG
Curated_gene_sets:abe_inner_ear	46	0.0478	0.35003	0.744228	GWAS	46	0.0757	0.26725	0.736944	MTAG			Curated_gene_sets:abe_inner_ear	46	-0.0513	0.66168	0.97823	GWAS	46	-0.00239	0.5078	0.99422	MTAG			Curated_gene_sets:abe_inner_ear	46	-0.0574	0.66073	0.966126	GWAS	46	-0.036	0.60115	0.920411	MTAG			Curated_gene_sets:abe_inner_ear	46	0.0157	0.45419	0.622843	GWAS	46	0.0638	0.32626	0.688159	MTAG
Curated_gene_sets:abe_vegfa_targets	20	-0.0434	0.59145	0.790435	GWAS	20	-0.158	0.80516	0.828955	MTAG			Curated_gene_sets:abe_vegfa_targets	20	0.0871	0.32418	0.968236	GWAS	20	0.0576	0.3808	0.978033	MTAG			Curated_gene_sets:abe_vegfa_targets	20	-0.456	0.97595	0.980972	GWAS	20	-0.523	0.98706	0.939817	MTAG			Curated_gene_sets:abe_vegfa_targets	20	0.0409	0.41938	0.616401	GWAS	20	-0.152	0.76617	0.741996	MTAG
Curated_gene_sets:abe_vegfa_targets_2hr	31	0.0428	0.38623	0.749684	GWAS	31	0.106	0.23419	0.728446	MTAG			Curated_gene_sets:abe_vegfa_targets_2hr	31	0.00934	0.47517	0.97823	GWAS	31	-0.048	0.6263	0.998148	MTAG			Curated_gene_sets:abe_vegfa_targets_2hr	31	0.0864	0.30589	0.922796	GWAS	31	0.14	0.20927	0.834677	MTAG			Curated_gene_sets:abe_vegfa_targets_2hr	31	0.199	0.10081	0.526143	GWAS	31	0.00574	0.48588	0.710823	MTAG
Curated_gene_sets:abe_vegfa_targets_30min	26	0.133	0.2001	0.706478	GWAS	26	0.186	0.11567	0.658765	MTAG			Curated_gene_sets:abe_vegfa_targets_30min	26	0.0323	0.42341	0.97823	GWAS	26	0.0264	0.43684	0.991219	MTAG			Curated_gene_sets:abe_vegfa_targets_30min	26	0.234	0.11529	0.811325	GWAS	26	0.384	0.026345	0.557067	MTAG			Curated_gene_sets:abe_vegfa_targets_30min	26	0.178	0.15947	0.551084	GWAS	26	0.0919	0.3101	0.687331	MTAG
Curated_gene_sets:abraham_alpc_vs_multiple_myeloma_dn	19	0.145	0.21271	0.707811	GWAS	19	0.0137	0.46952	0.788549	MTAG			Curated_gene_sets:abraham_alpc_vs_multiple_myeloma_dn	19	-0.142	0.79005	0.97823	GWAS	19	-0.0497	0.61171	0.998148	MTAG			Curated_gene_sets:abraham_alpc_vs_multiple_myeloma_dn	19	-0.107	0.69399	0.969709	GWAS	19	-0.135	0.73621	0.931759	MTAG			Curated_gene_sets:abraham_alpc_vs_multiple_myeloma_dn	19	0.164	0.2013	0.57236	GWAS	19	-0.063	0.6212	0.725445	MTAG
Curated_gene_sets:abraham_alpc_vs_multiple_myeloma_up	26	0.195	0.12224	0.672622	GWAS	26	0.265	0.053708	0.594995	MTAG			Curated_gene_sets:abraham_alpc_vs_multiple_myeloma_up	26	0.00667	0.48498	0.97823	GWAS	26	-0.0261	0.55888	0.998148	MTAG			Curated_gene_sets:abraham_alpc_vs_multiple_myeloma_up	26	0.134	0.2352	0.897205	GWAS	26	0.142	0.22657	0.838443	MTAG			Curated_gene_sets:abraham_alpc_vs_multiple_myeloma_up	26	-0.0917	0.70288	0.666588	GWAS	26	-0.119	0.74664	0.739824	MTAG
Curated_gene_sets:abramson_interact_with_aire	43	-0.00505	0.51709	0.780563	GWAS	43	-0.0115	0.53959	0.796255	MTAG			Curated_gene_sets:abramson_interact_with_aire	43	0.0295	0.39187	0.976383	GWAS	43	0.0669	0.26573	0.95361	MTAG			Curated_gene_sets:abramson_interact_with_aire	44	0.226	0.038582	0.631777	GWAS	44	0.226	0.040684	0.622553	MTAG			Curated_gene_sets:abramson_interact_with_aire	43	-0.0166	0.55201	0.640998	GWAS	43	-0.00262	0.5079	0.715325	MTAG
Curated_gene_sets:acevedo_fgfr1_targets_in_prostate_cancer_model_dn	283	0.00572	0.45752	0.765853	GWAS	283	-0.0264	0.69196	0.821818	MTAG			Curated_gene_sets:acevedo_fgfr1_targets_in_prostate_cancer_model_dn	286	0.115	0.013749	0.696392	GWAS	286	0.061	0.11985	0.880948	MTAG			Curated_gene_sets:acevedo_fgfr1_targets_in_prostate_cancer_model_dn	286	-0.0588	0.84638	0.978136	GWAS	286	-0.0803	0.91503	0.933904	MTAG			Curated_gene_sets:acevedo_fgfr1_targets_in_prostate_cancer_model_dn	286	-0.0722	0.90636	0.693414	GWAS	286	-0.129	0.98837	0.781594	MTAG
Curated_gene_sets:acevedo_fgfr1_targets_in_prostate_cancer_model_up	271	-0.0311	0.71805	0.805727	GWAS	271	-0.0733	0.91649	0.837863	MTAG			Curated_gene_sets:acevedo_fgfr1_targets_in_prostate_cancer_model_up	273	0.0233	0.3285	0.968431	GWAS	273	0.00198	0.48486	0.99422	MTAG			Curated_gene_sets:acevedo_fgfr1_targets_in_prostate_cancer_model_up	272	-0.0187	0.62743	0.961168	GWAS	272	-0.0137	0.59282	0.919828	MTAG			Curated_gene_sets:acevedo_fgfr1_targets_in_prostate_cancer_model_up	273	-0.0345	0.72811	0.668958	GWAS	273	0.0682	0.12389	0.613747	MTAG
Curated_gene_sets:acevedo_liver_cancer_dn	515	-0.0561	0.93243	0.827332	GWAS	515	-0.0498	0.91177	0.837863	MTAG			Curated_gene_sets:acevedo_liver_cancer_dn	522	-0.0124	0.63229	0.97823	GWAS	522	-0.0173	0.68296	0.998148	MTAG			Curated_gene_sets:acevedo_liver_cancer_dn	525	0.0152	0.35407	0.927449	GWAS	525	0.0213	0.30254	0.874531	MTAG			Curated_gene_sets:acevedo_liver_cancer_dn	524	-0.019	0.68856	0.663809	GWAS	524	-0.00254	0.52529	0.716614	MTAG
Curated_gene_sets:acevedo_liver_cancer_up	899	0.023	0.20812	0.707652	GWAS	899	0.0256	0.17827	0.706965	MTAG			Curated_gene_sets:acevedo_liver_cancer_up	903	-0.018	0.74293	0.97823	GWAS	903	-0.0166	0.72834	0.998148	MTAG			Curated_gene_sets:acevedo_liver_cancer_up	903	0.0182	0.27742	0.916901	GWAS	903	0.00982	0.37663	0.889861	MTAG			Curated_gene_sets:acevedo_liver_cancer_up	903	0.0271	0.18134	0.566793	GWAS	903	0.00762	0.40258	0.697204	MTAG
Curated_gene_sets:acevedo_liver_cancer_with_h3k27me3_dn	171	0.0691	0.16804	0.701516	GWAS	171	0.0164	0.40813	0.772265	MTAG			Curated_gene_sets:acevedo_liver_cancer_with_h3k27me3_dn	178	0.035	0.30167	0.967573	GWAS	178	0.11	0.049644	0.747842	MTAG			Curated_gene_sets:acevedo_liver_cancer_with_h3k27me3_dn	185	0.071	0.16125	0.846055	GWAS	185	0.107	0.071028	0.704368	MTAG			Curated_gene_sets:acevedo_liver_cancer_with_h3k27me3_dn	183	0.0111	0.43986	0.62034	GWAS	183	0.117	0.061656	0.539241	MTAG
Curated_gene_sets:acevedo_liver_cancer_with_h3k27me3_up	242	-0.013	0.58197	0.790435	GWAS	242	0.0103	0.43371	0.778437	MTAG			Curated_gene_sets:acevedo_liver_cancer_with_h3k27me3_up	243	-0.0242	0.65417	0.97823	GWAS	243	-0.014	0.59118	0.998148	MTAG			Curated_gene_sets:acevedo_liver_cancer_with_h3k27me3_up	242	-0.108	0.94598	0.980908	GWAS	242	-0.0943	0.91666	0.933904	MTAG			Curated_gene_sets:acevedo_liver_cancer_with_h3k27me3_up	242	0.0698	0.14276	0.545814	GWAS	242	0.0472	0.24357	0.667917	MTAG
Curated_gene_sets:acevedo_liver_cancer_with_h3k9me3_dn	105	0.0832	0.1677	0.701516	GWAS	105	0.0686	0.20936	0.718346	MTAG			Curated_gene_sets:acevedo_liver_cancer_with_h3k9me3_dn	106	0.0543	0.25609	0.955305	GWAS	106	0.0563	0.24698	0.950012	MTAG			Curated_gene_sets:acevedo_liver_cancer_with_h3k9me3_dn	107	-0.0667	0.76638	0.977693	GWAS	107	-0.0363	0.6513	0.926902	MTAG			Curated_gene_sets:acevedo_liver_cancer_with_h3k9me3_dn	106	-0.0098	0.54476	0.640473	GWAS	106	-0.0668	0.7697	0.742561	MTAG
Curated_gene_sets:acevedo_liver_cancer_with_h3k9me3_up	115	-0.0729	0.79864	0.816913	GWAS	115	-0.0565	0.74562	0.826831	MTAG			Curated_gene_sets:acevedo_liver_cancer_with_h3k9me3_up	117	0.164	0.026668	0.778581	GWAS	117	0.139	0.049687	0.747842	MTAG			Curated_gene_sets:acevedo_liver_cancer_with_h3k9me3_up	117	-0.0551	0.72352	0.973108	GWAS	117	-0.0364	0.65007	0.926289	MTAG			Curated_gene_sets:acevedo_liver_cancer_with_h3k9me3_up	117	0.0797	0.18572	0.566793	GWAS	117	0.209	0.012157	0.345188	MTAG
Curated_gene_sets:acevedo_liver_tumor_vs_normal_adjacent_tissue_dn	257	-0.0769	0.93692	0.827727	GWAS	257	-0.0336	0.7521	0.828724	MTAG			Curated_gene_sets:acevedo_liver_tumor_vs_normal_adjacent_tissue_dn	259	0.0497	0.15507	0.948808	GWAS	259	0.051	0.14714	0.904231	MTAG			Curated_gene_sets:acevedo_liver_tumor_vs_normal_adjacent_tissue_dn	261	0.0254	0.32224	0.922796	GWAS	261	0.0455	0.20771	0.833392	MTAG			Curated_gene_sets:acevedo_liver_tumor_vs_normal_adjacent_tissue_dn	261	-0.0115	0.58802	0.646924	GWAS	261	0.00113	0.49159	0.712609	MTAG
Curated_gene_sets:acevedo_liver_tumor_vs_normal_adjacent_tissue_up	803	-0.00868	0.61452	0.793009	GWAS	803	-0.0217	0.77021	0.828955	MTAG			Curated_gene_sets:acevedo_liver_tumor_vs_normal_adjacent_tissue_up	810	-0.00973	0.63341	0.97823	GWAS	810	-0.0181	0.73824	0.998148	MTAG			Curated_gene_sets:acevedo_liver_tumor_vs_normal_adjacent_tissue_up	812	0.0286	0.18359	0.861833	GWAS	812	0.0125	0.34915	0.883299	MTAG			Curated_gene_sets:acevedo_liver_tumor_vs_normal_adjacent_tissue_up	811	-0.038	0.89397	0.690598	GWAS	811	-0.0311	0.83662	0.75462	MTAG
Curated_gene_sets:acevedo_methylated_in_liver_cancer_dn	730	0.00571	0.43488	0.760712	GWAS	730	0.0015	0.48253	0.788916	MTAG			Curated_gene_sets:acevedo_methylated_in_liver_cancer_dn	737	0.00542	0.43636	0.97823	GWAS	737	0.00914	0.39285	0.978727	MTAG			Curated_gene_sets:acevedo_methylated_in_liver_cancer_dn	737	0.015	0.34748	0.924402	GWAS	737	0.029	0.22787	0.838443	MTAG			Curated_gene_sets:acevedo_methylated_in_liver_cancer_dn	744	0.0511	0.077955	0.519673	GWAS	744	0.0159	0.33528	0.688833	MTAG
Curated_gene_sets:acevedo_normal_tissue_adjacent_to_liver_tumor_dn	340	0.0136	0.38118	0.749056	GWAS	340	-0.0376	0.80317	0.828955	MTAG			Curated_gene_sets:acevedo_normal_tissue_adjacent_to_liver_tumor_dn	344	0.0206	0.31609	0.968236	GWAS	344	0.0461	0.13996	0.896438	MTAG			Curated_gene_sets:acevedo_normal_tissue_adjacent_to_liver_tumor_dn	344	-0.0116	0.59603	0.95977	GWAS	344	-0.0204	0.66362	0.929336	MTAG			Curated_gene_sets:acevedo_normal_tissue_adjacent_to_liver_tumor_dn	343	0.00154	0.48662	0.631236	GWAS	343	-0.0311	0.74297	0.739824	MTAG
Curated_gene_sets:acevedo_normal_tissue_adjacent_to_liver_tumor_up	160	0.0207	0.37403	0.748732	GWAS	160	0.0325	0.30441	0.757027	MTAG			Curated_gene_sets:acevedo_normal_tissue_adjacent_to_liver_tumor_up	160	0.00884	0.4444	0.97823	GWAS	160	-0.00748	0.54739	0.99422	MTAG			Curated_gene_sets:acevedo_normal_tissue_adjacent_to_liver_tumor_up	160	0.0664	0.17722	0.859841	GWAS	160	0.00859	0.45311	0.89843	MTAG			Curated_gene_sets:acevedo_normal_tissue_adjacent_to_liver_tumor_up	160	0.000242	0.49854	0.632821	GWAS	160	0.00407	0.47634	0.707814	MTAG
Curated_gene_sets:acosta_proliferation_independent_myc_targets_dn	108	-0.0136	0.57052	0.788528	GWAS	108	0.066	0.19067	0.714181	MTAG			Curated_gene_sets:acosta_proliferation_independent_myc_targets_dn	109	0.056	0.23174	0.951471	GWAS	109	0.091	0.11556	0.879941	MTAG			Curated_gene_sets:acosta_proliferation_independent_myc_targets_dn	109	0.126	0.069251	0.74456	GWAS	109	0.116	0.089219	0.737959	MTAG			Curated_gene_sets:acosta_proliferation_independent_myc_targets_dn	109	0.0626	0.22065	0.582125	GWAS	109	0.0688	0.20771	0.646136	MTAG
Curated_gene_sets:acosta_proliferation_independent_myc_targets_up	82	-0.0183	0.5809	0.790435	GWAS	82	-0.0548	0.73265	0.824351	MTAG			Curated_gene_sets:acosta_proliferation_independent_myc_targets_up	82	-0.0597	0.7457	0.97823	GWAS	82	-0.0995	0.86649	0.998148	MTAG			Curated_gene_sets:acosta_proliferation_independent_myc_targets_up	82	-0.017	0.56356	0.955994	GWAS	82	-0.0667	0.73183	0.931231	MTAG			Curated_gene_sets:acosta_proliferation_independent_myc_targets_up	82	-0.151	0.94563	0.700632	GWAS	82	-0.137	0.91895	0.769526	MTAG
Curated_gene_sets:addya_erythroid_differentiation_by_hemin	67	-0.0721	0.75274	0.811433	GWAS	67	-0.0839	0.79062	0.828955	MTAG			Curated_gene_sets:addya_erythroid_differentiation_by_hemin	69	-0.143	0.91266	0.97823	GWAS	69	-0.0388	0.64495	0.998148	MTAG			Curated_gene_sets:addya_erythroid_differentiation_by_hemin	70	0.117	0.1562	0.841935	GWAS	70	0.138	0.11987	0.771225	MTAG			Curated_gene_sets:addya_erythroid_differentiation_by_hemin	71	0.023	0.4172	0.616079	GWAS	71	0.163	0.076818	0.572359	MTAG
Curated_gene_sets:affar_yy1_targets_dn	213	-0.0868	0.92568	0.826152	GWAS	213	-0.109	0.96732	0.844443	MTAG			Curated_gene_sets:affar_yy1_targets_dn	218	-0.066	0.87619	0.97823	GWAS	218	-0.0663	0.87874	0.998148	MTAG			Curated_gene_sets:affar_yy1_targets_dn	218	-0.0705	0.85831	0.978136	GWAS	218	-0.0755	0.87103	0.933531	MTAG			Curated_gene_sets:affar_yy1_targets_dn	218	0.0796	0.090496	0.521838	GWAS	218	0.00485	0.46875	0.705974	MTAG
Curated_gene_sets:affar_yy1_targets_up	203	-0.013	0.58422	0.790435	GWAS	203	-0.0587	0.83585	0.83278	MTAG			Curated_gene_sets:affar_yy1_targets_up	203	-0.0592	0.83991	0.97823	GWAS	203	-0.0611	0.849	0.998148	MTAG			Curated_gene_sets:affar_yy1_targets_up	204	-0.208	0.99896	0.98187	GWAS	204	-0.206	0.99865	0.940654	MTAG			Curated_gene_sets:affar_yy1_targets_up	204	0.0866	0.078547	0.519673	GWAS	204	0.0834	0.094872	0.600249	MTAG
Curated_gene_sets:agarwal_akt_pathway_targets	9	0.217	0.23682	0.71297	GWAS	9	-0.0328	0.54392	0.797972	MTAG			Curated_gene_sets:agarwal_akt_pathway_targets	9	0.257	0.19783	0.951212	GWAS	9	0.0361	0.4522	0.993047	MTAG			Curated_gene_sets:agarwal_akt_pathway_targets	9	-0.232	0.75671	0.976815	GWAS	9	-0.384	0.87189	0.933531	MTAG			Curated_gene_sets:agarwal_akt_pathway_targets	9	0.617	0.028921	0.460625	GWAS	9	0.664	0.024714	0.419555	MTAG
Curated_gene_sets:aguirre_pancreatic_cancer_copy_number_dn	232	0.043	0.23785	0.71297	GWAS	232	0.0251	0.33553	0.759154	MTAG			Curated_gene_sets:aguirre_pancreatic_cancer_copy_number_dn	234	0.0493	0.20378	0.951212	GWAS	234	0.0222	0.35394	0.972397	MTAG			Curated_gene_sets:aguirre_pancreatic_cancer_copy_number_dn	233	-0.0514	0.77454	0.977693	GWAS	233	-0.0276	0.65466	0.927515	MTAG			Curated_gene_sets:aguirre_pancreatic_cancer_copy_number_dn	234	0.0404	0.26639	0.593607	GWAS	234	-0.0094	0.55552	0.719448	MTAG
Curated_gene_sets:aguirre_pancreatic_cancer_copy_number_up	289	-0.0165	0.62011	0.794106	GWAS	289	-0.0433	0.79309	0.828955	MTAG			Curated_gene_sets:aguirre_pancreatic_cancer_copy_number_up	291	-0.0387	0.77966	0.97823	GWAS	291	-0.0344	0.75504	0.998148	MTAG			Curated_gene_sets:aguirre_pancreatic_cancer_copy_number_up	290	-0.09	0.94767	0.980908	GWAS	290	-0.105	0.96859	0.93869	MTAG			Curated_gene_sets:aguirre_pancreatic_cancer_copy_number_up	291	0.051	0.17406	0.560791	GWAS	291	-0.00595	0.54196	0.717795	MTAG
Curated_gene_sets:aigner_zeb1_targets	32	0.0181	0.45301	0.764988	GWAS	32	-0.0745	0.69005	0.821818	MTAG			Curated_gene_sets:aigner_zeb1_targets	34	-0.096	0.74363	0.97823	GWAS	34	-0.185	0.89744	0.998148	MTAG			Curated_gene_sets:aigner_zeb1_targets	34	-0.0458	0.60426	0.96032	GWAS	34	-0.0848	0.68505	0.929996	MTAG			Curated_gene_sets:aigner_zeb1_targets	34	0.023	0.44357	0.620697	GWAS	34	-0.109	0.74147	0.739824	MTAG
Curated_gene_sets:aiyar_cobra1_targets_dn	27	-0.15	0.83956	0.817443	GWAS	27	-0.125	0.80089	0.828955	MTAG			Curated_gene_sets:aiyar_cobra1_targets_dn	28	-0.123	0.79381	0.97823	GWAS	28	-0.104	0.75723	0.998148	MTAG			Curated_gene_sets:aiyar_cobra1_targets_dn	28	-0.366	0.98627	0.98098	GWAS	28	-0.384	0.98856	0.940116	MTAG			Curated_gene_sets:aiyar_cobra1_targets_dn	27	-0.24	0.9347	0.697513	GWAS	27	-0.221	0.91006	0.768336	MTAG
Curated_gene_sets:aiyar_cobra1_targets_up	38	-0.382	0.99516	0.835819	GWAS	38	-0.354	0.99266	0.848062	MTAG			Curated_gene_sets:aiyar_cobra1_targets_up	39	0.0868	0.26066	0.958863	GWAS	39	0.106	0.2144	0.940152	MTAG			Curated_gene_sets:aiyar_cobra1_targets_up	37	0.0327	0.42338	0.939851	GWAS	37	0.0078	0.48192	0.904274	MTAG			Curated_gene_sets:aiyar_cobra1_targets_up	38	-0.124	0.79477	0.676798	GWAS	38	0.0397	0.39982	0.697204	MTAG
Curated_gene_sets:akl_htlv1_infection_dn	63	0.0292	0.3994	0.756522	GWAS	63	0.0107	0.46214	0.786912	MTAG			Curated_gene_sets:akl_htlv1_infection_dn	63	0.102	0.18156	0.951212	GWAS	63	0.0234	0.41719	0.986946	MTAG			Curated_gene_sets:akl_htlv1_infection_dn	64	0.0157	0.44929	0.943578	GWAS	64	-0.0177	0.55632	0.912267	MTAG			Curated_gene_sets:akl_htlv1_infection_dn	63	0.0466	0.34159	0.60605	GWAS	63	-0.0999	0.80044	0.747244	MTAG
Curated_gene_sets:akl_htlv1_infection_up	25	0.103	0.27511	0.72163	GWAS	25	0.194	0.12592	0.667194	MTAG			Curated_gene_sets:akl_htlv1_infection_up	26	0.11	0.23976	0.951471	GWAS	26	0.142	0.17812	0.924817	MTAG			Curated_gene_sets:akl_htlv1_infection_up	26	0.224	0.10271	0.789954	GWAS	26	0.225	0.10529	0.762794	MTAG			Curated_gene_sets:akl_htlv1_infection_up	26	-0.203	0.87549	0.687577	GWAS	26	0.0961	0.29923	0.686157	MTAG
Curated_gene_sets:alcala_apoptosis	83	0.0917	0.16152	0.697726	GWAS	83	0.0781	0.19561	0.717286	MTAG			Curated_gene_sets:alcala_apoptosis	83	0.0215	0.40382	0.976383	GWAS	83	0.0769	0.18998	0.931249	MTAG			Curated_gene_sets:alcala_apoptosis	83	0.0424	0.34678	0.924402	GWAS	83	0.0638	0.27967	0.865948	MTAG			Curated_gene_sets:alcala_apoptosis	83	0.252	0.0057003	0.272482	GWAS	83	0.157	0.064568	0.543593	MTAG
Curated_gene_sets:alcalay_aml_by_npm1_localization_dn	170	-0.117	0.9608	0.830105	GWAS	170	-0.153	0.99064	0.847967	MTAG			Curated_gene_sets:alcalay_aml_by_npm1_localization_dn	172	-0.0581	0.82006	0.97823	GWAS	172	-0.0535	0.80191	0.998148	MTAG			Curated_gene_sets:alcalay_aml_by_npm1_localization_dn	170	-0.1	0.91823	0.979441	GWAS	170	-0.0849	0.877	0.933531	MTAG			Curated_gene_sets:alcalay_aml_by_npm1_localization_dn	170	-0.0376	0.70635	0.667377	GWAS	170	-0.0917	0.89859	0.76555	MTAG
Curated_gene_sets:alcalay_aml_by_npm1_localization_up	129	0.0294	0.36084	0.744847	GWAS	129	0.0263	0.37275	0.768893	MTAG			Curated_gene_sets:alcalay_aml_by_npm1_localization_up	131	0.0309	0.3474	0.973026	GWAS	131	0.0275	0.3624	0.977056	MTAG			Curated_gene_sets:alcalay_aml_by_npm1_localization_up	132	0.237	0.0041566	0.348876	GWAS	132	0.198	0.015015	0.453269	MTAG			Curated_gene_sets:alcalay_aml_by_npm1_localization_up	131	0.0542	0.25643	0.589391	GWAS	131	-0.0297	0.63525	0.728227	MTAG
Curated_gene_sets:alfano_myc_targets	230	0.0267	0.32204	0.734064	GWAS	230	0.014	0.40226	0.772265	MTAG			Curated_gene_sets:alfano_myc_targets	230	0.0321	0.28615	0.963198	GWAS	230	-0.00467	0.53297	0.99422	MTAG			Curated_gene_sets:alfano_myc_targets	231	0.0363	0.2736	0.91371	GWAS	231	0.0433	0.23981	0.847929	MTAG			Curated_gene_sets:alfano_myc_targets	231	0.118	0.01981	0.418065	GWAS	231	0.0276	0.32261	0.687545	MTAG
Curated_gene_sets:alonso_MTAGstasis_dn	24	0.291	0.051936	0.614282	GWAS	24	0.239	0.087259	0.632538	MTAG			Curated_gene_sets:alonso_MTAGstasis_dn	24	0.123	0.23676	0.951471	GWAS	24	0.0666	0.34838	0.972059	MTAG			Curated_gene_sets:alonso_MTAGstasis_dn	24	0.00415	0.49214	0.94918	GWAS	24	-0.0145	0.52697	0.911211	MTAG			Curated_gene_sets:alonso_MTAGstasis_dn	23	0.187	0.15508	0.548533	GWAS	23	0.176	0.17864	0.629582	MTAG
Curated_gene_sets:alonso_MTAGstasis_emt_dn	5	0.345	0.2228	0.711709	GWAS	5	0.382	0.19462	0.716352	MTAG			Curated_gene_sets:alonso_MTAGstasis_emt_dn	5	0.244	0.2927	0.96664	GWAS	5	0.108	0.40422	0.982369	MTAG			Curated_gene_sets:alonso_MTAGstasis_emt_dn	5	0.527	0.14336	0.835675	GWAS	5	0.515	0.15238	0.802658	MTAG			Curated_gene_sets:alonso_MTAGstasis_emt_dn	4	0.248	0.3188	0.60278	GWAS	4	0.133	0.40416	0.697204	MTAG
Curated_gene_sets:alonso_MTAGstasis_emt_up	36	0.0317	0.41026	0.757247	GWAS	36	-0.0728	0.70198	0.821818	MTAG			Curated_gene_sets:alonso_MTAGstasis_emt_up	36	0.0426	0.38156	0.976383	GWAS	36	-0.0499	0.6388	0.998148	MTAG			Curated_gene_sets:alonso_MTAGstasis_emt_up	36	0.183	0.12794	0.821422	GWAS	36	0.0884	0.29424	0.869044	MTAG			Curated_gene_sets:alonso_MTAGstasis_emt_up	36	0.0171	0.45021	0.622352	GWAS	36	-0.0553	0.65167	0.728663	MTAG
Curated_gene_sets:alonso_MTAGstasis_neural_up	17	-0.0699	0.63172	0.795173	GWAS	17	-0.186	0.8184	0.82987	MTAG			Curated_gene_sets:alonso_MTAGstasis_neural_up	17	-0.206	0.83223	0.97823	GWAS	17	-0.319	0.93354	0.998148	MTAG			Curated_gene_sets:alonso_MTAGstasis_neural_up	17	0.279	0.1295	0.82239	GWAS	17	0.0549	0.41341	0.891389	MTAG			Curated_gene_sets:alonso_MTAGstasis_neural_up	17	-0.0932	0.68039	0.661997	GWAS	17	-0.097	0.68054	0.734409	MTAG
Curated_gene_sets:alonso_MTAGstasis_up	193	0.00929	0.4389	0.761899	GWAS	193	-0.0453	0.77728	0.828955	MTAG			Curated_gene_sets:alonso_MTAGstasis_up	193	0.0571	0.16707	0.948808	GWAS	193	-0.0225	0.64892	0.998148	MTAG			Curated_gene_sets:alonso_MTAGstasis_up	191	-0.0177	0.60382	0.96032	GWAS	191	-0.0693	0.8449	0.933531	MTAG			Curated_gene_sets:alonso_MTAGstasis_up	191	-0.031	0.68921	0.663809	GWAS	191	-0.141	0.98447	0.780953	MTAG
Curated_gene_sets:altemeier_response_to_lps_with_mechanical_ventilation	118	-0.127	0.94356	0.82807	GWAS	118	-0.107	0.91308	0.837863	MTAG			Curated_gene_sets:altemeier_response_to_lps_with_mechanical_ventilation	120	-0.105	0.90859	0.97823	GWAS	120	-0.17	0.98492	0.998505	MTAG			Curated_gene_sets:altemeier_response_to_lps_with_mechanical_ventilation	123	-0.148	0.95532	0.980908	GWAS	123	-0.171	0.97313	0.938969	MTAG			Curated_gene_sets:altemeier_response_to_lps_with_mechanical_ventilation	122	-0.086	0.84774	0.684537	GWAS	122	-0.0647	0.77127	0.742561	MTAG
Curated_gene_sets:ambrosini_flavopiridol_treatment_tp53	105	0.196	0.012899	0.503197	GWAS	105	0.181	0.018254	0.465093	MTAG			Curated_gene_sets:ambrosini_flavopiridol_treatment_tp53	106	0.0729	0.19007	0.951212	GWAS	106	0.0463	0.28746	0.953935	MTAG			Curated_gene_sets:ambrosini_flavopiridol_treatment_tp53	106	-0.109	0.88911	0.978437	GWAS	106	-0.111	0.88965	0.933531	MTAG			Curated_gene_sets:ambrosini_flavopiridol_treatment_tp53	105	0.0288	0.37421	0.61043	GWAS	105	-0.00257	0.51099	0.715506	MTAG
Curated_gene_sets:amit_delayed_early_genes	18	0.177	0.21893	0.709349	GWAS	18	0.185	0.20438	0.717637	MTAG			Curated_gene_sets:amit_delayed_early_genes	18	0.171	0.18488	0.951212	GWAS	18	0.25	0.093152	0.847277	MTAG			Curated_gene_sets:amit_delayed_early_genes	18	0.135	0.28972	0.918058	GWAS	18	0.203	0.20488	0.832119	MTAG			Curated_gene_sets:amit_delayed_early_genes	18	0.0552	0.39975	0.614087	GWAS	18	0.218	0.1669	0.626746	MTAG
Curated_gene_sets:amit_egf_response_120_hela	69	0.0322	0.3771	0.749056	GWAS	69	0.0577	0.28393	0.747311	MTAG			Curated_gene_sets:amit_egf_response_120_hela	69	0.0894	0.18006	0.951212	GWAS	69	0.0953	0.16306	0.911923	MTAG			Curated_gene_sets:amit_egf_response_120_hela	69	-0.0562	0.69994	0.970772	GWAS	69	-0.0503	0.67787	0.929746	MTAG			Curated_gene_sets:amit_egf_response_120_hela	68	0.0332	0.37175	0.61043	GWAS	68	0.0292	0.39086	0.697204	MTAG
Curated_gene_sets:amit_egf_response_120_mcf10a	41	0.106	0.20541	0.707652	GWAS	41	-0.000111	0.50035	0.791113	MTAG			Curated_gene_sets:amit_egf_response_120_mcf10a	41	-0.0326	0.60317	0.97823	GWAS	41	-0.0716	0.71817	0.998148	MTAG			Curated_gene_sets:amit_egf_response_120_mcf10a	42	-0.162	0.87233	0.978437	GWAS	42	-0.165	0.87347	0.933531	MTAG			Curated_gene_sets:amit_egf_response_120_mcf10a	42	-0.192	0.91688	0.694525	GWAS	42	-0.184	0.89937	0.765816	MTAG
Curated_gene_sets:amit_egf_response_20_hela	11	0.205	0.2433	0.716172	GWAS	11	0.168	0.28133	0.745644	MTAG			Curated_gene_sets:amit_egf_response_20_hela	11	-0.361	0.89263	0.97823	GWAS	11	-0.398	0.91559	0.998148	MTAG			Curated_gene_sets:amit_egf_response_20_hela	11	0.292	0.1778	0.859841	GWAS	11	0.309	0.16796	0.807192	MTAG			Curated_gene_sets:amit_egf_response_20_hela	11	-0.0134	0.51879	0.637527	GWAS	11	0.0932	0.37634	0.697204	MTAG
Curated_gene_sets:amit_egf_response_20_mcf10a	13	-0.0677	0.60851	0.792399	GWAS	13	-0.106	0.66915	0.816817	MTAG			Curated_gene_sets:amit_egf_response_20_mcf10a	13	-0.122	0.71239	0.97823	GWAS	13	-0.144	0.74751	0.998148	MTAG			Curated_gene_sets:amit_egf_response_20_mcf10a	14	0.154	0.25838	0.909864	GWAS	14	-0.0154	0.52549	0.911211	MTAG			Curated_gene_sets:amit_egf_response_20_mcf10a	13	0.473	0.016846	0.396188	GWAS	13	0.284	0.11046	0.603258	MTAG
Curated_gene_sets:amit_egf_response_240_hela	59	0.101	0.19186	0.705676	GWAS	59	0.0749	0.25457	0.732039	MTAG			Curated_gene_sets:amit_egf_response_240_hela	60	-0.106	0.83837	0.97823	GWAS	60	-0.0378	0.63895	0.998148	MTAG			Curated_gene_sets:amit_egf_response_240_hela	60	0.164	0.094738	0.783514	GWAS	60	0.155	0.11229	0.767139	MTAG			Curated_gene_sets:amit_egf_response_240_hela	60	-0.0431	0.64404	0.655439	GWAS	60	0.0321	0.39579	0.697204	MTAG
Curated_gene_sets:amit_egf_response_240_mcf10a	20	-0.0799	0.63475	0.795888	GWAS	20	-0.0264	0.5461	0.798608	MTAG			Curated_gene_sets:amit_egf_response_240_mcf10a	20	-0.226	0.8531	0.97823	GWAS	20	-0.177	0.79652	0.998148	MTAG			Curated_gene_sets:amit_egf_response_240_mcf10a	20	-0.0984	0.67655	0.967838	GWAS	20	-0.128	0.72081	0.930021	MTAG			Curated_gene_sets:amit_egf_response_240_mcf10a	20	-0.0789	0.63259	0.653664	GWAS	20	-0.312	0.90107	0.765979	MTAG
Curated_gene_sets:amit_egf_response_40_hela	40	-0.0325	0.58638	0.790435	GWAS	40	-0.00888	0.52419	0.794386	MTAG			Curated_gene_sets:amit_egf_response_40_hela	41	-0.0494	0.64122	0.97823	GWAS	41	0.0186	0.44536	0.991908	MTAG			Curated_gene_sets:amit_egf_response_40_hela	41	0.35	0.0092434	0.410731	GWAS	41	0.345	0.011179	0.418302	MTAG			Curated_gene_sets:amit_egf_response_40_hela	41	-0.0213	0.55967	0.642275	GWAS	41	0.0431	0.38518	0.697204	MTAG
Curated_gene_sets:amit_egf_response_40_mcf10a	19	0.312	0.067176	0.642626	GWAS	19	0.314	0.06238	0.60595	MTAG			Curated_gene_sets:amit_egf_response_40_mcf10a	19	-0.305	0.94155	0.97823	GWAS	19	-0.253	0.90458	0.998148	MTAG			Curated_gene_sets:amit_egf_response_40_mcf10a	19	0.399	0.027749	0.560638	GWAS	19	0.436	0.019722	0.507102	MTAG			Curated_gene_sets:amit_egf_response_40_mcf10a	19	0.171	0.20645	0.574621	GWAS	19	0.0138	0.47481	0.707333	MTAG
Curated_gene_sets:amit_egf_response_480_hela	158	0.0937	0.084246	0.655539	GWAS	158	0.0555	0.20305	0.717637	MTAG			Curated_gene_sets:amit_egf_response_480_hela	162	0.0592	0.19268	0.951212	GWAS	162	0.0498	0.23121	0.950012	MTAG			Curated_gene_sets:amit_egf_response_480_hela	162	-0.0274	0.64258	0.964984	GWAS	162	-0.0416	0.70735	0.930021	MTAG			Curated_gene_sets:amit_egf_response_480_hela	162	-0.00854	0.5483	0.640998	GWAS	162	-0.0375	0.69621	0.734409	MTAG
Curated_gene_sets:amit_egf_response_480_mcf10a	43	0.0428	0.36814	0.746613	GWAS	43	0.0631	0.30666	0.757027	MTAG			Curated_gene_sets:amit_egf_response_480_mcf10a	43	0.0864	0.24402	0.951471	GWAS	43	0.0728	0.27834	0.953935	MTAG			Curated_gene_sets:amit_egf_response_480_mcf10a	43	0.0207	0.44173	0.943578	GWAS	43	0.0621	0.33267	0.877315	MTAG			Curated_gene_sets:amit_egf_response_480_mcf10a	43	-0.142	0.84932	0.684543	GWAS	43	0.0431	0.38171	0.697204	MTAG
Curated_gene_sets:amit_egf_response_60_hela	43	0.127	0.1792	0.703819	GWAS	43	0.212	0.059163	0.602547	MTAG			Curated_gene_sets:amit_egf_response_60_hela	44	-0.137	0.83973	0.97823	GWAS	44	-0.0531	0.65117	0.998148	MTAG			Curated_gene_sets:amit_egf_response_60_hela	44	0.16	0.13557	0.827042	GWAS	44	0.184	0.10628	0.762794	MTAG			Curated_gene_sets:amit_egf_response_60_hela	44	0.00269	0.49212	0.631236	GWAS	44	0.015	0.45787	0.704378	MTAG
Curated_gene_sets:amit_egf_response_60_mcf10a	36	-0.186	0.88729	0.818091	GWAS	36	-0.108	0.7626	0.828955	MTAG			Curated_gene_sets:amit_egf_response_60_mcf10a	36	-0.292	0.97267	0.979775	GWAS	36	-0.196	0.90204	0.998148	MTAG			Curated_gene_sets:amit_egf_response_60_mcf10a	36	0.0976	0.28508	0.918058	GWAS	36	0.0776	0.32841	0.875348	MTAG			Curated_gene_sets:amit_egf_response_60_mcf10a	35	0.1	0.26548	0.59337	GWAS	35	-0.0596	0.64027	0.728663	MTAG
Curated_gene_sets:amit_serum_response_120_mcf10a	63	0.0725	0.26062	0.721024	GWAS	63	0.0501	0.32579	0.757403	MTAG			Curated_gene_sets:amit_serum_response_120_mcf10a	63	-0.0995	0.81846	0.97823	GWAS	63	-0.0976	0.81518	0.998148	MTAG			Curated_gene_sets:amit_serum_response_120_mcf10a	63	-0.207	0.96244	0.980908	GWAS	63	-0.18	0.93569	0.934804	MTAG			Curated_gene_sets:amit_serum_response_120_mcf10a	63	0.173	0.068968	0.519673	GWAS	63	0.0936	0.21961	0.65479	MTAG
Curated_gene_sets:amit_serum_response_20_mcf10a	21	0.102	0.28886	0.725467	GWAS	21	0.0898	0.30974	0.757403	MTAG			Curated_gene_sets:amit_serum_response_20_mcf10a	21	0.0938	0.28469	0.963198	GWAS	21	0.316	0.026674	0.653114	MTAG			Curated_gene_sets:amit_serum_response_20_mcf10a	22	0.256	0.11883	0.811962	GWAS	22	0.345	0.058547	0.680284	MTAG			Curated_gene_sets:amit_serum_response_20_mcf10a	22	0.341	0.040311	0.490934	GWAS	22	0.169	0.20212	0.644045	MTAG
Curated_gene_sets:amit_serum_response_240_mcf10a	55	0.095	0.21814	0.709219	GWAS	55	0.0706	0.27808	0.744015	MTAG			Curated_gene_sets:amit_serum_response_240_mcf10a	56	-0.211	0.96369	0.978702	GWAS	56	-0.182	0.93974	0.998148	MTAG			Curated_gene_sets:amit_serum_response_240_mcf10a	56	-0.0817	0.73061	0.973108	GWAS	56	-0.00469	0.51387	0.911211	MTAG			Curated_gene_sets:amit_serum_response_240_mcf10a	56	0.21	0.047618	0.497107	GWAS	56	0.186	0.077387	0.573529	MTAG
Curated_gene_sets:amit_serum_response_40_mcf10a	31	-0.162	0.82717	0.817443	GWAS	31	-0.171	0.8452	0.833149	MTAG			Curated_gene_sets:amit_serum_response_40_mcf10a	31	-0.312	0.96313	0.978702	GWAS	31	-0.265	0.93665	0.998148	MTAG			Curated_gene_sets:amit_serum_response_40_mcf10a	31	0.0824	0.32069	0.922796	GWAS	31	0.0344	0.42422	0.894658	MTAG			Curated_gene_sets:amit_serum_response_40_mcf10a	31	0.148	0.19508	0.570599	GWAS	31	0.0761	0.33558	0.688833	MTAG
Curated_gene_sets:amit_serum_response_480_mcf10a	36	0.0224	0.43362	0.760712	GWAS	36	-0.0676	0.69599	0.821818	MTAG			Curated_gene_sets:amit_serum_response_480_mcf10a	36	0.0713	0.28867	0.965254	GWAS	36	-0.00276	0.50867	0.99422	MTAG			Curated_gene_sets:amit_serum_response_480_mcf10a	36	-0.112	0.78613	0.977693	GWAS	36	-0.173	0.88686	0.933531	MTAG			Curated_gene_sets:amit_serum_response_480_mcf10a	36	0.104	0.21498	0.580825	GWAS	36	0.0221	0.43579	0.699441	MTAG
Curated_gene_sets:amit_serum_response_60_mcf10a	53	-0.0329	0.59783	0.790676	GWAS	53	0.0109	0.4668	0.788549	MTAG			Curated_gene_sets:amit_serum_response_60_mcf10a	54	-0.17	0.9113	0.97823	GWAS	54	-0.0358	0.61233	0.998148	MTAG			Curated_gene_sets:amit_serum_response_60_mcf10a	55	0.0936	0.24757	0.907061	GWAS	55	0.0861	0.26836	0.862398	MTAG			Curated_gene_sets:amit_serum_response_60_mcf10a	55	-0.0222	0.56765	0.643295	GWAS	55	-0.0294	0.58596	0.724371	MTAG
Curated_gene_sets:amundson_dna_damage_response_tp53	16	0.338	0.088417	0.661483	GWAS	16	0.365	0.068603	0.616025	MTAG			Curated_gene_sets:amundson_dna_damage_response_tp53	16	-0.107	0.67067	0.97823	GWAS	16	-0.0414	0.56805	0.998148	MTAG			Curated_gene_sets:amundson_dna_damage_response_tp53	16	-0.0552	0.58773	0.958531	GWAS	16	0.0542	0.41507	0.891389	MTAG			Curated_gene_sets:amundson_dna_damage_response_tp53	16	0.323	0.096559	0.525989	GWAS	16	0.0111	0.4828	0.710823	MTAG
Curated_gene_sets:amundson_gamma_radiation_resistance	19	0.501	0.0072435	0.471303	GWAS	19	0.482	0.0083587	0.353958	MTAG			Curated_gene_sets:amundson_gamma_radiation_resistance	19	0.267	0.10347	0.92756	GWAS	19	0.266	0.10319	0.866253	MTAG			Curated_gene_sets:amundson_gamma_radiation_resistance	19	0.0172	0.47097	0.94826	GWAS	19	0.186	0.21928	0.837242	MTAG			Curated_gene_sets:amundson_gamma_radiation_resistance	19	0.274	0.099693	0.526143	GWAS	19	0.157	0.23979	0.666718	MTAG
Curated_gene_sets:amundson_gamma_radiation_response	39	-0.054	0.66897	0.800392	GWAS	39	-0.115	0.82867	0.831959	MTAG			Curated_gene_sets:amundson_gamma_radiation_response	39	-0.109	0.81139	0.97823	GWAS	39	-0.11	0.81474	0.998148	MTAG			Curated_gene_sets:amundson_gamma_radiation_response	39	-0.0163	0.5446	0.953297	GWAS	39	-0.135	0.81852	0.933531	MTAG			Curated_gene_sets:amundson_gamma_radiation_response	39	-0.0595	0.67253	0.660477	GWAS	39	-0.123	0.81358	0.749362	MTAG
Curated_gene_sets:amundson_genotoxic_signature	96	-0.153	0.95734	0.829587	GWAS	96	-0.125	0.92404	0.838679	MTAG			Curated_gene_sets:amundson_genotoxic_signature	96	0.161	0.028124	0.791073	GWAS	96	0.18	0.016103	0.570713	MTAG			Curated_gene_sets:amundson_genotoxic_signature	96	0.0372	0.34405	0.924402	GWAS	96	0.0278	0.38369	0.889861	MTAG			Curated_gene_sets:amundson_genotoxic_signature	96	0.154	0.040027	0.490934	GWAS	96	0.12	0.095018	0.600249	MTAG
Curated_gene_sets:amundson_poor_survival_after_gamma_radiation_2g	159	0.0727	0.15101	0.687223	GWAS	159	0.0353	0.3051	0.757027	MTAG			Curated_gene_sets:amundson_poor_survival_after_gamma_radiation_2g	160	0.019	0.38606	0.976383	GWAS	160	0.00337	0.47939	0.99422	MTAG			Curated_gene_sets:amundson_poor_survival_after_gamma_radiation_2g	160	-0.112	0.94051	0.980775	GWAS	160	-0.0936	0.90036	0.933531	MTAG			Curated_gene_sets:amundson_poor_survival_after_gamma_radiation_2g	160	0.15	0.016393	0.391646	GWAS	160	0.0739	0.15662	0.626392	MTAG
Curated_gene_sets:amundson_poor_survival_after_gamma_radiation_8g	90	0.00414	0.48232	0.772195	GWAS	90	-0.0264	0.6133	0.812476	MTAG			Curated_gene_sets:amundson_poor_survival_after_gamma_radiation_8g	90	-0.0686	0.77845	0.97823	GWAS	90	-0.102	0.87332	0.998148	MTAG			Curated_gene_sets:amundson_poor_survival_after_gamma_radiation_8g	90	-0.154	0.94036	0.980726	GWAS	90	-0.171	0.95582	0.936551	MTAG			Curated_gene_sets:amundson_poor_survival_after_gamma_radiation_8g	90	-0.0954	0.83869	0.683363	GWAS	90	-0.0884	0.8111	0.748863	MTAG
Curated_gene_sets:amundson_response_to_arsenite	197	0.102	0.047213	0.608495	GWAS	197	0.0271	0.32582	0.757403	MTAG			Curated_gene_sets:amundson_response_to_arsenite	198	0.00767	0.448	0.97823	GWAS	198	-0.0261	0.6729	0.998148	MTAG			Curated_gene_sets:amundson_response_to_arsenite	200	0.01	0.43855	0.943247	GWAS	200	-0.0357	0.70629	0.930021	MTAG			Curated_gene_sets:amundson_response_to_arsenite	199	0.103	0.046907	0.496475	GWAS	199	0.0411	0.26007	0.674599	MTAG
Curated_gene_sets:anastassiou_multicancer_invasiveness_signature	62	0.0204	0.43273	0.760712	GWAS	62	-0.0609	0.69671	0.821818	MTAG			Curated_gene_sets:anastassiou_multicancer_invasiveness_signature	62	0.0849	0.24556	0.951471	GWAS	62	-0.0142	0.54596	0.99422	MTAG			Curated_gene_sets:anastassiou_multicancer_invasiveness_signature	62	-0.223	0.95399	0.980908	GWAS	62	-0.22	0.94953	0.934804	MTAG			Curated_gene_sets:anastassiou_multicancer_invasiveness_signature	62	0.0834	0.24716	0.587306	GWAS	62	-0.144	0.87196	0.762453	MTAG
Curated_gene_sets:appel_imatinib_response	31	0.021	0.44679	0.763698	GWAS	31	0.0912	0.27673	0.742773	MTAG			Curated_gene_sets:appel_imatinib_response	31	0.0277	0.429	0.97823	GWAS	31	0.0373	0.40424	0.982369	MTAG			Curated_gene_sets:appel_imatinib_response	31	0.0915	0.29578	0.919388	GWAS	31	0.0666	0.35043	0.883299	MTAG			Curated_gene_sets:appel_imatinib_response	31	0.0139	0.46377	0.623737	GWAS	31	-0.0161	0.54028	0.717342	MTAG
Curated_gene_sets:appierto_response_to_fenretinide_dn	48	-0.0574	0.67557	0.800392	GWAS	48	-0.0738	0.72418	0.82379	MTAG			Curated_gene_sets:appierto_response_to_fenretinide_dn	49	0.0837	0.24517	0.951471	GWAS	49	0.0743	0.26877	0.953935	MTAG			Curated_gene_sets:appierto_response_to_fenretinide_dn	49	0.192	0.079002	0.750942	GWAS	49	0.138	0.15873	0.80568	MTAG			Curated_gene_sets:appierto_response_to_fenretinide_dn	49	0.118	0.1682	0.557128	GWAS	49	0.0641	0.30786	0.687331	MTAG
Curated_gene_sets:appierto_response_to_fenretinide_up	36	0.0812	0.30444	0.725467	GWAS	36	-0.0287	0.57312	0.803792	MTAG			Curated_gene_sets:appierto_response_to_fenretinide_up	36	0.0523	0.35919	0.976383	GWAS	36	0.0699	0.31376	0.961699	MTAG			Curated_gene_sets:appierto_response_to_fenretinide_up	37	-0.222	0.92243	0.979441	GWAS	37	-0.182	0.87438	0.933531	MTAG			Curated_gene_sets:appierto_response_to_fenretinide_up	37	0.000723	0.49787	0.632736	GWAS	37	0.116	0.20455	0.644422	MTAG
Curated_gene_sets:aprelikova_brca1_targets	46	0.263	0.013873	0.504841	GWAS	46	0.236	0.022213	0.493286	MTAG			Curated_gene_sets:aprelikova_brca1_targets	46	-0.00463	0.51552	0.97823	GWAS	46	0.0464	0.3474	0.972059	MTAG			Curated_gene_sets:aprelikova_brca1_targets	46	0.131	0.16447	0.849173	GWAS	46	0.131	0.16799	0.807192	MTAG			Curated_gene_sets:aprelikova_brca1_targets	46	-0.104	0.79154	0.676726	GWAS	46	-0.0484	0.64163	0.728663	MTAG
Curated_gene_sets:asgharzadeh_neuroblastoma_poor_survival_dn	40	-0.00564	0.51752	0.780563	GWAS	40	0.0511	0.34275	0.760162	MTAG			Curated_gene_sets:asgharzadeh_neuroblastoma_poor_survival_dn	41	0.148	0.1213	0.92756	GWAS	41	0.229	0.034285	0.685121	MTAG			Curated_gene_sets:asgharzadeh_neuroblastoma_poor_survival_dn	42	0.2	0.089904	0.774167	GWAS	42	0.231	0.063158	0.688813	MTAG			Curated_gene_sets:asgharzadeh_neuroblastoma_poor_survival_dn	42	-0.0261	0.58124	0.646924	GWAS	42	0.00947	0.47145	0.707333	MTAG
Curated_gene_sets:astier_integrin_signaling	57	-0.00216	0.5076	0.777066	GWAS	57	-0.028	0.59921	0.809493	MTAG			Curated_gene_sets:astier_integrin_signaling	57	-0.103	0.81553	0.97823	GWAS	57	-0.126	0.86464	0.998148	MTAG			Curated_gene_sets:astier_integrin_signaling	57	0.0802	0.25986	0.909864	GWAS	57	0.0833	0.25509	0.854095	MTAG			Curated_gene_sets:astier_integrin_signaling	57	-0.171	0.91275	0.694386	GWAS	57	-0.137	0.85289	0.758472	MTAG
Curated_gene_sets:aston_major_depressive_disorder_dn	147	-0.0366	0.68986	0.80205	GWAS	147	0.00899	0.45068	0.782227	MTAG			Curated_gene_sets:aston_major_depressive_disorder_dn	148	0.0411	0.28053	0.963198	GWAS	148	0.0506	0.23543	0.950012	MTAG			Curated_gene_sets:aston_major_depressive_disorder_dn	148	0.102	0.089481	0.774167	GWAS	148	0.117	0.064935	0.692884	MTAG			Curated_gene_sets:aston_major_depressive_disorder_dn	148	0.0351	0.31736	0.602588	GWAS	148	0.0454	0.27741	0.681447	MTAG
Curated_gene_sets:aston_major_depressive_disorder_up	45	-0.19	0.92773	0.826176	GWAS	45	-0.142	0.86683	0.834334	MTAG			Curated_gene_sets:aston_major_depressive_disorder_up	45	0.000865	0.49727	0.97823	GWAS	45	-0.0337	0.6057	0.998148	MTAG			Curated_gene_sets:aston_major_depressive_disorder_up	45	-0.123	0.80465	0.978136	GWAS	45	-0.155	0.85584	0.933531	MTAG			Curated_gene_sets:aston_major_depressive_disorder_up	45	-0.0342	0.60391	0.650912	GWAS	45	-0.13	0.83298	0.754347	MTAG
Curated_gene_sets:aujla_il22_and_il17a_signaling	10	-0.243	0.85558	0.817443	GWAS	10	-0.261	0.8764	0.834784	MTAG			Curated_gene_sets:aujla_il22_and_il17a_signaling	10	-0.129	0.72031	0.97823	GWAS	10	-0.249	0.87095	0.998148	MTAG			Curated_gene_sets:aujla_il22_and_il17a_signaling	10	0.397	0.066703	0.74456	GWAS	10	0.392	0.072418	0.709497	MTAG			Curated_gene_sets:aujla_il22_and_il17a_signaling	11	0.0551	0.40342	0.614087	GWAS	11	-0.201	0.80406	0.747922	MTAG
Curated_gene_sets:aung_gastric_cancer	50	-0.0806	0.75246	0.811433	GWAS	50	-0.0758	0.74301	0.82608	MTAG			Curated_gene_sets:aung_gastric_cancer	50	-0.0263	0.58844	0.97823	GWAS	50	-0.0784	0.74853	0.998148	MTAG			Curated_gene_sets:aung_gastric_cancer	50	-0.000402	0.50133	0.951087	GWAS	50	-0.0377	0.62079	0.92149	MTAG			Curated_gene_sets:aung_gastric_cancer	50	-0.155	0.89699	0.691291	GWAS	50	-0.248	0.9741	0.778944	MTAG
Curated_gene_sets:azare_neoplastic_transformation_by_stat3_dn	16	0.248	0.13345	0.674782	GWAS	16	0.243	0.13466	0.675317	MTAG			Curated_gene_sets:azare_neoplastic_transformation_by_stat3_dn	16	0.115	0.27589	0.963198	GWAS	16	0.024	0.45017	0.993047	MTAG			Curated_gene_sets:azare_neoplastic_transformation_by_stat3_dn	17	-0.162	0.76791	0.977693	GWAS	17	-0.0864	0.64951	0.926242	MTAG			Curated_gene_sets:azare_neoplastic_transformation_by_stat3_dn	17	0.0261	0.45433	0.622843	GWAS	17	0.00572	0.49034	0.712194	MTAG
Curated_gene_sets:azare_neoplastic_transformation_by_stat3_up	111	-0.0886	0.84856	0.817443	GWAS	111	-0.0537	0.73737	0.824781	MTAG			Curated_gene_sets:azare_neoplastic_transformation_by_stat3_up	113	0.00303	0.48559	0.97823	GWAS	113	0.0156	0.42545	0.987033	MTAG			Curated_gene_sets:azare_neoplastic_transformation_by_stat3_up	112	0.0297	0.37718	0.933811	GWAS	112	0.0256	0.39515	0.889964	MTAG			Curated_gene_sets:azare_neoplastic_transformation_by_stat3_up	113	0.0213	0.40287	0.614087	GWAS	113	-0.00506	0.52237	0.716614	MTAG
Curated_gene_sets:azare_stat3_targets	23	-0.299	0.93644	0.827543	GWAS	23	-0.186	0.83249	0.832249	MTAG			Curated_gene_sets:azare_stat3_targets	23	-0.118	0.72949	0.97823	GWAS	23	-0.265	0.91766	0.998148	MTAG			Curated_gene_sets:azare_stat3_targets	23	-0.0871	0.65504	0.965054	GWAS	23	-0.145	0.7435	0.931759	MTAG			Curated_gene_sets:azare_stat3_targets	23	0.26	0.099447	0.526143	GWAS	23	0.0164	0.46893	0.705974	MTAG
Curated_gene_sets:bacolod_resistance_to_alkylating_agents_dn	53	-0.00801	0.52693	0.780847	GWAS	53	-0.0116	0.53975	0.796361	MTAG			Curated_gene_sets:bacolod_resistance_to_alkylating_agents_dn	53	0.13	0.12328	0.92756	GWAS	53	0.175	0.057516	0.773663	MTAG			Curated_gene_sets:bacolod_resistance_to_alkylating_agents_dn	53	-0.102	0.79876	0.978136	GWAS	53	-0.0684	0.7102	0.930021	MTAG			Curated_gene_sets:bacolod_resistance_to_alkylating_agents_dn	53	0.0607	0.31706	0.602588	GWAS	53	0.0928	0.24189	0.66778	MTAG
Curated_gene_sets:bacolod_resistance_to_alkylating_agents_up	24	0.206	0.13213	0.674782	GWAS	24	0.253	0.08179	0.626002	MTAG			Curated_gene_sets:bacolod_resistance_to_alkylating_agents_up	24	0.27	0.072132	0.887204	GWAS	24	0.322	0.039979	0.716863	MTAG			Curated_gene_sets:bacolod_resistance_to_alkylating_agents_up	24	0.606	0.0010458	0.19896	GWAS	24	0.593	0.001519	0.17703	MTAG			Curated_gene_sets:bacolod_resistance_to_alkylating_agents_up	24	0.0181	0.46189	0.623701	GWAS	24	0.168	0.19614	0.641457	MTAG
Curated_gene_sets:bae_brca1_targets_dn	30	-0.158	0.81648	0.817443	GWAS	30	-0.204	0.88146	0.835517	MTAG			Curated_gene_sets:bae_brca1_targets_dn	30	0.121	0.24731	0.951471	GWAS	30	0.0949	0.29535	0.954109	MTAG			Curated_gene_sets:bae_brca1_targets_dn	30	-0.236	0.92455	0.979441	GWAS	30	-0.285	0.9561	0.936724	MTAG			Curated_gene_sets:bae_brca1_targets_dn	30	-0.138	0.76591	0.672859	GWAS	30	-0.0152	0.5308	0.716614	MTAG
Curated_gene_sets:bae_brca1_targets_up	70	0.0247	0.40427	0.756522	GWAS	70	0.0358	0.36079	0.765839	MTAG			Curated_gene_sets:bae_brca1_targets_up	70	0.0484	0.30664	0.968001	GWAS	70	0.0166	0.43084	0.987066	MTAG			Curated_gene_sets:bae_brca1_targets_up	71	-0.081	0.76255	0.977693	GWAS	71	-0.117	0.84581	0.933531	MTAG			Curated_gene_sets:bae_brca1_targets_up	70	0.0848	0.2161	0.581004	GWAS	70	-0.0219	0.57741	0.722319	MTAG
Curated_gene_sets:baelde_diabetic_nephropathy_dn	410	-0.0178	0.65519	0.79629	GWAS	410	-0.00872	0.57902	0.805272	MTAG			Curated_gene_sets:baelde_diabetic_nephropathy_dn	414	0.0125	0.38667	0.976383	GWAS	414	0.0097	0.41102	0.985008	MTAG			Curated_gene_sets:baelde_diabetic_nephropathy_dn	415	0.0355	0.23229	0.896233	GWAS	415	0.0583	0.11865	0.771225	MTAG			Curated_gene_sets:baelde_diabetic_nephropathy_dn	416	0.0252	0.29255	0.597122	GWAS	416	0.0369	0.22143	0.654833	MTAG
Curated_gene_sets:baelde_diabetic_nephropathy_up	79	0.147	0.061878	0.633065	GWAS	79	0.0897	0.17018	0.6983	MTAG			Curated_gene_sets:baelde_diabetic_nephropathy_up	82	0.0205	0.41337	0.97823	GWAS	82	0.0613	0.25561	0.950448	MTAG			Curated_gene_sets:baelde_diabetic_nephropathy_up	82	0.147	0.080646	0.751413	GWAS	82	0.182	0.043967	0.638949	MTAG			Curated_gene_sets:baelde_diabetic_nephropathy_up	82	0.0533	0.29972	0.598484	GWAS	82	0.00425	0.48391	0.710823	MTAG
Curated_gene_sets:bafna_muc4_targets_dn	4	0.807	0.019671	0.543975	GWAS	4	0.686	0.037388	0.565111	MTAG			Curated_gene_sets:bafna_muc4_targets_dn	5	-0.264	0.81661	0.97823	GWAS	5	-0.213	0.7683	0.998148	MTAG			Curated_gene_sets:bafna_muc4_targets_dn	5	-0.196	0.70398	0.971385	GWAS	5	-0.22	0.72377	0.930153	MTAG			Curated_gene_sets:bafna_muc4_targets_dn	5	0.391	0.12068	0.535033	GWAS	5	0.275	0.21409	0.651621	MTAG
Curated_gene_sets:bafna_muc4_targets_up	6	-0.242	0.74654	0.810982	GWAS	6	0.0424	0.45295	0.783183	MTAG			Curated_gene_sets:bafna_muc4_targets_up	6	-0.243	0.75182	0.97823	GWAS	6	-0.088	0.59799	0.998148	MTAG			Curated_gene_sets:bafna_muc4_targets_up	6	0.854	0.021238	0.521832	GWAS	6	0.723	0.045467	0.644389	MTAG			Curated_gene_sets:bafna_muc4_targets_up	6	-0.608	0.95263	0.701746	GWAS	6	-0.662	0.96005	0.777732	MTAG
Curated_gene_sets:baker_hematopoesis_stat1_targets	10	0.392	0.058278	0.62662	GWAS	10	0.36	0.071441	0.616178	MTAG			Curated_gene_sets:baker_hematopoesis_stat1_targets	10	0.000763	0.49876	0.97823	GWAS	10	0.0856	0.36312	0.977593	MTAG			Curated_gene_sets:baker_hematopoesis_stat1_targets	10	0.177	0.30277	0.922321	GWAS	10	0.335	0.16839	0.807192	MTAG			Curated_gene_sets:baker_hematopoesis_stat1_targets	10	-0.198	0.73912	0.669178	GWAS	10	0.314	0.16391	0.626392	MTAG
Curated_gene_sets:baker_hematopoesis_stat5_targets	7	0.272	0.23609	0.71297	GWAS	7	0.174	0.32016	0.757403	MTAG			Curated_gene_sets:baker_hematopoesis_stat5_targets	7	0.715	0.027919	0.789426	GWAS	7	0.846	0.011419	0.507984	MTAG			Curated_gene_sets:baker_hematopoesis_stat5_targets	7	-0.00962	0.50951	0.952367	GWAS	7	0.0483	0.45309	0.89843	MTAG			Curated_gene_sets:baker_hematopoesis_stat5_targets	7	-0.209	0.70174	0.666421	GWAS	7	-0.0319	0.53096	0.716614	MTAG
Curated_gene_sets:baker_hematopoiesis_stat3_targets	15	0.249	0.14796	0.682501	GWAS	15	0.163	0.24242	0.728809	MTAG			Curated_gene_sets:baker_hematopoiesis_stat3_targets	15	-0.00638	0.5108	0.97823	GWAS	15	0.126	0.2958	0.954109	MTAG			Curated_gene_sets:baker_hematopoiesis_stat3_targets	15	0.373	0.075674	0.745579	GWAS	15	0.409	0.060741	0.686702	MTAG			Curated_gene_sets:baker_hematopoiesis_stat3_targets	15	-0.054	0.58569	0.646924	GWAS	15	0.03	0.45403	0.703171	MTAG
Curated_gene_sets:bakker_foxo3_targets_dn	174	0.0257	0.35334	0.744566	GWAS	174	0.0529	0.21546	0.720933	MTAG			Curated_gene_sets:bakker_foxo3_targets_dn	177	-0.00381	0.52413	0.97823	GWAS	177	0.0304	0.31378	0.961699	MTAG			Curated_gene_sets:bakker_foxo3_targets_dn	177	-0.0468	0.75528	0.976639	GWAS	177	-0.03	0.66869	0.929746	MTAG			Curated_gene_sets:bakker_foxo3_targets_dn	177	-0.0409	0.73195	0.669103	GWAS	177	-0.0684	0.84039	0.755247	MTAG
Curated_gene_sets:bakker_foxo3_targets_up	58	0.0217	0.42653	0.759624	GWAS	58	0.0941	0.20648	0.717637	MTAG			Curated_gene_sets:bakker_foxo3_targets_up	58	-0.114	0.84203	0.97823	GWAS	58	-0.111	0.83547	0.998148	MTAG			Curated_gene_sets:bakker_foxo3_targets_up	58	-0.0923	0.7711	0.977693	GWAS	58	-0.0176	0.55548	0.912267	MTAG			Curated_gene_sets:bakker_foxo3_targets_up	58	0.198	0.044901	0.496475	GWAS	58	0.133	0.13677	0.62205	MTAG
Curated_gene_sets:baldwin_prkci_targets_up	32	-0.0587	0.6428	0.795888	GWAS	32	-0.0613	0.65117	0.815968	MTAG			Curated_gene_sets:baldwin_prkci_targets_up	33	0.282	0.036893	0.836033	GWAS	33	0.193	0.10873	0.874025	MTAG			Curated_gene_sets:baldwin_prkci_targets_up	32	-0.0473	0.60892	0.96032	GWAS	32	-0.0333	0.57603	0.916998	MTAG			Curated_gene_sets:baldwin_prkci_targets_up	33	0.137	0.20285	0.572893	GWAS	33	0.208	0.11134	0.603258	MTAG
Curated_gene_sets:ballif_developmental_disability_p16_p12_deletion	14	-0.106	0.69134	0.802376	GWAS	14	-0.174	0.79752	0.828955	MTAG			Curated_gene_sets:ballif_developmental_disability_p16_p12_deletion	14	0.0334	0.43614	0.97823	GWAS	14	-0.0951	0.67729	0.998148	MTAG			Curated_gene_sets:ballif_developmental_disability_p16_p12_deletion	14	-0.071	0.60374	0.96032	GWAS	14	-0.0771	0.61064	0.920815	MTAG			Curated_gene_sets:ballif_developmental_disability_p16_p12_deletion	14	0.098	0.3412	0.60605	GWAS	14	0.274	0.13556	0.620666	MTAG
Curated_gene_sets:bandres_response_to_carmustin_mgmt_24hr_dn	31	-0.094	0.72783	0.807503	GWAS	31	-0.0436	0.61256	0.812476	MTAG			Curated_gene_sets:bandres_response_to_carmustin_mgmt_24hr_dn	31	-0.136	0.83246	0.97823	GWAS	31	-0.0776	0.71067	0.998148	MTAG			Curated_gene_sets:bandres_response_to_carmustin_mgmt_24hr_dn	31	0.18	0.13066	0.823101	GWAS	31	0.191	0.12008	0.771225	MTAG			Curated_gene_sets:bandres_response_to_carmustin_mgmt_24hr_dn	31	0.033	0.41126	0.614721	GWAS	31	0.032	0.41694	0.698796	MTAG
Curated_gene_sets:bandres_response_to_carmustin_mgmt_24hr_up	8	-0.078	0.60732	0.792399	GWAS	8	-0.252	0.81473	0.829506	MTAG			Curated_gene_sets:bandres_response_to_carmustin_mgmt_24hr_up	8	-0.245	0.80363	0.97823	GWAS	8	-0.29	0.84509	0.998148	MTAG			Curated_gene_sets:bandres_response_to_carmustin_mgmt_24hr_up	8	-0.196	0.74058	0.975355	GWAS	8	-0.142	0.67751	0.929746	MTAG			Curated_gene_sets:bandres_response_to_carmustin_mgmt_24hr_up	8	0.0467	0.43783	0.619825	GWAS	8	0.331	0.1426	0.622436	MTAG
Curated_gene_sets:bandres_response_to_carmustin_mgmt_48hr_dn	146	0.032	0.32328	0.734064	GWAS	146	0.033	0.31531	0.757403	MTAG			Curated_gene_sets:bandres_response_to_carmustin_mgmt_48hr_dn	150	-0.0606	0.81842	0.97823	GWAS	150	-0.027	0.65835	0.998148	MTAG			Curated_gene_sets:bandres_response_to_carmustin_mgmt_48hr_dn	149	0.0952	0.10484	0.79404	GWAS	149	0.0972	0.10385	0.759046	MTAG			Curated_gene_sets:bandres_response_to_carmustin_mgmt_48hr_dn	149	-0.0832	0.87391	0.687506	GWAS	149	-0.0947	0.89526	0.764909	MTAG
Curated_gene_sets:bandres_response_to_carmustin_mgmt_48hr_up	16	0.154	0.23584	0.71297	GWAS	16	0.0852	0.34244	0.760038	MTAG			Curated_gene_sets:bandres_response_to_carmustin_mgmt_48hr_up	16	0.0848	0.33929	0.972019	GWAS	16	0.0346	0.43249	0.988415	MTAG			Curated_gene_sets:bandres_response_to_carmustin_mgmt_48hr_up	16	-0.247	0.85193	0.978136	GWAS	16	-0.251	0.85185	0.933531	MTAG			Curated_gene_sets:bandres_response_to_carmustin_mgmt_48hr_up	16	0.0255	0.44881	0.622352	GWAS	16	0.128	0.26781	0.679755	MTAG
Curated_gene_sets:bandres_response_to_carmustin_without_mgmt_24hr_dn	9	-0.383	0.8707	0.817443	GWAS	9	-0.0223	0.52669	0.794884	MTAG			Curated_gene_sets:bandres_response_to_carmustin_without_mgmt_24hr_dn	9	-0.317	0.82926	0.97823	GWAS	9	-0.171	0.69678	0.998148	MTAG			Curated_gene_sets:bandres_response_to_carmustin_without_mgmt_24hr_dn	9	1.24	0.00031807	0.133126	GWAS	9	1.22	0.00048782	0.0977863	MTAG			Curated_gene_sets:bandres_response_to_carmustin_without_mgmt_24hr_dn	9	-0.0429	0.5485	0.640998	GWAS	9	-0.277	0.77518	0.743187	MTAG
Curated_gene_sets:bandres_response_to_carmustin_without_mgmt_24hr_up	12	0.0882	0.35495	0.744566	GWAS	12	-0.0841	0.64091	0.815675	MTAG			Curated_gene_sets:bandres_response_to_carmustin_without_mgmt_24hr_up	12	-0.0574	0.59551	0.97823	GWAS	12	-0.0178	0.53009	0.99422	MTAG			Curated_gene_sets:bandres_response_to_carmustin_without_mgmt_24hr_up	12	-0.176	0.7565	0.976815	GWAS	12	-0.144	0.71102	0.930021	MTAG			Curated_gene_sets:bandres_response_to_carmustin_without_mgmt_24hr_up	12	0.0274	0.45154	0.622352	GWAS	12	0.347	0.068739	0.553658	MTAG
Curated_gene_sets:bandres_response_to_carmustin_without_mgmt_48hr_dn	28	0.0307	0.42275	0.759025	GWAS	28	-0.0108	0.5279	0.794945	MTAG			Curated_gene_sets:bandres_response_to_carmustin_without_mgmt_48hr_dn	29	-0.26	0.95287	0.978702	GWAS	29	-0.261	0.95394	0.998148	MTAG			Curated_gene_sets:bandres_response_to_carmustin_without_mgmt_48hr_dn	30	0.0693	0.33795	0.922796	GWAS	30	0.0514	0.38026	0.889861	MTAG			Curated_gene_sets:bandres_response_to_carmustin_without_mgmt_48hr_dn	30	-0.234	0.91573	0.694525	GWAS	30	-0.27	0.93712	0.773438	MTAG
Curated_gene_sets:bandres_response_to_carmustin_without_mgmt_48hr_up	18	0.213	0.11962	0.672225	GWAS	18	0.0962	0.29423	0.753905	MTAG			Curated_gene_sets:bandres_response_to_carmustin_without_mgmt_48hr_up	18	-0.135	0.75424	0.97823	GWAS	18	-0.119	0.72888	0.998148	MTAG			Curated_gene_sets:bandres_response_to_carmustin_without_mgmt_48hr_up	18	-0.0669	0.61544	0.961168	GWAS	18	-0.0539	0.59205	0.919729	MTAG			Curated_gene_sets:bandres_response_to_carmustin_without_mgmt_48hr_up	18	0.104	0.28853	0.596787	GWAS	18	0.315	0.051207	0.513798	MTAG
Curated_gene_sets:baris_thyroid_cancer_dn	53	-0.06	0.6888	0.801678	GWAS	53	-0.0863	0.76464	0.828955	MTAG			Curated_gene_sets:baris_thyroid_cancer_dn	53	-0.0832	0.76243	0.97823	GWAS	53	-0.0841	0.76639	0.998148	MTAG			Curated_gene_sets:baris_thyroid_cancer_dn	53	-0.0452	0.64075	0.964984	GWAS	53	-0.0701	0.70886	0.930021	MTAG			Curated_gene_sets:baris_thyroid_cancer_dn	53	0.0724	0.27796	0.59435	GWAS	53	0.0303	0.40618	0.697743	MTAG
Curated_gene_sets:baris_thyroid_cancer_up	22	0.153	0.20774	0.707652	GWAS	22	0.258	0.080588	0.626002	MTAG			Curated_gene_sets:baris_thyroid_cancer_up	22	0.432	0.0079131	0.682944	GWAS	22	0.527	0.0015076	0.263237	MTAG			Curated_gene_sets:baris_thyroid_cancer_up	22	0.0224	0.45282	0.943756	GWAS	22	0.0542	0.3889	0.889861	MTAG			Curated_gene_sets:baris_thyroid_cancer_up	22	-0.168	0.8172	0.680539	GWAS	22	0.00329	0.49318	0.712609	MTAG
Curated_gene_sets:barrier_cancer_relapse_normal_sample_dn	28	0.0843	0.29765	0.725467	GWAS	28	0.00949	0.47574	0.788549	MTAG			Curated_gene_sets:barrier_cancer_relapse_normal_sample_dn	28	-0.0475	0.61583	0.97823	GWAS	28	-0.0286	0.57073	0.998148	MTAG			Curated_gene_sets:barrier_cancer_relapse_normal_sample_dn	28	-0.124	0.76484	0.977693	GWAS	28	-0.167	0.82993	0.933531	MTAG			Curated_gene_sets:barrier_cancer_relapse_normal_sample_dn	28	-0.203	0.88298	0.689013	GWAS	28	-0.248	0.91942	0.769609	MTAG
Curated_gene_sets:barrier_cancer_relapse_normal_sample_up	30	0.281	0.050198	0.611887	GWAS	30	0.243	0.074141	0.619734	MTAG			Curated_gene_sets:barrier_cancer_relapse_normal_sample_up	30	0.0354	0.41466	0.97823	GWAS	30	0.0601	0.35643	0.973669	MTAG			Curated_gene_sets:barrier_cancer_relapse_normal_sample_up	30	0.13	0.23628	0.899238	GWAS	30	0.0916	0.3098	0.875348	MTAG			Curated_gene_sets:barrier_cancer_relapse_normal_sample_up	30	0.229	0.075862	0.519673	GWAS	30	0.126	0.22378	0.65767	MTAG
Curated_gene_sets:barrier_cancer_relapse_tumor_sample_dn	11	-0.199	0.80686	0.817443	GWAS	11	-0.113	0.69217	0.821818	MTAG			Curated_gene_sets:barrier_cancer_relapse_tumor_sample_dn	11	-0.0457	0.58244	0.97823	GWAS	11	-0.189	0.80719	0.998148	MTAG			Curated_gene_sets:barrier_cancer_relapse_tumor_sample_dn	12	0.414	0.050983	0.68479	GWAS	12	0.327	0.10157	0.755307	MTAG			Curated_gene_sets:barrier_cancer_relapse_tumor_sample_dn	11	-0.165	0.7561	0.672327	GWAS	11	-0.0575	0.59208	0.725328	MTAG
Curated_gene_sets:barrier_cancer_relapse_tumor_sample_up	16	0.121	0.26017	0.721024	GWAS	16	0.0919	0.31012	0.757403	MTAG			Curated_gene_sets:barrier_cancer_relapse_tumor_sample_up	16	0.0377	0.41751	0.97823	GWAS	16	0.0693	0.35012	0.972059	MTAG			Curated_gene_sets:barrier_cancer_relapse_tumor_sample_up	15	-0.319	0.92445	0.979441	GWAS	15	-0.249	0.86485	0.933531	MTAG			Curated_gene_sets:barrier_cancer_relapse_tumor_sample_up	15	0.448	0.012641	0.371893	GWAS	15	0.354	0.04414	0.501324	MTAG
Curated_gene_sets:barrier_colon_cancer_recurrence_dn	14	-0.0862	0.63281	0.795888	GWAS	14	-0.153	0.73057	0.824251	MTAG			Curated_gene_sets:barrier_colon_cancer_recurrence_dn	15	0.169	0.2482	0.951471	GWAS	15	-0.00927	0.515	0.99422	MTAG			Curated_gene_sets:barrier_colon_cancer_recurrence_dn	16	-0.132	0.72155	0.973108	GWAS	16	-0.246	0.85902	0.933531	MTAG			Curated_gene_sets:barrier_colon_cancer_recurrence_dn	16	0.0936	0.34601	0.606509	GWAS	16	0.0291	0.4528	0.703171	MTAG
Curated_gene_sets:barrier_colon_cancer_recurrence_up	40	0.098	0.24105	0.714987	GWAS	40	0.0359	0.39678	0.771764	MTAG			Curated_gene_sets:barrier_colon_cancer_recurrence_up	40	0.0612	0.32426	0.968236	GWAS	40	0.051	0.35125	0.972059	MTAG			Curated_gene_sets:barrier_colon_cancer_recurrence_up	40	-0.118	0.78843	0.978136	GWAS	40	-0.0823	0.70931	0.930021	MTAG			Curated_gene_sets:barrier_colon_cancer_recurrence_up	40	0.187	0.10803	0.534283	GWAS	40	0.0588	0.35368	0.690964	MTAG
Curated_gene_sets:basaki_ybx1_targets_dn	344	0.0641	0.089865	0.661483	GWAS	344	0.0701	0.067689	0.616025	MTAG			Curated_gene_sets:basaki_ybx1_targets_dn	346	0.0166	0.36162	0.976383	GWAS	346	0.0232	0.30882	0.959117	MTAG			Curated_gene_sets:basaki_ybx1_targets_dn	347	-0.0386	0.77309	0.977693	GWAS	347	-0.0168	0.62574	0.92149	MTAG			Curated_gene_sets:basaki_ybx1_targets_dn	346	-0.0419	0.80375	0.67832	GWAS	346	-0.0236	0.67866	0.733992	MTAG
Curated_gene_sets:basaki_ybx1_targets_up	276	-0.0553	0.85958	0.817443	GWAS	276	-0.038	0.77478	0.828955	MTAG			Curated_gene_sets:basaki_ybx1_targets_up	278	-0.0773	0.94006	0.97823	GWAS	278	-0.0547	0.86581	0.998148	MTAG			Curated_gene_sets:basaki_ybx1_targets_up	278	0.00786	0.44191	0.943578	GWAS	278	0.0222	0.34228	0.881403	MTAG			Curated_gene_sets:basaki_ybx1_targets_up	277	-0.0115	0.58774	0.646924	GWAS	277	-0.00216	0.51606	0.716614	MTAG
Curated_gene_sets:basso_b_lymphocyte_network	136	0.0352	0.30427	0.725467	GWAS	136	0.00184	0.48911	0.79026	MTAG			Curated_gene_sets:basso_b_lymphocyte_network	138	-0.0738	0.86208	0.97823	GWAS	138	-0.0531	0.78515	0.998148	MTAG			Curated_gene_sets:basso_b_lymphocyte_network	138	0.0377	0.31337	0.922796	GWAS	138	0.0133	0.43309	0.896799	MTAG			Curated_gene_sets:basso_b_lymphocyte_network	138	-0.00483	0.52593	0.637527	GWAS	138	-0.0219	0.6116	0.725445	MTAG
Curated_gene_sets:basso_cd40_signaling_dn	64	0.0344	0.38322	0.749056	GWAS	64	0.0905	0.21326	0.720623	MTAG			Curated_gene_sets:basso_cd40_signaling_dn	65	0.0891	0.20702	0.951212	GWAS	65	0.209	0.026995	0.656447	MTAG			Curated_gene_sets:basso_cd40_signaling_dn	65	0.243	0.017891	0.503921	GWAS	65	0.261	0.013127	0.441256	MTAG			Curated_gene_sets:basso_cd40_signaling_dn	64	0.04	0.36885	0.61043	GWAS	64	0.0874	0.24056	0.667082	MTAG
Curated_gene_sets:basso_cd40_signaling_up	90	-0.0203	0.58537	0.790435	GWAS	90	-0.0195	0.58374	0.80681	MTAG			Curated_gene_sets:basso_cd40_signaling_up	90	-0.104	0.86568	0.97823	GWAS	90	-0.0697	0.77309	0.998148	MTAG			Curated_gene_sets:basso_cd40_signaling_up	90	-0.144	0.91609	0.979441	GWAS	90	-0.148	0.91887	0.933904	MTAG			Curated_gene_sets:basso_cd40_signaling_up	90	-0.0449	0.67706	0.66121	GWAS	90	-0.0433	0.66501	0.730448	MTAG
Curated_gene_sets:basso_hairy_cell_leukemia_dn	5	-0.379	0.83912	0.817443	GWAS	5	-0.296	0.78443	0.828955	MTAG			Curated_gene_sets:basso_hairy_cell_leukemia_dn	5	0.336	0.16076	0.948808	GWAS	5	0.0682	0.41979	0.986946	MTAG			Curated_gene_sets:basso_hairy_cell_leukemia_dn	5	0.28	0.25715	0.909864	GWAS	5	0.304	0.24265	0.847929	MTAG			Curated_gene_sets:basso_hairy_cell_leukemia_dn	5	-0.273	0.76578	0.672859	GWAS	5	-0.165	0.66315	0.730356	MTAG
Curated_gene_sets:basso_hairy_cell_leukemia_up	77	-0.0552	0.70643	0.805255	GWAS	77	0.0249	0.40139	0.772265	MTAG			Curated_gene_sets:basso_hairy_cell_leukemia_up	77	0.0696	0.24365	0.951471	GWAS	77	0.0946	0.17104	0.923734	MTAG			Curated_gene_sets:basso_hairy_cell_leukemia_up	77	0.126	0.13684	0.827338	GWAS	77	0.144	0.10884	0.76537	MTAG			Curated_gene_sets:basso_hairy_cell_leukemia_up	76	0.0189	0.42947	0.618078	GWAS	76	0.0329	0.3829	0.697204	MTAG
Curated_gene_sets:baus_tff2_targets_dn	10	-0.165	0.728	0.807503	GWAS	10	-0.167	0.73514	0.824473	MTAG			Curated_gene_sets:baus_tff2_targets_dn	10	-0.254	0.81086	0.97823	GWAS	10	-0.248	0.80652	0.998148	MTAG			Curated_gene_sets:baus_tff2_targets_dn	10	-0.0205	0.52677	0.952367	GWAS	10	0.0143	0.48158	0.904274	MTAG			Curated_gene_sets:baus_tff2_targets_dn	10	0.31	0.15276	0.548533	GWAS	10	0.268	0.19671	0.641457	MTAG
Curated_gene_sets:baus_tff2_targets_up	25	-0.147	0.83755	0.817443	GWAS	25	-0.066	0.67331	0.817249	MTAG			Curated_gene_sets:baus_tff2_targets_up	27	0.0478	0.37795	0.976383	GWAS	27	0.168	0.13516	0.893066	MTAG			Curated_gene_sets:baus_tff2_targets_up	27	-0.0339	0.58465	0.958531	GWAS	27	0.0323	0.42054	0.8932	MTAG			Curated_gene_sets:baus_tff2_targets_up	27	-0.332	0.98029	0.707275	GWAS	27	-0.0833	0.69057	0.734409	MTAG
Curated_gene_sets:becker_tamoxifen_resistance_dn	51	0.0464	0.35745	0.744847	GWAS	51	0.158	0.10243	0.64473	MTAG			Curated_gene_sets:becker_tamoxifen_resistance_dn	51	0.256	0.017782	0.703505	GWAS	51	0.259	0.016396	0.570713	MTAG			Curated_gene_sets:becker_tamoxifen_resistance_dn	50	0.349	0.0054293	0.355062	GWAS	50	0.329	0.0090789	0.392625	MTAG			Curated_gene_sets:becker_tamoxifen_resistance_dn	50	0.154	0.12659	0.535033	GWAS	50	0.0912	0.25717	0.673165	MTAG
Curated_gene_sets:becker_tamoxifen_resistance_up	49	-0.1	0.79427	0.816497	GWAS	49	-0.0495	0.65987	0.815968	MTAG			Curated_gene_sets:becker_tamoxifen_resistance_up	50	-0.199	0.95175	0.978702	GWAS	50	-0.168	0.92122	0.998148	MTAG			Curated_gene_sets:becker_tamoxifen_resistance_up	50	0.161	0.12109	0.813154	GWAS	50	0.169	0.11366	0.769609	MTAG			Curated_gene_sets:becker_tamoxifen_resistance_up	50	-0.247	0.97962	0.707275	GWAS	50	-0.0562	0.67299	0.732522	MTAG
Curated_gene_sets:begum_targets_of_pax3_foxo1_fusion_and_pax3	7	-0.27	0.75913	0.811731	GWAS	7	-0.105	0.60937	0.812081	MTAG			Curated_gene_sets:begum_targets_of_pax3_foxo1_fusion_and_pax3	7	0.959	0.006436	0.66602	GWAS	7	0.89	0.010112	0.492767	MTAG			Curated_gene_sets:begum_targets_of_pax3_foxo1_fusion_and_pax3	7	0.578	0.088911	0.77276	GWAS	7	0.7	0.054289	0.668223	MTAG			Curated_gene_sets:begum_targets_of_pax3_foxo1_fusion_and_pax3	7	-0.0754	0.5757	0.646055	GWAS	7	0.329	0.21148	0.648613	MTAG
Curated_gene_sets:begum_targets_of_pax3_foxo1_fusion_dn	43	-0.126	0.80132	0.816913	GWAS	43	-0.179	0.88955	0.835615	MTAG			Curated_gene_sets:begum_targets_of_pax3_foxo1_fusion_dn	43	0.0343	0.40192	0.976383	GWAS	43	0.0347	0.40012	0.980567	MTAG			Curated_gene_sets:begum_targets_of_pax3_foxo1_fusion_dn	44	-0.27	0.96015	0.980908	GWAS	44	-0.279	0.96263	0.937155	MTAG			Curated_gene_sets:begum_targets_of_pax3_foxo1_fusion_dn	44	-0.0541	0.64694	0.656125	GWAS	44	-0.0397	0.60499	0.725445	MTAG
Curated_gene_sets:begum_targets_of_pax3_foxo1_fusion_up	56	0.219	0.052008	0.614282	GWAS	56	0.263	0.02336	0.499896	MTAG			Curated_gene_sets:begum_targets_of_pax3_foxo1_fusion_up	56	0.214	0.048173	0.86609	GWAS	56	0.209	0.051058	0.751755	MTAG			Curated_gene_sets:begum_targets_of_pax3_foxo1_fusion_up	56	-0.0401	0.61337	0.961168	GWAS	56	-0.00982	0.52769	0.911211	MTAG			Curated_gene_sets:begum_targets_of_pax3_foxo1_fusion_up	56	-0.0307	0.5872	0.646924	GWAS	56	0.0156	0.45712	0.704378	MTAG
Curated_gene_sets:beier_glioma_stem_cell_dn	54	0.0883	0.207	0.707652	GWAS	54	0.0943	0.18723	0.712128	MTAG			Curated_gene_sets:beier_glioma_stem_cell_dn	54	-0.0125	0.54609	0.97823	GWAS	54	0.0144	0.44667	0.992383	MTAG			Curated_gene_sets:beier_glioma_stem_cell_dn	54	0.25	0.022013	0.52468	GWAS	54	0.249	0.024168	0.549299	MTAG			Curated_gene_sets:beier_glioma_stem_cell_dn	54	-0.0921	0.7874	0.676358	GWAS	54	-0.0614	0.69546	0.734409	MTAG
Curated_gene_sets:beier_glioma_stem_cell_up	34	0.0284	0.41976	0.758959	GWAS	34	-0.0253	0.57279	0.803632	MTAG			Curated_gene_sets:beier_glioma_stem_cell_up	35	-0.123	0.80832	0.97823	GWAS	35	-0.149	0.85638	0.998148	MTAG			Curated_gene_sets:beier_glioma_stem_cell_up	35	-0.0893	0.70858	0.971664	GWAS	35	-0.11	0.74663	0.931759	MTAG			Curated_gene_sets:beier_glioma_stem_cell_up	35	-0.264	0.95898	0.703272	GWAS	35	-0.298	0.97085	0.778528	MTAG
Curated_gene_sets:bennett_systemic_lupus_erythematosus	28	-0.171	0.85673	0.817443	GWAS	28	-0.157	0.84106	0.833149	MTAG			Curated_gene_sets:bennett_systemic_lupus_erythematosus	29	0.0822	0.29621	0.96726	GWAS	29	0.117	0.22137	0.943228	MTAG			Curated_gene_sets:bennett_systemic_lupus_erythematosus	27	0.00769	0.48288	0.94918	GWAS	27	-0.0206	0.54513	0.912267	MTAG			Curated_gene_sets:bennett_systemic_lupus_erythematosus	28	-0.247	0.93085	0.696808	GWAS	28	-0.126	0.76733	0.742303	MTAG
Curated_gene_sets:benporath_cycling_genes	613	-0.0395	0.87556	0.817443	GWAS	613	-0.053	0.94245	0.842489	MTAG			Curated_gene_sets:benporath_cycling_genes	615	-0.00665	0.57969	0.97823	GWAS	615	-0.0249	0.77624	0.998148	MTAG			Curated_gene_sets:benporath_cycling_genes	620	0.0308	0.1988	0.869167	GWAS	620	0.0191	0.30256	0.874531	MTAG			Curated_gene_sets:benporath_cycling_genes	618	0.00799	0.40919	0.614172	GWAS	618	0.0144	0.34531	0.689093	MTAG
Curated_gene_sets:benporath_eed_targets	944	0.0416	0.09555	0.665587	GWAS	944	0.0477	0.063652	0.610004	MTAG			Curated_gene_sets:benporath_eed_targets	960	-0.0162	0.70031	0.97823	GWAS	960	-0.0141	0.6773	0.998148	MTAG			Curated_gene_sets:benporath_eed_targets	965	0.0352	0.15089	0.838419	GWAS	965	0.0208	0.27428	0.863016	MTAG			Curated_gene_sets:benporath_eed_targets	961	0.0695	0.016371	0.391646	GWAS	961	0.0352	0.1494	0.625918	MTAG
Curated_gene_sets:benporath_es_1	347	0.0246	0.29181	0.725467	GWAS	347	0.0232	0.29919	0.754559	MTAG			Curated_gene_sets:benporath_es_1	353	0.0568	0.093409	0.911577	GWAS	353	0.0573	0.090241	0.84386	MTAG			Curated_gene_sets:benporath_es_1	352	0.0849	0.042627	0.657862	GWAS	352	0.0904	0.035663	0.603038	MTAG			Curated_gene_sets:benporath_es_1	353	0.0341	0.22763	0.582354	GWAS	353	0.0748	0.057246	0.52897	MTAG
Curated_gene_sets:benporath_es_2	35	-0.146	0.82614	0.817443	GWAS	35	-0.108	0.75936	0.828955	MTAG			Curated_gene_sets:benporath_es_2	35	0.00943	0.47263	0.97823	GWAS	35	0.0277	0.41969	0.986946	MTAG			Curated_gene_sets:benporath_es_2	35	-0.0316	0.5853	0.958531	GWAS	35	-7.29e-05	0.5002	0.907123	MTAG			Curated_gene_sets:benporath_es_2	35	-0.0182	0.55072	0.640998	GWAS	35	0.108	0.23292	0.662775	MTAG
Curated_gene_sets:benporath_es_core_nine	8	0.00144	0.49794	0.775884	GWAS	8	0.0197	0.47138	0.788549	MTAG			Curated_gene_sets:benporath_es_core_nine	8	0.0401	0.44476	0.97823	GWAS	8	0.0127	0.48231	0.99422	MTAG			Curated_gene_sets:benporath_es_core_nine	8	0.237	0.22603	0.889856	GWAS	8	0.21	0.25541	0.854446	MTAG			Curated_gene_sets:benporath_es_core_nine	8	0.17	0.2844	0.596193	GWAS	8	0.103	0.36925	0.697204	MTAG
Curated_gene_sets:benporath_es_core_nine_correlated	92	0.00476	0.47834	0.771525	GWAS	92	0.063	0.23222	0.72834	MTAG			Curated_gene_sets:benporath_es_core_nine_correlated	95	-0.0587	0.75036	0.97823	GWAS	95	-0.0131	0.56057	0.998148	MTAG			Curated_gene_sets:benporath_es_core_nine_correlated	95	0.147	0.06213	0.726733	GWAS	95	0.158	0.051803	0.667628	MTAG			Curated_gene_sets:benporath_es_core_nine_correlated	95	0.0334	0.36075	0.609603	GWAS	95	0.159	0.051119	0.513798	MTAG
Curated_gene_sets:benporath_es_with_h3k27me3	1010	0.053	0.042506	0.608495	GWAS	1010	0.0492	0.051749	0.590944	MTAG			Curated_gene_sets:benporath_es_with_h3k27me3	1031	-0.0174	0.71853	0.97823	GWAS	1031	-0.0217	0.76667	0.998148	MTAG			Curated_gene_sets:benporath_es_with_h3k27me3	1034	0.0283	0.19848	0.869167	GWAS	1034	0.0175	0.30373	0.874531	MTAG			Curated_gene_sets:benporath_es_with_h3k27me3	1034	0.00482	0.43905	0.619825	GWAS	1034	-0.027	0.79581	0.746519	MTAG
Curated_gene_sets:benporath_myc_max_targets	728	-0.00721	0.59199	0.790435	GWAS	728	-0.0217	0.76181	0.828955	MTAG			Curated_gene_sets:benporath_myc_max_targets	732	-0.0064	0.58424	0.97823	GWAS	732	0.0139	0.32052	0.963573	MTAG			Curated_gene_sets:benporath_myc_max_targets	738	-0.00276	0.53357	0.953278	GWAS	738	0.00718	0.41445	0.891389	MTAG			Curated_gene_sets:benporath_myc_max_targets	732	0.0466	0.070368	0.519673	GWAS	732	0.0318	0.1668	0.626711	MTAG
Curated_gene_sets:benporath_myc_targets_with_ebox	207	0.0169	0.38085	0.749056	GWAS	207	0.0106	0.42296	0.776293	MTAG			Curated_gene_sets:benporath_myc_targets_with_ebox	207	0.0101	0.42755	0.97823	GWAS	207	0.0241	0.33112	0.964078	MTAG			Curated_gene_sets:benporath_myc_targets_with_ebox	209	-0.0097	0.56015	0.955672	GWAS	209	-0.0254	0.65197	0.926902	MTAG			Curated_gene_sets:benporath_myc_targets_with_ebox	211	0.125	0.015966	0.38878	GWAS	211	0.112	0.032112	0.451536	MTAG
Curated_gene_sets:benporath_nanog_targets	938	0.0228	0.21477	0.707811	GWAS	938	0.0347	0.1112	0.649711	MTAG			Curated_gene_sets:benporath_nanog_targets	941	-0.00798	0.61226	0.97823	GWAS	941	-0.00583	0.58295	0.998148	MTAG			Curated_gene_sets:benporath_nanog_targets	943	0.0215	0.24471	0.904465	GWAS	943	0.0408	0.098104	0.751342	MTAG			Curated_gene_sets:benporath_nanog_targets	943	0.0123	0.33869	0.605377	GWAS	943	0.0205	0.25273	0.67087	MTAG
Curated_gene_sets:benporath_nos_targets	170	0.0134	0.42087	0.758959	GWAS	170	0.0238	0.35888	0.765613	MTAG			Curated_gene_sets:benporath_nos_targets	171	0.0341	0.29695	0.96726	GWAS	171	0.0495	0.21812	0.943018	MTAG			Curated_gene_sets:benporath_nos_targets	172	0.17	0.0086996	0.398934	GWAS	172	0.164	0.01214	0.430249	MTAG			Curated_gene_sets:benporath_nos_targets	172	-0.0041	0.52409	0.637527	GWAS	172	-0.0324	0.67712	0.733773	MTAG
Curated_gene_sets:benporath_oct4_targets	270	-0.0199	0.64363	0.795888	GWAS	270	-0.0169	0.62507	0.812476	MTAG			Curated_gene_sets:benporath_oct4_targets	273	0.0414	0.20663	0.951212	GWAS	273	0.0444	0.18847	0.931249	MTAG			Curated_gene_sets:benporath_oct4_targets	275	0.111	0.027742	0.560638	GWAS	275	0.108	0.032465	0.594799	MTAG			Curated_gene_sets:benporath_oct4_targets	275	0.0226	0.33709	0.605151	GWAS	275	0.0241	0.33296	0.688159	MTAG
Curated_gene_sets:benporath_prc2_targets	591	0.0539	0.092235	0.663482	GWAS	591	0.0569	0.076989	0.621651	MTAG			Curated_gene_sets:benporath_prc2_targets	599	-0.0598	0.93245	0.97823	GWAS	599	-0.0672	0.95443	0.998148	MTAG			Curated_gene_sets:benporath_prc2_targets	601	0.0489	0.13425	0.827042	GWAS	601	0.0274	0.27035	0.862398	MTAG			Curated_gene_sets:benporath_prc2_targets	602	0.0249	0.27397	0.59435	GWAS	602	-0.00902	0.58283	0.723676	MTAG
Curated_gene_sets:benporath_proliferation	148	-0.0285	0.66514	0.799104	GWAS	148	-0.0383	0.72029	0.82379	MTAG			Curated_gene_sets:benporath_proliferation	148	-0.0242	0.64494	0.97823	GWAS	148	-0.0242	0.64573	0.998148	MTAG			Curated_gene_sets:benporath_proliferation	147	0.0762	0.15049	0.838143	GWAS	147	0.0739	0.16174	0.807192	MTAG			Curated_gene_sets:benporath_proliferation	147	0.0718	0.14859	0.545814	GWAS	147	0.0963	0.089192	0.5921	MTAG
Curated_gene_sets:benporath_sox2_targets	700	-0.00346	0.54173	0.785067	GWAS	700	0.00858	0.39575	0.77159	MTAG			Curated_gene_sets:benporath_sox2_targets	703	0.00542	0.43314	0.97823	GWAS	703	0.0209	0.25698	0.950448	MTAG			Curated_gene_sets:benporath_sox2_targets	707	0.0421	0.11714	0.811325	GWAS	707	0.0557	0.060596	0.686669	MTAG			Curated_gene_sets:benporath_sox2_targets	705	-0.0161	0.68012	0.661997	GWAS	705	0.0031	0.46547	0.705594	MTAG
Curated_gene_sets:benporath_suz12_targets	905	0.0373	0.12665	0.674485	GWAS	905	0.0307	0.16895	0.697668	MTAG			Curated_gene_sets:benporath_suz12_targets	919	-0.0138	0.66802	0.97823	GWAS	919	-0.0215	0.75194	0.998148	MTAG			Curated_gene_sets:benporath_suz12_targets	924	0.00126	0.48576	0.94918	GWAS	924	-5.58e-05	0.50062	0.907123	MTAG			Curated_gene_sets:benporath_suz12_targets	923	0.0259	0.21791	0.581088	GWAS	923	-0.00552	0.56339	0.720996	MTAG
Curated_gene_sets:berenjeno_rock_signaling_not_via_rhoa_dn	48	-0.164	0.89289	0.819355	GWAS	48	-0.142	0.86249	0.833967	MTAG			Curated_gene_sets:berenjeno_rock_signaling_not_via_rhoa_dn	48	-0.0715	0.70892	0.97823	GWAS	48	0.0757	0.27889	0.953935	MTAG			Curated_gene_sets:berenjeno_rock_signaling_not_via_rhoa_dn	48	0.0902	0.26754	0.912077	GWAS	48	0.0862	0.27962	0.865948	MTAG			Curated_gene_sets:berenjeno_rock_signaling_not_via_rhoa_dn	48	0.0567	0.34706	0.606949	GWAS	48	0.0738	0.31116	0.687331	MTAG
Curated_gene_sets:berenjeno_rock_signaling_not_via_rhoa_up	26	-0.0284	0.57505	0.789372	GWAS	26	-0.0514	0.63632	0.81446	MTAG			Curated_gene_sets:berenjeno_rock_signaling_not_via_rhoa_up	26	0.0563	0.3594	0.976383	GWAS	26	-0.0778	0.69178	0.998148	MTAG			Curated_gene_sets:berenjeno_rock_signaling_not_via_rhoa_up	26	-0.156	0.82182	0.978136	GWAS	26	-0.214	0.89347	0.933531	MTAG			Curated_gene_sets:berenjeno_rock_signaling_not_via_rhoa_up	26	-0.00891	0.52077	0.637527	GWAS	26	-0.152	0.80455	0.747922	MTAG
Curated_gene_sets:berenjeno_transformed_by_rhoa_dn	378	0.0456	0.15123	0.687223	GWAS	378	0.0357	0.20529	0.717637	MTAG			Curated_gene_sets:berenjeno_transformed_by_rhoa_dn	379	-0.0159	0.64346	0.97823	GWAS	379	0.0231	0.2951	0.954109	MTAG			Curated_gene_sets:berenjeno_transformed_by_rhoa_dn	378	0.0324	0.25064	0.907543	GWAS	378	0.0171	0.36321	0.8855	MTAG			Curated_gene_sets:berenjeno_transformed_by_rhoa_dn	379	0.0446	0.16354	0.555363	GWAS	379	0.0685	0.073723	0.56178	MTAG
Curated_gene_sets:berenjeno_transformed_by_rhoa_forever_dn	29	-0.0822	0.69021	0.802051	GWAS	29	-0.0849	0.69917	0.821818	MTAG			Curated_gene_sets:berenjeno_transformed_by_rhoa_forever_dn	29	-0.0456	0.60418	0.97823	GWAS	29	-0.0994	0.71876	0.998148	MTAG			Curated_gene_sets:berenjeno_transformed_by_rhoa_forever_dn	29	0.23	0.11567	0.811325	GWAS	29	0.2	0.1524	0.802658	MTAG			Curated_gene_sets:berenjeno_transformed_by_rhoa_forever_dn	29	0.0463	0.39798	0.614087	GWAS	29	-0.0998	0.70438	0.734717	MTAG
Curated_gene_sets:berenjeno_transformed_by_rhoa_forever_up	20	0.0467	0.41245	0.757745	GWAS	20	0.211	0.15455	0.686585	MTAG			Curated_gene_sets:berenjeno_transformed_by_rhoa_forever_up	20	-0.358	0.96225	0.978702	GWAS	20	-0.351	0.96054	0.998148	MTAG			Curated_gene_sets:berenjeno_transformed_by_rhoa_forever_up	20	0.0532	0.40814	0.939531	GWAS	20	0.0105	0.48205	0.904274	MTAG			Curated_gene_sets:berenjeno_transformed_by_rhoa_forever_up	20	-0.0532	0.59273	0.647846	GWAS	20	-0.13	0.70963	0.734717	MTAG
Curated_gene_sets:berenjeno_transformed_by_rhoa_reversibly_dn	27	0.222	0.1235	0.674145	GWAS	27	0.157	0.20303	0.717637	MTAG			Curated_gene_sets:berenjeno_transformed_by_rhoa_reversibly_dn	27	-0.0681	0.6429	0.97823	GWAS	27	-0.0607	0.62881	0.998148	MTAG			Curated_gene_sets:berenjeno_transformed_by_rhoa_reversibly_dn	27	0.109	0.29746	0.919388	GWAS	27	0.0666	0.37456	0.889861	MTAG			Curated_gene_sets:berenjeno_transformed_by_rhoa_reversibly_dn	27	0.276	0.067469	0.519673	GWAS	27	0.249	0.097482	0.602807	MTAG
Curated_gene_sets:berenjeno_transformed_by_rhoa_reversibly_up	8	-0.211	0.76747	0.813291	GWAS	8	-0.231	0.79271	0.828955	MTAG			Curated_gene_sets:berenjeno_transformed_by_rhoa_reversibly_up	8	0.0881	0.37884	0.976383	GWAS	8	0.183	0.25984	0.951851	MTAG			Curated_gene_sets:berenjeno_transformed_by_rhoa_reversibly_up	8	0.336	0.16568	0.849173	GWAS	8	0.269	0.22176	0.838443	MTAG			Curated_gene_sets:berenjeno_transformed_by_rhoa_reversibly_up	8	-0.431	0.91141	0.694196	GWAS	8	-0.123	0.64492	0.728663	MTAG
Curated_gene_sets:berenjeno_transformed_by_rhoa_up	509	-0.0139	0.64737	0.795888	GWAS	509	-0.000585	0.50644	0.792313	MTAG			Curated_gene_sets:berenjeno_transformed_by_rhoa_up	512	-0.00415	0.54634	0.97823	GWAS	512	-0.00152	0.51715	0.99422	MTAG			Curated_gene_sets:berenjeno_transformed_by_rhoa_up	513	-0.00749	0.57445	0.956348	GWAS	513	0.0145	0.36058	0.885146	MTAG			Curated_gene_sets:berenjeno_transformed_by_rhoa_up	509	0.0524	0.083906	0.520196	GWAS	509	0.0752	0.02826	0.44105	MTAG
Curated_gene_sets:berger_mbd2_targets	5	0.125	0.37579	0.748804	GWAS	5	0.292	0.22512	0.724708	MTAG			Curated_gene_sets:berger_mbd2_targets	6	0.242	0.25827	0.958312	GWAS	6	0.079	0.41548	0.986946	MTAG			Curated_gene_sets:berger_mbd2_targets	6	-0.06	0.55716	0.955672	GWAS	6	0.0267	0.47488	0.903092	MTAG			Curated_gene_sets:berger_mbd2_targets	5	-0.274	0.73085	0.668958	GWAS	5	-0.239	0.6972	0.734409	MTAG
Curated_gene_sets:bernard_ppapdc1b_targets_dn	54	0.0581	0.31082	0.72832	GWAS	54	0.122	0.14551	0.684533	MTAG			Curated_gene_sets:bernard_ppapdc1b_targets_dn	54	0.318	0.0031146	0.563131	GWAS	54	0.423	0.00012318	0.132085	MTAG			Curated_gene_sets:bernard_ppapdc1b_targets_dn	54	0.0224	0.43358	0.941895	GWAS	54	0.0859	0.26417	0.862398	MTAG			Curated_gene_sets:bernard_ppapdc1b_targets_dn	54	0.172	0.083359	0.520196	GWAS	54	0.175	0.087388	0.589177	MTAG
Curated_gene_sets:bernard_ppapdc1b_targets_up	38	0.178	0.10171	0.665587	GWAS	38	0.0827	0.274	0.73921	MTAG			Curated_gene_sets:bernard_ppapdc1b_targets_up	39	0.0294	0.41705	0.97823	GWAS	39	-0.00866	0.52477	0.99422	MTAG			Curated_gene_sets:bernard_ppapdc1b_targets_up	39	0.00935	0.47472	0.948794	GWAS	39	-0.0493	0.62903	0.921693	MTAG			Curated_gene_sets:bernard_ppapdc1b_targets_up	39	0.0592	0.35145	0.607408	GWAS	39	0.183	0.12797	0.61554	MTAG
Curated_gene_sets:bertucci_invasive_carcinoma_ductal_vs_lobular_dn	42	0.167	0.10753	0.665587	GWAS	42	0.16	0.11406	0.654591	MTAG			Curated_gene_sets:bertucci_invasive_carcinoma_ductal_vs_lobular_dn	42	0.152	0.14497	0.942767	GWAS	42	0.131	0.17859	0.924817	MTAG			Curated_gene_sets:bertucci_invasive_carcinoma_ductal_vs_lobular_dn	42	-0.0311	0.57841	0.956454	GWAS	42	-0.0808	0.69348	0.930021	MTAG			Curated_gene_sets:bertucci_invasive_carcinoma_ductal_vs_lobular_dn	42	-0.153	0.87362	0.687506	GWAS	42	-0.247	0.96221	0.777732	MTAG
Curated_gene_sets:bertucci_invasive_carcinoma_ductal_vs_lobular_up	24	0.418	0.0098449	0.485766	GWAS	24	0.496	0.0024659	0.262896	MTAG			Curated_gene_sets:bertucci_invasive_carcinoma_ductal_vs_lobular_up	24	0.0515	0.3856	0.976383	GWAS	24	0.117	0.25372	0.950448	MTAG			Curated_gene_sets:bertucci_invasive_carcinoma_ductal_vs_lobular_up	24	-0.0726	0.63974	0.964984	GWAS	24	0.000299	0.49942	0.907123	MTAG			Curated_gene_sets:bertucci_invasive_carcinoma_ductal_vs_lobular_up	24	-0.0991	0.71359	0.667641	GWAS	24	-0.00226	0.50493	0.715325	MTAG
Curated_gene_sets:bertucci_medullary_vs_ductal_breast_cancer_dn	158	0.0278	0.35482	0.744566	GWAS	158	-0.0206	0.61059	0.812393	MTAG			Curated_gene_sets:bertucci_medullary_vs_ductal_breast_cancer_dn	159	-0.163	0.98778	0.98015	GWAS	159	-0.12	0.95267	0.998148	MTAG			Curated_gene_sets:bertucci_medullary_vs_ductal_breast_cancer_dn	159	0.0591	0.22406	0.88772	GWAS	159	0.0347	0.33058	0.876311	MTAG			Curated_gene_sets:bertucci_medullary_vs_ductal_breast_cancer_dn	159	-0.00151	0.50821	0.637002	GWAS	159	-0.0394	0.69692	0.734409	MTAG
Curated_gene_sets:bertucci_medullary_vs_ductal_breast_cancer_up	184	-0.102	0.94726	0.82807	GWAS	184	-0.0888	0.92477	0.838679	MTAG			Curated_gene_sets:bertucci_medullary_vs_ductal_breast_cancer_up	185	-0.233	0.99992	0.982329	GWAS	185	-0.215	0.99975	0.99994	MTAG			Curated_gene_sets:bertucci_medullary_vs_ductal_breast_cancer_up	185	-0.0896	0.89663	0.978437	GWAS	185	-0.11	0.9357	0.934804	MTAG			Curated_gene_sets:bertucci_medullary_vs_ductal_breast_cancer_up	186	-0.0326	0.69366	0.664378	GWAS	186	-0.0424	0.73671	0.739212	MTAG
Curated_gene_sets:bhat_esr1_targets_not_via_akt1_dn	87	0.191	0.024099	0.560884	GWAS	87	0.17	0.036084	0.562705	MTAG			Curated_gene_sets:bhat_esr1_targets_not_via_akt1_dn	88	-0.0188	0.57802	0.97823	GWAS	88	-0.0159	0.56643	0.998148	MTAG			Curated_gene_sets:bhat_esr1_targets_not_via_akt1_dn	88	0.0455	0.33841	0.922796	GWAS	88	0.0404	0.358	0.884585	MTAG			Curated_gene_sets:bhat_esr1_targets_not_via_akt1_dn	88	-0.117	0.87715	0.687577	GWAS	88	-0.122	0.8787	0.763284	MTAG
Curated_gene_sets:bhat_esr1_targets_not_via_akt1_up	199	-0.113	0.96138	0.830105	GWAS	199	-0.0758	0.88689	0.835615	MTAG			Curated_gene_sets:bhat_esr1_targets_not_via_akt1_up	204	0.0689	0.13193	0.92756	GWAS	204	0.047	0.22166	0.943228	MTAG			Curated_gene_sets:bhat_esr1_targets_not_via_akt1_up	205	0.0396	0.27735	0.916901	GWAS	205	0.0532	0.21732	0.835296	MTAG			Curated_gene_sets:bhat_esr1_targets_not_via_akt1_up	204	-0.0535	0.79575	0.676798	GWAS	204	-0.0272	0.65718	0.729562	MTAG
Curated_gene_sets:bhat_esr1_targets_via_akt1_dn	82	0.112	0.13223	0.674782	GWAS	82	0.0525	0.29724	0.753905	MTAG			Curated_gene_sets:bhat_esr1_targets_via_akt1_dn	83	-0.0517	0.70384	0.97823	GWAS	83	-0.0692	0.76463	0.998148	MTAG			Curated_gene_sets:bhat_esr1_targets_via_akt1_dn	83	-0.0985	0.81329	0.978136	GWAS	83	-0.126	0.86869	0.933531	MTAG			Curated_gene_sets:bhat_esr1_targets_via_akt1_dn	83	-0.0863	0.80157	0.678078	GWAS	83	-0.0146	0.55481	0.719448	MTAG
Curated_gene_sets:bhat_esr1_targets_via_akt1_up	270	-0.03	0.71585	0.805286	GWAS	270	-0.00742	0.55707	0.800466	MTAG			Curated_gene_sets:bhat_esr1_targets_via_akt1_up	274	0.0892	0.042656	0.848655	GWAS	274	0.0929	0.035746	0.697309	MTAG			Curated_gene_sets:bhat_esr1_targets_via_akt1_up	275	0.08	0.080598	0.751413	GWAS	275	0.0783	0.088479	0.737959	MTAG			Curated_gene_sets:bhat_esr1_targets_via_akt1_up	273	0.0319	0.2851	0.596203	GWAS	273	0.0445	0.22262	0.656369	MTAG
Curated_gene_sets:bhati_g2m_arrest_by_2methoxyestradiol_dn	116	-0.0768	0.83099	0.817443	GWAS	116	-0.00227	0.51148	0.793427	MTAG			Curated_gene_sets:bhati_g2m_arrest_by_2methoxyestradiol_dn	116	-0.101	0.9043	0.97823	GWAS	116	-0.0408	0.70226	0.998148	MTAG			Curated_gene_sets:bhati_g2m_arrest_by_2methoxyestradiol_dn	118	-0.0953	0.87316	0.978437	GWAS	118	-0.0931	0.86386	0.933531	MTAG			Curated_gene_sets:bhati_g2m_arrest_by_2methoxyestradiol_dn	118	-0.0737	0.81997	0.680875	GWAS	118	0.018	0.41469	0.698694	MTAG
Curated_gene_sets:bhati_g2m_arrest_by_2methoxyestradiol_up	112	0.011	0.44544	0.762973	GWAS	112	-0.0107	0.55411	0.799533	MTAG			Curated_gene_sets:bhati_g2m_arrest_by_2methoxyestradiol_up	113	-0.127	0.95048	0.978702	GWAS	113	-0.0938	0.8905	0.998148	MTAG			Curated_gene_sets:bhati_g2m_arrest_by_2methoxyestradiol_up	113	0.0438	0.31049	0.922796	GWAS	113	0.0722	0.21093	0.835296	MTAG			Curated_gene_sets:bhati_g2m_arrest_by_2methoxyestradiol_up	113	-0.0473	0.72125	0.667763	GWAS	113	-0.0896	0.85752	0.759545	MTAG
Curated_gene_sets:bhattacharya_embryonic_stem_cell	82	-0.0172	0.57611	0.789627	GWAS	82	0.0185	0.4167	0.775175	MTAG			Curated_gene_sets:bhattacharya_embryonic_stem_cell	85	-0.0206	0.59537	0.97823	GWAS	85	-0.017	0.57926	0.998148	MTAG			Curated_gene_sets:bhattacharya_embryonic_stem_cell	84	0.0296	0.38768	0.935224	GWAS	84	0.0312	0.3837	0.889861	MTAG			Curated_gene_sets:bhattacharya_embryonic_stem_cell	85	-0.132	0.91422	0.694386	GWAS	85	-0.124	0.89075	0.764771	MTAG
Curated_gene_sets:bidus_MTAGstasis_dn	146	0.0158	0.41009	0.757247	GWAS	146	0.021	0.37928	0.768893	MTAG			Curated_gene_sets:bidus_MTAGstasis_dn	146	-0.00857	0.55163	0.97823	GWAS	146	-0.0156	0.59396	0.998148	MTAG			Curated_gene_sets:bidus_MTAGstasis_dn	149	0.0508	0.24847	0.907061	GWAS	149	0.0687	0.18311	0.818995	MTAG			Curated_gene_sets:bidus_MTAGstasis_dn	149	-0.0169	0.5946	0.648641	GWAS	149	-0.0527	0.76365	0.741996	MTAG
Curated_gene_sets:bidus_MTAGstasis_up	197	-0.0133	0.58302	0.790435	GWAS	197	0.0139	0.4122	0.773428	MTAG			Curated_gene_sets:bidus_MTAGstasis_up	197	0.000733	0.49505	0.97823	GWAS	197	0.0306	0.30108	0.955622	MTAG			Curated_gene_sets:bidus_MTAGstasis_up	197	0.0479	0.22782	0.891144	GWAS	197	0.0659	0.15632	0.80424	MTAG			Curated_gene_sets:bidus_MTAGstasis_up	197	0.0731	0.12144	0.535033	GWAS	197	0.0979	0.066154	0.547143	MTAG
Curated_gene_sets:bierie_inflammatory_response_tgfb1	4	-0.386	0.77922	0.813958	GWAS	4	-0.39	0.78576	0.828955	MTAG			Curated_gene_sets:bierie_inflammatory_response_tgfb1	4	0.281	0.2853	0.963198	GWAS	4	0.348	0.24002	0.950012	MTAG			Curated_gene_sets:bierie_inflammatory_response_tgfb1	5	-0.0981	0.57956	0.957113	GWAS	5	-0.0378	0.53032	0.911211	MTAG			Curated_gene_sets:bierie_inflammatory_response_tgfb1	5	0.389	0.19631	0.570599	GWAS	5	0.496	0.147	0.624332	MTAG
Curated_gene_sets:bilanges_rapamycin_sensitive_genes	37	0.155	0.12308	0.673083	GWAS	37	0.136	0.15093	0.68533	MTAG			Curated_gene_sets:bilanges_rapamycin_sensitive_genes	37	0.061	0.31836	0.968236	GWAS	37	0.0834	0.25795	0.950448	MTAG			Curated_gene_sets:bilanges_rapamycin_sensitive_genes	37	0.0199	0.44424	0.943578	GWAS	37	-0.00321	0.5089	0.909787	MTAG			Curated_gene_sets:bilanges_rapamycin_sensitive_genes	37	0.0528	0.34701	0.606949	GWAS	37	0.0675	0.3141	0.687468	MTAG
Curated_gene_sets:bilanges_rapamycin_sensitive_via_tsc1_and_tsc2	63	0.14	0.083317	0.655539	GWAS	63	0.0762	0.22156	0.722845	MTAG			Curated_gene_sets:bilanges_rapamycin_sensitive_via_tsc1_and_tsc2	63	0.0231	0.41007	0.976986	GWAS	63	0.0516	0.30449	0.957395	MTAG			Curated_gene_sets:bilanges_rapamycin_sensitive_via_tsc1_and_tsc2	64	0.0497	0.32966	0.922796	GWAS	64	0.0813	0.23888	0.847635	MTAG			Curated_gene_sets:bilanges_rapamycin_sensitive_via_tsc1_and_tsc2	64	-0.0206	0.57079	0.644601	GWAS	64	0.000858	0.49714	0.713333	MTAG
Curated_gene_sets:bilanges_serum_and_rapamycin_sensitive_genes	64	-0.0405	0.67066	0.800392	GWAS	64	0.00664	0.47061	0.788549	MTAG			Curated_gene_sets:bilanges_serum_and_rapamycin_sensitive_genes	64	0.14	0.070408	0.887204	GWAS	64	0.141	0.067733	0.80799	MTAG			Curated_gene_sets:bilanges_serum_and_rapamycin_sensitive_genes	64	0.111	0.14365	0.835675	GWAS	64	0.0859	0.20866	0.833541	MTAG			Curated_gene_sets:bilanges_serum_and_rapamycin_sensitive_genes	64	0.0688	0.24371	0.587306	GWAS	64	0.0444	0.33289	0.688159	MTAG
Curated_gene_sets:bilanges_serum_response_translation	34	0.0736	0.28589	0.725267	GWAS	34	0.112	0.19016	0.714181	MTAG			Curated_gene_sets:bilanges_serum_response_translation	34	-0.0195	0.55585	0.97823	GWAS	34	0.0781	0.2857	0.953935	MTAG			Curated_gene_sets:bilanges_serum_response_translation	34	0.064	0.33345	0.922796	GWAS	34	0.142	0.17324	0.808825	MTAG			Curated_gene_sets:bilanges_serum_response_translation	34	0.205	0.079672	0.519673	GWAS	34	0.229	0.065872	0.546364	MTAG
Curated_gene_sets:bilanges_serum_sensitive_genes	84	0.0362	0.34928	0.744228	GWAS	84	0.0205	0.41182	0.773337	MTAG			Curated_gene_sets:bilanges_serum_sensitive_genes	84	0.0931	0.16271	0.948808	GWAS	84	0.157	0.047822	0.743118	MTAG			Curated_gene_sets:bilanges_serum_sensitive_genes	84	0.142	0.083295	0.757223	GWAS	84	0.182	0.040302	0.622401	MTAG			Curated_gene_sets:bilanges_serum_sensitive_genes	84	0.0446	0.32841	0.603236	GWAS	84	0.17	0.051919	0.517423	MTAG
Curated_gene_sets:bilanges_serum_sensitive_via_tsc1	22	0.262	0.053604	0.615755	GWAS	22	0.191	0.11541	0.658598	MTAG			Curated_gene_sets:bilanges_serum_sensitive_via_tsc1	22	-0.0745	0.6871	0.97823	GWAS	22	-0.193	0.89854	0.998148	MTAG			Curated_gene_sets:bilanges_serum_sensitive_via_tsc1	22	0.0964	0.30235	0.922321	GWAS	22	-0.0155	0.53268	0.911211	MTAG			Curated_gene_sets:bilanges_serum_sensitive_via_tsc1	22	-0.184	0.86004	0.685784	GWAS	22	-0.197	0.86698	0.761447	MTAG
Curated_gene_sets:bilanges_serum_sensitive_via_tsc2	35	0.106	0.21776	0.708952	GWAS	35	0.0889	0.2524	0.730055	MTAG			Curated_gene_sets:bilanges_serum_sensitive_via_tsc2	37	-0.231	0.94958	0.978702	GWAS	37	-0.241	0.95779	0.998148	MTAG			Curated_gene_sets:bilanges_serum_sensitive_via_tsc2	37	-0.212	0.91258	0.979441	GWAS	37	-0.315	0.9762	0.938969	MTAG			Curated_gene_sets:bilanges_serum_sensitive_via_tsc2	36	0.293	0.036095	0.483872	GWAS	36	0.183	0.13957	0.622074	MTAG
Curated_gene_sets:bilban_b_cll_lpl_dn	39	0.131	0.15958	0.693944	GWAS	39	0.105	0.20837	0.717637	MTAG			Curated_gene_sets:bilban_b_cll_lpl_dn	39	0.275	0.019755	0.728452	GWAS	39	0.192	0.074135	0.81804	MTAG			Curated_gene_sets:bilban_b_cll_lpl_dn	39	-0.194	0.90286	0.978437	GWAS	39	-0.143	0.82742	0.933531	MTAG			Curated_gene_sets:bilban_b_cll_lpl_dn	39	0.0421	0.38336	0.611697	GWAS	39	0.102	0.24358	0.667917	MTAG
Curated_gene_sets:bilban_b_cll_lpl_up	58	-0.0401	0.64167	0.795888	GWAS	58	-0.05	0.67761	0.818957	MTAG			Curated_gene_sets:bilban_b_cll_lpl_up	58	-0.0484	0.66215	0.97823	GWAS	58	0.0708	0.26908	0.953935	MTAG			Curated_gene_sets:bilban_b_cll_lpl_up	58	0.259	0.02222	0.526854	GWAS	58	0.298	0.011447	0.421875	MTAG			Curated_gene_sets:bilban_b_cll_lpl_up	58	0.0643	0.29299	0.597122	GWAS	58	0.218	0.038026	0.486323	MTAG
Curated_gene_sets:bild_ctnnb1_oncogenic_signature	79	-0.0414	0.65549	0.79629	GWAS	79	-0.0289	0.61191	0.812476	MTAG			Curated_gene_sets:bild_ctnnb1_oncogenic_signature	79	0.00346	0.48567	0.97823	GWAS	79	0.00995	0.45859	0.993047	MTAG			Curated_gene_sets:bild_ctnnb1_oncogenic_signature	79	0.175	0.046256	0.672822	GWAS	79	0.165	0.059572	0.683932	MTAG			Curated_gene_sets:bild_ctnnb1_oncogenic_signature	79	0.0885	0.19044	0.56931	GWAS	79	0.117	0.13261	0.616024	MTAG
Curated_gene_sets:bild_e2f3_oncogenic_signature	230	0.0724	0.10604	0.665587	GWAS	230	0.0757	0.092206	0.636781	MTAG			Curated_gene_sets:bild_e2f3_oncogenic_signature	234	0.182	0.00049117	0.324822	GWAS	234	0.163	0.0014582	0.258855	MTAG			Curated_gene_sets:bild_e2f3_oncogenic_signature	235	-0.0199	0.62936	0.961168	GWAS	235	0.0051	0.46676	0.90261	MTAG			Curated_gene_sets:bild_e2f3_oncogenic_signature	235	0.0481	0.21524	0.580836	GWAS	235	0.095	0.067226	0.549411	MTAG
Curated_gene_sets:bild_hras_oncogenic_signature	239	-0.00431	0.52916	0.781129	GWAS	239	-0.00836	0.55741	0.800466	MTAG			Curated_gene_sets:bild_hras_oncogenic_signature	241	-0.026	0.68048	0.97823	GWAS	241	-0.0457	0.79645	0.998148	MTAG			Curated_gene_sets:bild_hras_oncogenic_signature	244	0.0597	0.17137	0.851849	GWAS	244	0.0584	0.18045	0.815928	MTAG			Curated_gene_sets:bild_hras_oncogenic_signature	242	0.0345	0.28037	0.595264	GWAS	242	0.0548	0.18679	0.636062	MTAG
Curated_gene_sets:bild_myc_oncogenic_signature	190	-0.11	0.97155	0.83164	GWAS	190	-0.111	0.97426	0.845634	MTAG			Curated_gene_sets:bild_myc_oncogenic_signature	192	0.0211	0.35321	0.975933	GWAS	192	-0.0137	0.59756	0.998148	MTAG			Curated_gene_sets:bild_myc_oncogenic_signature	191	-0.057	0.81571	0.978136	GWAS	191	-0.0273	0.66418	0.929336	MTAG			Curated_gene_sets:bild_myc_oncogenic_signature	192	-0.101	0.95646	0.702887	GWAS	192	-0.135	0.9863	0.781039	MTAG
Curated_gene_sets:bild_src_oncogenic_signature	61	-0.204	0.97608	0.832749	GWAS	61	-0.105	0.84956	0.833149	MTAG			Curated_gene_sets:bild_src_oncogenic_signature	61	-0.0538	0.70639	0.97823	GWAS	61	0.00353	0.48572	0.99422	MTAG			Curated_gene_sets:bild_src_oncogenic_signature	61	0.177	0.067931	0.74456	GWAS	61	0.21	0.04113	0.622553	MTAG			Curated_gene_sets:bild_src_oncogenic_signature	61	0.042	0.35485	0.607959	GWAS	61	0.102	0.19137	0.637765	MTAG
Curated_gene_sets:biocarta_41bb_pathway	17	-0.0437	0.59458	0.790435	GWAS	17	-0.0537	0.61767	0.812476	MTAG			Curated_gene_sets:biocarta_41bb_pathway	17	-0.0937	0.70283	0.97823	GWAS	17	-0.073	0.66194	0.998148	MTAG			Curated_gene_sets:biocarta_41bb_pathway	17	0.000933	0.49856	0.950828	GWAS	17	0.0235	0.46416	0.901585	MTAG			Curated_gene_sets:biocarta_41bb_pathway	17	0.143	0.22371	0.582187	GWAS	17	-0.227	0.877	0.763284	MTAG
Curated_gene_sets:biocarta_ace2_pathway	10	0.258	0.22144	0.710906	GWAS	10	-0.00348	0.50421	0.791508	MTAG			Curated_gene_sets:biocarta_ace2_pathway	10	0.458	0.081417	0.904717	GWAS	10	0.343	0.14642	0.903545	MTAG			Curated_gene_sets:biocarta_ace2_pathway	10	-0.481	0.94412	0.980908	GWAS	10	-0.686	0.98719	0.939817	MTAG			Curated_gene_sets:biocarta_ace2_pathway	10	-0.478	0.9145	0.694431	GWAS	10	-0.509	0.91958	0.769609	MTAG
Curated_gene_sets:biocarta_ach_pathway	16	0.0878	0.35365	0.744566	GWAS	16	0.08	0.36378	0.766195	MTAG			Curated_gene_sets:biocarta_ach_pathway	16	-0.137	0.72357	0.97823	GWAS	16	0.02	0.46528	0.993922	MTAG			Curated_gene_sets:biocarta_ach_pathway	16	-0.182	0.77759	0.977693	GWAS	16	-0.139	0.71687	0.930021	MTAG			Curated_gene_sets:biocarta_ach_pathway	16	-0.259	0.85574	0.685331	GWAS	16	0.251	0.16076	0.626392	MTAG
Curated_gene_sets:biocarta_actiny_pathway	19	-0.00524	0.51007	0.777889	GWAS	19	-0.00228	0.50446	0.791508	MTAG			Curated_gene_sets:biocarta_actiny_pathway	19	0.257	0.10116	0.92242	GWAS	19	0.233	0.12239	0.887607	MTAG			Curated_gene_sets:biocarta_actiny_pathway	19	-0.496	0.99406	0.981419	GWAS	19	-0.422	0.98251	0.939817	MTAG			Curated_gene_sets:biocarta_actiny_pathway	19	0.0424	0.4096	0.614172	GWAS	19	-0.0128	0.52642	0.716614	MTAG
Curated_gene_sets:biocarta_agpcr_pathway	13	0.138	0.28202	0.723686	GWAS	13	0.0345	0.44178	0.778901	MTAG			Curated_gene_sets:biocarta_agpcr_pathway	13	-0.000858	0.50131	0.97823	GWAS	13	0.0924	0.36131	0.976234	MTAG			Curated_gene_sets:biocarta_agpcr_pathway	13	0.0863	0.36712	0.930343	GWAS	13	0.12	0.32114	0.875348	MTAG			Curated_gene_sets:biocarta_agpcr_pathway	13	0.0651	0.39703	0.614087	GWAS	13	0.034	0.44778	0.702673	MTAG
Curated_gene_sets:biocarta_agr_pathway	34	-0.183	0.87226	0.817443	GWAS	34	-0.168	0.85679	0.833446	MTAG			Curated_gene_sets:biocarta_agr_pathway	34	0.0695	0.32134	0.968236	GWAS	34	0.0746	0.30802	0.959117	MTAG			Curated_gene_sets:biocarta_agr_pathway	34	-0.386	0.98812	0.981419	GWAS	34	-0.374	0.98439	0.939817	MTAG			Curated_gene_sets:biocarta_agr_pathway	34	-0.0338	0.58206	0.646924	GWAS	34	-0.164	0.83308	0.754347	MTAG
Curated_gene_sets:biocarta_ahsp_pathway	9	-0.13	0.69819	0.803676	GWAS	9	0.0348	0.44354	0.779457	MTAG			Curated_gene_sets:biocarta_ahsp_pathway	9	-0.0904	0.64162	0.97823	GWAS	9	0.0535	0.41449	0.986753	MTAG			Curated_gene_sets:biocarta_ahsp_pathway	10	0.144	0.29942	0.920905	GWAS	10	0.205	0.22968	0.83887	MTAG			Curated_gene_sets:biocarta_ahsp_pathway	11	-0.0773	0.62047	0.650939	GWAS	11	-0.154	0.72155	0.73718	MTAG
Curated_gene_sets:biocarta_akap13_pathway	12	0.127	0.33416	0.736209	GWAS	12	0.114	0.34771	0.760882	MTAG			Curated_gene_sets:biocarta_akap13_pathway	12	0.194	0.22457	0.951471	GWAS	12	0.244	0.16968	0.918432	MTAG			Curated_gene_sets:biocarta_akap13_pathway	12	-0.257	0.83347	0.978136	GWAS	12	-0.152	0.7128	0.930021	MTAG			Curated_gene_sets:biocarta_akap13_pathway	12	-0.107	0.64335	0.655293	GWAS	12	0.142	0.31949	0.687545	MTAG
Curated_gene_sets:biocarta_akap95_pathway	12	0.0126	0.48148	0.772195	GWAS	12	0.0974	0.35777	0.765613	MTAG			Curated_gene_sets:biocarta_akap95_pathway	12	-0.644	0.99386	0.980504	GWAS	12	-0.432	0.95463	0.998148	MTAG			Curated_gene_sets:biocarta_akap95_pathway	12	0.13	0.30962	0.922796	GWAS	12	0.104	0.34847	0.883299	MTAG			Curated_gene_sets:biocarta_akap95_pathway	12	0.146	0.29992	0.598528	GWAS	12	0.233	0.20989	0.647773	MTAG
Curated_gene_sets:biocarta_akapcentrosome_pathway	15	-0.114	0.67654	0.800392	GWAS	15	-0.287	0.8799	0.835517	MTAG			Curated_gene_sets:biocarta_akapcentrosome_pathway	15	-0.327	0.89513	0.97823	GWAS	15	-0.295	0.87258	0.998148	MTAG			Curated_gene_sets:biocarta_akapcentrosome_pathway	15	0.0354	0.44174	0.943578	GWAS	15	-0.094	0.64911	0.926106	MTAG			Curated_gene_sets:biocarta_akapcentrosome_pathway	15	0.259	0.1666	0.557128	GWAS	15	0.139	0.30821	0.687331	MTAG
Curated_gene_sets:biocarta_akt_pathway	20	0.29	0.06713	0.642626	GWAS	20	0.165	0.19342	0.715568	MTAG			Curated_gene_sets:biocarta_akt_pathway	20	-0.024	0.55199	0.97823	GWAS	20	0.0395	0.4144	0.986753	MTAG			Curated_gene_sets:biocarta_akt_pathway	20	-0.334	0.93129	0.979654	GWAS	20	-0.292	0.89993	0.933531	MTAG			Curated_gene_sets:biocarta_akt_pathway	20	0.0251	0.44869	0.622352	GWAS	20	-0.00761	0.515	0.716614	MTAG
Curated_gene_sets:biocarta_alk_pathway	36	0.265	0.043267	0.608495	GWAS	36	0.266	0.039819	0.570051	MTAG			Curated_gene_sets:biocarta_alk_pathway	37	0.105	0.25361	0.952731	GWAS	37	0.105	0.25108	0.950448	MTAG			Curated_gene_sets:biocarta_alk_pathway	37	-0.036	0.58138	0.957356	GWAS	37	-0.106	0.72521	0.930294	MTAG			Curated_gene_sets:biocarta_alk_pathway	35	0.0798	0.30807	0.599551	GWAS	35	0.014	0.46638	0.705594	MTAG
Curated_gene_sets:biocarta_ami_pathway	18	0.313	0.071057	0.643343	GWAS	18	0.156	0.2285	0.72719	MTAG			Curated_gene_sets:biocarta_ami_pathway	18	-0.101	0.70074	0.97823	GWAS	18	-0.218	0.87381	0.998148	MTAG			Curated_gene_sets:biocarta_ami_pathway	18	0.0351	0.4434	0.943578	GWAS	18	-0.0595	0.594	0.920204	MTAG			Curated_gene_sets:biocarta_ami_pathway	18	0.033	0.43838	0.619825	GWAS	18	-0.212	0.83056	0.753794	MTAG
Curated_gene_sets:biocarta_arap_pathway	16	0.248	0.11726	0.671758	GWAS	16	0.146	0.23806	0.728809	MTAG			Curated_gene_sets:biocarta_arap_pathway	17	0.0502	0.40323	0.976383	GWAS	17	0.0608	0.38258	0.978727	MTAG			Curated_gene_sets:biocarta_arap_pathway	17	-0.0284	0.55374	0.955672	GWAS	17	-0.0996	0.67977	0.929746	MTAG			Curated_gene_sets:biocarta_arap_pathway	17	-0.177	0.78792	0.676358	GWAS	17	-0.26	0.87031	0.762038	MTAG
Curated_gene_sets:biocarta_arenrf2_pathway	12	0.377	0.083277	0.655539	GWAS	12	0.411	0.062437	0.60595	MTAG			Curated_gene_sets:biocarta_arenrf2_pathway	12	-0.0282	0.54552	0.97823	GWAS	12	-0.104	0.66493	0.998148	MTAG			Curated_gene_sets:biocarta_arenrf2_pathway	13	-0.102	0.63653	0.963862	GWAS	13	0.073	0.40286	0.889964	MTAG			Curated_gene_sets:biocarta_arenrf2_pathway	13	0.88	0.00066795	0.170834	GWAS	13	0.803	0.0024164	0.184155	MTAG
Curated_gene_sets:biocarta_arf_pathway	17	0.113	0.28155	0.723686	GWAS	17	0.188	0.16491	0.696472	MTAG			Curated_gene_sets:biocarta_arf_pathway	17	0.333	0.056086	0.880286	GWAS	17	0.308	0.069553	0.815208	MTAG			Curated_gene_sets:biocarta_arf_pathway	17	-0.435	0.96388	0.980908	GWAS	17	-0.318	0.90199	0.933531	MTAG			Curated_gene_sets:biocarta_arf_pathway	17	-0.138	0.73882	0.669178	GWAS	17	-0.119	0.70162	0.734438	MTAG
Curated_gene_sets:biocarta_asbcell_pathway	9	0.548	0.024305	0.564205	GWAS	9	0.399	0.071999	0.616178	MTAG			Curated_gene_sets:biocarta_asbcell_pathway	9	-0.00882	0.51315	0.97823	GWAS	9	0.119	0.32736	0.964078	MTAG			Curated_gene_sets:biocarta_asbcell_pathway	9	0.0154	0.4814	0.94918	GWAS	9	0.158	0.31873	0.875348	MTAG			Curated_gene_sets:biocarta_asbcell_pathway	9	0.245	0.19467	0.570599	GWAS	9	0.379	0.10049	0.603255	MTAG
Curated_gene_sets:biocarta_at1r_pathway	32	0.148	0.1646	0.701024	GWAS	32	0.228	0.062654	0.60595	MTAG			Curated_gene_sets:biocarta_at1r_pathway	32	0.123	0.21596	0.951212	GWAS	32	0.185	0.11774	0.880948	MTAG			Curated_gene_sets:biocarta_at1r_pathway	32	0.195	0.13737	0.827338	GWAS	32	0.25	0.084121	0.736927	MTAG			Curated_gene_sets:biocarta_at1r_pathway	32	0.218	0.08674	0.521838	GWAS	32	0.185	0.13249	0.615995	MTAG
Curated_gene_sets:biocarta_atm_pathway	20	-0.122	0.72095	0.806848	GWAS	20	-0.0326	0.56307	0.801505	MTAG			Curated_gene_sets:biocarta_atm_pathway	20	-0.239	0.88565	0.97823	GWAS	20	-0.292	0.93075	0.998148	MTAG			Curated_gene_sets:biocarta_atm_pathway	20	-0.194	0.82234	0.978136	GWAS	20	-0.168	0.78534	0.933531	MTAG			Curated_gene_sets:biocarta_atm_pathway	20	-0.0734	0.64336	0.655293	GWAS	20	-0.462	0.98689	0.781039	MTAG
Curated_gene_sets:biocarta_atrbrca_pathway	21	-0.0564	0.6232	0.794106	GWAS	21	0.00331	0.49251	0.79081	MTAG			Curated_gene_sets:biocarta_atrbrca_pathway	21	-0.257	0.93207	0.97823	GWAS	21	-0.306	0.96332	0.998148	MTAG			Curated_gene_sets:biocarta_atrbrca_pathway	21	-0.195	0.8558	0.978136	GWAS	21	-0.189	0.84519	0.933531	MTAG			Curated_gene_sets:biocarta_atrbrca_pathway	21	-0.148	0.7971	0.677085	GWAS	21	-0.246	0.90739	0.767832	MTAG
Curated_gene_sets:biocarta_bad_pathway	25	0.424	0.0074705	0.475702	GWAS	25	0.417	0.0074209	0.337331	MTAG			Curated_gene_sets:biocarta_bad_pathway	25	0.0194	0.45602	0.97823	GWAS	25	0.124	0.23881	0.950012	MTAG			Curated_gene_sets:biocarta_bad_pathway	25	-0.251	0.89035	0.978437	GWAS	25	-0.102	0.68818	0.930021	MTAG			Curated_gene_sets:biocarta_bad_pathway	25	-0.0157	0.53613	0.63774	GWAS	25	0.117	0.25786	0.6741	MTAG
Curated_gene_sets:biocarta_barr_mapk_pathway	12	0.0889	0.36046	0.744847	GWAS	12	0.049	0.42065	0.776027	MTAG			Curated_gene_sets:biocarta_barr_mapk_pathway	12	-0.00445	0.50722	0.97823	GWAS	12	0.17	0.24277	0.950012	MTAG			Curated_gene_sets:biocarta_barr_mapk_pathway	12	-0.251	0.83219	0.978136	GWAS	12	-0.146	0.70962	0.930021	MTAG			Curated_gene_sets:biocarta_barr_mapk_pathway	12	0.231	0.19439	0.570599	GWAS	12	0.291	0.14799	0.625226	MTAG
Curated_gene_sets:biocarta_barrestin_pathway	10	-0.245	0.85048	0.817443	GWAS	10	-0.196	0.80057	0.828955	MTAG			Curated_gene_sets:biocarta_barrestin_pathway	10	-0.000676	0.50111	0.97823	GWAS	10	-0.0404	0.56662	0.998148	MTAG			Curated_gene_sets:biocarta_barrestin_pathway	10	0.206	0.22566	0.889856	GWAS	10	0.153	0.29085	0.86888	MTAG			Curated_gene_sets:biocarta_barrestin_pathway	10	0.0404	0.44164	0.620567	GWAS	10	0.0637	0.41184	0.698447	MTAG
Curated_gene_sets:biocarta_barrestin_src_pathway	15	-0.036	0.56593	0.788528	GWAS	15	-0.0155	0.52901	0.794989	MTAG			Curated_gene_sets:biocarta_barrestin_src_pathway	15	0.206	0.1706	0.948808	GWAS	15	0.412	0.027495	0.656828	MTAG			Curated_gene_sets:biocarta_barrestin_src_pathway	15	0.023	0.4609	0.945452	GWAS	15	0.144	0.273	0.863016	MTAG			Curated_gene_sets:biocarta_barrestin_src_pathway	15	0.148	0.26348	0.592234	GWAS	15	0.358	0.07065	0.556193	MTAG
Curated_gene_sets:biocarta_bcellsurvival_pathway	15	0.266	0.13227	0.674782	GWAS	15	0.278	0.11806	0.66386	MTAG			Curated_gene_sets:biocarta_bcellsurvival_pathway	15	0.613	0.0040934	0.578808	GWAS	15	0.573	0.0064208	0.436001	MTAG			Curated_gene_sets:biocarta_bcellsurvival_pathway	15	0.0494	0.42291	0.939833	GWAS	15	0.0885	0.36589	0.886663	MTAG			Curated_gene_sets:biocarta_bcellsurvival_pathway	15	0.0156	0.47439	0.626947	GWAS	15	0.0363	0.44294	0.701127	MTAG
Curated_gene_sets:biocarta_bcr_pathway	32	-0.0599	0.65962	0.797509	GWAS	32	-0.00219	0.5061	0.792109	MTAG			Curated_gene_sets:biocarta_bcr_pathway	32	0.105	0.23854	0.951471	GWAS	32	0.0785	0.2957	0.954109	MTAG			Curated_gene_sets:biocarta_bcr_pathway	32	0.0881	0.30427	0.92249	GWAS	32	0.164	0.17363	0.809422	MTAG			Curated_gene_sets:biocarta_bcr_pathway	32	0.162	0.14498	0.545814	GWAS	32	0.122	0.22141	0.654833	MTAG
Curated_gene_sets:biocarta_biopeptides_pathway	41	0.121	0.17819	0.703819	GWAS	41	0.159	0.10892	0.647592	MTAG			Curated_gene_sets:biocarta_biopeptides_pathway	41	-0.00714	0.5223	0.97823	GWAS	41	-0.0499	0.65305	0.998148	MTAG			Curated_gene_sets:biocarta_biopeptides_pathway	41	0.185	0.10358	0.789954	GWAS	41	0.157	0.14471	0.796267	MTAG			Curated_gene_sets:biocarta_biopeptides_pathway	41	0.134	0.16809	0.557128	GWAS	41	0.174	0.11504	0.605457	MTAG
Curated_gene_sets:biocarta_blymphocyte_pathway	9	-0.668	0.98357	0.83345	GWAS	9	-0.439	0.92312	0.838679	MTAG			Curated_gene_sets:biocarta_blymphocyte_pathway	9	0.321	0.16283	0.948808	GWAS	9	0.524	0.0534	0.757013	MTAG			Curated_gene_sets:biocarta_blymphocyte_pathway	9	0.0121	0.48583	0.94918	GWAS	9	0.138	0.34405	0.882866	MTAG			Curated_gene_sets:biocarta_blymphocyte_pathway	9	-0.0647	0.57226	0.644862	GWAS	9	0.0712	0.42349	0.698796	MTAG
Curated_gene_sets:biocarta_cacam_pathway	13	0.224	0.19397	0.705783	GWAS	13	0.303	0.11705	0.660228	MTAG			Curated_gene_sets:biocarta_cacam_pathway	13	-0.0327	0.55519	0.97823	GWAS	13	-0.0796	0.63328	0.998148	MTAG			Curated_gene_sets:biocarta_cacam_pathway	13	-0.0881	0.62004	0.961168	GWAS	13	0.0422	0.44269	0.89843	MTAG			Curated_gene_sets:biocarta_cacam_pathway	13	-0.143	0.71546	0.667641	GWAS	13	0.329	0.10348	0.603258	MTAG
Curated_gene_sets:biocarta_calcineurin_pathway	18	-0.0936	0.67665	0.800392	GWAS	18	-0.0948	0.68183	0.819865	MTAG			Curated_gene_sets:biocarta_calcineurin_pathway	18	0.389	0.032603	0.831492	GWAS	18	0.311	0.068859	0.813101	MTAG			Curated_gene_sets:biocarta_calcineurin_pathway	18	0.16	0.26568	0.912077	GWAS	18	0.224	0.1938	0.8272	MTAG			Curated_gene_sets:biocarta_calcineurin_pathway	18	0.0657	0.3809	0.611697	GWAS	18	0.0462	0.41881	0.698796	MTAG
Curated_gene_sets:biocarta_cardiacegf_pathway	18	0.106	0.29711	0.725467	GWAS	18	-0.0333	0.56781	0.802071	MTAG			Curated_gene_sets:biocarta_cardiacegf_pathway	18	0.354	0.033407	0.831492	GWAS	18	0.315	0.050288	0.750165	MTAG			Curated_gene_sets:biocarta_cardiacegf_pathway	18	0.208	0.18801	0.861833	GWAS	18	0.0479	0.42056	0.8932	MTAG			Curated_gene_sets:biocarta_cardiacegf_pathway	18	0.351	0.047984	0.497107	GWAS	18	0.069	0.3762	0.697204	MTAG
Curated_gene_sets:biocarta_carm_er_pathway	31	0.249	0.035973	0.608495	GWAS	31	0.137	0.15639	0.689069	MTAG			Curated_gene_sets:biocarta_carm_er_pathway	31	0.127	0.20974	0.951212	GWAS	31	0.0585	0.35378	0.972397	MTAG			Curated_gene_sets:biocarta_carm_er_pathway	31	-0.111	0.75168	0.975851	GWAS	31	-0.21	0.89734	0.933531	MTAG			Curated_gene_sets:biocarta_carm_er_pathway	31	-0.0777	0.67647	0.66121	GWAS	31	-0.0886	0.69238	0.734409	MTAG
Curated_gene_sets:biocarta_carm1_pathway	13	-0.0343	0.54709	0.785281	GWAS	13	-0.143	0.69251	0.821818	MTAG			Curated_gene_sets:biocarta_carm1_pathway	13	-0.138	0.68716	0.97823	GWAS	13	-0.225	0.788	0.998148	MTAG			Curated_gene_sets:biocarta_carm1_pathway	13	0.313	0.13974	0.834101	GWAS	13	0.388	0.093488	0.74239	MTAG			Curated_gene_sets:biocarta_carm1_pathway	13	-0.0429	0.56211	0.642275	GWAS	13	0.13	0.32473	0.687921	MTAG
Curated_gene_sets:biocarta_caspase_pathway	22	0.00634	0.48547	0.772594	GWAS	22	-0.0156	0.53646	0.795715	MTAG			Curated_gene_sets:biocarta_caspase_pathway	22	0.123	0.2266	0.951471	GWAS	22	0.0972	0.27462	0.953935	MTAG			Curated_gene_sets:biocarta_caspase_pathway	22	0.0524	0.40292	0.939531	GWAS	22	0.0975	0.3263	0.875348	MTAG			Curated_gene_sets:biocarta_caspase_pathway	22	0.0753	0.34253	0.606197	GWAS	22	-0.0905	0.68061	0.734409	MTAG
Curated_gene_sets:biocarta_cbl_pathway	12	0.186	0.24397	0.716172	GWAS	12	0.261	0.16133	0.693212	MTAG			Curated_gene_sets:biocarta_cbl_pathway	12	0.165	0.27292	0.963198	GWAS	12	0.153	0.28672	0.953935	MTAG			Curated_gene_sets:biocarta_cbl_pathway	12	0.223	0.20864	0.877821	GWAS	12	0.159	0.28406	0.867481	MTAG			Curated_gene_sets:biocarta_cbl_pathway	12	-0.0458	0.56385	0.642876	GWAS	12	0.0646	0.41357	0.698447	MTAG
Curated_gene_sets:biocarta_ccr3_pathway	22	0.0887	0.31338	0.729706	GWAS	22	0.029	0.43561	0.778437	MTAG			Curated_gene_sets:biocarta_ccr3_pathway	22	-0.00558	0.51229	0.97823	GWAS	22	0.155	0.19422	0.934066	MTAG			Curated_gene_sets:biocarta_ccr3_pathway	22	0.0382	0.42556	0.939851	GWAS	22	0.0822	0.34555	0.882866	MTAG			Curated_gene_sets:biocarta_ccr3_pathway	22	0.373	0.032578	0.469416	GWAS	22	0.249	0.11827	0.608649	MTAG
Curated_gene_sets:biocarta_ccr5_pathway	17	0.086	0.33205	0.734454	GWAS	17	0.173	0.18665	0.712128	MTAG			Curated_gene_sets:biocarta_ccr5_pathway	17	-0.0452	0.59238	0.97823	GWAS	17	-0.148	0.77943	0.998148	MTAG			Curated_gene_sets:biocarta_ccr5_pathway	17	0.0399	0.43335	0.941895	GWAS	17	0.109	0.32505	0.875348	MTAG			Curated_gene_sets:biocarta_ccr5_pathway	17	0.26	0.11148	0.534283	GWAS	17	0.145	0.25673	0.673165	MTAG
Curated_gene_sets:biocarta_cd40_pathway	12	0.275	0.11506	0.671008	GWAS	12	0.286	0.10165	0.64473	MTAG			Curated_gene_sets:biocarta_cd40_pathway	12	0.18	0.21081	0.951212	GWAS	12	0.253	0.12813	0.889788	MTAG			Curated_gene_sets:biocarta_cd40_pathway	12	-0.019	0.52416	0.952367	GWAS	12	0.131	0.34119	0.881344	MTAG			Curated_gene_sets:biocarta_cd40_pathway	12	0.239	0.17435	0.560791	GWAS	12	0.0808	0.38005	0.697204	MTAG
Curated_gene_sets:biocarta_cdc42rac_pathway	16	-0.0757	0.63433	0.795888	GWAS	16	-0.0135	0.52484	0.794386	MTAG			Curated_gene_sets:biocarta_cdc42rac_pathway	16	0.222	0.16014	0.948808	GWAS	16	0.154	0.24302	0.950012	MTAG			Curated_gene_sets:biocarta_cdc42rac_pathway	16	-0.39	0.96579	0.980908	GWAS	16	-0.373	0.95686	0.936978	MTAG			Curated_gene_sets:biocarta_cdc42rac_pathway	16	-0.245	0.86879	0.686289	GWAS	16	-0.312	0.91553	0.768904	MTAG
Curated_gene_sets:biocarta_cdk5_pathway	11	0.182	0.22977	0.71241	GWAS	11	0.199	0.20583	0.717637	MTAG			Curated_gene_sets:biocarta_cdk5_pathway	11	0.0638	0.39631	0.976383	GWAS	11	0.134	0.28939	0.953935	MTAG			Curated_gene_sets:biocarta_cdk5_pathway	11	-0.0138	0.52	0.952367	GWAS	11	0.0138	0.48025	0.904274	MTAG			Curated_gene_sets:biocarta_cdk5_pathway	11	0.293	0.12379	0.535033	GWAS	11	0.36	0.085364	0.588379	MTAG
Curated_gene_sets:biocarta_cdmac_pathway	15	0.339	0.067984	0.642626	GWAS	15	0.267	0.11606	0.659612	MTAG			Curated_gene_sets:biocarta_cdmac_pathway	15	0.187	0.20071	0.951212	GWAS	15	0.196	0.18856	0.931249	MTAG			Curated_gene_sets:biocarta_cdmac_pathway	15	-0.176	0.77167	0.977693	GWAS	15	-0.0874	0.64238	0.924903	MTAG			Curated_gene_sets:biocarta_cdmac_pathway	15	0.548	0.0092102	0.322457	GWAS	15	0.144	0.2757	0.681447	MTAG
Curated_gene_sets:biocarta_cell2cell_pathway	12	0.498	0.024072	0.560884	GWAS	12	0.337	0.086627	0.632538	MTAG			Curated_gene_sets:biocarta_cell2cell_pathway	12	0.38	0.061787	0.886309	GWAS	12	0.363	0.069429	0.815208	MTAG			Curated_gene_sets:biocarta_cell2cell_pathway	12	0.114	0.34361	0.924027	GWAS	12	0.117	0.34187	0.881403	MTAG			Curated_gene_sets:biocarta_cell2cell_pathway	12	0.00738	0.48887	0.631236	GWAS	12	0.0337	0.45128	0.703171	MTAG
Curated_gene_sets:biocarta_cellcycle_pathway	23	-0.102	0.72359	0.807503	GWAS	23	-0.0942	0.7114	0.823787	MTAG			Curated_gene_sets:biocarta_cellcycle_pathway	24	0.242	0.066982	0.887204	GWAS	24	0.374	0.0097751	0.490531	MTAG			Curated_gene_sets:biocarta_cellcycle_pathway	23	-0.00857	0.51794	0.952367	GWAS	23	0.0701	0.35856	0.884588	MTAG			Curated_gene_sets:biocarta_cellcycle_pathway	23	0.257	0.081254	0.519673	GWAS	23	0.226	0.11864	0.60945	MTAG
Curated_gene_sets:biocarta_ceramide_pathway	21	0.256	0.062907	0.633065	GWAS	21	0.368	0.012614	0.417819	MTAG			Curated_gene_sets:biocarta_ceramide_pathway	21	0.21	0.101	0.922187	GWAS	21	0.208	0.10177	0.864481	MTAG			Curated_gene_sets:biocarta_ceramide_pathway	21	-0.224	0.84311	0.978136	GWAS	21	-0.192	0.80243	0.933531	MTAG			Curated_gene_sets:biocarta_ceramide_pathway	21	0.152	0.19339	0.570599	GWAS	21	-0.0225	0.54928	0.719247	MTAG
Curated_gene_sets:biocarta_cftr_pathway	12	0.0856	0.37061	0.747086	GWAS	12	0.047	0.42674	0.777404	MTAG			Curated_gene_sets:biocarta_cftr_pathway	12	-0.274	0.83467	0.97823	GWAS	12	-0.312	0.86688	0.998148	MTAG			Curated_gene_sets:biocarta_cftr_pathway	12	-0.154	0.70643	0.971664	GWAS	12	-0.102	0.63894	0.924547	MTAG			Curated_gene_sets:biocarta_cftr_pathway	12	-0.309	0.87576	0.687577	GWAS	12	-0.235	0.80119	0.747526	MTAG
Curated_gene_sets:biocarta_chemical_pathway	22	0.352	0.01936	0.539297	GWAS	22	0.28	0.047541	0.584282	MTAG			Curated_gene_sets:biocarta_chemical_pathway	22	0.0698	0.33409	0.971363	GWAS	22	0.28	0.042082	0.725792	MTAG			Curated_gene_sets:biocarta_chemical_pathway	22	-0.063	0.61579	0.961168	GWAS	22	0.0591	0.39278	0.889964	MTAG			Curated_gene_sets:biocarta_chemical_pathway	22	0.226	0.10249	0.527044	GWAS	22	0.181	0.16473	0.626392	MTAG
Curated_gene_sets:biocarta_chrebp2_pathway	41	0.115	0.17611	0.703819	GWAS	41	0.0902	0.22834	0.72719	MTAG			Curated_gene_sets:biocarta_chrebp2_pathway	41	0.0261	0.41842	0.97823	GWAS	41	0.0754	0.27484	0.953935	MTAG			Curated_gene_sets:biocarta_chrebp2_pathway	41	0.0932	0.23658	0.899238	GWAS	41	0.152	0.12495	0.771225	MTAG			Curated_gene_sets:biocarta_chrebp2_pathway	41	0.0526	0.35171	0.607408	GWAS	41	0.167	0.12271	0.613289	MTAG
Curated_gene_sets:biocarta_ck1_pathway	17	-0.146	0.75261	0.811433	GWAS	17	0.0193	0.46352	0.787929	MTAG			Curated_gene_sets:biocarta_ck1_pathway	17	-0.0556	0.59662	0.97823	GWAS	17	-0.0281	0.54943	0.99489	MTAG			Curated_gene_sets:biocarta_ck1_pathway	17	0.333	0.075144	0.744578	GWAS	17	0.374	0.055787	0.66975	MTAG			Curated_gene_sets:biocarta_ck1_pathway	17	-0.222	0.84282	0.684037	GWAS	17	0.068	0.38333	0.697204	MTAG
Curated_gene_sets:biocarta_classic_pathway	11	0.182	0.26661	0.721024	GWAS	11	0.101	0.3624	0.766061	MTAG			Curated_gene_sets:biocarta_classic_pathway	11	-0.371	0.88942	0.97823	GWAS	11	-0.249	0.79584	0.998148	MTAG			Curated_gene_sets:biocarta_classic_pathway	11	-0.383	0.86373	0.978136	GWAS	11	-0.338	0.82975	0.933531	MTAG			Curated_gene_sets:biocarta_classic_pathway	11	-0.341	0.86681	0.686289	GWAS	11	-0.213	0.74824	0.739824	MTAG
Curated_gene_sets:biocarta_comp_pathway	14	0.316	0.11929	0.672225	GWAS	14	0.225	0.19673	0.717286	MTAG			Curated_gene_sets:biocarta_comp_pathway	14	-0.327	0.88174	0.97823	GWAS	14	-0.238	0.80738	0.998148	MTAG			Curated_gene_sets:biocarta_comp_pathway	15	-0.263	0.83144	0.978136	GWAS	15	-0.22	0.78588	0.933531	MTAG			Curated_gene_sets:biocarta_comp_pathway	15	-0.32	0.88382	0.689013	GWAS	15	-0.266	0.82984	0.753794	MTAG
Curated_gene_sets:biocarta_creb_pathway	27	0.401	0.0080196	0.485766	GWAS	27	0.396	0.0077789	0.340153	MTAG			Curated_gene_sets:biocarta_creb_pathway	27	0.3	0.036473	0.836033	GWAS	27	0.258	0.060861	0.795435	MTAG			Curated_gene_sets:biocarta_creb_pathway	27	-0.0584	0.62034	0.961168	GWAS	27	0.0565	0.38531	0.889861	MTAG			Curated_gene_sets:biocarta_creb_pathway	27	0.175	0.15731	0.549194	GWAS	27	0.275	0.063908	0.543016	MTAG
Curated_gene_sets:biocarta_csk_pathway	20	-0.0565	0.61736	0.794106	GWAS	20	-0.23	0.89219	0.835615	MTAG			Curated_gene_sets:biocarta_csk_pathway	20	-0.0141	0.52839	0.97823	GWAS	20	0.0152	0.46923	0.99422	MTAG			Curated_gene_sets:biocarta_csk_pathway	20	-0.0805	0.65469	0.965054	GWAS	20	-0.062	0.61852	0.92149	MTAG			Curated_gene_sets:biocarta_csk_pathway	20	-0.0346	0.56915	0.644224	GWAS	20	-0.071	0.63473	0.728227	MTAG
Curated_gene_sets:biocarta_ctcf_pathway	23	0.0115	0.47644	0.771338	GWAS	23	0.0353	0.4267	0.777404	MTAG			Curated_gene_sets:biocarta_ctcf_pathway	23	0.186	0.1503	0.945258	GWAS	23	0.103	0.28272	0.953935	MTAG			Curated_gene_sets:biocarta_ctcf_pathway	23	-0.055	0.59793	0.960315	GWAS	23	-0.0584	0.60223	0.920411	MTAG			Curated_gene_sets:biocarta_ctcf_pathway	23	-0.242	0.8814	0.689013	GWAS	23	-0.145	0.75245	0.739872	MTAG
Curated_gene_sets:biocarta_ctl_pathway	12	-0.237	0.8354	0.817443	GWAS	12	-0.208	0.80813	0.828955	MTAG			Curated_gene_sets:biocarta_ctl_pathway	12	-0.304	0.89238	0.97823	GWAS	12	-0.159	0.74257	0.998148	MTAG			Curated_gene_sets:biocarta_ctl_pathway	12	0.0395	0.44538	0.943578	GWAS	12	0.0664	0.4102	0.889964	MTAG			Curated_gene_sets:biocarta_ctl_pathway	12	-0.201	0.779	0.675301	GWAS	12	-0.129	0.68155	0.734409	MTAG
Curated_gene_sets:biocarta_ctla4_pathway	17	0.247	0.11725	0.671758	GWAS	17	0.231	0.12834	0.667194	MTAG			Curated_gene_sets:biocarta_ctla4_pathway	17	-0.145	0.75281	0.97823	GWAS	17	-0.142	0.74977	0.998148	MTAG			Curated_gene_sets:biocarta_ctla4_pathway	17	0.0293	0.45086	0.943578	GWAS	17	0.0194	0.468	0.90261	MTAG			Curated_gene_sets:biocarta_ctla4_pathway	17	-0.324	0.93705	0.698149	GWAS	17	-0.417	0.97109	0.778549	MTAG
Curated_gene_sets:biocarta_cxcr4_pathway	24	0.135	0.20226	0.70676	GWAS	24	0.0932	0.27963	0.745092	MTAG			Curated_gene_sets:biocarta_cxcr4_pathway	24	0.0561	0.36534	0.976383	GWAS	24	0.0534	0.37082	0.977698	MTAG			Curated_gene_sets:biocarta_cxcr4_pathway	24	-0.0581	0.62205	0.961168	GWAS	24	-0.0785	0.66033	0.928464	MTAG			Curated_gene_sets:biocarta_cxcr4_pathway	24	0.078	0.32753	0.603236	GWAS	24	-0.128	0.75963	0.741996	MTAG
Curated_gene_sets:biocarta_cytokine_pathway	19	-0.357	0.95518	0.829385	GWAS	19	-0.261	0.89658	0.835832	MTAG			Curated_gene_sets:biocarta_cytokine_pathway	19	-0.244	0.88402	0.97823	GWAS	19	-0.175	0.8052	0.998148	MTAG			Curated_gene_sets:biocarta_cytokine_pathway	19	0.292	0.10052	0.787864	GWAS	19	0.237	0.15329	0.802658	MTAG			Curated_gene_sets:biocarta_cytokine_pathway	19	0.141	0.24211	0.58711	GWAS	19	-0.122	0.7199	0.736685	MTAG
Curated_gene_sets:biocarta_d4gdi_pathway	13	0.105	0.32787	0.734064	GWAS	13	0.125	0.29428	0.753905	MTAG			Curated_gene_sets:biocarta_d4gdi_pathway	13	-0.0988	0.67936	0.97823	GWAS	13	0.00278	0.49473	0.99422	MTAG			Curated_gene_sets:biocarta_d4gdi_pathway	13	-0.00762	0.50996	0.952367	GWAS	13	0.0988	0.37501	0.889861	MTAG			Curated_gene_sets:biocarta_d4gdi_pathway	13	0.103	0.34566	0.606385	GWAS	13	-0.174	0.74216	0.739824	MTAG
Curated_gene_sets:biocarta_dc_pathway	22	-0.0875	0.67817	0.800392	GWAS	22	0.0686	0.35609	0.764671	MTAG			Curated_gene_sets:biocarta_dc_pathway	22	-0.111	0.72226	0.97823	GWAS	22	0.0246	0.44777	0.992579	MTAG			Curated_gene_sets:biocarta_dc_pathway	22	0.161	0.21711	0.879221	GWAS	22	0.24	0.12579	0.772074	MTAG			Curated_gene_sets:biocarta_dc_pathway	22	0.216	0.12304	0.535033	GWAS	22	0.276	0.076545	0.572255	MTAG
Curated_gene_sets:biocarta_death_pathway	31	0.12	0.21997	0.709349	GWAS	31	0.167	0.1365	0.676302	MTAG			Curated_gene_sets:biocarta_death_pathway	31	-0.0523	0.64254	0.97823	GWAS	31	-0.0572	0.65604	0.998148	MTAG			Curated_gene_sets:biocarta_death_pathway	31	-0.103	0.71047	0.971664	GWAS	31	-0.07	0.64509	0.925423	MTAG			Curated_gene_sets:biocarta_death_pathway	31	0.101	0.25763	0.590259	GWAS	31	-0.158	0.8358	0.75462	MTAG
Curated_gene_sets:biocarta_dnafragment_pathway	10	-0.465	0.9481	0.82807	GWAS	10	-0.294	0.85228	0.833446	MTAG			Curated_gene_sets:biocarta_dnafragment_pathway	10	-0.308	0.87931	0.97823	GWAS	10	-0.331	0.89728	0.998148	MTAG			Curated_gene_sets:biocarta_dnafragment_pathway	10	0.162	0.27926	0.918058	GWAS	10	0.237	0.19857	0.828893	MTAG			Curated_gene_sets:biocarta_dnafragment_pathway	10	-0.215	0.74187	0.669796	GWAS	10	-0.112	0.62751	0.726041	MTAG
Curated_gene_sets:biocarta_dream_pathway	14	0.266	0.10405	0.665587	GWAS	14	0.28	0.088566	0.632538	MTAG			Curated_gene_sets:biocarta_dream_pathway	14	-0.246	0.85349	0.97823	GWAS	14	-0.232	0.84146	0.998148	MTAG			Curated_gene_sets:biocarta_dream_pathway	14	0.0463	0.43172	0.941895	GWAS	14	0.208	0.22337	0.838443	MTAG			Curated_gene_sets:biocarta_dream_pathway	14	-0.487	0.97834	0.707203	GWAS	14	-0.373	0.93163	0.772085	MTAG
Curated_gene_sets:biocarta_ecm_pathway	24	0.165	0.14972	0.686524	GWAS	24	0.22	0.07989	0.625228	MTAG			Curated_gene_sets:biocarta_ecm_pathway	24	0.295	0.035555	0.83496	GWAS	24	0.429	0.0042069	0.344548	MTAG			Curated_gene_sets:biocarta_ecm_pathway	24	0.208	0.12998	0.82239	GWAS	24	0.278	0.069812	0.702521	MTAG			Curated_gene_sets:biocarta_ecm_pathway	24	0.3	0.043186	0.494242	GWAS	24	0.249	0.085201	0.588379	MTAG
Curated_gene_sets:biocarta_edg1_pathway	27	0.356	0.019026	0.532437	GWAS	27	0.36	0.016412	0.45247	MTAG			Curated_gene_sets:biocarta_edg1_pathway	27	-0.125	0.7714	0.97823	GWAS	27	-0.011	0.52614	0.99422	MTAG			Curated_gene_sets:biocarta_edg1_pathway	28	0.036	0.42141	0.939742	GWAS	28	0.0194	0.45812	0.899408	MTAG			Curated_gene_sets:biocarta_edg1_pathway	28	0.13	0.23455	0.585085	GWAS	28	0.141	0.22496	0.658567	MTAG
Curated_gene_sets:biocarta_egf_pathway	30	-0.0235	0.56275	0.786399	GWAS	30	0.0429	0.38432	0.768893	MTAG			Curated_gene_sets:biocarta_egf_pathway	30	0.212	0.08851	0.909796	GWAS	30	0.106	0.2491	0.950448	MTAG			Curated_gene_sets:biocarta_egf_pathway	30	0.219	0.10767	0.799938	GWAS	30	0.115	0.26059	0.860006	MTAG			Curated_gene_sets:biocarta_egf_pathway	30	0.174	0.14478	0.545814	GWAS	30	0.14	0.20674	0.645174	MTAG
Curated_gene_sets:biocarta_egfr_smrte_pathway	11	0.206	0.24378	0.716172	GWAS	11	0.148	0.3052	0.757027	MTAG			Curated_gene_sets:biocarta_egfr_smrte_pathway	11	0.652	0.013032	0.696392	GWAS	11	0.48	0.049536	0.747842	MTAG			Curated_gene_sets:biocarta_egfr_smrte_pathway	11	-0.202	0.7288	0.973108	GWAS	11	-0.179	0.70254	0.930021	MTAG			Curated_gene_sets:biocarta_egfr_smrte_pathway	11	0.989	0.00052855	0.169316	GWAS	11	1.1	0.00022847	0.068002	MTAG
Curated_gene_sets:biocarta_eif_pathway	14	0.175	0.17227	0.703288	GWAS	14	0.0768	0.33653	0.759154	MTAG			Curated_gene_sets:biocarta_eif_pathway	14	0.295	0.077321	0.899665	GWAS	14	0.302	0.070626	0.815876	MTAG			Curated_gene_sets:biocarta_eif_pathway	14	0.123	0.29408	0.918871	GWAS	14	0.199	0.19478	0.827825	MTAG			Curated_gene_sets:biocarta_eif_pathway	14	-0.158	0.77664	0.675104	GWAS	14	-0.0669	0.62165	0.725445	MTAG
Curated_gene_sets:biocarta_eif2_pathway	10	-0.108	0.65651	0.796533	GWAS	10	-0.352	0.90957	0.837434	MTAG			Curated_gene_sets:biocarta_eif2_pathway	10	-0.331	0.87048	0.97823	GWAS	10	-0.187	0.73923	0.998148	MTAG			Curated_gene_sets:biocarta_eif2_pathway	10	0.0709	0.41464	0.939531	GWAS	10	-0.012	0.51429	0.911211	MTAG			Curated_gene_sets:biocarta_eif2_pathway	10	0.032	0.46207	0.623701	GWAS	10	0.156	0.32714	0.688159	MTAG
Curated_gene_sets:biocarta_eif4_pathway	24	-0.0231	0.55294	0.785782	GWAS	24	-0.00131	0.50307	0.791256	MTAG			Curated_gene_sets:biocarta_eif4_pathway	24	0.248	0.064357	0.887204	GWAS	24	0.215	0.092846	0.846418	MTAG			Curated_gene_sets:biocarta_eif4_pathway	24	-0.0342	0.57312	0.956348	GWAS	24	-0.0161	0.53408	0.911211	MTAG			Curated_gene_sets:biocarta_eif4_pathway	24	0.0352	0.41747	0.616079	GWAS	24	-0.105	0.72543	0.737976	MTAG
Curated_gene_sets:biocarta_epha4_pathway	9	0.00649	0.49143	0.774104	GWAS	9	0.12	0.34258	0.760038	MTAG			Curated_gene_sets:biocarta_epha4_pathway	9	0.574	0.024695	0.76224	GWAS	9	0.507	0.040343	0.720962	MTAG			Curated_gene_sets:biocarta_epha4_pathway	9	0.0754	0.40404	0.939531	GWAS	9	0.163	0.30311	0.874531	MTAG			Curated_gene_sets:biocarta_epha4_pathway	9	0.691	0.011857	0.367681	GWAS	9	0.441	0.082185	0.580389	MTAG
Curated_gene_sets:biocarta_epo_pathway	18	0.0782	0.33386	0.736044	GWAS	18	0.145	0.20965	0.718556	MTAG			Curated_gene_sets:biocarta_epo_pathway	18	-0.15	0.79543	0.97823	GWAS	18	-0.0989	0.70798	0.998148	MTAG			Curated_gene_sets:biocarta_epo_pathway	18	0.254	0.12459	0.817024	GWAS	18	0.307	0.084907	0.736927	MTAG			Curated_gene_sets:biocarta_epo_pathway	18	-0.089	0.67959	0.661997	GWAS	18	-0.102	0.69612	0.734409	MTAG
Curated_gene_sets:biocarta_eponfkb_pathway	10	-0.169	0.73621	0.808396	GWAS	10	-0.294	0.86778	0.834334	MTAG			Curated_gene_sets:biocarta_eponfkb_pathway	11	-0.266	0.85216	0.97823	GWAS	11	-0.235	0.82305	0.998148	MTAG			Curated_gene_sets:biocarta_eponfkb_pathway	11	0.239	0.22187	0.883391	GWAS	11	0.191	0.27378	0.863016	MTAG			Curated_gene_sets:biocarta_eponfkb_pathway	11	0.00763	0.48878	0.631236	GWAS	11	-0.422	0.93262	0.772315	MTAG
Curated_gene_sets:biocarta_erk_pathway	27	0.228	0.076555	0.649851	GWAS	27	0.269	0.043141	0.575561	MTAG			Curated_gene_sets:biocarta_erk_pathway	27	0.167	0.14871	0.945258	GWAS	27	0.212	0.091352	0.845343	MTAG			Curated_gene_sets:biocarta_erk_pathway	27	0.257	0.071036	0.74456	GWAS	27	0.256	0.07527	0.710481	MTAG			Curated_gene_sets:biocarta_erk_pathway	27	0.369	0.012802	0.371893	GWAS	27	0.326	0.028788	0.442375	MTAG
Curated_gene_sets:biocarta_erk5_pathway	18	0.294	0.050168	0.611887	GWAS	18	0.414	0.0092457	0.369098	MTAG			Curated_gene_sets:biocarta_erk5_pathway	18	0.184	0.14922	0.945258	GWAS	18	0.233	0.092371	0.846418	MTAG			Curated_gene_sets:biocarta_erk5_pathway	18	0.356	0.059132	0.717786	GWAS	18	0.473	0.020523	0.512962	MTAG			Curated_gene_sets:biocarta_erk5_pathway	18	0.194	0.15871	0.550583	GWAS	18	0.406	0.021757	0.403829	MTAG
Curated_gene_sets:biocarta_eryth_pathway	15	-0.0205	0.53939	0.784103	GWAS	15	-0.0818	0.65618	0.815968	MTAG			Curated_gene_sets:biocarta_eryth_pathway	15	-0.153	0.775	0.97823	GWAS	15	0.0018	0.49645	0.99422	MTAG			Curated_gene_sets:biocarta_eryth_pathway	15	0.0755	0.38845	0.935224	GWAS	15	0.0775	0.38734	0.889861	MTAG			Curated_gene_sets:biocarta_eryth_pathway	15	-0.111	0.69479	0.664876	GWAS	15	-0.172	0.7752	0.743187	MTAG
Curated_gene_sets:biocarta_etc_pathway	10	-0.0495	0.5933	0.790435	GWAS	10	-0.189	0.82122	0.830906	MTAG			Curated_gene_sets:biocarta_etc_pathway	10	0.0156	0.46958	0.97823	GWAS	10	-0.0207	0.54065	0.99422	MTAG			Curated_gene_sets:biocarta_etc_pathway	10	0.622	0.018618	0.508644	GWAS	10	0.538	0.037942	0.61139	MTAG			Curated_gene_sets:biocarta_etc_pathway	10	-0.0577	0.59625	0.648673	GWAS	10	-0.0378	0.56111	0.720558	MTAG
Curated_gene_sets:biocarta_ets_pathway	18	-0.0961	0.68238	0.800661	GWAS	18	0.0299	0.44038	0.778901	MTAG			Curated_gene_sets:biocarta_ets_pathway	19	0.0548	0.38876	0.976383	GWAS	19	0.17	0.18873	0.931249	MTAG			Curated_gene_sets:biocarta_ets_pathway	18	-0.132	0.72738	0.973108	GWAS	18	-0.0315	0.55649	0.912267	MTAG			Curated_gene_sets:biocarta_ets_pathway	18	0.144	0.23575	0.585085	GWAS	18	0.134	0.25951	0.674599	MTAG
Curated_gene_sets:biocarta_extrinsic_pathway	13	0.208	0.204	0.707652	GWAS	13	0.167	0.24919	0.728809	MTAG			Curated_gene_sets:biocarta_extrinsic_pathway	13	-0.22	0.84283	0.97823	GWAS	13	-0.307	0.92131	0.998148	MTAG			Curated_gene_sets:biocarta_extrinsic_pathway	13	0.148	0.30331	0.922321	GWAS	13	0.132	0.32612	0.875348	MTAG			Curated_gene_sets:biocarta_extrinsic_pathway	13	0.294	0.10247	0.527044	GWAS	13	0.175	0.2341	0.662902	MTAG
Curated_gene_sets:biocarta_fas_pathway	30	0.0523	0.37599	0.748804	GWAS	30	0.0611	0.35362	0.763462	MTAG			Curated_gene_sets:biocarta_fas_pathway	30	0.0358	0.40841	0.976383	GWAS	30	0.0275	0.42886	0.987066	MTAG			Curated_gene_sets:biocarta_fas_pathway	30	-0.121	0.74374	0.975459	GWAS	30	-0.074	0.6532	0.927515	MTAG			Curated_gene_sets:biocarta_fas_pathway	30	0.0824	0.31446	0.602082	GWAS	30	-0.155	0.8094	0.748711	MTAG
Curated_gene_sets:biocarta_fcer1_pathway	36	-0.111	0.79182	0.815668	GWAS	36	-0.0305	0.58969	0.808154	MTAG			Curated_gene_sets:biocarta_fcer1_pathway	36	0.167	0.11531	0.92756	GWAS	36	0.0911	0.25536	0.950448	MTAG			Curated_gene_sets:biocarta_fcer1_pathway	36	-0.0919	0.71192	0.971664	GWAS	36	-0.0218	0.55187	0.912267	MTAG			Curated_gene_sets:biocarta_fcer1_pathway	36	0.0988	0.24652	0.587306	GWAS	36	0.165	0.13472	0.619964	MTAG
Curated_gene_sets:biocarta_feeder_pathway	9	0.0535	0.43528	0.760712	GWAS	9	0.167	0.30183	0.756916	MTAG			Curated_gene_sets:biocarta_feeder_pathway	9	0.219	0.21916	0.951212	GWAS	9	0.294	0.14678	0.903796	MTAG			Curated_gene_sets:biocarta_feeder_pathway	9	-0.0379	0.56592	0.956096	GWAS	9	-0.0382	0.5654	0.915342	MTAG			Curated_gene_sets:biocarta_feeder_pathway	9	-0.227	0.76843	0.673504	GWAS	9	-0.357	0.86713	0.761447	MTAG
Curated_gene_sets:biocarta_fibrinolysis_pathway	12	-0.0348	0.55008	0.785782	GWAS	12	-0.198	0.76617	0.828955	MTAG			Curated_gene_sets:biocarta_fibrinolysis_pathway	12	-0.377	0.94154	0.97823	GWAS	12	-0.556	0.98999	0.999184	MTAG			Curated_gene_sets:biocarta_fibrinolysis_pathway	12	-0.0803	0.60731	0.96032	GWAS	12	-0.211	0.75964	0.932553	MTAG			Curated_gene_sets:biocarta_fibrinolysis_pathway	12	0.297	0.13949	0.544793	GWAS	12	-0.174	0.72926	0.738512	MTAG
Curated_gene_sets:biocarta_fmlp_pathway	34	0.0576	0.35024	0.744228	GWAS	34	0.0332	0.41087	0.772616	MTAG			Curated_gene_sets:biocarta_fmlp_pathway	34	0.138	0.17743	0.951212	GWAS	34	0.161	0.13805	0.895629	MTAG			Curated_gene_sets:biocarta_fmlp_pathway	34	-0.252	0.93483	0.979673	GWAS	34	-0.153	0.81731	0.933531	MTAG			Curated_gene_sets:biocarta_fmlp_pathway	34	0.00733	0.48013	0.628917	GWAS	34	-0.0888	0.71915	0.736508	MTAG
Curated_gene_sets:biocarta_free_pathway	8	-0.294	0.86226	0.817443	GWAS	8	-0.233	0.81029	0.82926	MTAG			Curated_gene_sets:biocarta_free_pathway	8	0.0728	0.39623	0.976383	GWAS	8	-0.186	0.75096	0.998148	MTAG			Curated_gene_sets:biocarta_free_pathway	8	0.228	0.23667	0.899238	GWAS	8	0.0549	0.43238	0.896536	MTAG			Curated_gene_sets:biocarta_free_pathway	8	-0.688	0.99209	0.710966	GWAS	8	-0.809	0.99682	0.783202	MTAG
Curated_gene_sets:biocarta_g1_pathway	28	0.00648	0.48491	0.772594	GWAS	28	-0.0101	0.52391	0.794386	MTAG			Curated_gene_sets:biocarta_g1_pathway	28	0.329	0.015575	0.697915	GWAS	28	0.353	0.010106	0.492767	MTAG			Curated_gene_sets:biocarta_g1_pathway	28	-0.178	0.83489	0.978136	GWAS	28	-0.16	0.80597	0.933531	MTAG			Curated_gene_sets:biocarta_g1_pathway	28	0.0737	0.32944	0.603236	GWAS	28	0.0347	0.42074	0.698796	MTAG
Curated_gene_sets:biocarta_g2_pathway	23	-0.056	0.60925	0.792399	GWAS	23	-0.0543	0.60788	0.811767	MTAG			Curated_gene_sets:biocarta_g2_pathway	24	-0.0745	0.67618	0.97823	GWAS	24	-0.0199	0.54901	0.99489	MTAG			Curated_gene_sets:biocarta_g2_pathway	24	0.014	0.47266	0.948299	GWAS	24	0.00793	0.48479	0.904274	MTAG			Curated_gene_sets:biocarta_g2_pathway	24	-0.177	0.81655	0.680288	GWAS	24	-0.279	0.91474	0.768904	MTAG
Curated_gene_sets:biocarta_gaba_pathway	9	0.182	0.28187	0.723686	GWAS	9	0.428	0.0832	0.628177	MTAG			Curated_gene_sets:biocarta_gaba_pathway	9	0.471	0.060447	0.884263	GWAS	9	0.794	0.0042706	0.344592	MTAG			Curated_gene_sets:biocarta_gaba_pathway	9	0.529	0.071756	0.74456	GWAS	9	0.81	0.013736	0.441256	MTAG			Curated_gene_sets:biocarta_gaba_pathway	9	0.827	0.0096079	0.330722	GWAS	9	1.2	0.0005195	0.105199	MTAG
Curated_gene_sets:biocarta_gata3_pathway	16	-0.133	0.71997	0.806525	GWAS	16	-0.106	0.68146	0.819865	MTAG			Curated_gene_sets:biocarta_gata3_pathway	16	-0.0998	0.65771	0.97823	GWAS	16	-0.0754	0.62127	0.998148	MTAG			Curated_gene_sets:biocarta_gata3_pathway	16	0.321	0.092702	0.782808	GWAS	16	0.369	0.066918	0.693967	MTAG			Curated_gene_sets:biocarta_gata3_pathway	16	-0.167	0.7834	0.675777	GWAS	16	-0.149	0.74965	0.739824	MTAG
Curated_gene_sets:biocarta_gcr_pathway	19	0.078	0.34744	0.742527	GWAS	19	0.0238	0.45155	0.782227	MTAG			Curated_gene_sets:biocarta_gcr_pathway	19	0.0484	0.39902	0.976383	GWAS	19	-0.02	0.54245	0.99422	MTAG			Curated_gene_sets:biocarta_gcr_pathway	19	-0.297	0.91157	0.979441	GWAS	19	-0.337	0.93413	0.9348	MTAG			Curated_gene_sets:biocarta_gcr_pathway	19	0.0178	0.46545	0.623774	GWAS	19	-0.139	0.74295	0.739824	MTAG
Curated_gene_sets:biocarta_gh_pathway	27	0.192	0.11524	0.671008	GWAS	27	0.267	0.044626	0.580213	MTAG			Curated_gene_sets:biocarta_gh_pathway	28	0.18	0.12837	0.92756	GWAS	28	0.161	0.15248	0.910241	MTAG			Curated_gene_sets:biocarta_gh_pathway	28	-0.0547	0.62104	0.961168	GWAS	28	0.053	0.38445	0.889861	MTAG			Curated_gene_sets:biocarta_gh_pathway	28	0.124	0.21943	0.582125	GWAS	28	0.26	0.060097	0.534059	MTAG
Curated_gene_sets:biocarta_gleevec_pathway	23	0.162	0.18984	0.704803	GWAS	23	0.214	0.11972	0.664755	MTAG			Curated_gene_sets:biocarta_gleevec_pathway	23	0.279	0.066178	0.887204	GWAS	23	0.236	0.099938	0.859461	MTAG			Curated_gene_sets:biocarta_gleevec_pathway	23	-0.229	0.86433	0.978241	GWAS	23	-0.141	0.74703	0.931759	MTAG			Curated_gene_sets:biocarta_gleevec_pathway	23	0.087	0.32411	0.603236	GWAS	23	0.0498	0.40086	0.697204	MTAG
Curated_gene_sets:biocarta_glycolysis_pathway	9	-0.386	0.93181	0.827332	GWAS	9	-0.277	0.8612	0.833967	MTAG			Curated_gene_sets:biocarta_glycolysis_pathway	9	-0.129	0.69075	0.97823	GWAS	9	0.133	0.30316	0.956353	MTAG			Curated_gene_sets:biocarta_glycolysis_pathway	9	0.0606	0.40228	0.939531	GWAS	9	0.145	0.28051	0.865948	MTAG			Curated_gene_sets:biocarta_glycolysis_pathway	9	0.573	0.042603	0.494242	GWAS	9	0.362	0.14774	0.625055	MTAG
Curated_gene_sets:biocarta_gpcr_pathway	32	0.083	0.29195	0.725467	GWAS	32	0.0293	0.422	0.776171	MTAG			Curated_gene_sets:biocarta_gpcr_pathway	32	0.105	0.24484	0.951471	GWAS	32	0.0892	0.27658	0.953935	MTAG			Curated_gene_sets:biocarta_gpcr_pathway	32	0.12	0.24225	0.903015	GWAS	32	0.177	0.15485	0.80424	MTAG			Curated_gene_sets:biocarta_gpcr_pathway	32	0.0136	0.46596	0.623774	GWAS	32	0.0851	0.30331	0.686157	MTAG
Curated_gene_sets:biocarta_granulocytes_pathway	12	-0.601	0.99187	0.8352	GWAS	12	-0.49	0.97701	0.845641	MTAG			Curated_gene_sets:biocarta_granulocytes_pathway	12	-0.225	0.80954	0.97823	GWAS	12	-0.128	0.69154	0.998148	MTAG			Curated_gene_sets:biocarta_granulocytes_pathway	12	0.287	0.16116	0.846055	GWAS	12	0.214	0.23358	0.842419	MTAG			Curated_gene_sets:biocarta_granulocytes_pathway	12	-0.138	0.69446	0.664826	GWAS	12	-0.0206	0.52903	0.716614	MTAG
Curated_gene_sets:biocarta_gsk3_pathway	25	0.242	0.08151	0.653984	GWAS	25	0.247	0.073643	0.619734	MTAG			Curated_gene_sets:biocarta_gsk3_pathway	26	0.154	0.18899	0.951212	GWAS	26	0.0779	0.32736	0.964078	MTAG			Curated_gene_sets:biocarta_gsk3_pathway	26	-0.183	0.82914	0.978136	GWAS	26	-0.242	0.89131	0.933531	MTAG			Curated_gene_sets:biocarta_gsk3_pathway	26	-0.351	0.97633	0.707193	GWAS	26	-0.378	0.98014	0.780486	MTAG
Curated_gene_sets:biocarta_hcmv_pathway	17	0.172	0.20844	0.707652	GWAS	17	0.246	0.11871	0.663956	MTAG			Curated_gene_sets:biocarta_hcmv_pathway	17	0.152	0.22911	0.951471	GWAS	17	0.0116	0.47731	0.99422	MTAG			Curated_gene_sets:biocarta_hcmv_pathway	17	-0.543	0.983	0.980972	GWAS	17	-0.409	0.94216	0.934804	MTAG			Curated_gene_sets:biocarta_hcmv_pathway	17	0.315	0.074571	0.519673	GWAS	17	0.0654	0.38679	0.697204	MTAG
Curated_gene_sets:biocarta_hdac_pathway	28	0.376	0.014599	0.504841	GWAS	28	0.456	0.003587	0.287796	MTAG			Curated_gene_sets:biocarta_hdac_pathway	29	0.163	0.17436	0.951212	GWAS	29	0.357	0.019418	0.598643	MTAG			Curated_gene_sets:biocarta_hdac_pathway	29	0.0789	0.34695	0.924402	GWAS	29	0.15	0.23115	0.83925	MTAG			Curated_gene_sets:biocarta_hdac_pathway	29	0.107	0.26718	0.5937	GWAS	29	0.289	0.053984	0.520665	MTAG
Curated_gene_sets:biocarta_her2_pathway	22	0.0264	0.44305	0.762973	GWAS	22	0.0712	0.34723	0.760882	MTAG			Curated_gene_sets:biocarta_her2_pathway	22	-0.034	0.57243	0.97823	GWAS	22	-0.0365	0.57834	0.998148	MTAG			Curated_gene_sets:biocarta_her2_pathway	22	0.217	0.14443	0.835675	GWAS	22	0.252	0.11277	0.768368	MTAG			Curated_gene_sets:biocarta_her2_pathway	22	0.126	0.25238	0.587306	GWAS	22	0.201	0.15175	0.625918	MTAG
Curated_gene_sets:biocarta_hif_pathway	14	0.0309	0.45059	0.764818	GWAS	14	-0.153	0.73448	0.824465	MTAG			Curated_gene_sets:biocarta_hif_pathway	15	-0.226	0.85261	0.97823	GWAS	15	-0.2	0.82369	0.998148	MTAG			Curated_gene_sets:biocarta_hif_pathway	15	0.24	0.17126	0.851707	GWAS	15	0.203	0.21413	0.835296	MTAG			Curated_gene_sets:biocarta_hif_pathway	15	0.0803	0.36866	0.61043	GWAS	15	-0.0369	0.55886	0.720558	MTAG
Curated_gene_sets:biocarta_hivnef_pathway	54	0.0836	0.23307	0.71297	GWAS	54	0.101	0.1862	0.711065	MTAG			Curated_gene_sets:biocarta_hivnef_pathway	54	0.0169	0.43893	0.97823	GWAS	54	-0.0241	0.58712	0.998148	MTAG			Curated_gene_sets:biocarta_hivnef_pathway	54	-0.181	0.91549	0.979441	GWAS	54	-0.161	0.88532	0.933531	MTAG			Curated_gene_sets:biocarta_hivnef_pathway	55	-0.148	0.89269	0.690292	GWAS	55	-0.252	0.9794	0.780372	MTAG
Curated_gene_sets:biocarta_hsp27_pathway	14	0.242	0.14092	0.680464	GWAS	14	0.304	0.084702	0.628645	MTAG			Curated_gene_sets:biocarta_hsp27_pathway	14	-0.227	0.88679	0.97823	GWAS	14	-0.0306	0.5651	0.998148	MTAG			Curated_gene_sets:biocarta_hsp27_pathway	14	-0.355	0.93322	0.979673	GWAS	14	-0.267	0.86669	0.933531	MTAG			Curated_gene_sets:biocarta_hsp27_pathway	13	-0.154	0.7619	0.672681	GWAS	13	-0.227	0.84327	0.755803	MTAG
Curated_gene_sets:biocarta_igf1_pathway	20	0.298	0.039347	0.608495	GWAS	20	0.36	0.01538	0.448849	MTAG			Curated_gene_sets:biocarta_igf1_pathway	20	0.0905	0.31161	0.968001	GWAS	20	0.11	0.2732	0.953935	MTAG			Curated_gene_sets:biocarta_igf1_pathway	20	0.0495	0.40833	0.939531	GWAS	20	0.151	0.24265	0.847929	MTAG			Curated_gene_sets:biocarta_igf1_pathway	20	-0.0419	0.59005	0.647602	GWAS	20	-0.0415	0.58608	0.724371	MTAG
Curated_gene_sets:biocarta_igf1mtor_pathway	19	0.0481	0.40263	0.756522	GWAS	19	0.0504	0.39632	0.77159	MTAG			Curated_gene_sets:biocarta_igf1mtor_pathway	19	0.238	0.10567	0.92756	GWAS	19	0.182	0.16873	0.916116	MTAG			Curated_gene_sets:biocarta_igf1mtor_pathway	19	-0.124	0.69854	0.970136	GWAS	19	-0.152	0.7335	0.931231	MTAG			Curated_gene_sets:biocarta_igf1mtor_pathway	19	0.0755	0.368	0.61043	GWAS	19	-0.305	0.90542	0.767669	MTAG
Curated_gene_sets:biocarta_igf1r_pathway	23	0.244	0.078002	0.649851	GWAS	23	0.274	0.05219	0.590944	MTAG			Curated_gene_sets:biocarta_igf1r_pathway	23	0.148	0.20657	0.951212	GWAS	23	0.239	0.092254	0.846418	MTAG			Curated_gene_sets:biocarta_igf1r_pathway	23	-0.0255	0.55215	0.955672	GWAS	23	0.0911	0.32262	0.875348	MTAG			Curated_gene_sets:biocarta_igf1r_pathway	23	-0.13	0.76865	0.673504	GWAS	23	0.0889	0.31491	0.687468	MTAG
Curated_gene_sets:biocarta_il10_pathway	16	-0.37	0.93641	0.827543	GWAS	16	-0.29	0.88848	0.835615	MTAG			Curated_gene_sets:biocarta_il10_pathway	16	-0.172	0.77736	0.97823	GWAS	16	-0.223	0.8403	0.998148	MTAG			Curated_gene_sets:biocarta_il10_pathway	16	0.206	0.18846	0.861833	GWAS	16	0.0186	0.4687	0.902821	MTAG			Curated_gene_sets:biocarta_il10_pathway	16	-0.09	0.63109	0.653105	GWAS	16	-0.0211	0.53011	0.716614	MTAG
Curated_gene_sets:biocarta_il12_pathway	20	-0.268	0.89217	0.819116	GWAS	20	-0.187	0.81111	0.82926	MTAG			Curated_gene_sets:biocarta_il12_pathway	20	-0.554	0.99569	0.981029	GWAS	20	-0.351	0.95278	0.998148	MTAG			Curated_gene_sets:biocarta_il12_pathway	20	0.00576	0.49008	0.94918	GWAS	20	0.0718	0.3801	0.889861	MTAG			Curated_gene_sets:biocarta_il12_pathway	20	0.0296	0.44488	0.620736	GWAS	20	-0.111	0.69206	0.734409	MTAG
Curated_gene_sets:biocarta_il17_pathway	15	-0.243	0.83717	0.817443	GWAS	15	-0.0798	0.62892	0.813039	MTAG			Curated_gene_sets:biocarta_il17_pathway	15	-0.268	0.8662	0.97823	GWAS	15	-0.173	0.76409	0.998148	MTAG			Curated_gene_sets:biocarta_il17_pathway	15	0.00796	0.48829	0.94918	GWAS	15	0.0776	0.38919	0.889861	MTAG			Curated_gene_sets:biocarta_il17_pathway	15	-0.0478	0.5749	0.645562	GWAS	15	-0.245	0.82439	0.752446	MTAG
Curated_gene_sets:biocarta_il1r_pathway	30	-0.0591	0.64679	0.795888	GWAS	30	-0.0692	0.67326	0.817249	MTAG			Curated_gene_sets:biocarta_il1r_pathway	30	-0.123	0.78389	0.97823	GWAS	30	-0.178	0.87347	0.998148	MTAG			Curated_gene_sets:biocarta_il1r_pathway	30	-0.12	0.73789	0.974687	GWAS	30	-0.144	0.7727	0.933531	MTAG			Curated_gene_sets:biocarta_il1r_pathway	30	-0.0638	0.65615	0.658688	GWAS	30	-0.158	0.83109	0.754047	MTAG
Curated_gene_sets:biocarta_il2_pathway	20	0.146	0.21975	0.709349	GWAS	20	0.138	0.22899	0.727603	MTAG			Curated_gene_sets:biocarta_il2_pathway	20	-0.193	0.84593	0.97823	GWAS	20	-0.217	0.87552	0.998148	MTAG			Curated_gene_sets:biocarta_il2_pathway	20	0.0415	0.42209	0.939742	GWAS	20	0.129	0.27332	0.863016	MTAG			Curated_gene_sets:biocarta_il2_pathway	20	-0.184	0.82609	0.680984	GWAS	20	-0.148	0.76722	0.742282	MTAG
[truncated: 10,348 more rows]

## Sheet: S8 gene expression analysis
Gene expression data sets were obtained from one of GTEx v6. MAGMA gene-property test was used for gene expression analysis. Gene expression values are log2 transformed average RPKM per tissue type after winsorized at 50 based on GTEx RNA-seq data. Tissue expression analysis is performed for 30 general tissue types and 53 specific tissue types separately.
[truncated: 160 more rows]

## Sheet: S9 Genetic Correlation
Genetic Correlation in GWAS Result
[truncated: 28 more rows]

[truncated: 5 more sheets: S10 Overlapped Genes, S11 Relation of Genes, S12 Protein-protein interaction, S13 References for relation, S14 PRS results]
